# Supplementary material for: Cold-induced lipid dynamics and transcriptional programs in white adipose tissue
Source: BMC Biol. 2019 Sep 17;17:74. doi: 10.1186/s12915-019-0693-x (PMC6749700; doi:10.1186/s12915-019-0693-x)
Supplement: Supplementary file 2 — Complete list of the lipidomic data (XLSX 707 kb) [file 12915_2019_693_MOESM2_ESM.xlsx]

## Sheet: Sheet1 (2)
ms2name	DIFF	LipidIon	LipidGroup	Class	FattyAcid	FA1	FA2	FA3	FA4	IonFormula	CalMz	RT-(min)	VIP	Fold Change	P-value	Cold-1	Cold-2	Cold-3	Cold-4	Cold-5	Cold-6	Cold-7	Cold-8	RT-1	RT-2	RT-3	RT-4	RT-5	RT-6	RT-7	RT-8	QC-1	QC-2	QC-3	QC-4	QC-5
POS1		AcCa(14:0)+H	AcCa(14:0)+H	AcCa	(14:0)	(14:0)				C21 H42 O4 N1	372.311	2.3649	0.0756576	1.70281	0.00235828	3.5345e+06	3.12165e+06	2.60838e+06	3.29347e+06	2.51327e+06	2.69347e+06	3.89147e+06	2.32686e+06	3.53353e+06	1.54381e+06	1.52411e+06	1.71129e+06	2.02226e+06	1.14016e+06	1.38344e+06	1.2258e+06	2.25806e+06	2.27375e+06	2.3114e+06	2.58513e+06	1.83642e+06
POS2		AcCa(16:0)+H	AcCa(16:0)+H	AcCa	(16:0)	(16:0)				C23 H46 O4 N1	400.342	3.14765	0.147672	1.69787	0.0120616	1.2601e+07	1.3411e+07	9.57369e+06	1.47909e+07	9.46644e+06	8.2237e+06	1.62685e+07	9.16151e+06	1.51858e+07	5.79439e+06	5.47807e+06	5.23893e+06	6.98309e+06	4.06153e+06	8.34914e+06	3.9761e+06	8.69715e+06	9.17151e+06	9.24949e+06	9.19194e+06	7.43444e+06
POS3		AcCa(18:0)+H	AcCa(18:0)+H	AcCa	(18:0)	(18:0)				C25 H50 O4 N1	428.373	4.40213	0.169301	2.32612	1.79072e-05	8.6051e+06	7.77381e+06	6.28642e+06	8.8755e+06	7.10352e+06	4.56757e+06	9.74866e+06	6.89155e+06	4.21953e+06	2.53864e+06	2.54737e+06	2.43133e+06	4.06505e+06	2.99972e+06	4.68587e+06	2.24293e+06	5.30935e+06	5.41668e+06	5.17779e+06	6.13676e+06	5.26227e+06
POS4		AcCa(18:1)+H	AcCa(18:1)+H	AcCa	(18:1)	(18:1)				C25 H48 O4 N1	426.358	3.32768	0.185721	2.64608	0.00205837	1.1349e+07	1.19856e+07	7.93753e+06	1.44284e+07	7.67126e+06	8.04668e+06	2.15499e+07	6.89556e+06	7.58571e+06	3.55451e+06	3.74423e+06	3.39209e+06	6.12371e+06	2.69982e+06	4.54972e+06	2.31139e+06	7.19249e+06	7.49219e+06	7.44328e+06	7.93685e+06	6.17834e+06
POS5		AcCa(18:2)+H	AcCa(18:2)+H	AcCa	(18:2)	(18:2)				C25 H46 O4 N1	424.342	2.69359	0.135113	2.60935	0.0051158	5.7695e+06	6.02743e+06	4.27969e+06	7.06442e+06	4.447e+06	4.86144e+06	1.34226e+07	3.48761e+06	3.29419e+06	2.31391e+06	2.68406e+06	2.0553e+06	3.49261e+06	1.22017e+06	2.54963e+06	1.3066e+06	4.1537e+06	3.89355e+06	4.43247e+06	4.24229e+06	3.61921e+06
NEG100		Cer(d16:0+pO/26:2)-H	Cer(d42:2+pO)-H	Cer	(d16:0+pO/26:2)	(d16:0+pO)	(26:2)			C42 H80 O4 N1	662.609	15.3995	0.0399282	1.47849	0.0197989	831648	861094	1.21996e+06	1.09806e+06	1.76069e+06	1.16675e+06	1.21408e+06	1.51058e+06	334672	508194	720791	952867	964520	1.04745e+06	1.18282e+06	824313	779838	828222	847668	282974	597189
NEG101		Cer(d18:1/24:2)-H	Cer(d42:3)-H	Cer	(d18:1/24:2)	(d18:1)	(24:2)			C42 H78 O3 N1	644.599	14.8783	0.0901298	1.55532	0.000534773	3.91505e+06	3.22897e+06	3.95409e+06	4.35213e+06	4.58722e+06	4.02497e+06	4.20035e+06	4.17983e+06	1.37909e+06	2.21407e+06	2.29486e+06	2.07011e+06	2.64911e+06	3.47058e+06	4.00167e+06	2.77961e+06	2.441e+06	1.94676e+06	2.69045e+06	1.52125e+06	1.77312e+06
NEG102		Cer(d18:1/24:2)+HCOO	Cer(d42:3)+HCOO	Cer	(d18:1/24:2)	(d18:1)	(24:2)			C43 H80 O5 N1	690.604	14.8783	0.548094	1.47352	0.00488248	170546454	1.53261e+08	1.91259e+08	1.78842e+08	2.01666e+08	1.674e+08	2.10771e+08	2.26904e+08	6.21823e+07	1.01094e+08	107773934	1.0909e+08	1.24432e+08	1.96309e+08	1.87298e+08	1.30233e+08	1.13244e+08	1.17998e+08	1.29206e+08	7.01123e+07	1.10188e+08
NEG103		Cer(d18:2/24:2)+HCOO	Cer(d42:4)+HCOO	Cer	(d18:2/24:2)	(d18:2)	(24:2)			C43 H78 O5 N1	688.589	13.8482	0.109852	1.48064	0.0181821	5.92665e+06	7.27949e+06	9.77209e+06	7.12322e+06	1.01212e+07	9.4204e+06	1.01743e+07	1.23698e+07	3.00055e+06	4.86759e+06	5.29545e+06	5.60806e+06	5.00917e+06	9.86321e+06	9.12698e+06	5.9832e+06	4.29767e+06	5.35807e+06	4.99738e+06	2.42013e+06	5.71237e+06
NEG104		Cer(d18:1/25:1)+HCOO	Cer(d43:2)+HCOO	Cer	(d18:1/25:1)	(d18:1)	(25:1)			C44 H84 O5 N1	706.635	16.647	0.0679593	1.2676	0.016917	4.43448e+06	3.72458e+06	5.12921e+06	5.11021e+06	4.80367e+06	3.98087e+06	5.33599e+06	5.18053e+06	2.01411e+06	2.98107e+06	3.95514e+06	3.7267e+06	3.91281e+06	4.66566e+06	4.34197e+06	4.14353e+06	3.77336e+06	3.90786e+06	4.44237e+06	2.23435e+06	4.06579e+06
NEG105		Cer(d50:2+pO)+HCOO	Cer(d50:2+pO)+HCOO	Cer	(d50:2+pO)	(d50:2+pO)				C51 H98 O6 N1	820.74	19.7547	0.000109329	2.38796	6.3331e-08	2.13494e+06	2.33867e+06	3.0112e+06	2.43522e+06	2.31377e+06	2.45525e+06	2.78606e+06	2.69032e+06	936081	513928	1.33929e+06	1.32153e+06	1.15658e+06	943816	1.29558e+06	937806	1.96705e+06	1.6956e+06	1.76666e+06	792289	1.67989e+06
NEG106		Cer(d52:2+pO)+HCOO	Cer(d52:2+pO)+HCOO	Cer	(d52:2+pO)	(d52:2+pO)				C53 H102 O6 N1	848.771	21.001	0.000110079	2.31908	8.1482e-07	1.38197e+06	1.14825e+06	1.37775e+06	1.34023e+06	1.31732e+06	1.18763e+06	1.63959e+06	1.12871e+06	375504	199264	696094	669695	773419	604860	544585	673483	935583	848546	783414	584887	1.15621e+06
NEG107		Cer(d18:0+pO/34:3)+HCOO	Cer(d52:3+pO)+HCOO	Cer	(d18:0+pO/34:3)	(d18:0+pO)	(34:3)			C53 H100 O6 N1	846.756	19.8524	0.000106623	2.71669	2.12685e-07	2.24405e+06	2.78391e+06	3.35598e+06	3.39235e+06	2.52647e+06	3.05981e+06	3.28663e+06	2.96927e+06	998761	331181	1.27087e+06	1.45185e+06	1.38268e+06	1.09936e+06	1.39822e+06	760902	2.00663e+06	2.11648e+06	1.74726e+06	955146	1.90668e+06
NEG108		Cer(d52:4+hO)+HCOO	Cer(d52:4+hO)+HCOO	Cer	(d52:4+hO)	(d52:4+hO)				C53 H98 O6 N1	844.74	18.7928	0.000102235	3.33208	3.78754e-07	1.37053e+06	1.82927e+06	2.60479e+06	2.096e+06	1.88015e+06	2.4982e+06	2.3239e+06	2.2809e+06	653269	203096	949043	795059	809504	473503	502218	681336	1.48833e+06	1.33538e+06	1.19207e+06	767433	953600
NEG109		Cer(d56:2+pO)+HCOO	Cer(d56:2+pO)+HCOO	Cer	(d56:2+pO)	(d56:2+pO)				C57 H110 O6 N1	904.834	23.0098	0.000110739	2.33442	3.66816e-07	4.77145e+06	5.38523e+06	4.85999e+06	5.39659e+06	4.19178e+06	4.21439e+06	6.13532e+06	3.84942e+06	2.73622e+06	1.68563e+06	2.42454e+06	2.06485e+06	2.53153e+06	1.6201e+06	1.81825e+06	1.74148e+06	3.57868e+06	3.47758e+06	3.29147e+06	1.97443e+06	3.40936e+06
NEG110		Cer(d18:0+pO/38:3)+HCOO	Cer(d56:3+pO)+HCOO	Cer	(d18:0+pO/38:3)	(d18:0+pO)	(38:3)			C57 H108 O6 N1	902.818	22.1754	0.000110234	2.67558	6.11033e-08	3.84653e+06	4.38073e+06	4.32845e+06	4.63622e+06	3.49699e+06	4.25837e+06	5.35881e+06	4.0572e+06	1.42676e+06	732933	2.06014e+06	1.80227e+06	2.34202e+06	1.4111e+06	1.57367e+06	1.49441e+06	3.22459e+06	3.04091e+06	2.95466e+06	1.8198e+06	2.9924e+06
NEG111		Cer(d18:1+hO/38:3)+HCOO	Cer(d56:4+hO)+HCOO	Cer	(d18:1+hO/38:3)	(d18:1+hO)	(38:3)			C57 H106 O6 N1	900.803	21.225	0.000105546	3.69974	1.9499e-07	1.15213e+06	1.20827e+06	1.58953e+06	1.42224e+06	980259	1.61826e+06	1.58389e+06	1.14958e+06	351858	109950	480209	546962	544698	331495	341977	186067	902132	799575	861905	464076	995542
NEG112		Cer(d57:2+pO)+HCOO	Cer(d57:2+pO)+HCOO	Cer	(d57:2+pO)	(d57:2+pO)				C58 H112 O6 N1	918.85	23.4108	0.000112288	2.61827	1.28808e-07	3.44881e+06	4.04161e+06	3.76495e+06	3.98473e+06	3.20952e+06	2.81442e+06	4.53807e+06	3.25886e+06	1.51783e+06	828427	1.95512e+06	1.34468e+06	1.71407e+06	1.22805e+06	1.21872e+06	1.29241e+06	2.69777e+06	2.71699e+06	2.46746e+06	1.53858e+06	2.81942e+06
NEG113		Cer(d18:0+pO/39:3)+HCOO	Cer(d57:3+pO)+HCOO	Cer	(d18:0+pO/39:3)	(d18:0+pO)	(39:3)			C58 H110 O6 N1	916.834	22.6847	0.000109242	2.48232	5.34963e-08	3.01268e+06	3.21392e+06	3.63745e+06	3.45264e+06	2.54361e+06	3.26779e+06	3.59536e+06	3.26919e+06	1.5042e+06	762094	1.94645e+06	1.20437e+06	1.72063e+06	1.00217e+06	1.15002e+06	1.18118e+06	2.27301e+06	2.26732e+06	1.95866e+06	1.33062e+06	2.47344e+06
NEG114		Cer(d58:2+pO)+HCOO	Cer(d58:2+pO)+HCOO	Cer	(d58:2+pO)	(d58:2+pO)				C59 H114 O6 N1	932.865	23.7377	0.000114529	2.65792	4.35563e-08	7.43973e+06	8.65144e+06	7.74391e+06	8.28852e+06	6.90669e+06	6.06586e+06	9.28689e+06	6.62157e+06	2.772e+06	1.83015e+06	3.82282e+06	2.97901e+06	3.71897e+06	2.67082e+06	2.65823e+06	2.5e+06	5.37407e+06	5.35657e+06	5.12583e+06	2.78871e+06	5.49626e+06
NEG116		Cer(d18:0+pO/40:3)+HCOO	Cer(d58:3+pO)+HCOO	Cer	(d18:0+pO/40:3)	(d18:0+pO)	(40:3)			C59 H112 O6 N1	930.85	22.9756	0.000106715	2.92839	1.15889e-05	1.0873e+07	1.78902e+07	1.35504e+07	2.15443e+07	1.60639e+07	1.17286e+07	1.41136e+07	1.18947e+07	4.32818e+06	2.53208e+06	8.82988e+06	5.10286e+06	7.07051e+06	3.87745e+06	3.96201e+06	4.47561e+06	1.2796e+07	8.58728e+06	8.3914e+06	4.80801e+06	1.28459e+07
NEG119		Cer(d18:0+pO/40:4)+HCOO	Cer(d58:4+pO)+HCOO	Cer	(d18:0+pO/40:4)	(d18:0+pO)	(40:4)			C59 H110 O6 N1	928.834	22.1535	0.000101966	2.50378	2.4794e-06	4.08461e+06	4.67221e+06	6.23552e+06	6.69126e+06	4.87776e+06	5.65998e+06	5.26261e+06	5.87314e+06	2.29611e+06	1.15031e+06	3.29248e+06	1.95681e+06	3.55979e+06	1.50541e+06	1.65812e+06	1.89765e+06	3.77433e+06	3.64248e+06	3.42551e+06	1.93994e+06	3.90628e+06
NEG123		Cer(d59:2+pO)+HCOO	Cer(d59:2+pO)+HCOO	Cer	(d59:2+pO)	(d59:2+pO)				C60 H116 O6 N1	946.881	24.085	0.00010821	2.1373	5.97543e-06	995352	1.03687e+06	1.04315e+06	1.10231e+06	1.1888e+06	718823	1.40475e+06	1.00782e+06	458131	352552	529283	426704	752940	442944	462452	550985	818616	866214	784328	347823	763886
NEG125		Cer(d59:3+hO)+HCOO	Cer(d59:3+hO)+HCOO	Cer	(d59:3+hO)	(d59:3+hO)				C60 H114 O6 N1	944.865	23.446	0.00011134	2.50033	2.20254e-07	3.7161e+06	3.98625e+06	4.27289e+06	4.72377e+06	3.39516e+06	3.43076e+06	4.68847e+06	3.69243e+06	1.6182e+06	921232	2.41878e+06	1.47397e+06	2.24582e+06	1.27904e+06	1.45484e+06	1.34876e+06	2.90517e+06	2.9576e+06	2.6873e+06	1.8257e+06	2.83821e+06
NEG126		Cer(d59:4+hO)+HCOO	Cer(d59:4+hO)+HCOO	Cer	(d59:4+hO)	(d59:4+hO)				C60 H112 O6 N1	942.85	22.791	0.000109171	2.97595	1.56073e-07	3.92433e+06	4.17889e+06	4.87111e+06	5.81202e+06	3.84235e+06	4.41907e+06	5.51335e+06	4.48709e+06	1.55939e+06	802078	2.20014e+06	1.73852e+06	2.40645e+06	1.02056e+06	1.4826e+06	1.23947e+06	3.14797e+06	3.17477e+06	2.61462e+06	1.8137e+06	3.23565e+06
NEG127		Cer(d60:2+pO)+HCOO	Cer(d60:2+pO)+HCOO	Cer	(d60:2+pO)	(d60:2+pO)				C61 H118 O6 N1	960.896	24.3268	0.0001075	2.11035	7.51235e-06	997435	1.24158e+06	1.11175e+06	1.29966e+06	1.19121e+06	785365	1.50764e+06	1.08196e+06	512239	331270	566507	473359	714463	553824	501860	713805	904353	1.04955e+06	898812	431274	904946
NEG128		Cer(d60:3+hO)+HCOO	Cer(d60:3+hO)+HCOO	Cer	(d60:3+hO)	(d60:3+hO)				C61 H116 O6 N1	958.881	23.7686	0.000110282	2.62696	5.22638e-07	6.3461e+06	7.25841e+06	7.11338e+06	8.98694e+06	6.13575e+06	6.54481e+06	9.55665e+06	6.37364e+06	2.37391e+06	1.65038e+06	3.2995e+06	2.86309e+06	4.02353e+06	2.79949e+06	2.86406e+06	2.32492e+06	5.26882e+06	5.08405e+06	4.91635e+06	2.97152e+06	4.76494e+06
NEG132		Cer(d60:4+hO)+HCOO	Cer(d60:4+hO)+HCOO	Cer	(d60:4+hO)	(d60:4+hO)				C61 H114 O6 N1	956.865	23.0037	0.000111101	2.96888	4.13869e-08	5.25546e+06	6.49596e+06	7.4154e+06	7.90333e+06	5.58579e+06	5.7094e+06	7.57332e+06	6.06248e+06	1.98087e+06	1.30009e+06	2.88083e+06	2.57548e+06	2.73897e+06	1.91051e+06	2.28781e+06	1.84085e+06	4.12893e+06	4.30268e+06	4.35523e+06	2.66714e+06	4.23322e+06
NEG134		Cer(d60:5+hO)+HCOO	Cer(d60:5+hO)+HCOO	Cer	(d60:5+hO)	(d60:5+hO)				C61 H112 O6 N1	954.85	22.2089	0.000106119	3.1322	1.43507e-06	5.88869e+06	7.41166e+06	9.93335e+06	1.04604e+07	7.74165e+06	7.38871e+06	1.1437e+07	7.59429e+06	2.56934e+06	1.41416e+06	3.32337e+06	2.47196e+06	3.89261e+06	2.67412e+06	3.25733e+06	2.06101e+06	5.24033e+06	6.21729e+06	5.9099e+06	2.93153e+06	5.42161e+06
NEG55		Cer(d14:0/19:1)+HCOO	Cer(d33:1)+HCOO	Cer	(d14:0/19:1)	(d14:0)	(19:1)			C34 H66 O5 N1	568.495	11.9151	0.132074	1.32824	0.0445681	1.42892e+07	1.19308e+07	1.3364e+07	1.38773e+07	1.29683e+07	1.18652e+07	1.62946e+07	1.46057e+07	3.47974e+06	7.25948e+06	9.51073e+06	9.15935e+06	1.06081e+07	1.50874e+07	1.61964e+07	1.09093e+07	7.33457e+06	5.8473e+06	6.52082e+06	4.45156e+06	7.03485e+06
NEG57		Cer(d34:0)+HCOO	Cer(d34:0)+HCOO	Cer	(d18:0/16:0)	(d18:0)	(16:0)			C35 H70 O5 N1	584.526	12.8507	0.115903	1.17505	0.310339	3.00621e+07	2.77891e+07	3.56397e+07	3.88259e+07	3.52536e+07	3.09153e+07	4.06941e+07	4.89431e+07	9.78069e+06	2.26189e+07	2.27526e+07	2.82515e+07	3.77179e+07	4.71427e+07	4.6077e+07	3.08586e+07	23964303	2.28695e+07	2.80298e+07	1.29997e+07	2.47414e+07
NEG58		Cer(d18:1/16:0)-H	Cer(d34:1)-H	Cer	(d18:1/16:0)	(d18:1)	(16:0)			C34 H66 O3 N1	536.505	12.469	0.0525313	1.1299	0.301035	1.78071e+07	1.62244e+07	1.88674e+07	1.86898e+07	1.60867e+07	1.94346e+07	1.76904e+07	2.39567e+07	9.19122e+06	1.26641e+07	1.42927e+07	1.52996e+07	1.69255e+07	2.49232e+07	2.227e+07	1.60889e+07	1.59472e+07	1.35433e+07	1.4272e+07	9.19267e+06	1.48333e+07
NEG59		Cer(d18:1/16:0)+HCOO	Cer(d34:1)+HCOO	Cer	(d18:1/16:0)	(d18:1)	(16:0)			C35 H68 O5 N1	582.51	12.469	0.461685	1.20864	0.131348	5.33138e+08	473587427	5.72072e+08	5.54017e+08	5.39727e+08	5.41043e+08	601600482	7.26505e+08	2.09837e+08	3.89444e+08	3.9745e+08	4.27414e+08	4.70174e+08	7.16713e+08	6.35917e+08	510730042	4.29621e+08	4.09026e+08	4.42778e+08	2.6515e+08	4.40174e+08
NEG62		Cer(d18:2/16:0)+HCOO	Cer(d34:2)+HCOO	Cer	(d18:2/16:0)	(d18:2)	(16:0)			C35 H66 O5 N1	580.495	11.5079	0.174171	1.29905	0.0224397	2.99702e+07	2.76705e+07	3.0209e+07	3.19969e+07	2.99252e+07	2.91731e+07	3.44156e+07	3.52697e+07	1.02788e+07	1.94137e+07	2.20449e+07	2.30512e+07	2.67551e+07	3.57393e+07	2.92253e+07	2.48855e+07	2.25413e+07	2.01304e+07	2.51773e+07	1.3777e+07	2.15254e+07
NEG63		Cer(d18:1/18:0)-H	Cer(d36:1)-H	Cer	(d18:1/18:0)	(d18:1)	(18:0)			C36 H70 O3 N1	564.536	13.586	0.174149	1.90757	0.00128242	1.45335e+07	7.43031e+06	1.01978e+07	1.10042e+07	9.47373e+06	7.36456e+06	9.40202e+06	1.04834e+07	1.64812e+06	2.75846e+06	4.60957e+06	4.2018e+06	6.51267e+06	8.3668e+06	8.48622e+06	5.29651e+06	6.05751e+06	6.98306e+06	7.46222e+06	2.38963e+06	4.76664e+06
NEG64		Cer(d18:1/18:0)+HCOO	Cer(d36:1)+HCOO	Cer	(d18:1/18:0)	(d18:1)	(18:0)			C37 H72 O5 N1	610.542	13.586	0.872585	1.88647	0.00161927	3.90176e+08	185185371	2.66614e+08	2.77121e+08	2.46784e+08	1.89924e+08	2.53193e+08	2.7685e+08	4.96141e+07	7.56194e+07	1.16451e+08	1.1602e+08	1.70524e+08	2.25074e+08	2.1444e+08	1.37948e+08	1.67488e+08	1.80567e+08	1.77899e+08	7.31411e+07	152686713
NEG65		Cer(d18:2/18:0)+HCOO	Cer(d36:2)+HCOO	Cer	(d18:2/18:0)	(d18:2)	(18:0)			C37 H70 O5 N1	608.526	12.6156	0.116667	1.33281	0.027346	1.89865e+07	1.21982e+07	1.45424e+07	1.39252e+07	1.16601e+07	1.37021e+07	1.44716e+07	1.53156e+07	4.55946e+06	7.49943e+06	9.52301e+06	1.13592e+07	1.39682e+07	1.39859e+07	1.41993e+07	1.10407e+07	7.54639e+06	7.40985e+06	8.33871e+06	5.72279e+06	8.5179e+06
NEG66		Cer(d18:1/19:0)+HCOO	Cer(d37:1)+HCOO	Cer	(d18:1/19:0)	(d18:1)	(19:0)			C38 H74 O5 N1	624.557	14.1968	0.128111	1.50533	0.00333855	9.42666e+06	6.5627e+06	9.17995e+06	9.94023e+06	9.31588e+06	7.40289e+06	1.04204e+07	7.83775e+06	2.11333e+06	4.32562e+06	5.19088e+06	5.89828e+06	6.49415e+06	8.01811e+06	7.75601e+06	6.76232e+06	5.50731e+06	6.04488e+06	6.51665e+06	2.94917e+06	5.78758e+06
NEG68		Cer(d18:1/20:0)+HCOO	Cer(d38:1)+HCOO	Cer	(d18:1/20:0)	(d18:1)	(20:0)			C39 H76 O5 N1	638.573	14.7837	0.41012	1.79633	8.10906e-05	6.28046e+07	4.59594e+07	6.27943e+07	6.36972e+07	6.6634e+07	5.11286e+07	6.81596e+07	5.98518e+07	1.34059e+07	2.28411e+07	3.03535e+07	3.32845e+07	3.65324e+07	4.7755e+07	4.57815e+07	3.78314e+07	3.19973e+07	3.44863e+07	3.68482e+07	1.7913e+07	3.04539e+07
NEG69		Cer(d18:2/20:0)+HCOO	Cer(d38:2)+HCOO	Cer	(d18:2/20:0)	(d18:2)	(20:0)			C39 H74 O5 N1	636.557	13.7243	0.208528	1.73844	0.000247164	1.67677e+07	1.28792e+07	2.05134e+07	1.96791e+07	2.08724e+07	1.974e+07	19983856	1.81104e+07	4.39285e+06	6.47676e+06	9.39525e+06	1.09448e+07	1.3922e+07	1.43271e+07	1.43804e+07	1.16084e+07	1.13853e+07	1.14918e+07	1.34219e+07	5.5802e+06	1.07998e+07
NEG71		Cer(d16:0/23:1)+HCOO	Cer(d39:1)+HCOO	Cer	(d16:0/23:1)	(d16:0)	(23:1)			C40 H78 O5 N1	652.589	15.419	0.136622	1.49466	0.00519442	9.95702e+06	7.65096e+06	1.10507e+07	1.13279e+07	1.16665e+07	8.59209e+06	1.30745e+07	1.12745e+07	2.86781e+06	4.61144e+06	6.62001e+06	6.52696e+06	8.30332e+06	1.00707e+07	9.26984e+06	8.32739e+06	7.66372e+06	8.38554e+06	8.4985e+06	3.42414e+06	6.69931e+06
NEG72		Cer(d18:2/21:0)+HCOO	Cer(d39:2)+HCOO	Cer	(d18:2/21:0)	(d18:2)	(21:0)			C40 H76 O5 N1	650.573	14.354	0.0836372	1.37992	0.0135374	3.45089e+06	3.21097e+06	5.12576e+06	4.96656e+06	5.22277e+06	3.69521e+06	5.10615e+06	3.55445e+06	1.5527e+06	2.47171e+06	2.98551e+06	3.14546e+06	3.68456e+06	4.03443e+06	3.56547e+06	3.44044e+06	2.45681e+06	3.47965e+06	2.91645e+06	1.29667e+06	2.32266e+06
NEG73		Cer(d18:0+pO/22:0)+HCOO	Cer(d40:0+pO)+HCOO	Cer	(d18:0+pO/22:0)	(d18:0+pO)	(22:0)			C41 H82 O6 N1	684.615	15.3476	0.0688854	1.85273	8.07105e-05	1.54324e+06	1.30285e+06	1.5107e+06	1.28644e+06	1.82027e+06	1.23649e+06	2.01341e+06	1.37747e+06	572255	443493	896480	640457	990101	1.0459e+06	958365	978923	1.11688e+06	865733	1.01751e+06	529717	889558
NEG74		Cer(d18:1/22:0)-H	Cer(d40:1)-H	Cer	(d18:1/22:0)	(d18:1)	(22:0)			C40 H78 O3 N1	620.599	16.0633	0.0984847	1.67736	0.000602826	3.93191e+06	3.32928e+06	4.14857e+06	4.39079e+06	4.43745e+06	3.20985e+06	4.68586e+06	3.9235e+06	1.07591e+06	1.52433e+06	2.01121e+06	1.82825e+06	3.29051e+06	3.40674e+06	3.26483e+06	2.70987e+06	2.40197e+06	2.89552e+06	2.89354e+06	1.60175e+06	2.62073e+06
NEG75		Cer(d18:1/22:0)+HCOO	Cer(d40:1)+HCOO	Cer	(d18:1/22:0)	(d18:1)	(22:0)			C41 H80 O5 N1	666.604	16.0633	0.659564	1.62216	0.00167415	1.92909e+08	1.54376e+08	1.85544e+08	2.09335e+08	2.15946e+08	1.55527e+08	2.5641e+08	1.78652e+08	4.98375e+07	8.2969e+07	1.01141e+08	1.06049e+08	1.58798e+08	1.69644e+08	1.61611e+08	1.24661e+08	1.33416e+08	142879542	1.51974e+08	8.04046e+07	1.33956e+08
NEG77		Cer(d18:2/22:0)-H	Cer(d40:2)-H	Cer	(d18:2/22:0)	(d18:2)	(22:0)			C40 H76 O3 N1	618.583	14.7593	0.0475525	1.64611	0.00306456	1.04761e+06	923520	1.10669e+06	1.16644e+06	1.19511e+06	1.21155e+06	1.70741e+06	1.32469e+06	207081	489681	632454	864273	1.13796e+06	948692	915006	687225	700600	809847	909791	207753	701851
NEG78		Cer(d18:2/22:0)+HCOO	Cer(d40:2)+HCOO	Cer	(d18:2/22:0)	(d18:2)	(22:0)			C41 H78 O5 N1	664.589	14.7593	0.112284	1.26382	0.0750425	1.40305e+07	1.05499e+07	1.27523e+07	1.43392e+07	1.3955e+07	1.09478e+07	1.53064e+07	1.24044e+07	4.07414e+06	7.1541e+06	8.60822e+06	1.07084e+07	1.17305e+07	1.47352e+07	1.46207e+07	1.08848e+07	7.65244e+06	7.92608e+06	8.23042e+06	4.22132e+06	7.01254e+06
NEG79		Cer(d18:2/22:0)+HCOO	Cer(d40:2)+HCOO	Cer	(d18:2/22:0)	(d18:2)	(22:0)			C41 H78 O5 N1	664.589	15.0087	0.290466	1.44378	0.00199714	5.07568e+07	4.48196e+07	5.40655e+07	5.70887e+07	5.45665e+07	4.9638e+07	6.51813e+07	5.34457e+07	1.76179e+07	2.75651e+07	3.27496e+07	3.78335e+07	4.95471e+07	4.80852e+07	4.21492e+07	4.19782e+07	3.49406e+07	3.59383e+07	4.04176e+07	2.07598e+07	3.47049e+07
NEG80		Cer(d18:1/22:2)+HCOO	Cer(d40:3)+HCOO	Cer	(d18:1/22:2)	(d18:1)	(22:2)			C41 H76 O5 N1	662.573	13.7421	0.100699	1.53244	0.00638941	5.99831e+06	4.83056e+06	6.23022e+06	6.41942e+06	6.87613e+06	6.03699e+06	7.10945e+06	8.12879e+06	1.62656e+06	3.06644e+06	3.2293e+06	3.93566e+06	4.34565e+06	6.26935e+06	6.98402e+06	4.23427e+06	4.20035e+06	4.30953e+06	4.87631e+06	1.78716e+06	3.59638e+06
NEG81		Cer(d18:1/23:0)-H	Cer(d41:1)-H	Cer	(d18:1/23:0)	(d18:1)	(23:0)			C41 H80 O3 N1	634.614	16.7354	0.0638858	1.50909	0.00310023	1.9537e+06	1.52441e+06	1.96056e+06	2.04298e+06	2.21203e+06	1.52049e+06	2.44069e+06	2.10349e+06	478977	1.02477e+06	1.30343e+06	1.29286e+06	1.32283e+06	1.88057e+06	1.63195e+06	1.5069e+06	1.3856e+06	1.34597e+06	1.50009e+06	829949	1.55541e+06
NEG82		Cer(d18:1/23:0)+HCOO	Cer(d41:1)+HCOO	Cer	(d18:1/23:0)	(d18:1)	(23:0)			C42 H82 O5 N1	680.62	16.7354	0.467477	1.58178	0.000398535	9.35984e+07	7.61579e+07	1.01534e+08	1.07491e+08	1.06098e+08	7.91168e+07	1.22421e+08	1.04893e+08	3.17815e+07	4.95978e+07	5.97027e+07	6.07321e+07	6.88911e+07	8.20618e+07	7.68628e+07	7.06361e+07	6.79984e+07	7.29601e+07	7.72593e+07	4.15859e+07	7.08738e+07
NEG85		Cer(d18:2/23:0)+HCOO	Cer(d41:2)+HCOO	Cer	(d18:2/23:0)	(d18:2)	(23:0)			C42 H80 O5 N1	678.604	15.3743	0.0900804	1.22026	0.101749	1.09046e+07	9.14107e+06	1.23197e+07	1.20199e+07	1.17399e+07	9.63484e+06	1.31226e+07	1.16788e+07	4.32796e+06	6.26125e+06	8.49077e+06	8.59013e+06	9.92776e+06	1.33859e+07	1.21167e+07	1.11143e+07	8.5951e+06	9.79897e+06	1.01978e+07	4.34109e+06	7.7895e+06
NEG87		Cer(d18:2/23:0)+HCOO	Cer(d41:2)+HCOO	Cer	(d18:2/23:0)	(d18:2)	(23:0)			C42 H80 O5 N1	678.604	15.6127	0.274829	1.47747	0.00273905	4.18073e+07	4.12966e+07	5.21547e+07	5.45351e+07	4.87815e+07	4.4295e+07	5.24404e+07	5.59742e+07	1.99939e+07	2.3359e+07	2.93388e+07	2.95193e+07	4.2896e+07	5.34245e+07	3.67372e+07	2.9565e+07	3.22415e+07	3.2957e+07	3.78773e+07	1.66872e+07	3.20423e+07
NEG88		Cer(d18:0+pO/24:0)+HCOO	Cer(d42:0+pO)+HCOO	Cer	(d18:0+pO/24:0)	(d18:0+pO)	(24:0)			C43 H86 O6 N1	712.646	16.6707	0.0500136	2.10815	0.00903881	183219	1.09157e+06	1.39296e+06	1.09464e+06	1.48698e+06	812450	1.89345e+06	1.17319e+06	552289	507741	549605	722194	628374	236517	941810	191552	568521	852914	1.05781e+06	515389	922513
NEG90		Cer(d18:1/24:0)-H	Cer(d42:1)-H	Cer	(d18:1/24:0)	(d18:1)	(24:0)			C42 H82 O3 N1	648.63	17.4199	0.0886191	1.69715	0.000157678	3.49338e+06	2.45958e+06	3.81805e+06	3.41728e+06	4.01988e+06	3.2016e+06	3.51966e+06	4.43325e+06	1.1121e+06	1.79559e+06	1.64538e+06	2.57696e+06	2.21462e+06	2.833e+06	2.38792e+06	2.14639e+06	2.30678e+06	2.84089e+06	2.90084e+06	1.34467e+06	2.33914e+06
NEG91		Cer(d18:1/24:0)+HCOO	Cer(d42:1)+HCOO	Cer	(d18:1/24:0)	(d18:1)	(24:0)			C43 H84 O5 N1	694.635	17.4199	0.602629	1.61532	0.000106364	1.65959e+08	1.3284e+08	1.6865e+08	1.60703e+08	1.7903e+08	143436994	1.9398e+08	191523853	6.10741e+07	8.28636e+07	8.53025e+07	1.12375e+08	114025638	1.40402e+08	1.28639e+08	1.02472e+08	1.213e+08	1.35049e+08	1.32748e+08	6.34451e+07	1.18781e+08
NEG93		Cer(d18:0+pO/24:1)+HCOO	Cer(d42:1+pO)+HCOO	Cer	(d18:0+pO/24:1)	(d18:0+pO)	(24:1)			C43 H84 O6 N1	710.63	15.2694	0.0532812	1.44185	0.00340902	1.82963e+06	1.39689e+06	1.95172e+06	1.43431e+06	1.46097e+06	1.37862e+06	1.96733e+06	1.24715e+06	826167	1.05377e+06	946181	743401	1.41765e+06	1.46071e+06	1.28265e+06	1.05446e+06	1.32421e+06	1.07322e+06	1.21536e+06	585422	1.05512e+06
NEG95		Cer(d18:1/24:1)-H	Cer(d42:2)-H	Cer	(d18:1/24:1)	(d18:1)	(24:1)			C42 H80 O3 N1	646.614	15.9814	0.119079	1.38418	0.0107182	8.63434e+06	8.53848e+06	7.77147e+06	8.40864e+06	9.9421e+06	7.91691e+06	1.02085e+07	9.51014e+06	2.90943e+06	4.8998e+06	5.67801e+06	5.46668e+06	6.55907e+06	9.45578e+06	9.1656e+06	7.10944e+06	7.50639e+06	6.8344e+06	6.54097e+06	3.77277e+06	5.90086e+06
NEG96		Cer(d18:1/24:1)+HCOO	Cer(d42:2)+HCOO	Cer	(d18:1/24:1)	(d18:1)	(24:1)			C43 H82 O5 N1	692.62	15.9814	0.910691	1.45808	0.00374835	4.33523e+08	4.30467e+08	4.57185e+08	4.60584e+08	4.75142e+08	368930466	5.23796e+08	4.42176e+08	1.43301e+08	2.27304e+08	2.73282e+08	269737980	3.06909e+08	4.54388e+08	4.50691e+08	3.37765e+08	3.35668e+08	3.35713e+08	3.56906e+08	203889325	3.22009e+08
NEG97		Cer(d18:2/24:0)-H	Cer(d42:2)-H	Cer	(d18:2/24:0)	(d18:2)	(24:0)			C42 H80 O3 N1	646.614	16.245	0.0346577	1.38852	0.139748	1.40831e+06	1.07882e+06	1.29824e+06	1.35695e+06	1.31255e+06	473885	2.52471e+06	2.00737e+06	748107	725186	1.01898e+06	1.37783e+06	1.38257e+06	1.45056e+06	362824	1.18796e+06	1.25866e+06	923299	1.05115e+06	441339	1.01797e+06
NEG98		Cer(d18:2/24:0)+HCOO	Cer(d42:2)+HCOO	Cer	(d18:2/24:0)	(d18:2)	(24:0)			C43 H82 O5 N1	692.62	16.245	0.328665	1.41531	0.00243614	7.51287e+07	6.3603e+07	7.14264e+07	9.02236e+07	8.36932e+07	7.30648e+07	8.89047e+07	9.39006e+07	3.60077e+07	3.94059e+07	5.44374e+07	5.71238e+07	7.29102e+07	6.56969e+07	7.55623e+07	5.10149e+07	5.59303e+07	6.19359e+07	5.94585e+07	3.22209e+07	4.89983e+07
POS11		Cer(d18:1/16:0)+H	Cer(d34:1)+H	Cer	(d18:1/16:0)	(d18:1)	(16:0)			C34 H68 O3 N1	538.519	12.4881	0.592137	1.2338	0.0815509	5.04288e+08	4.37346e+08	5.41824e+08	5.31246e+08	5.28346e+08	4.59242e+08	5.35096e+08	627075427	1.77909e+08	4.80229e+08	3.21432e+08	3.96956e+08	3.95799e+08	6.25047e+08	5.48054e+08	4.29878e+08	4.49509e+08	4.64704e+08	4.49286e+08	4.47456e+08	4.39314e+08
POS12		Cer(d18:1/16:0+O)+H	Cer(d34:1+O)+H	Cer	(d18:1/16:0+O)	(d18:1)	(16:0+O)			C34 H68 O4 N1	554.514	12.0248	0.117648	1.68062	0.00416792	6.78932e+06	6.6797e+06	7.69339e+06	5.88874e+06	6.98394e+06	5.43538e+06	8.19587e+06	9.37436e+06	1.00968e+06	4.95312e+06	2.71938e+06	3.44988e+06	4.10066e+06	7.66627e+06	5.99151e+06	4.04983e+06	4.9635e+06	5.58257e+06	5.48405e+06	5.40963e+06	5.48717e+06
POS13		Cer(d18:2/16:0)+H	Cer(d34:2)+H	Cer	(d18:2/16:0)	(d18:2)	(16:0)			C34 H66 O3 N1	536.504	11.5372	0.138015	1.2353	0.0651073	2.12591e+07	2.56135e+07	2.81199e+07	2.92593e+07	3.38895e+07	2.64272e+07	2.42335e+07	2.96082e+07	1.09508e+07	2.37891e+07	1.62138e+07	2.25864e+07	2.56782e+07	2.85501e+07	2.93733e+07	1.96655e+07	2.09047e+07	2.34561e+07	2.4156e+07	2.09647e+07	2.20035e+07
POS14		Cer(d18:1/16:1)+H	Cer(d34:2)+H	Cer	(d18:1/16:1)	(d18:1)	(16:1)			C34 H66 O3 N1	536.504	12.0193	0.139503	1.78616	0.000692973	7.26322e+06	8.69408e+06	8.17211e+06	6.88718e+06	9.07068e+06	6.43268e+06	9.0384e+06	1.00665e+07	1.39264e+06	5.52533e+06	3.4412e+06	3.62803e+06	4.17832e+06	7.74246e+06	6.68438e+06	4.1484e+06	6.30361e+06	6.69685e+06	5.75047e+06	6.08481e+06	6.98226e+06
POS15		Cer(d18:1/17:0)+H	Cer(d35:1)+H	Cer	(d18:1/17:0)	(d18:1)	(17:0)			C35 H70 O3 N1	552.535	13.0337	0.173899	1.64126	0.00261513	1.3637e+07	1.01127e+07	1.21215e+07	1.03987e+07	1.26566e+07	7.78263e+06	1.30368e+07	1.13541e+07	2.38111e+06	7.94775e+06	4.81435e+06	4.94111e+06	6.77421e+06	1.08085e+07	1.04115e+07	7.42769e+06	9.01334e+06	9.67771e+06	8.07231e+06	9.35338e+06	9.23875e+06
POS16		Cer(d18:0/18:0)+H	Cer(d36:0)+H	Cer	(d18:0/18:0)	(d18:0)	(18:0)			C36 H74 O3 N1	568.566	14.0093	0.128406	1.55231	0.00483855	9.5486e+06	7.19774e+06	8.19455e+06	8.06522e+06	7.57869e+06	5.546e+06	9.76154e+06	8.01068e+06	2.21874e+06	4.85596e+06	3.373e+06	4.69314e+06	6.21811e+06	8.18115e+06	7.3713e+06	4.25509e+06	6.75186e+06	6.30792e+06	5.43668e+06	6.10755e+06	6.93463e+06
POS17		Cer(d18:1/18:0)+H	Cer(d36:1)+H	Cer	(d18:1/18:0)	(d18:1)	(18:0)			C36 H72 O3 N1	566.551	13.602	0.93755	1.9168	0.000949662	4.28624e+08	2.04809e+08	2.70776e+08	2.88556e+08	2.6947e+08	1.90583e+08	2.68524e+08	2.79588e+08	5.05144e+07	139236074	1.18633e+08	111932684	1.62125e+08	2.04027e+08	2.18371e+08	1.43394e+08	2.07235e+08	2.05246e+08	2.03341e+08	201817299	1.91409e+08
POS18		Cer(d18:2/18:0)+H	Cer(d36:2)+H	Cer	(d18:2/18:0)	(d18:2)	(18:0)			C36 H70 O3 N1	564.535	12.6269	0.241289	1.63021	0.00100541	2.78976e+07	1.77261e+07	2.18548e+07	2.04777e+07	2.36817e+07	1.64644e+07	2.23411e+07	2.36796e+07	4.45516e+06	1.48412e+07	1.17981e+07	1.24018e+07	1.49007e+07	2.01573e+07	1.58036e+07	1.2452e+07	1.8237e+07	1.67279e+07	1.77918e+07	1.74112e+07	1.7827e+07
POS19		Cer(d18:1/19:0)+H	Cer(d37:1)+H	Cer	(d18:1/19:0)	(d18:1)	(19:0)			C37 H74 O3 N1	580.566	14.227	0.12215	1.48937	0.00879268	1.05704e+07	6.28139e+06	9.97606e+06	8.41432e+06	9.93961e+06	9.0326e+06	1.21913e+07	8.50839e+06	1.543e+06	8.2491e+06	5.31877e+06	5.60803e+06	5.95426e+06	8.11977e+06	8.18657e+06	7.31981e+06	8.03689e+06	8.30289e+06	7.84451e+06	9.14138e+06	7.51952e+06
POS20		Cer(d18:1/20:0)+H	Cer(d38:1)+H	Cer	(d18:1/20:0)	(d18:1)	(20:0)			C38 H76 O3 N1	594.582	14.7997	0.458428	1.83456	3.93659e-05	6.89072e+07	5.12431e+07	6.87978e+07	7.36435e+07	7.44148e+07	5.60018e+07	8.12568e+07	6.63738e+07	1.45206e+07	3.81015e+07	2.95514e+07	3.47819e+07	4.21643e+07	4.77176e+07	4.86826e+07	3.91771e+07	5.00257e+07	5.14647e+07	4.89245e+07	4.87907e+07	5.05909e+07
POS21		Cer(d18:2/20:0)+H	Cer(d38:2)+H	Cer	(d18:2/20:0)	(d18:2)	(20:0)			C38 H74 O3 N1	592.566	13.7382	0.261744	1.72884	2.58721e-05	2.28801e+07	1.81046e+07	2.40093e+07	2.48481e+07	2.89323e+07	2.23374e+07	2.59908e+07	2.24132e+07	6.28984e+06	1.38819e+07	1.1885e+07	1.38466e+07	1.6154e+07	1.58085e+07	1.64666e+07	1.5288e+07	1.91153e+07	1.95669e+07	1.83978e+07	2.01438e+07	1.72781e+07
POS23		Cer(d18:1/22:0)+H	Cer(d40:1)+H	Cer	(d18:1/22:0)	(d18:1)	(22:0)			C40 H80 O3 N1	622.613	16.0791	0.703421	1.66518	0.000138215	2.15566e+08	1.62852e+08	197179003	213496628	2.22595e+08	179048044	257525386	2.23946e+08	5.01697e+07	1.37344e+08	1.03068e+08	1.30095e+08	148358198	1.56746e+08	1.51728e+08	1.26712e+08	1.72642e+08	1.719e+08	1.67176e+08	1.72721e+08	1.72338e+08
POS24		Cer(d18:1/22:1)+H	Cer(d40:2)+H	Cer	(d18:1/22:1)	(d18:1)	(22:1)			C40 H78 O3 N1	620.598	14.8029	0.183498	2.10875	0.0605366	1.76385e+07	4.6763e+07	1.51595e+07	1.73843e+07	1.75227e+07	6.71295e+07	1.86561e+07	1.61333e+07	5.1412e+06	1.35618e+07	9.69194e+06	1.20402e+07	1.33696e+07	1.79515e+07	1.75724e+07	1.32854e+07	1.34361e+07	5.05904e+07	4.71737e+07	1.30927e+07	1.35996e+07
POS27		Cer(d18:1/23:0)+H	Cer(d41:1)+H	Cer	(d18:1/23:0)	(d18:1)	(23:0)			C41 H82 O3 N1	636.629	16.7535	0.513	1.53351	0.000322745	1.2199e+08	9.9112e+07	132077492	1.26105e+08	1.34633e+08	1.00473e+08	1.4827e+08	1.36077e+08	3.91114e+07	9.49804e+07	7.19811e+07	7.76465e+07	8.53649e+07	1.00061e+08	9.30248e+07	8.91037e+07	1.05926e+08	1.033e+08	9.85664e+07	1.09241e+08	1.13984e+08
POS30		Cer(d18:2/23:0)+H	Cer(d41:2)+H	Cer	(d18:2/23:0)	(d18:2)	(23:0)			C41 H80 O3 N1	634.613	15.751	0.283002	1.39588	0.000995231	5.03764e+07	3.94502e+07	5.00107e+07	5.50421e+07	4.85436e+07	3.99311e+07	5.43445e+07	5.78759e+07	2.19013e+07	4.14171e+07	3.19663e+07	3.21394e+07	4.3742e+07	3.75526e+07	3.69704e+07	3.76983e+07	4.61897e+07	4.20886e+07	3.82139e+07	4.15373e+07	4.28747e+07
POS31		Cer(d18:0/24:1)+H	Cer(d42:1)+H	Cer	(d18:0/24:1)	(d18:0)	(24:1)			C42 H84 O3 N1	650.645	16.48	0.132275	1.27066	0.0611369	1.71697e+07	1.79913e+07	1.65179e+07	2.28187e+07	20048248	1.48717e+07	2.18008e+07	1.94282e+07	4.80235e+06	1.62646e+07	1.25323e+07	1.40747e+07	1.70738e+07	1.99712e+07	1.98904e+07	1.39485e+07	1.93254e+07	1.79573e+07	1.47257e+07	1.89488e+07	1.60299e+07
POS32		Cer(d18:1/24:0)+H	Cer(d42:1)+H	Cer	(d18:1/24:0)	(d18:1)	(24:0)			C42 H84 O3 N1	650.645	17.4209	0.650015	1.59835	0.00027346	1.84503e+08	1.50947e+08	2.12616e+08	2.09228e+08	2.18204e+08	1.7888e+08	2.28371e+08	2.41078e+08	6.62524e+07	1.6271e+08	1.00363e+08	1.19692e+08	1.32744e+08	1.63974e+08	1.52176e+08	1.18027e+08	1.61836e+08	166369920	1.55367e+08	1.63523e+08	1.65936e+08
POS34		Cer(d18:1/24:1)+H	Cer(d42:2)+H	Cer	(d18:1/24:1)	(d18:1)	(24:1)			C42 H82 O3 N1	648.629	15.9832	0.969771	1.47865	0.000990009	4.91108e+08	4.44445e+08	5.05029e+08	5.09454e+08	5.30941e+08	4.13027e+08	5.72157e+08	5.43383e+08	153579367	3.95175e+08	2.65278e+08	3.14039e+08	3.38827e+08	4.51918e+08	4.40867e+08	3.51942e+08	4.19915e+08	4.48933e+08	4.04046e+08	4.18192e+08	4.18309e+08
POS35		Cer(d18:1/24:1)+H	Cer(d42:2)+H	Cer	(d18:1/24:1)	(d18:1)	(24:1)			C42 H82 O3 N1	648.629	16.2249	0.426352	1.44361	0.00179747	9.9132e+07	9.06393e+07	1.06615e+08	1.30501e+08	123113722	1.05282e+08	1.18237e+08	1.54436e+08	5.01678e+07	9.42523e+07	7.12585e+07	8.34811e+07	8.33003e+07	1.00362e+08	9.3054e+07	6.69283e+07	9.91854e+07	9.37143e+07	8.87313e+07	9.09045e+07	1.05651e+08
POS36		Cer(d18:1/24:2)+H	Cer(d42:3)+H	Cer	(d18:1/24:2)	(d18:1)	(24:2)			C42 H80 O3 N1	646.613	14.8947	0.637046	1.49544	0.00223912	2.10706e+08	1.82111e+08	2.10729e+08	206756569	2.49323e+08	1.91411e+08	2.36585e+08	2.73132e+08	7.00766e+07	1.81704e+08	1.13012e+08	125963690	137684876	203006174	2.00792e+08	1.45175e+08	1.71216e+08	1.82741e+08	1.6725e+08	1.7928e+08	1.74885e+08
POS38		Cer(d18:2/24:2)+H	Cer(d42:4)+H	Cer	(d18:2/24:2)	(d18:2)	(24:2)			C42 H78 O3 N1	644.598	13.812	0.106834	1.43143	0.044699	9.303e+06	7.31416e+06	9.79319e+06	1.00905e+07	1.13203e+07	9.9753e+06	1.28207e+07	1.60474e+07	3.756e+06	7.98798e+06	5.47179e+06	6.10231e+06	8.7971e+06	1.44373e+07	8.36335e+06	5.62813e+06	1.15679e+07	8.75981e+06	7.67878e+06	6.84943e+06	8.27742e+06
POS6		Cer(d18:1/14:0)+H	Cer(d32:1)+H	Cer	(d18:1/14:0)	(d18:1)	(14:0)			C32 H64 O3 N1	510.488	11.3746	0.0382868	1.14643	0.324112	4.69084e+06	5.03883e+06	8.31707e+06	6.48322e+06	8.54191e+06	8.73919e+06	7.62419e+06	1.08338e+07	3.45965e+06	8.62384e+06	4.91523e+06	7.1341e+06	6.39527e+06	7.65575e+06	8.00497e+06	6.38203e+06	5.8705e+06	6.48172e+06	7.04521e+06	7.33224e+06	8.27569e+06
POS7		Cer(d17:1/16:0)+H	Cer(d33:1)+H	Cer	(d17:1/16:0)	(d17:1)	(16:0)			C33 H66 O3 N1	524.504	11.939	0.154416	1.37853	0.024756	1.42201e+07	1.50902e+07	1.74005e+07	1.66647e+07	1.64013e+07	1.3538e+07	1.93882e+07	2.05984e+07	3.81349e+06	1.45347e+07	9.82188e+06	9.67462e+06	1.21328e+07	1.77925e+07	1.71481e+07	1.17805e+07	1.50668e+07	1.30882e+07	1.36067e+07	1.39358e+07	1.29615e+07
POS8		Cer(d18:0/16:0)+H	Cer(d34:0)+H	Cer	(d18:0/16:0)	(d18:0)	(16:0)			C34 H70 O3 N1	540.535	12.8557	0.320974	1.45031	0.0214661	5.79294e+07	4.83384e+07	5.7049e+07	6.99392e+07	7.182e+07	4.82173e+07	7.5747e+07	7.46046e+07	1.34741e+07	5.02151e+07	2.84397e+07	3.45204e+07	4.84811e+07	6.92215e+07	6.16935e+07	4.12209e+07	5.55267e+07	5.27322e+07	4.88398e+07	5.07488e+07	5.41104e+07
NEG137		CerG1(d42:1+pO)-H	CerG1(d42:1+pO)-H	CerG1	(d42:1+pO)	(d42:1+pO)				C48 H92 O9 N1	826.678	15.6825	9.92675e-05	1.90306	0.000328915	1.42071e+07	1.47201e+07	9.71516e+06	1.31438e+07	1.16919e+07	7.69215e+06	1.35605e+07	9.14953e+06	4.16636e+06	3.54142e+06	4.23384e+06	5.78111e+06	7.71711e+06	9.32242e+06	7.94723e+06	6.62162e+06	8.26144e+06	9.07326e+06	9.0414e+06	4.45522e+06	8.15912e+06
POS40		CerG1(d28:1)+NH4	CerG1(d28:1)+NH4	CerG1	(d28:1)	(d28:1)				C34 H69 O8 N2	633.505	14.6603	0.515349	1.20361	0.663951	3.88761e+07	2.32704e+07	1.56983e+08	8.48057e+07	9.30512e+07	2.51347e+08	6.76574e+07	214603205	1.70993e+08	210523688	2.90691e+07	2.38642e+08	3.2042e+07	1.64795e+07	1.3131e+07	6.22887e+07	1.00758e+08	9.5295e+07	9.09247e+07	9.12909e+07	9.70651e+07
POS41		CerG1(d28:1)+NH4	CerG1(d28:1)+NH4	CerG1	(d28:1)	(d28:1)				C34 H69 O8 N2	633.505	15.178	0.0993297	1.08997	0.425153	2.46511e+07	3.22071e+07	3.30126e+07	2.92277e+07	4.34538e+07	38524456	2.66676e+07	2.48672e+07	3.45528e+07	3.40273e+07	2.76998e+07	3.32293e+07	2.07188e+07	2.53645e+07	21364488	3.4802e+07	3.16906e+07	3.04602e+07	2.87398e+07	3.09525e+07	2.96039e+07
POS42		CerG1(d30:1)+NH4	CerG1(d30:1)+NH4	CerG1	(d30:1)	(d30:1)				C36 H73 O8 N2	661.536	15.8958	0.435358	1.31591	0.521843	2.42194e+07	1.49323e+07	1.08197e+08	6.45799e+07	9.35967e+07	1.83525e+08	3.9748e+07	1.54703e+08	1.28664e+08	1.43943e+08	1.86985e+07	1.50129e+08	2.71301e+07	1.04464e+07	9.29641e+06	3.11053e+07	6.3506e+07	6.32271e+07	6.28259e+07	5.96123e+07	7.54108e+07
POS43		CerG1(d30:1)+NH4	CerG1(d30:1)+NH4	CerG1	(d30:1)	(d30:1)				C36 H73 O8 N2	661.536	16.3353	0.186066	1.11272	0.122361	9.8242e+07	118910470	8.77609e+07	8.66118e+07	1.17447e+08	9.45619e+07	8.66556e+07	9.67186e+07	8.37089e+07	9.24353e+07	8.55782e+07	7.55081e+07	8.92567e+07	9.80055e+07	7.48865e+07	1.07817e+08	9.72999e+07	1.12732e+08	8.99149e+07	1.0147e+08	9.32368e+07
POS44		CerG1(d30:2)+NH4	CerG1(d30:2)+NH4	CerG1	(d30:2)	(d30:2)				C36 H71 O8 N2	659.52	15.1008	0.194553	1.19263	0.139326	1.42974e+08	1.64749e+08	1.75509e+08	1.20011e+08	1.9054e+08	139718192	1.60577e+08	1.4268e+08	1.22311e+08	1.11532e+08	1.16736e+08	1.36263e+08	1.25694e+08	1.07819e+08	9.53978e+07	2.21247e+08	1.46976e+08	1.36683e+08	1.36454e+08	1.33445e+08	1.45532e+08
POS45		CerG1(d32:1)+NH4	CerG1(d32:1)+NH4	CerG1	(d32:1)	(d32:1)				C38 H77 O8 N2	689.567	17.1954	0.517921	1.36431	0.456138	3.82088e+07	2.89167e+07	1.53999e+08	1.01883e+08	1.09809e+08	2.48771e+08	6.36292e+07	2.32275e+08	1.83226e+08	2.0462e+08	2.91629e+07	1.92416e+08	2.8042e+07	1.35639e+07	2.01144e+07	4.53289e+07	9.60469e+07	8.86356e+07	9.0956e+07	9.56456e+07	9.37379e+07
POS46		CerG1(d32:2)+NH4	CerG1(d32:2)+NH4	CerG1	(d32:2)	(d32:2)				C38 H75 O8 N2	687.552	16.0301	0.2054	1.38641	0.374292	9.87116e+06	6.33291e+07	3.47482e+07	2.00167e+07	2.41298e+07	6.51667e+07	1.64887e+07	9.55704e+07	3.95347e+07	4.53087e+07	6.09951e+06	5.06706e+07	5.92881e+06	3.9762e+07	3.76185e+07	1.26115e+07	1.92179e+07	2.11395e+07	1.9124e+07	2.12041e+07	2.00545e+07
POS47		CerG1(d18:1/16:0)+H	CerG1(d34:1)+H	CerG1	(d18:1/16:0)	(d18:1)	(16:0)			C40 H78 O8 N1	700.572	11.5283	0.0495071	1.09804	0.556663	9.63005e+06	1.06588e+07	8.89408e+06	1.02781e+07	1.23911e+07	8.04723e+06	1.17843e+07	1.46306e+07	7.47165e+06	1.21085e+07	6.27249e+06	6.57737e+06	7.4905e+06	1.41217e+07	1.68841e+07	7.68109e+06	8.85831e+06	1.1286e+07	1.13388e+07	1.03061e+07	1.01315e+07
POS48		CerG1(d34:2)+NH4	CerG1(d34:2)+NH4	CerG1	(d34:2)	(d34:2)				C40 H79 O8 N2	715.583	17.2974	0.504347	1.549	0.254105	4.90106e+07	4.17872e+07	1.37346e+08	1.02575e+08	1.1052e+08	2.53873e+08	8.11491e+07	2.35067e+08	1.41588e+08	166710836	3.0462e+07	187766754	2.86264e+07	2.0469e+07	2.59444e+07	5.13235e+07	8.9961e+07	9.28583e+07	9.15165e+07	9.59435e+07	9.35596e+07
POS49		CerG1(d18:1/18:0)+H	CerG1(d36:1)+H	CerG1	(d18:1/18:0)	(d18:1)	(18:0)			C42 H82 O8 N1	728.603	12.5547	0.259072	1.8397	0.000573306	2.66952e+07	2.81415e+07	1.57981e+07	2.40363e+07	2.22386e+07	1.45094e+07	2.77946e+07	20726708	7.93284e+06	1.04474e+07	7.80586e+06	1.26474e+07	1.33776e+07	1.75832e+07	1.79807e+07	1.00346e+07	1.8972e+07	1.92699e+07	1.67154e+07	1.67459e+07	1.79026e+07
POS51		CerG1(d36:3)+NH4	CerG1(d36:3)+NH4	CerG1	(d36:3)	(d36:3)				C42 H81 O8 N2	741.599	17.5509	0.949203	1.26441	0.525808	2.97278e+08	1.56096e+08	4.90402e+08	3.86898e+08	1.36444e+08	9.61415e+08	3.87507e+08	9.05834e+08	650438441	7.64459e+08	2.42392e+08	6.83794e+08	1.17755e+08	103404391	9.31319e+07	2.88194e+08	4.05315e+08	4.02311e+08	4.00507e+08	1.79255e+08	1.75733e+08
POS52		CerG1(d36:4)+NH4	CerG1(d36:4)+NH4	CerG1	(d36:4)	(d36:4)				C42 H79 O8 N2	739.583	16.3106	0.187836	0.974398	0.745178	2.46467e+08	1.54303e+08	1.68125e+08	1.60538e+08	2.15069e+08	2.32963e+08	174284860	229441528	1.98133e+08	2.3554e+08	2.05018e+08	2.26669e+08	2.02495e+08	1.7698e+08	162431076	2.15471e+08	2.16236e+08	1.99666e+08	1.92614e+08	2.16324e+08	2.05753e+08
POS53		CerG1(d18:1/20:0)+H	CerG1(d38:1)+H	CerG1	(d18:1/20:0)	(d18:1)	(20:0)			C44 H86 O8 N1	756.635	13.6339	0.274391	1.82429	0.000237018	2.88288e+07	2.64562e+07	2.11087e+07	2.68818e+07	2.54091e+07	1.48059e+07	2.51077e+07	1.935e+07	8.82186e+06	1.06305e+07	8.56388e+06	1.09333e+07	1.63949e+07	1.89648e+07	1.68544e+07	1.18617e+07	1.86688e+07	1.60789e+07	1.68736e+07	1.99513e+07	1.72275e+07
POS54		CerG1(d18:1/20:0+O)+H	CerG1(d38:1+O)+H	CerG1	(d18:1/20:0+O)	(d18:1)	(20:0+O)			C44 H86 O9 N1	772.63	13.3604	0.278312	1.93399	0.000147485	2.5457e+07	2.98768e+07	2.13606e+07	2.76436e+07	2.70314e+07	1.24977e+07	2.87135e+07	2.33367e+07	9.09527e+06	1.17742e+07	7.72732e+06	1.17828e+07	1.48719e+07	1.76235e+07	1.54881e+07	1.2939e+07	1.85225e+07	1.92402e+07	1.55603e+07	1.63377e+07	1.99793e+07
POS55		CerG1(d18:1/20:1)+H	CerG1(d38:2)+H	CerG1	(d18:1/20:1)	(d18:1)	(20:1)			C44 H84 O8 N1	754.619	13.3786	0.178004	2.01779	1.94022e-05	1.12418e+07	1.18698e+07	9.57408e+06	9.26553e+06	9.53655e+06	6.21776e+06	1.0349e+07	8.26314e+06	4.72242e+06	5.21096e+06	2.86271e+06	3.84507e+06	5.33393e+06	5.93706e+06	6.45086e+06	3.45934e+06	6.88099e+06	6.34794e+06	7.58421e+06	7.16585e+06	6.23681e+06
POS56		CerG1(d38:3)+NH4	CerG1(d38:3)+NH4	CerG1	(d38:3)	(d38:3)				C44 H85 O8 N2	769.63	18.812	1.06438	1.1525	0.621412	3.41527e+08	3.16547e+08	6.95529e+08	5.84554e+08	7.02884e+08	1213508008	5.1257e+08	1007536027	1023765830	1130398384	319281107	9.82965e+08	2.66801e+08	2.46029e+08	2.72432e+08	4.21793e+08	6.50629e+08	6.34192e+08	6.20121e+08	6.32294e+08	6.67499e+08
POS57		CerG1(d38:4)+NH4	CerG1(d38:4)+NH4	CerG1	(d38:4)	(d38:4)				C44 H83 O8 N2	767.614	17.626	0.427263	1.23123	0.531584	6.92011e+07	6.75902e+07	1.97842e+08	9.24126e+07	1.04748e+08	2.25209e+08	1.55324e+08	193342918	9.45675e+07	2.83245e+08	5.33061e+07	2.45658e+08	5.35638e+07	4.36054e+07	5.10178e+07	7.30596e+07	9.54077e+07	9.53004e+07	9.74647e+07	9.92357e+07	1.01759e+08
POS59		CerG1(d18:1/22:0)+H	CerG1(d40:1)+H	CerG1	(d18:1/22:0)	(d18:1)	(22:0)			C46 H90 O8 N1	784.666	14.788	0.367287	1.7911	0.000316218	5.26654e+07	5.561e+07	3.88391e+07	4.85164e+07	4.89819e+07	2.64444e+07	5.06989e+07	3.96909e+07	1.74318e+07	2.29572e+07	1.70567e+07	2.18672e+07	2.77951e+07	3.59927e+07	3.43404e+07	2.43604e+07	3.68041e+07	3.51317e+07	3.46235e+07	3.69322e+07	3.6249e+07
POS60		CerG1(d18:1/22:0+O)+H	CerG1(d40:1+O)+H	CerG1	(d18:1/22:0+O)	(d18:1)	(22:0+O)			C46 H90 O9 N1	800.661	14.4892	0.642731	1.93156	0.000128397	1.47344e+08	1.6047e+08	1.07049e+08	1.49841e+08	1.305e+08	7.87529e+07	1.39041e+08	1.11212e+08	4.38054e+07	6.03565e+07	4.09758e+07	6.06217e+07	8.09634e+07	9.52474e+07	8.52617e+07	6.30193e+07	1.01284e+08	1.02687e+08	9.85645e+07	1.02272e+08	1.01149e+08
POS61		CerG1(d18:1/22:1)+H	CerG1(d40:2)+H	CerG1	(d18:1/22:1)	(d18:1)	(22:1)			C46 H88 O8 N1	782.65	14.4962	0.446023	1.85709	0.000133978	7.80186e+07	8.4083e+07	6.6926e+07	7.31691e+07	6.97505e+07	4.15759e+07	6.38042e+07	5.56068e+07	2.65012e+07	2.50963e+07	2.51571e+07	3.33165e+07	4.27953e+07	5.17176e+07	4.51158e+07	3.7273e+07	5.44566e+07	5.63966e+07	4.86428e+07	5.42356e+07	5.53103e+07
POS62		CerG1(d18:1/23:0)+H	CerG1(d41:1)+H	CerG1	(d18:1/23:0)	(d18:1)	(23:0)			C47 H92 O8 N1	798.682	15.4098	0.246453	1.79563	0.00195237	2.34003e+07	2.44387e+07	1.73785e+07	1.99631e+07	1.89841e+07	9.4506e+06	2.3186e+07	1.46575e+07	4.51737e+06	8.75962e+06	8.50253e+06	9.34864e+06	1.10007e+07	1.51559e+07	1.55933e+07	1.14708e+07	1.62278e+07	1.52541e+07	1.52154e+07	1.35246e+07	1.686e+07
POS63		CerG1(d18:1/23:0+O)+H	CerG1(d41:1+O)+H	CerG1	(d18:1/23:0+O)	(d18:1)	(23:0+O)			C47 H92 O9 N1	814.677	15.0867	0.206376	1.73574	0.000190425	1.87583e+07	2.04879e+07	1.40562e+07	1.77546e+07	1.56102e+07	1.09136e+07	1.81909e+07	1.34691e+07	5.40902e+06	9.16222e+06	6.85316e+06	9.83503e+06	1.02414e+07	1.14228e+07	1.17119e+07	9.82326e+06	1.36117e+07	1.32185e+07	1.30803e+07	1.41353e+07	1.5387e+07
POS64		CerG1(d18:0/24:0)+H	CerG1(d42:0)+H	CerG1	(d18:0/24:0)	(d18:0)	(24:0)			C48 H96 O8 N1	814.713	16.4586	0.22758	1.78214	0.000861509	2.95682e+07	2.95883e+07	1.88639e+07	2.31598e+07	2.43884e+07	1.43671e+07	2.5103e+07	1.9763e+07	7.09335e+06	1.2712e+07	7.06695e+06	1.24018e+07	1.7787e+07	1.87895e+07	1.37758e+07	1.40704e+07	2.03107e+07	2.16468e+07	1.8147e+07	1.99869e+07	1.90733e+07
POS65		CerG1(d18:0/24:0+O)+H	CerG1(d42:0+O)+H	CerG1	(d18:0/24:0+O)	(d18:0)	(24:0+O)			C48 H96 O9 N1	830.708	16.2039	0.227815	1.74844	0.0002109	2.40481e+07	2.68187e+07	1.80758e+07	2.48023e+07	1.94989e+07	1.39838e+07	2.57742e+07	2.04865e+07	8.85194e+06	1.34592e+07	7.34394e+06	1.25426e+07	1.48381e+07	1.58559e+07	1.39246e+07	1.24085e+07	1.74861e+07	1.912e+07	1.68817e+07	1.7193e+07	1.78644e+07
POS67		CerG1(d18:1/24:0)+H	CerG1(d42:1)+H	CerG1	(d18:1/24:0)	(d18:1)	(24:0)			C48 H94 O8 N1	812.697	16.0154	0.488281	1.7232	0.00127295	1.16787e+08	1.30436e+08	8.05259e+07	1.07189e+08	9.2276e+07	6.22728e+07	1.14511e+08	7.37917e+07	3.48861e+07	5.11954e+07	3.67168e+07	5.56379e+07	5.98286e+07	7.90111e+07	7.6857e+07	5.72306e+07	7.78321e+07	7.53495e+07	7.3614e+07	7.92324e+07	8.28139e+07
POS68		CerG1(d18:1/24:0+O)+H	CerG1(d42:1+O)+H	CerG1	(d18:1/24:0+O)	(d18:1)	(24:0+O)			C48 H94 O9 N1	828.692	15.6944	0.582064	1.81962	0.000818414	1.37383e+08	1.54991e+08	1.0081e+08	1.3112e+08	1.16785e+08	6.85928e+07	1.44112e+08	9.79268e+07	3.99158e+07	5.50212e+07	4.21149e+07	5.52761e+07	7.94448e+07	9.88476e+07	8.7319e+07	65091355	9.55013e+07	9.3898e+07	8.96712e+07	8.9813e+07	9.7959e+07
POS70		CerG1(d18:1/24:1)+H	CerG1(d42:2)+H	CerG1	(d18:1/24:1)	(d18:1)	(24:1)			C48 H92 O8 N1	810.682	14.7084	0.461217	1.79631	0.000446157	8.73886e+07	9.35811e+07	6.3905e+07	8.47654e+07	7.34653e+07	4.45772e+07	8.4266e+07	6.24642e+07	2.83212e+07	3.29828e+07	2.65993e+07	3.8898e+07	4.85137e+07	5.76628e+07	5.74045e+07	4.05247e+07	5.96895e+07	5.87954e+07	5.17499e+07	5.91788e+07	5.72879e+07
POS71		CerG1(d18:1/24:1)+H	CerG1(d42:2)+H	CerG1	(d18:1/24:1)	(d18:1)	(24:1)			C48 H92 O8 N1	810.682	15.7017	0.378687	1.78524	0.00122861	6.11191e+07	6.29025e+07	4.3648e+07	5.588e+07	5.05944e+07	2.65537e+07	6.0544e+07	4.16033e+07	1.68999e+07	2.28709e+07	1.82455e+07	2.6305e+07	3.42558e+07	4.12825e+07	3.9253e+07	2.65404e+07	4.08729e+07	4.34926e+07	3.67563e+07	4.02004e+07	4.2137e+07
POS73		CerG1(d18:0+pO/24:2)+H	CerG1(d42:2+pO)+H	CerG1	(d18:0+pO/24:2)	(d18:0+pO)	(24:2)			C48 H92 O9 N1	826.677	14.4319	0.26977	2.08764	1.88075e-05	2.22251e+07	2.62846e+07	1.86079e+07	2.14184e+07	2.23878e+07	1.43143e+07	2.51061e+07	1.75027e+07	5.43066e+06	9.48605e+06	6.89069e+06	9.77428e+06	1.33211e+07	1.2209e+07	1.3085e+07	1.02036e+07	1.7384e+07	1.66215e+07	1.35295e+07	1.6447e+07	1.49987e+07
POS74		CerG1(d18:1/24:2)+H	CerG1(d42:3)+H	CerG1	(d18:1/24:2)	(d18:1)	(24:2)			C48 H90 O8 N1	808.666	13.7152	0.27496	1.76391	0.000369859	31850477	3.1776e+07	2.42441e+07	2.84419e+07	2.64904e+07	1.78882e+07	3.55693e+07	2.34085e+07	1.08416e+07	1.30055e+07	1.13024e+07	1.38421e+07	1.82268e+07	2.39995e+07	1.8952e+07	1.43655e+07	2.24788e+07	2.05248e+07	2.01717e+07	2.32548e+07	2.23603e+07
NEG139		CerG2(d37:4+pO)-H	CerG2(d37:4+pO)-H	CerG2	(d37:4+pO)	(d37:4+pO)				C49 H86 O14 N1	912.605	12.71	8.92387e-05	1.54182	0.000364069	1.58472e+06	1.51123e+06	1.99476e+06	1.85795e+06	1.70846e+06	2.00991e+06	2.45602e+06	1.98587e+06	920040	1.6258e+06	1.64476e+06	1.07424e+06	1.12658e+06	1.25065e+06	1.0483e+06	1.10904e+06	1.65915e+06	1.49001e+06	1.63133e+06	820802	1.61045e+06
NEG10		CL(18:2/18:1/16:0/18:1)-H	CL(70:4)-H	CL	(18:2/18:1/16:0/18:1)	(18:2)	(18:1)	(16:0)	(18:1)	C79 H145 O17 P2	1428	20.8537	0.00010851	7.9584	1.83984e-05	7.77927e+06	5.87939e+06	8.48875e+06	7.0902e+06	1.187e+07	2.55529e+06	1.23067e+07	8.90822e+06	806678	554771	747736	1.17748e+06	971668	1.29236e+06	1.4068e+06	1.19462e+06	5.28358e+06	5.00182e+06	4.88767e+06	2.48938e+06	4.46071e+06
NEG12		CL(18:2/18:2/16:0/18:1)-H	CL(70:5)-H	CL	(18:2/18:2/16:0/18:1)	(18:2)	(18:2)	(16:0)	(18:1)	C79 H143 O17 P2	1425.98	19.9152	0.000112748	6.16865	6.92187e-06	1.06996e+07	9.02274e+06	9.13946e+06	8.1817e+06	1.42419e+07	3.57433e+06	1.35864e+07	1.15555e+07	891115	906898	1.92596e+06	1.65504e+06	1.61582e+06	1.75603e+06	2.2699e+06	1.9483e+06	5.87822e+06	6.21332e+06	5.97379e+06	3.2294e+06	6.00713e+06
NEG15		CL(18:2/18:2/18:2/16:0)-H	CL(70:6)-H	CL	(18:2/18:2/18:2/16:0)	(18:2)	(18:2)	(18:2)	(16:0)	C79 H141 O17 P2	1423.96	18.9992	0.000106709	3.29248	2.28895e-05	6.69106e+06	6.41192e+06	9.26793e+06	6.37939e+06	1.23149e+07	4.97001e+06	8.88848e+06	1.06935e+07	1.76577e+06	1.32329e+06	2.54986e+06	3.22178e+06	2.86427e+06	2.92139e+06	2.07914e+06	3.20392e+06	6.16413e+06	4.04236e+06	4.35147e+06	1.4972e+06	5.20063e+06
NEG18		CL(18:2/18:2/18:2/16:1)-H	CL(70:7)-H	CL	(18:2/18:2/18:2/16:1)	(18:2)	(18:2)	(18:2)	(16:1)	C79 H139 O17 P2	1421.95	18.1025	0.000106405	2.00223	5.25474e-05	7.3321e+06	5.72023e+06	6.47805e+06	6.67562e+06	7.26924e+06	4.11619e+06	4.88824e+06	7.79354e+06	1.92501e+06	2.13589e+06	3.17057e+06	4.20392e+06	2.71166e+06	3.45364e+06	4.36704e+06	3.14086e+06	4.72862e+06	5.34285e+06	4.59782e+06	2.29106e+06	4.7346e+06
NEG2		CL(18:1/16:0/16:0/18:1)-H	CL(68:2)-H	CL	(18:1/16:0/16:0/18:1)	(18:1)	(16:0)	(16:0)	(18:1)	C77 H145 O17 P2	1404	21.5915	0.00011154	4.94227	3.25045e-06	2.22053e+06	3.04913e+06	3.23555e+06	2.25306e+06	3.53579e+06	1.03892e+06	2.9474e+06	2.88442e+06	471042	485730	389430	407972	505079	736444	806060	480645	2.08278e+06	1.70881e+06	1.6349e+06	1.03365e+06	1.80687e+06
NEG20		CL(18:4/18:2/18:2/18:2)-H	CL(72:10)-H	CL	(18:4/18:2/18:2/18:2)	(18:4)	(18:2)	(18:2)	(18:2)	C81 H137 O17 P2	1443.93	18.0971	0.000101229	1.90111	8.93302e-05	962354	825155	913867	884603	1.00782e+06	724388	707192	1.23715e+06	281759	245635	456625	653676	527272	546592	612774	495826	797141	731779	706390	255583	645297
NEG21		CL(18:2/18:1/18:1/18:1)-H	CL(72:5)-H	CL	(18:2/18:1/18:1/18:1)	(18:2)	(18:1)	(18:1)	(18:1)	C81 H147 O17 P2	1454.01	20.8828	9.98127e-05	5.37875	0.000189124	1.14332e+06	2.37955e+06	3.38407e+06	3.08303e+06	4.64413e+06	1.17678e+06	4.62976e+06	3.53058e+06	248733	380341	677494	431525	755243	800363	439236	723715	2.27032e+06	1.88547e+06	1.87121e+06	822184	2.48754e+06
NEG25		CL(18:2/18:1/18:1/18:2)-H	CL(72:6)-H	CL	(18:2/18:1/18:1/18:2)	(18:2)	(18:1)	(18:1)	(18:2)	C81 H145 O17 P2	1452	19.9558	0.000115291	3.01809	4.38788e-06	1.54019e+07	1.15663e+07	1.06186e+07	1.17302e+07	1.49082e+07	6.97844e+06	1.67287e+07	1.40518e+07	2.71964e+06	2.70125e+06	4.6291e+06	3.58363e+06	4.99859e+06	5.17523e+06	5.53507e+06	4.44838e+06	9.72981e+06	8.47828e+06	8.33174e+06	4.42072e+06	9.28394e+06
NEG28		CL(18:2/18:2/18:2/18:1)-H	CL(72:7)-H	CL	(18:2/18:2/18:2/18:1)	(18:2)	(18:2)	(18:2)	(18:1)	C81 H143 O17 P2	1449.98	19.0563	0.000114804	2.50709	7.90259e-06	3.39237e+07	2.69117e+07	2.59421e+07	2.65998e+07	3.6294e+07	1.67403e+07	3.3422e+07	3.43749e+07	6.8717e+06	7.55656e+06	1.0625e+07	1.20115e+07	1.41082e+07	1.36916e+07	1.64608e+07	1.20933e+07	2.17278e+07	2.00922e+07	2.00972e+07	9.68734e+06	2.0644e+07
NEG32		CL(18:2/18:2/18:2/18:2)-H	CL(72:8)-H	CL	(18:2/18:2/18:2/18:2)	(18:2)	(18:2)	(18:2)	(18:2)	C81 H141 O17 P2	1447.96	18.1879	0.000112264	2.12688	2.48675e-05	4.77928e+07	4.82199e+07	4.49778e+07	5.0347e+07	5.22731e+07	2.59069e+07	5.60725e+07	5.81779e+07	1.2289e+07	1.56441e+07	2.33462e+07	2.25452e+07	2.58996e+07	2.7774e+07	3.10204e+07	2.19183e+07	3.7038e+07	3.67255e+07	3.3759e+07	1.71281e+07	3.70814e+07
NEG38		CL(20:5/18:1/18:2/18:2)-H	CL(74:10)-H	CL	(20:5/18:1/18:2/18:2)	(20:5)	(18:1)	(18:2)	(18:2)	C83 H141 O17 P2	1471.96	19.1216	0.000109481	2.38539	6.92985e-06	5.28277e+06	5.65049e+06	4.85905e+06	5.17471e+06	7.60195e+06	4.53459e+06	7.02269e+06	7.52958e+06	1.65941e+06	1.52177e+06	2.34153e+06	3.1417e+06	2.46258e+06	2.93086e+06	3.47176e+06	2.44864e+06	4.34013e+06	4.6241e+06	4.3506e+06	1.95463e+06	4.49932e+06
NEG39		CL(20:5/18:2/18:2/18:2)-H	CL(74:11)-H	CL	(20:5/18:2/18:2/18:2)	(20:5)	(18:2)	(18:2)	(18:2)	C83 H139 O17 P2	1469.95	18.2712	0.000109827	1.96671	6.66571e-05	6.75114e+06	7.07273e+06	6.23862e+06	6.87067e+06	7.59203e+06	3.62989e+06	7.96477e+06	8.22712e+06	2.10074e+06	2.23071e+06	3.68523e+06	3.45522e+06	3.79228e+06	4.04835e+06	4.73905e+06	3.58192e+06	5.23836e+06	5.58314e+06	5.05453e+06	2.54648e+06	5.41683e+06
NEG4		CL(18:2/16:0/16:0/18:1)-H	CL(68:3)-H	CL	(18:2/16:0/16:0/18:1)	(18:2)	(16:0)	(16:0)	(18:1)	C77 H143 O17 P2	1401.98	20.7717	0.000110593	6.18635	9.24671e-06	7.92222e+06	5.8206e+06	6.89557e+06	5.54576e+06	9.36399e+06	2.47518e+06	1.02259e+07	7.73972e+06	899025	1.01685e+06	1.32777e+06	1.29953e+06	501268	1.56812e+06	1.4748e+06	963034	5.04014e+06	4.37073e+06	4.07123e+06	2.22169e+06	4.62038e+06
NEG42		CL(20:2/18:2/18:2/18:1)-H	CL(74:7)-H	CL	(20:2/18:2/18:2/18:1)	(20:2)	(18:2)	(18:2)	(18:1)	C83 H147 O17 P2	1478.01	20.1192	0.00011752	3.74835	3.26594e-08	2.84575e+06	2.07902e+06	2.28026e+06	2.08454e+06	2.90664e+06	1.77332e+06	2.78258e+06	2.67981e+06	407907	576992	705782	407903	646794	905042	781623	752087	1.96184e+06	1.92519e+06	1.18111e+06	585209	1.81749e+06
NEG43		CL(20:2/18:2/18:2/18:2)-H	CL(74:8)-H	CL	(20:2/18:2/18:2/18:2)	(20:2)	(18:2)	(18:2)	(18:2)	C83 H145 O17 P2	1476	19.232	0.000104632	2.9337	9.06807e-05	4.96849e+06	2.34124e+06	4.13022e+06	3.26496e+06	5.5691e+06	2.09307e+06	4.80325e+06	4.09113e+06	583496	973038	1.16226e+06	1.25208e+06	1.13772e+06	2.09484e+06	1.91623e+06	1.53631e+06	2.3757e+06	2.85949e+06	1.80484e+06	975413	2.57366e+06
NEG46		CL(18:2/18:1/20:4/18:2)-H	CL(74:9)-H	CL	(18:2/18:1/20:4/18:2)	(18:2)	(18:1)	(20:4)	(18:2)	C83 H143 O17 P2	1473.98	20.0279	0.000111333	3.39521	1.25592e-06	3.37641e+06	2.84461e+06	3344437	2.82699e+06	4.01882e+06	1.88285e+06	4.06295e+06	4.07208e+06	804409	592059	655370	1.28048e+06	893747	1.19041e+06	1.30472e+06	1.06305e+06	2.58002e+06	1.96835e+06	1.43918e+06	1.06896e+06	2.18688e+06
POS77	Y	Co(Q9)+NH4	Co(Q9)+NH4	Co	(Q9)	(Q9)				C54 H86 O4 N1	812.655	17.8363	1.27844	1.5142	0.00118698	6.2726e+08	6.7928e+08	6.40757e+08	6.697e+08	7.99005e+08	3.60992e+08	6.07577e+08	587441752	2.89421e+08	3.08706e+08	4.41978e+08	372814366	4.78322e+08	4.45381e+08	517621234	4.29352e+08	5.3115e+08	5.00948e+08	5.37388e+08	5.29777e+08	524871104
POS75		Co(Q8)+NH4	Co(Q8)+NH4	Co	(Q8)	(Q8)				C49 H78 O4 N1	744.593	15.8286	0.278404	1.43666	0.00132643	3.26399e+07	3.89601e+07	3.49168e+07	4.22412e+07	4.3804e+07	2.31112e+07	3.19962e+07	3.8249e+07	1.90017e+07	2.03307e+07	2.534e+07	2.35202e+07	2.98701e+07	2.77634e+07	2.87936e+07	2.43967e+07	2.93872e+07	3.01358e+07	2.94611e+07	3.08577e+07	2.91128e+07
POS76		Co(Q9)+H	Co(Q9)+H	Co	(Q9)	(Q9)				C54 H83 O4	795.629	17.8363	0.794103	1.48051	3.89167e-05	2.32099e+08	2.89282e+08	2.4418e+08	2.65252e+08	3.287e+08	2.13291e+08	2.60856e+08	2.72671e+08	1.47876e+08	1.63922e+08	1.70827e+08	1.87286e+08	1.94339e+08	172952617	2.13974e+08	1.71535e+08	2.23152e+08	2.12812e+08	2.12409e+08	2.23367e+08	2.30691e+08
POS100		DG(32:1p)+H	DG(32:1p)+H	DG	(32:1p)	(32:1p)				C35 H67 O4	551.503	16.4307	0.0602154	0.947165	0.505419	2.61185e+07	3.2503e+07	2.57606e+07	2.13965e+07	3.399e+07	2.48238e+07	2.36137e+07	2.86597e+07	2.81223e+07	2.64159e+07	2.6053e+07	2.82764e+07	2.53513e+07	3.33758e+07	2.40243e+07	3.73442e+07	2.91034e+07	2.75639e+07	2.56058e+07	2.85541e+07	2.7716e+07
POS102		DG(32:1p)+Na	DG(32:1p)+Na	DG	(32:1p)	(32:1p)				C35 H66 O4 Na1	573.485	20.456	0.360099	0.998126	0.988156	7.75202e+08	4.14802e+08	4.49024e+08	4.79171e+08	4.53484e+08	4.63437e+08	4.57193e+08	6.95761e+08	4.05763e+08	4.36264e+08	8.18101e+08	5.24784e+08	5.06119e+08	4.8433e+08	4.86148e+08	5.34427e+08	828046071	5.22842e+08	4.51878e+08	4.45358e+08	4.80011e+08
POS105		DG(32:1p)+H	DG(32:1p)+H	DG	(32:1p)	(32:1p)				C35 H67 O4	551.503	23.812	0.278277	1.21697	0.147685	1.58347e+08	2.67372e+08	1.60194e+08	1.38623e+08	1.28729e+08	2.41177e+08	1.6067e+08	1.4393e+08	1.76307e+08	1.29232e+08	1.66866e+08	1.42054e+08	1.53502e+08	1.54607e+08	1.38903e+08	8.81401e+07	2.1459e+08	1.6252e+08	1.17989e+08	1.01552e+08	1.95293e+08
POS106		DG(14:0/18:2)+NH4	DG(32:2)+NH4	DG	(14:0/18:2)	(14:0)	(18:2)			C35 H68 O5 N1	582.509	12.5043	0.245295	1.5101	0.0145147	2.90824e+07	2.33834e+07	4.13942e+07	4.21799e+07	4.24499e+07	5.41792e+07	2.93062e+07	6.23083e+07	3.25957e+07	2.92132e+07	2.21604e+07	3.35422e+07	2.41119e+07	2.48446e+07	2.38078e+07	2.44666e+07	3.03113e+07	3.29842e+07	3.30548e+07	3.00678e+07	2.92786e+07
POS107		DG(32:2p)+H	DG(32:2p)+H	DG	(32:2p)	(32:2p)				C35 H65 O4	549.488	15.189	0.0565511	1.12288	0.304845	1.84708e+07	2.04057e+07	1.98046e+07	1.66713e+07	2.86777e+07	2.01437e+07	1.36678e+07	2.25042e+07	1.94361e+07	1.57807e+07	1.56833e+07	2.16008e+07	1.49567e+07	1.71232e+07	1.34289e+07	2.47895e+07	2.09512e+07	1.94051e+07	1.71061e+07	2.15224e+07	1.86507e+07
POS109		DG(32:2p)+H	DG(32:2p)+H	DG	(32:2p)	(32:2p)				C35 H65 O4	549.488	22.3068	0.350362	1.01833	0.705201	1030117671	1124710006	1044596214	1005107770	1177461622	1132169442	8.93281e+08	1212562683	1180961900	1094836455	9.51521e+08	1207726070	9.74863e+08	1003599700	9.86057e+08	1065277352	1083430833	1091430323	1077723184	1089980817	1119462737
POS110		DG(32:3e)+Na	DG(32:3e)+Na	DG	(32:3e)	(32:3e)				C35 H64 O4 Na1	571.47	20.512	0.093978	0.826613	0.0500846	3.39115e+07	3.28956e+07	3.99046e+07	3.00946e+07	4.95834e+07	2.8209e+07	2.84964e+07	3.89705e+07	2.99924e+07	4.72119e+07	3.82455e+07	4.96128e+07	4.24174e+07	4.04303e+07	4.43905e+07	4.89297e+07	4.44343e+07	4.90439e+07	2.96372e+07	3.67371e+07	4.61997e+07
POS111		DG(33:1p)+Na	DG(33:1p)+Na	DG	(33:1p)	(33:1p)				C36 H68 O4 Na1	587.501	22.053	0.265959	0.862567	0.0473864	102072420	1.02139e+08	1.21465e+08	1.24822e+08	1.18617e+08	1.01273e+08	1.03317e+08	1.08239e+08	1.3064e+08	1.1851e+08	1.44343e+08	1.33827e+08	8.23401e+07	1.30211e+08	1.49737e+08	1.32855e+08	1.35705e+08	1.1796e+08	1.2886e+08	1.14328e+08	1.4168e+08
POS112		DG(33:1p)+H	DG(33:1p)+H	DG	(33:1p)	(33:1p)				C36 H69 O4	565.519	23.596	0.101204	1.04527	0.613968	9.67867e+07	1.29832e+08	9.93547e+07	9.65171e+07	9.92533e+07	107503971	8.37102e+07	8.67935e+07	1.06301e+08	9.47929e+07	1.04144e+08	8.53735e+07	119334407	8.03984e+07	1.13007e+08	6.17609e+07	1.13972e+08	1.15057e+08	8.9482e+07	8.14568e+07	1.03273e+08
POS113		DG(16:0/18:1)+NH4	DG(34:1)+NH4	DG	(16:0/18:1)	(16:0)	(18:1)			C37 H74 O5 N1	612.556	14.5425	0.854741	2.1904	0.000172387	1.81762e+08	1.61003e+08	2.20975e+08	2.92781e+08	2.71977e+08	1.38282e+08	1.51319e+08	195652167	9.35556e+07	5.39707e+07	7.5524e+07	7.67143e+07	1.2875e+08	1.12846e+08	106936380	8.84405e+07	1.29594e+08	1.41037e+08	1.26432e+08	1.27866e+08	1.25706e+08
POS114		DG(34:1e)+Na	DG(34:1e)+Na	DG	(34:1e)	(34:1e)				C37 H72 O4 Na1	603.532	16.4575	0.132548	0.915485	0.240151	2.75013e+07	3.17529e+07	2.8997e+07	3.20799e+07	3.45728e+07	2.88299e+07	2.54089e+07	3.40946e+07	3.2624e+07	2.97501e+07	2.91358e+07	3.72737e+07	4.43173e+07	2.90358e+07	2.79446e+07	3.56109e+07	3.30876e+07	3.3636e+07	3.37755e+07	3.20656e+07	2.98088e+07
POS116		DG(34:1e)+Na	DG(34:1e)+Na	DG	(34:1e)	(34:1e)				C37 H72 O4 Na1	603.532	23.9675	0.165112	1.15854	0.20331	7.24154e+08	7.43176e+08	8.05793e+08	8.61535e+08	7.85223e+08	7.49442e+08	9.03584e+08	8.60593e+08	5.48348e+08	4.61912e+08	7.87214e+08	670968562	3.68891e+08	8.52213e+08	824892950	1038654637	9.33622e+08	5.00843e+08	9.95942e+08	844644846	7.46455e+08
POS117		DG(34:1e)+Na	DG(34:1e)+Na	DG	(34:1e)	(34:1e)				C37 H72 O4 Na1	603.532	24.5587	0.104355	1.01302	0.899371	1.15844e+08	9.94305e+07	1.19148e+08	1.2036e+08	9.14023e+07	5.95556e+07	1.27772e+08	1.23454e+08	1.03037e+08	1.00199e+08	8.07396e+07	9.24794e+07	1.49077e+08	1.10705e+08	1.03491e+08	1.06221e+08	1.17547e+08	1.30255e+08	1.11265e+08	94719092	1.16832e+08
POS132		DG(34:1p)+Na	DG(34:1p)+Na	DG	(34:1p)	(34:1p)				C37 H70 O4 Na1	601.517	15.3912	0.280196	0.864195	0.00706199	6.4599e+07	7.85239e+07	7.30694e+07	6.80183e+07	8.63472e+07	7.22744e+07	6.37691e+07	7.99881e+07	8.63506e+07	7.63563e+07	8.52539e+07	86525721	8.71382e+07	8.70564e+07	7.44856e+07	9.56031e+07	8.6821e+07	8.07829e+07	7.85458e+07	7.78533e+07	7.51541e+07
POS133		DG(34:1p)+Na	DG(34:1p)+Na	DG	(34:1p)	(34:1p)				C37 H70 O4 Na1	601.517	18.8385	0.387332	1.00383	0.986014	5.33262e+07	5.71286e+07	1.15633e+08	1.0224e+08	1.02522e+08	1.88588e+08	8.24187e+07	1.81138e+08	1.59854e+08	1.49223e+08	7.75935e+07	1.73409e+08	7.22088e+07	8.32733e+07	7.19942e+07	9.2071e+07	9.95233e+07	1.1836e+08	9.16272e+07	1.05877e+08	9.80568e+07
POS134		DG(34:1p)+Na	DG(34:1p)+Na	DG	(34:1p)	(34:1p)				C37 H70 O4 Na1	601.517	20.0801	0.663325	1.26353	0.308598	1.53266e+08	1.56268e+08	3.04762e+08	3.05645e+08	296936603	4.87258e+08	2.88733e+08	4.85687e+08	3.52811e+08	3.90888e+08	1.14232e+08	4.08549e+08	1.57079e+08	1.6538e+08	1.69049e+08	2.0362e+08	2.90164e+08	2.94237e+08	2.97712e+08	2.98857e+08	2.86781e+08
POS135		DG(34:1p)+Na	DG(34:1p)+Na	DG	(34:1p)	(34:1p)				C37 H70 O4 Na1	601.517	21.2794	0.758293	1.67091	0.0404953	6.8736e+08	1247452603	5.71887e+08	6.58239e+08	5.61541e+08	1316260656	1639412717	5.50174e+08	620219482	4.33053e+08	432288454	575363389	5.98971e+08	798469684	3.00332e+08	5.69685e+08	7.25692e+08	4.22834e+08	4.5459e+08	3.96241e+08	5.07834e+08
POS136		DG(34:1p)+Na	DG(34:1p)+Na	DG	(34:1p)	(34:1p)				C37 H70 O4 Na1	601.517	22.029	0.0974938	0.994035	0.950502	2.43495e+08	2.19779e+08	1.72972e+08	2.14276e+08	2.97236e+08	1.93742e+08	2.25303e+08	2.85609e+08	214008294	1.68019e+08	2.78969e+08	2.95334e+08	2.71487e+08	2.09471e+08	1.91335e+08	2.34904e+08	2.2593e+08	2.75237e+08	1.89931e+08	2.23861e+08	2.25004e+08
POS137		DG(34:1p)+Na	DG(34:1p)+Na	DG	(34:1p)	(34:1p)				C37 H70 O4 Na1	601.517	22.535	0.511379	1.07831	0.498976	1612057901	1671677480	1569572298	2015673037	1525042667	1737430275	1775252862	1978400467	1650431910	6.2769e+08	1700695425	2067850264	1812731826	1189537719	1792499523	2035305899	1607294870	1723932438	1036762156	1632829558	1784194645
POS139		DG(34:1p)+Na	DG(34:1p)+Na	DG	(34:1p)	(34:1p)				C37 H70 O4 Na1	601.517	23.419	0.0626683	1.0906	0.268777	4.4866e+08	4.82249e+08	4.88417e+08	4.62466e+08	5.02991e+08	4.89847e+08	5.80285e+08	5.20557e+08	468248083	3.14474e+08	3.44142e+08	5.80097e+08	506377920	5.3064e+08	4.04244e+08	4.97004e+08	483887015	4.31191e+08	4.28552e+08	5.18538e+08	4.92295e+08
POS140		DG(34:1p)+H	DG(34:1p)+H	DG	(34:1p)	(34:1p)				C37 H71 O4	579.535	23.931	0.137699	0.996142	0.94051	4.70477e+08	6.33654e+08	4.84644e+08	5.03767e+08	4.66998e+08	609470452	5.45338e+08	4.75936e+08	5.49659e+08	5.4326e+08	5.14047e+08	5.56557e+08	5.58513e+08	4.48806e+08	4.99543e+08	5.36129e+08	541073784	6.57386e+08	4.74133e+08	5.52805e+08	5.31698e+08
POS164	Y	DG(16:0/18:2)+NH4	DG(34:2)+NH4	DG	(16:0/18:2)	(16:0)	(18:2)			C37 H72 O5 N1	610.541	13.5933	1.87081	1.63817	0.000255732	1217907944	960429605	1346709451	1609532743	1628920443	1022709063	1074901976	1420639140	7.01525e+08	5.91591e+08	7.63071e+08	6.87669e+08	961192754	9.54776e+08	8.86128e+08	7.30413e+08	9.9955e+08	1006150740	9.57259e+08	9.35067e+08	9.5272e+08
POS165		DG(16:0/18:2)+H	DG(34:2)+H	DG	(16:0/18:2)	(16:0)	(18:2)			C37 H69 O5	593.514	13.5933	0.248075	1.67736	0.000142415	2.0235e+07	1.61521e+07	2.19356e+07	2.77292e+07	2.71152e+07	1.82981e+07	1.77492e+07	2.37965e+07	1.06153e+07	1.02953e+07	1.36641e+07	1.1156e+07	1.597e+07	1.48885e+07	1.37046e+07	1.2851e+07	1.88534e+07	16395697	1.75202e+07	1.68864e+07	1.7147e+07
POS181		DG(34:2e)+Na	DG(34:2e)+Na	DG	(34:2e)	(34:2e)				C37 H70 O4 Na1	601.517	24.076	0.0132985	1.08756	0.516156	1.22347e+08	6.20769e+07	8.162e+07	6.57236e+07	7.93558e+07	6.54853e+07	8.19526e+07	5.96168e+07	9.51572e+07	6.01899e+07	6.46095e+07	7.36826e+07	4.50515e+07	7.61731e+07	6.13163e+07	9.22273e+07	1.03512e+08	4.849e+07	7.86685e+07	1.20888e+08	8.22735e+07
POS203		DG(34:2p)+H	DG(34:2p)+H	DG	(34:2p)	(34:2p)				C37 H69 O4	577.519	11.286	0.421462	1.67766	3.46982e-05	6.80644e+07	5.24127e+07	56332382	6.28616e+07	6.77551e+07	3.86494e+07	6.91697e+07	6.11467e+07	4.07129e+07	3.35847e+07	3.64211e+07	3.08429e+07	2.9079e+07	3.60982e+07	4.37565e+07	3.34663e+07	5.14237e+07	5.41834e+07	4.65986e+07	5.28429e+07	5.08187e+07
POS204		DG(34:2p)+Na	DG(34:2p)+Na	DG	(34:2p)	(34:2p)				C37 H68 O4 Na1	599.501	14.4132	0.0522785	1.00681	0.935622	4.29018e+07	4.15049e+07	4.53994e+07	4.12717e+07	4.7217e+07	4.04829e+07	3.78915e+07	4.64894e+07	2.86189e+07	4.45975e+07	3.24945e+07	4.37729e+07	4.26929e+07	5.58839e+07	3.87608e+07	5.40151e+07	3.31199e+07	4.70086e+07	4.6823e+07	4.71982e+07	4.39448e+07
POS205		DG(34:2p)+H	DG(34:2p)+H	DG	(34:2p)	(34:2p)				C37 H69 O4	577.519	16.421	0.0436561	0.984533	0.824062	8.69688e+07	1.07865e+08	7.62803e+07	7.44328e+07	9.84829e+07	8.52338e+07	6.75192e+07	8.42925e+07	8.33696e+07	7.91711e+07	8.85728e+07	9.05757e+07	8.18572e+07	8.79183e+07	7.26158e+07	1.07695e+08	8.02432e+07	8.30884e+07	8.70534e+07	8.42746e+07	8.19342e+07
POS207		DG(34:2p)+Na	DG(34:2p)+Na	DG	(34:2p)	(34:2p)				C37 H68 O4 Na1	599.501	19.0468	0.593246	1.40855	0.161214	8.3501e+07	1.553e+08	2.30702e+08	1.95563e+08	2.1748e+08	3.94615e+08	2.42672e+08	330964802	2.76225e+08	241313756	1.03026e+08	2.52362e+08	7.8045e+07	8.85064e+07	8.82943e+07	1.86201e+08	1.63884e+08	1.66837e+08	2.36345e+08	2.29852e+08	1.25007e+08
POS208		DG(34:2p)+H	DG(34:2p)+H	DG	(34:2p)	(34:2p)				C37 H69 O4	577.519	19.532	0.172975	0.797781	0.0408881	4.87008e+07	6.09904e+07	4.41942e+07	4.1002e+07	5.21433e+07	5.16763e+07	4.05753e+07	4.36785e+07	5.32334e+07	4.37567e+07	4.94266e+07	7.62206e+07	6.6231e+07	6.25045e+07	4.81838e+07	8.04754e+07	5.79141e+07	5.96568e+07	5.97212e+07	6.65652e+07	5.23528e+07
POS209		DG(34:2p)+Na	DG(34:2p)+Na	DG	(34:2p)	(34:2p)				C37 H68 O4 Na1	599.501	20.5424	0.265384	0.963432	0.425358	6.84816e+08	7.11667e+08	711495418	9.02533e+08	7.68735e+08	8.14402e+08	8.8561e+08	8.75267e+08	6.97787e+08	8.52854e+08	8.72831e+08	8.36646e+08	8.64399e+08	8.52073e+08	812873947	8.06253e+08	8.65355e+08	1017653367	8.17278e+08	1318516772	8.53413e+08
POS210		DG(34:2p)+Na	DG(34:2p)+Na	DG	(34:2p)	(34:2p)				C37 H68 O4 Na1	599.501	21.5973	0.26394	1.15382	0.392592	1026276050	9.53725e+08	9.9565e+08	9.76052e+08	1048975909	9.97743e+08	4.13686e+08	9.76264e+08	1023556916	1053456337	3.935e+08	1024857365	1038990196	3.57314e+08	4.3931e+08	1072438256	1013717718	1082653663	1017239056	6.48827e+08	1113486099
POS211		DG(34:2p)+H	DG(34:2p)+H	DG	(34:2p)	(34:2p)				C37 H69 O4	577.519	22.318	0.331616	0.927661	0.204006	6.35984e+08	6.62668e+08	6.79774e+08	6.74851e+08	6.38483e+08	6.83283e+08	6.75643e+08	7.95491e+08	7.25324e+08	6.37047e+08	8.19056e+08	8.97489e+08	6.6935e+08	815639092	6.07144e+08	6.99818e+08	6.57082e+08	6.92047e+08	6.59497e+08	1038896959	9.47627e+08
POS212		DG(34:2p)+Na	DG(34:2p)+Na	DG	(34:2p)	(34:2p)				C37 H68 O4 Na1	599.501	22.6438	0.117502	1.02531	0.802744	1.78337e+08	1.0048e+08	1.5207e+08	157507280	1.71838e+08	1.5327e+08	1.9885e+08	1.42069e+08	9.96671e+07	1.57419e+08	1.79945e+08	1.49938e+08	1.28307e+08	2.05132e+08	1.59548e+08	1.43502e+08	1.53832e+08	1.71814e+08	1.55285e+08	1.57739e+08	1.38531e+08
POS213		DG(34:2p)+H	DG(34:2p)+H	DG	(34:2p)	(34:2p)				C37 H69 O4	577.519	23.172	0.368553	0.936469	0.162087	2139700013	2086767244	2097567082	1919923699	2171189945	1983052065	1843463928	2054763023	2197201969	2173162000	2076129082	2519029200	1729740054	2098628219	2437887831	2170220806	2369358216	2104797007	2037778262	2026462877	2518910580
POS214		DG(34:2p)+H	DG(34:2p)+H	DG	(34:2p)	(34:2p)				C37 H69 O4	577.519	23.9035	0.174919	0.962043	0.444045	6.87115e+08	6.56644e+08	6.36708e+08	6.34296e+08	6.98949e+08	6.09323e+08	6.44092e+08	6.98113e+08	7.81146e+08	7.56306e+08	6.70839e+08	6.53944e+08	5.9195e+08	8.01322e+08	5.64871e+08	6.52603e+08	6.77181e+08	6.72763e+08	7.01151e+08	6.67013e+08	6.16419e+08
POS215		DG(34:2p)+H	DG(34:2p)+H	DG	(34:2p)	(34:2p)				C37 H69 O4	577.519	24.54	0.290125	0.915163	0.302231	1.19917e+08	1.48262e+08	1.54062e+08	130937068	1.5901e+08	1.63918e+08	1.1022e+08	1.37171e+08	1.66875e+08	1.8391e+08	1.2272e+08	1.5631e+08	1.31201e+08	1.40766e+08	1.25529e+08	2.00338e+08	1.71969e+08	1.09593e+08	1.58185e+08	1.27526e+08	1.08568e+08
POS216		DG(34:2p)+H	DG(34:2p)+H	DG	(34:2p)	(34:2p)				C37 H69 O4	577.519	25.0319	0.0773915	0.979005	0.914234	7.57508e+07	1.18923e+08	6.13885e+07	7.10589e+07	9.8793e+07	8.57704e+07	8.36023e+07	9.08656e+07	1.9555e+08	6.59981e+07	7.90206e+07	6.26704e+07	7.74233e+07	7.60521e+07	7.42877e+07	6.98648e+07	7.04804e+07	8.21881e+07	7.91522e+07	7.28116e+07	6.00964e+07
POS217		DG(34:2p)+H	DG(34:2p)+H	DG	(34:2p)	(34:2p)				C37 H69 O4	577.519	25.492	0.0888218	1.03643	0.82174	5.6518e+07	6.17943e+07	4.94083e+07	4.61113e+07	5.40701e+07	4.99598e+07	4.0472e+07	8.01376e+07	1.02836e+08	4.11635e+07	4.48585e+07	4.79982e+07	4.58614e+07	5.0534e+07	4.74359e+07	4.2371e+07	6.12442e+07	7.72307e+07	6.00503e+07	4.39566e+07	4.5616e+07
POS220		DG(16:1/18:2)+NH4	DG(34:3)+NH4	DG	(16:1/18:2)	(16:1)	(18:2)			C37 H70 O5 N1	608.525	12.6012	0.448679	1.43396	0.0533956	190323407	1.32836e+08	1.09256e+08	1.09145e+08	2.37477e+08	1.78093e+08	1.60857e+08	1.00613e+08	4.96293e+07	6.12197e+07	1.12495e+08	1.49791e+08	7.61577e+07	1.37478e+08	1.41839e+08	1.21207e+08	1.51532e+08	1.54991e+08	8.03502e+07	8.107e+07	1.51361e+08
POS242		DG(34:3p)+H	DG(34:3p)+H	DG	(34:3p)	(34:3p)				C37 H67 O4	575.503	15.3277	0.186279	0.919074	0.122797	1.28798e+08	1.41331e+08	1.22128e+08	1.13512e+08	1.38216e+08	1.32358e+08	1.07055e+08	1.36877e+08	1.35294e+08	1.35695e+08	1.38228e+08	1.36666e+08	1.28458e+08	1.50414e+08	1.17602e+08	1.67757e+08	1.31462e+08	155321789	1.33941e+08	1.32507e+08	1.42181e+08
POS248		DG(34:3p)+H	DG(34:3p)+H	DG	(34:3p)	(34:3p)				C37 H67 O4	575.503	22.401	0.449533	0.936611	0.477464	1438117730	1433183494	1326205778	1422176339	1381015665	1314739512	1306379674	1963794027	1313689157	1249568583	1501163236	1983741284	2088406138	1437430692	1388495463	1407226810	1309554088	2033460222	1454418215	1352974276	2230017120
POS249		DG(34:3p)+H	DG(34:3p)+H	DG	(34:3p)	(34:3p)				C37 H67 O4	575.503	23.345	0.148252	0.966571	0.802783	4.12134e+08	418883732	4.51825e+08	3.53071e+08	4.73481e+08	345651863	2.3821e+08	225821528	4.43337e+08	4.31901e+08	2.33436e+08	3.95916e+08	1.96994e+08	4.94995e+08	4.20086e+08	4.03371e+08	232320632	4.19784e+08	407377752	441438958	4.71164e+08
POS269		DG(16:1/18:3)+NH4	DG(34:4)+NH4	DG	(16:1/18:3)	(16:1)	(18:3)			C37 H68 O5 N1	606.509	11.863	0.238438	1.57571	0.000380618	2.099e+07	1.69159e+07	2.61134e+07	2.64514e+07	3.03249e+07	1.88881e+07	2.12997e+07	2.4602e+07	1.01901e+07	1.2511e+07	1.39468e+07	1.55736e+07	1.60335e+07	1.77493e+07	1.78819e+07	1.38926e+07	1.80319e+07	1.76736e+07	1.61276e+07	1.75785e+07	1.87533e+07
POS270		DG(35:1e)+Na	DG(35:1e)+Na	DG	(35:1e)	(35:1e)				C38 H74 O4 Na1	617.548	23.6679	0.266408	1.15434	0.161385	1.89912e+08	1.1408e+08	188322365	2.07081e+08	1.2968e+08	1.29482e+08	1.34433e+08	1.81879e+08	1.16783e+08	1.32213e+08	1.4915e+08	1.49097e+08	1.26826e+08	1.76921e+08	1.27287e+08	1.26138e+08	1.42394e+08	1.40868e+08	1.08519e+08	2.00888e+08	1.94248e+08
POS271		DG(35:1p)+Na	DG(35:1p)+Na	DG	(35:1p)	(35:1p)				C38 H72 O4 Na1	615.532	22.925	0.0756114	0.91558	0.318511	7.53037e+07	6.33691e+07	8.61425e+07	7.98483e+07	8.16579e+07	5.43007e+07	5.08614e+07	7.10286e+07	6.9052e+07	8.62867e+07	9.28352e+07	8.21032e+07	7.35845e+07	5.59829e+07	6.88391e+07	8.56945e+07	8.79845e+07	83016847	7.55362e+07	8.21746e+07	7.85159e+07
POS272		DG(18:0/18:1)+NH4	DG(36:1)+NH4	DG	(18:0/18:1)	(18:0)	(18:1)			C39 H78 O5 N1	640.587	15.7941	0.256401	2.1854	2.9564e-05	1.78429e+07	1.57613e+07	1.61981e+07	2.19696e+07	2.08335e+07	9.95361e+06	1.72611e+07	1.78012e+07	6.15164e+06	5.3407e+06	7.82807e+06	4.71462e+06	1.12065e+07	9.97432e+06	1.02437e+07	7.51376e+06	1.07958e+07	1.10546e+07	1.15305e+07	1.26328e+07	1.09113e+07
POS273		DG(36:1e)+Na	DG(36:1e)+Na	DG	(36:1e)	(36:1e)				C39 H76 O4 Na1	631.564	23.8675	0.17024	0.897389	0.270559	2.19774e+08	1.99241e+08	2.09496e+08	2.01099e+08	2.24475e+08	2.1696e+08	2.06042e+08	187793245	1.8528e+08	2.23484e+08	3.67979e+08	230385911	222407034	2.07954e+08	1.91822e+08	2.25937e+08	1.91704e+08	1.94301e+08	386167052	2.20481e+08	3.76757e+08
POS274		DG(36:1e)+Na	DG(36:1e)+Na	DG	(36:1e)	(36:1e)				C39 H76 O4 Na1	631.564	24.503	0.0534338	0.958813	0.725914	5.60887e+07	6.32529e+07	56421090	5.09235e+07	6.76773e+07	5.31267e+07	6.36593e+07	5.36617e+07	4.52497e+07	5.66805e+07	6.04481e+07	4.89346e+07	1.05247e+08	5.25336e+07	5.52211e+07	6.04624e+07	5.85216e+07	5.20987e+07	8.00398e+07	5.71894e+07	6.92509e+07
POS276		DG(36:1p)+Na	DG(36:1p)+Na	DG	(36:1p)	(36:1p)				C39 H74 O4 Na1	629.548	23.9525	0.184931	1.27889	0.0640033	3.06711e+07	2.38811e+07	3.65655e+07	4.80187e+07	4.50609e+07	4.39684e+07	5.21225e+07	2.57012e+07	2.92374e+07	3.12768e+07	3.69978e+07	3.20186e+07	2.55455e+07	3.2389e+07	2.05163e+07	3.12798e+07	2.86755e+07	2.46452e+07	4.31422e+07	3.10859e+07	3.01998e+07
POS277		DG(18:1/18:1)+NH4	DG(36:2)+NH4	DG	(18:1/18:1)	(18:1)	(18:1)			C39 H76 O5 N1	638.572	14.6117	0.960628	2.07938	0.000469026	315437726	2.66582e+08	3.01984e+08	505697949	388394346	2.28563e+08	2.80826e+08	3.912e+08	1.19015e+08	9.29865e+07	1.08349e+08	1.31024e+08	2.77598e+08	1.82991e+08	2.1233e+08	1.63918e+08	3.55997e+08	2.27614e+08	2.1502e+08	2.17956e+08	2.27507e+08
POS279		DG(36:2e)+Na	DG(36:2e)+Na	DG	(36:2e)	(36:2e)				C39 H74 O4 Na1	629.548	23.313	0.033649	0.970025	0.866859	4.3397e+07	79841430	6.32623e+07	1.00372e+08	5.70211e+07	7.4093e+07	7.19108e+07	1.45365e+08	7.04428e+07	8.42739e+07	1.2932e+08	5.80604e+07	6.54549e+07	1.07724e+08	5.48487e+07	8.47679e+07	1.33299e+08	1.25007e+08	8.14585e+07	6.505e+07	7.98662e+07
POS281		DG(36:2p)+H	DG(36:2p)+H	DG	(36:2p)	(36:2p)				C39 H73 O4	605.55	23.939	0.177897	1.01611	0.807361	1352302960	1479828088	1384725803	1165414136	1416096696	1027763240	1394284934	1352069877	1167967261	1161198986	1126808313	1383269454	1642131591	1122958955	1391842174	1408694267	1189109169	1202728846	1149389671	1339994750	1497593187
POS282		DG(36:2p)+H	DG(36:2p)+H	DG	(36:2p)	(36:2p)				C39 H73 O4	605.55	24.5355	0.509477	1.16677	0.046618	3.68734e+08	4.45657e+08	3.23162e+08	3.48588e+08	3.15969e+08	2.74993e+08	4.13628e+08	375532372	2.49991e+08	2.84278e+08	321745408	2.64824e+08	3.27946e+08	3.60239e+08	3.30091e+08	3.17461e+08	4.04381e+08	3.06048e+08	2.89809e+08	3.38086e+08	313360200
POS310	Y	DG(18:1/18:2)+NH4	DG(36:3)+NH4	DG	(18:1/18:2)	(18:1)	(18:2)			C39 H74 O5 N1	636.556	13.6665	2.48502	1.68425	0.000326653	2362565018	1638764050	2250139973	3094445275	2587613846	1904561805	2303722390	2652311501	9.8674e+08	1091492084	1139870485	1197251436	1889933694	1687710862	1810872835	1354894499	1819388706	1857777534	1817303958	1802168923	1794927360
POS311		DG(18:1/18:2)+H	DG(36:3)+H	DG	(18:1/18:2)	(18:1)	(18:2)			C39 H71 O5	619.53	13.6665	0.485775	1.69661	0.000375199	9.16824e+07	5.7363e+07	8.24575e+07	1.12201e+08	9.8692e+07	7.42802e+07	8.79698e+07	9.87802e+07	3.56188e+07	3.92527e+07	4.11052e+07	4.54667e+07	7.09768e+07	6.31809e+07	6.94732e+07	4.95336e+07	7.13951e+07	6.67951e+07	6.16332e+07	6.56347e+07	6.6564e+07
POS350	Y	DG(18:2/18:2)+NH4	DG(36:4)+NH4	DG	(18:2/18:2)	(18:2)	(18:2)			C39 H72 O5 N1	634.541	12.7838	2.28286	1.65236	0.000302807	1829922134	1237985177	1801463453	2191534533	2162307519	1442757779	1941908686	2098345919	707711664	1108537495	1010227876	8.69203e+08	1326876358	1426258194	1412985168	1038335310	1482474733	1397798708	1425060972	1441232583	1434159444
POS351		DG(18:2/18:2)+H	DG(36:4)+H	DG	(18:2/18:2)	(18:2)	(18:2)			C39 H69 O5	617.514	12.7838	0.60806	1.65755	0.000196916	128010286	8.77754e+07	1.30954e+08	1.44649e+08	1.44283e+08	101837787	1.46642e+08	147827468	4.91339e+07	7.71271e+07	6.62971e+07	6.16295e+07	9.39845e+07	9.94947e+07	9.64027e+07	7.85245e+07	1.0795e+08	9.93379e+07	1.04104e+08	1.01114e+08	112729645
POS352		DG(18:2/18:2)+NH4	DG(36:4)+NH4	DG	(18:2/18:2)	(18:2)	(18:2)			C39 H72 O5 N1	634.541	13.3468	0.423018	1.85445	9.75918e-05	4.97347e+07	5.45488e+07	7.0485e+07	7.11404e+07	8.24857e+07	4.91885e+07	4.76786e+07	7.12275e+07	3.19225e+07	2.66121e+07	2.3039e+07	3.45852e+07	3.36433e+07	4.68708e+07	3.61406e+07	3.49143e+07	4.45319e+07	4.48356e+07	4.66127e+07	4.00833e+07	4.30473e+07
POS353		DG(18:2/18:2)+H	DG(36:4)+H	DG	(18:2/18:2)	(18:2)	(18:2)			C39 H69 O5	617.514	13.3468	0.0383338	1.65971	0.010871	2.56502e+06	2.20904e+06	4.24867e+06	5.04895e+06	4.854e+06	2.98618e+06	2.0451e+06	4.2134e+06	1.68667e+06	2.43437e+06	2.06751e+06	2.35662e+06	1.32278e+06	3.31751e+06	1.92025e+06	1.86736e+06	2.80721e+06	2.28543e+06	2.53109e+06	2.65088e+06	2.77846e+06
POS389	Y	DG(18:0/20:4)+NH4	DG(38:4)+NH4	DG	(18:0/20:4)	(18:0)	(20:4)			C41 H76 O5 N1	662.572	14.5097	1.04064	2.67725	8.61637e-09	2.00637e+08	2.63524e+08	232202320	267649664	2.66242e+08	2.30707e+08	3.09115e+08	2.35037e+08	6.88847e+07	95388982	8.28309e+07	8.08438e+07	1.15494e+08	1.02388e+08	1.13628e+08	8.94873e+07	1.63149e+08	171967384	1.52864e+08	1.61454e+08	1.61215e+08
POS378		DG(36:4p)+H	DG(36:4p)+H	DG	(36:4p)	(36:4p)				C39 H69 O4	601.519	13.784	0.484279	1.19289	0.495222	1.50749e+08	1.01871e+08	1.85447e+08	2.17157e+08	1.77513e+08	4.2912e+08	1.87839e+08	2.10009e+08	2.22931e+08	2.84059e+08	7.97214e+07	3.32132e+08	1.58396e+08	1.02532e+08	1.12249e+08	9.93124e+07	1.52997e+08	154304099	2.16264e+08	1.37021e+08	1.43257e+08
POS379		DG(18:3/18:2)+NH4	DG(36:5)+NH4	DG	(18:3/18:2)	(18:3)	(18:2)			C39 H70 O5 N1	632.525	12.0409	0.266244	1.08838	0.428196	1.02451e+08	7.65364e+07	1.06395e+08	9.77477e+07	1.21085e+08	7.75721e+07	9.30555e+07	1.19331e+08	5.67413e+07	7.25498e+07	8.69111e+07	8.26874e+07	9.49637e+07	1.1907e+08	1.24039e+08	9.27242e+07	9.46873e+07	9.32476e+07	8.94483e+07	8.98778e+07	8.84987e+07
POS380		DG(18:3/18:2)+H	DG(36:5)+H	DG	(18:3/18:2)	(18:3)	(18:2)			C39 H67 O5	615.498	12.0409	0.061734	1.04666	0.661534	9.19093e+06	6.85438e+06	8.99187e+06	7.11905e+06	9.3961e+06	6.81668e+06	7.65624e+06	8.85048e+06	5.13956e+06	7.30973e+06	7.36258e+06	6.28987e+06	8.21272e+06	1.0563e+07	1.07088e+07	6.3973e+06	8.37719e+06	8.8569e+06	8.07606e+06	7.79106e+06	8.12424e+06
POS382		DG(18:3/18:3)+NH4	DG(36:6)+NH4	DG	(18:3/18:3)	(18:3)	(18:3)			C39 H68 O5 N1	630.509	11.375	0.112369	0.608217	0.0101534	4.75907e+06	3.62465e+06	9.2444e+06	7.73806e+06	8.60973e+06	6.38131e+06	4.26352e+06	8.93923e+06	6.63546e+06	9.57285e+06	9.39479e+06	8.25669e+06	1.09977e+07	1.76172e+07	1.35866e+07	1.19993e+07	8.66054e+06	5.69945e+06	4.95559e+06	4.12231e+06	7.37728e+06
POS383		DG(38:1e)+Na	DG(38:1e)+Na	DG	(38:1e)	(38:1e)				C41 H80 O4 Na1	659.595	24.494	0.169766	0.83649	0.287885	4.01563e+07	41943477	3.93979e+07	4.44228e+07	4.07079e+07	5.30636e+07	4.55072e+07	3.76373e+07	4.47493e+07	5.116e+07	1.01155e+08	4.87379e+07	4.1813e+07	4.14372e+07	3.35423e+07	4.7256e+07	4.72651e+07	4.64797e+07	4.33593e+07	3.98236e+07	4.63952e+07
POS384		DG(20:1/18:1)+NH4	DG(38:2)+NH4	DG	(20:1/18:1)	(20:1)	(18:1)			C41 H80 O5 N1	666.603	15.803	0.22733	2.17468	1.07962e-05	1.49655e+07	1.41715e+07	1.34557e+07	2.04022e+07	1.29464e+07	1.09037e+07	1.52642e+07	1.17124e+07	4.22047e+06	5.37081e+06	6.99202e+06	5.85219e+06	9.06257e+06	6.75541e+06	6.37791e+06	7.70808e+06	8.96257e+06	1.09771e+07	9.92176e+06	1.03361e+07	9.58586e+06
POS385		DG(38:2p)+H	DG(38:2p)+H	DG	(38:2p)	(38:2p)				C41 H77 O4	633.582	24.469	0.244995	1.11949	0.139643	2.21556e+08	2.60027e+08	2.0975e+08	2.5229e+08	1.86686e+08	1.69052e+08	2.24162e+08	2.05925e+08	1.75729e+08	2.07604e+08	1.71233e+08	1.77241e+08	2.57219e+08	1.8224e+08	1.81808e+08	191778712	1.88013e+08	1.77291e+08	2.19427e+08	2.02492e+08	1.88822e+08
POS386		DG(38:3)+NH4	DG(38:3)+NH4	DG	(38:3)	(38:3)				C41 H78 O5 N1	664.587	13.718	0.216808	1.44423	0.00149399	2.92924e+07	2.17446e+07	2.38111e+07	2.67268e+07	2.78966e+07	2.17675e+07	2.30514e+07	2.92405e+07	1.16101e+07	1.4489e+07	1.48723e+07	1.62545e+07	2.13664e+07	2.29691e+07	2.42901e+07	1.50754e+07	2.26974e+07	2.17952e+07	1.93429e+07	1.87125e+07	2.50458e+07
POS387		DG(20:1/18:2)+NH4	DG(38:3)+NH4	DG	(20:1/18:2)	(20:1)	(18:2)			C41 H78 O5 N1	664.587	14.7739	0.574523	2.00491	2.96285e-06	9.38901e+07	6.83078e+07	8.88625e+07	1.21486e+08	1.02384e+08	7.66167e+07	9.46419e+07	100563642	3.49625e+07	4.17591e+07	4.95423e+07	4.06036e+07	5.60023e+07	5.12666e+07	5.1286e+07	4.70398e+07	6.28363e+07	6.56872e+07	5.81838e+07	6.63562e+07	6.59167e+07
POS388		DG(20:2/18:2)+NH4	DG(38:4)+NH4	DG	(20:2/18:2)	(20:2)	(18:2)			C41 H76 O5 N1	662.572	13.8175	0.379802	2.34782	0.000351485	3.61402e+07	1.97926e+07	4.51209e+07	5.249e+07	5.06904e+07	6.11446e+07	4.37735e+07	7.44829e+07	1.86967e+07	2.43544e+07	1.56751e+07	2.50758e+07	1.96677e+07	2.13409e+07	2.0636e+07	1.79541e+07	2.97768e+07	3.53222e+07	2.8099e+07	3.09627e+07	2.92108e+07
POS391		DG(20:3/18:2)+NH4	DG(38:5)+NH4	DG	(20:3/18:2)	(20:3)	(18:2)			C41 H74 O5 N1	660.556	13.0312	0.392182	1.95489	7.86065e-05	4.46579e+07	3.26481e+07	5.7842e+07	6.14932e+07	6.28875e+07	4.65821e+07	4.24156e+07	6.95552e+07	2.77722e+07	2.70612e+07	1.87273e+07	2.83173e+07	2.45272e+07	3.16934e+07	2.98267e+07	2.59391e+07	3.55838e+07	3.51239e+07	3.70753e+07	4.06968e+07	3.542e+07
POS392		DG(18:1/20:4)+NH4	DG(38:5)+NH4	DG	(18:1/20:4)	(18:1)	(20:4)			C41 H74 O5 N1	660.556	13.3897	0.531987	1.92285	0.000231304	7.79492e+07	7.59732e+07	1.12861e+08	1.15381e+08	1.4229e+08	7.40237e+07	7.76291e+07	1.07282e+08	5.08492e+07	4.51707e+07	3.4243e+07	5.10687e+07	4.93051e+07	6.9979e+07	5.31109e+07	5.36833e+07	7.22707e+07	6.66148e+07	6.97805e+07	7.15719e+07	6.75277e+07
POS393		DG(18:2/20:4)+NH4	DG(38:6)+NH4	DG	(18:2/20:4)	(18:2)	(20:4)			C41 H72 O5 N1	658.541	12.5467	0.327915	1.45676	0.00688188	5.33362e+07	3.98137e+07	6.99402e+07	6.00629e+07	7.43135e+07	4.22084e+07	4.97803e+07	7.12582e+07	3.47205e+07	4.00878e+07	2.59478e+07	3.27611e+07	3.76914e+07	5.53541e+07	4.39267e+07	4.577e+07	4.69577e+07	5.01115e+07	4.45677e+07	4.99719e+07	4.71964e+07
POS394		DG(16:0/22:6)+NH4	DG(38:6)+NH4	DG	(16:0/22:6)	(16:0)	(22:6)			C41 H72 O5 N1	658.541	12.9789	0.529621	1.62808	0.0329245	1.06309e+08	1.16434e+08	2.01506e+08	1.56264e+08	2.23698e+08	7.19482e+07	7.78878e+07	1.23083e+08	8.99928e+07	6.44151e+07	4.50924e+07	7.88643e+07	6.09317e+07	1.39668e+08	8.90712e+07	9.35585e+07	1.01934e+08	1.05379e+08	103779659	1.08663e+08	1.07049e+08
POS395		DG(20:5/18:2)+NH4	DG(38:7)+NH4	DG	(20:5/18:2)	(20:5)	(18:2)			C41 H70 O5 N1	656.525	11.8107	0.135573	1.29603	0.142907	1.24679e+07	1.05099e+07	1.51026e+07	1.16703e+07	2.02088e+07	6.8905e+06	9.6147e+06	1.32115e+07	6.18985e+06	9.36548e+06	6.21176e+06	8.15988e+06	7.66886e+06	1.58023e+07	1.13182e+07	1.21922e+07	12016351	1.15588e+07	1.14391e+07	1.0902e+07	1.20135e+07
POS396		DG(40:1e)+Na	DG(40:1e)+Na	DG	(40:1e)	(40:1e)				C43 H84 O4 Na1	687.626	24.974	0.0781797	1.08782	0.62052	3.79815e+07	3.5753e+07	3.31115e+07	4.0998e+07	3.68105e+07	3.47522e+07	7.11007e+07	6.7835e+07	2.08928e+07	6.04129e+07	3.35758e+07	3.01742e+07	4.02705e+07	5.26936e+07	5.09682e+07	4.04246e+07	4.10913e+07	3.84595e+07	3.10243e+07	3.77456e+07	4.2579e+07
POS397		DG(18:1/22:4)+NH4	DG(40:5)+NH4	DG	(18:1/22:4)	(18:1)	(22:4)			C43 H78 O5 N1	688.587	14.2052	0.192786	2.29322	1.12009e-06	8.92173e+06	1.04122e+07	1.13282e+07	1.37439e+07	1.24358e+07	1.56844e+07	1.2245e+07	1.53762e+07	6.707e+06	4.93874e+06	4.83939e+06	5.15559e+06	6.21419e+06	5.57617e+06	4.6454e+06	5.59464e+06	8.69036e+06	8.45172e+06	7.91137e+06	8.20214e+06	8.80116e+06
POS398		DG(18:1/22:5)+NH4	DG(40:6)+NH4	DG	(18:1/22:5)	(18:1)	(22:5)			C43 H76 O5 N1	686.572	13.3662	0.313305	2.54796	0.00194353	2.21363e+07	1.74461e+07	5.22223e+07	2.80338e+07	3.23521e+07	41882453	2.02659e+07	5.51814e+07	1.07118e+07	1.94801e+07	1.28847e+07	20576112	9.55161e+06	1.23208e+07	1.18791e+07	8.37442e+06	1.80279e+07	1.54938e+07	1.52867e+07	3.53365e+07	3.86206e+07
POS399		DG(18:1/22:5)+NH4	DG(40:6)+NH4	DG	(18:1/22:5)	(18:1)	(22:5)			C43 H76 O5 N1	686.572	13.794	0.198573	1.9684	0.000193021	1.64853e+07	9.8991e+06	1.31893e+07	2.1353e+07	1.45041e+07	1.1211e+07	1.5729e+07	1.68915e+07	5.87888e+06	9.98671e+06	6.07608e+06	4.71927e+06	9.20189e+06	8.12536e+06	1.01286e+07	6.4717e+06	9.55526e+06	1.08209e+07	1.41234e+07	9.51117e+06	8.66515e+06
POS400		DG(18:0/22:6)+NH4	DG(40:6)+NH4	DG	(18:0/22:6)	(18:0)	(22:6)			C43 H76 O5 N1	686.572	14.1112	0.197937	1.5657	0.00130493	1.64108e+07	1.54001e+07	1.72282e+07	1.57504e+07	2.07497e+07	1.01226e+07	1.33418e+07	1.58964e+07	9.05707e+06	8.70583e+06	6.56566e+06	7.74271e+06	9.71454e+06	1.44557e+07	1.22305e+07	1.13008e+07	1.31961e+07	1.32036e+07	1.13501e+07	1.19394e+07	1.21786e+07
POS401		DG(22:5/18:2)+NH4	DG(40:7)+NH4	DG	(22:5/18:2)	(22:5)	(18:2)			C43 H74 O5 N1	684.556	12.5683	0.252129	1.87304	6.50571e-05	1.99615e+07	1.55885e+07	2.65252e+07	2.57755e+07	2.52967e+07	1.7788e+07	1.7298e+07	2.71119e+07	1.03555e+07	1.11616e+07	8.27291e+06	1.14269e+07	1.19114e+07	1.35736e+07	1.51465e+07	1.17668e+07	1.69779e+07	1.75235e+07	1.69867e+07	1.69316e+07	1.68727e+07
POS402		DG(18:1/22:6)+NH4	DG(40:7)+NH4	DG	(18:1/22:6)	(18:1)	(22:6)			C43 H74 O5 N1	684.556	12.8918	0.378396	1.82442	0.000672682	4.82712e+07	4.332e+07	6.60679e+07	5.56108e+07	7.21113e+07	3.28643e+07	3.70912e+07	5.15643e+07	2.53816e+07	3.32381e+07	1.63167e+07	2.41236e+07	2.50574e+07	3.60991e+07	3.20969e+07	3.07173e+07	3.61797e+07	3.77617e+07	3.52689e+07	4.07964e+07	3.86156e+07
POS403		DG(18:2/22:6)+NH4	DG(40:8)+NH4	DG	(18:2/22:6)	(18:2)	(22:6)			C43 H72 O5 N1	682.541	12.1928	0.373987	1.85652	0.000130484	4.68116e+07	3.76989e+07	6.14025e+07	5.19783e+07	6.35651e+07	3.52317e+07	4.21522e+07	6.10948e+07	2.44558e+07	2.71354e+07	1.8819e+07	2.33759e+07	2.3721e+07	3.61007e+07	3.18333e+07	2.99806e+07	3.84696e+07	3.9081e+07	3.75329e+07	4.11472e+07	3.8245e+07
POS410		DG(56:4)+Na	DG(56:4)+Na	DG	(56:4)	(56:4)				C59 H108 O5 Na1	919.809	19.931	0.107852	0.845435	0.641328	1.17948e+08	1.27361e+08	1.56678e+08	1.41887e+08	5.43207e+08	1.38451e+08	9.87188e+07	2.65667e+08	1.42696e+08	5.33297e+08	1.50572e+08	213765762	4.17859e+08	1.13515e+08	9.76158e+07	2.1127e+08	1.22166e+08	1.19689e+08	1.45546e+08	1.28085e+08	119396933
POS80		DG(26:0p)+Na	DG(26:0p)+Na	DG	(26:0p)	(26:0p)				C29 H56 O4 Na1	491.407	17.517	0.326063	1.15168	0.774873	9.96776e+06	7.53498e+06	3.43143e+07	2.42507e+07	3.17837e+07	1.03098e+08	1.75009e+07	9.87447e+07	7.317e+07	7.33007e+07	1.07783e+07	8.7345e+07	6.0974e+06	7.52053e+06	7.40456e+06	1.84871e+07	3.17371e+07	3.20692e+07	3.27781e+07	3.23537e+07	3.41691e+07
POS81		DG(28:0e)+Na	DG(28:0e)+Na	DG	(28:0e)	(28:0e)				C31 H62 O4 Na1	521.454	17.318	0.222555	1.26305	0.614627	5.66747e+06	5.23667e+06	2.32721e+07	1.54892e+07	1.63983e+07	4.99107e+07	9.88243e+06	5.0293e+07	2.94091e+07	3.43513e+07	5.67416e+06	4.77053e+07	3.71582e+06	3.73062e+06	3.46311e+06	1.14146e+07	1.85856e+07	1.57221e+07	1.54653e+07	1.61893e+07	1.56373e+07
POS82		DG(28:0e)+Na	DG(28:0e)+Na	DG	(28:0e)	(28:0e)				C31 H62 O4 Na1	521.454	19.9513	0.592924	1.21771	0.498949	1.00193e+08	1.19201e+08	2.44782e+08	1.98177e+08	2.35249e+08	3.92561e+08	122078215	3.85863e+08	3.16832e+08	306791394	1.15357e+08	3.44631e+08	9.02182e+07	6.87405e+07	9.62393e+07	1.37813e+08	2.09833e+08	2.03976e+08	2.03658e+08	184776537	2.12793e+08
POS83		DG(28:0e)+Na	DG(28:0e)+Na	DG	(28:0e)	(28:0e)				C31 H62 O4 Na1	521.454	21.1729	0.822146	1.17275	0.427367	3.57289e+08	3.91757e+08	5.71453e+08	5.20133e+08	5.43535e+08	8.74693e+08	4.27409e+08	8.39517e+08	7.17453e+08	6.72593e+08	3.45469e+08	8.00256e+08	3.24702e+08	2.54508e+08	3.28748e+08	4.15391e+08	5.30195e+08	516455873	482415952	5.08882e+08	5.45009e+08
POS84		DG(28:0p)+Na	DG(28:0p)+Na	DG	(28:0p)	(28:0p)				C31 H60 O4 Na1	519.438	19.034	0.734195	1.1817	0.605598	1.19348e+08	1.1372e+08	2.85763e+08	2.2242e+08	2.92576e+08	581672720	2.516e+08	523855866	4.58696e+08	4.89818e+08	1.38097e+08	4.41949e+08	9.83184e+07	1.07426e+08	1.09515e+08	1.79499e+08	2.94004e+08	2.50271e+08	2.70568e+08	2.40667e+08	2.80522e+08
POS85		DG(28:0p)+Na	DG(28:0p)+Na	DG	(28:0p)	(28:0p)				C31 H60 O4 Na1	519.438	20.0318	0.895234	1.2011	0.453213	2.9719e+08	3.03357e+08	5.4791e+08	4.77682e+08	4.85634e+08	8.80215e+08	4.25943e+08	8.95709e+08	6.69623e+08	764779708	3.14022e+08	7.52261e+08	260260304	2.49356e+08	2.38844e+08	3.4225e+08	5.4023e+08	4.7091e+08	5.06646e+08	492798243	5.25856e+08
POS86		DG(28:1p)+H	DG(28:1p)+H	DG	(28:1p)	(28:1p)				C31 H59 O4	495.441	20.0112	0.644503	1.10199	0.680721	1.71659e+08	1.49895e+08	2.97703e+08	3.70123e+08	2.91756e+08	4.82127e+08	2.39545e+08	4.99054e+08	422140963	5.22584e+08	2.45359e+08	4.023e+08	1.45703e+08	1.45861e+08	1.79521e+08	2.06836e+08	3.17152e+08	322768547	3.12091e+08	2.69381e+08	3.31288e+08
POS88		DG(30:1e)+Na	DG(30:1e)+Na	DG	(30:1e)	(30:1e)				C33 H64 O4 Na1	547.47	21.488	0.459689	1.04966	0.488464	6.02303e+08	5.99727e+08	588367143	5.87097e+08	681812799	7.11614e+08	5.95024e+08	767828781	6.12526e+08	7.39098e+08	5.78259e+08	7.6662e+08	6.063e+08	559728172	4.63508e+08	564862810	7.0402e+08	6.61221e+08	5.74076e+08	6.95433e+08	6.99156e+08
POS90		DG(30:1p)+H	DG(30:1p)+H	DG	(30:1p)	(30:1p)				C33 H63 O4	523.472	22.2825	0.486771	1.10014	0.377506	3.22342e+08	4.05801e+08	4.11334e+08	3.48764e+08	3.42715e+08	4.91897e+08	3.08425e+08	5.28088e+08	4.63763e+08	4.65501e+08	3.04087e+08	422130097	3.20359e+08	2.86373e+08	307908655	3.01666e+08	3.9518e+08	400016852	3.33844e+08	3.43823e+08	4.37065e+08
POS92		DG(31:1p)+H	DG(31:1p)+H	DG	(31:1p)	(31:1p)				C34 H65 O4	537.488	21.985	0.147004	0.828395	0.0349177	4.22482e+07	5.25715e+07	5.83567e+07	5.42356e+07	6.86918e+07	5.17584e+07	6.5551e+07	5.18335e+07	7.30209e+07	8.13199e+07	6.54348e+07	7.54692e+07	5.10532e+07	5.03946e+07	7.07225e+07	7.00661e+07	6.38091e+07	64110755	6.87092e+07	6.83975e+07	5.4247e+07
POS99		DG(16:0/16:1)+NH4	DG(32:1)+NH4	DG	(16:0/16:1)	(16:0)	(16:1)			C35 H70 O5 N1	584.525	13.3885	0.245212	2.00537	0.00124678	1.72743e+07	1.53623e+07	2.6488e+07	2.51542e+07	3.50053e+07	1.992e+07	1.1279e+07	2.24508e+07	1.28368e+07	9.10403e+06	8.49366e+06	1.27831e+07	9.88347e+06	1.23051e+07	9.45021e+06	1.13792e+07	1.36544e+07	1.4645e+07	1.40905e+07	1.40778e+07	1.18807e+07
NEG140		FA(20:4)-H	FA(20:4)-H	FA	(20:4)	(20:4)				O2 H31 C20	303.233	5.18338	0.106433	1.58483	0.00100418	5.06831e+06	4.06226e+06	5.85098e+06	5.40784e+06	5.85457e+06	5.3765e+06	8.04472e+06	5.13065e+06	2.14392e+06	2.87987e+06	3.72889e+06	3.32068e+06	3.39403e+06	3.76132e+06	4.99251e+06	4.04417e+06	4.43778e+06	4.80408e+06	4.5206e+06	1.91617e+06	3.35907e+06
NEG141		LPC(14:0)+HCOO	LPC(14:0)+HCOO	LPC	(14:0)	(14:0)				C23 H47 O9 N1 P1	512.299	2.39544	0.0380253	1.94001	0.000542434	793778	343581	479914	426540	556064	375595	546993	502118	291884	197604	245527	231196	152680	349035	326329	280260	395009	382940	432274	130073	336046
NEG142		LPC(16:0)+HCOO	LPC(16:0)+HCOO	LPC	(16:0)	(16:0)				C25 H51 O9 N1 P1	540.331	3.16503	0.481386	1.65458	0.000338675	1.2577e+08	8.10459e+07	9.0393e+07	8.57332e+07	9.10031e+07	6.50563e+07	1.15001e+08	9.38941e+07	5.59936e+07	3.53502e+07	6.76358e+07	5.2286e+07	4.64154e+07	6.69993e+07	6.62938e+07	6.10422e+07	8.10108e+07	8.0423e+07	7.55447e+07	3.0814e+07	7.22028e+07
NEG146		LPC(16:1)+HCOO	LPC(16:1)+HCOO	LPC	(16:1)	(16:1)				C25 H49 O9 N1 P1	538.315	2.52661	0.11756	2.07995	0.00192014	7.31646e+06	3.5682e+06	3.74986e+06	3.82234e+06	4.83012e+06	2.45866e+06	4.49305e+06	2.67405e+06	1.67593e+06	1.22294e+06	2.23829e+06	2.1405e+06	1.57197e+06	2.28075e+06	2.12752e+06	2.56587e+06	2.8275e+06	3.00215e+06	2.66039e+06	1.09879e+06	2.45971e+06
NEG147		LPC(17:0)+HCOO	LPC(17:0)+HCOO	LPC	(17:0)	(17:0)				C26 H53 O9 N1 P1	554.346	3.76412	0.0490329	1.48321	0.000380815	1.6426e+06	1.26486e+06	1.49357e+06	1.49145e+06	1.26344e+06	1.38808e+06	1.96807e+06	1.59765e+06	878951	792685	1.31014e+06	847811	938056	1.05806e+06	1.27541e+06	1.0634e+06	1.38323e+06	1.28445e+06	1.5046e+06	489698	1.26676e+06
NEG148		LPC(18:0)+HCOO	LPC(18:0)+HCOO	LPC	(18:0)	(18:0)				C27 H55 O9 N1 P1	568.362	4.47602	0.680769	2.32667	1.70315e-07	1.40472e+08	1.1325e+08	1.23695e+08	1.33876e+08	1.13614e+08	1.1062e+08	165353679	1.48406e+08	4.44301e+07	4.07758e+07	7.29818e+07	5.18037e+07	5.45401e+07	6.22396e+07	6.2026e+07	6.21839e+07	1.01063e+08	1.00903e+08	9.4489e+07	3.846e+07	9.03903e+07
NEG152		LPC(18:1)+HCOO	LPC(18:1)+HCOO	LPC	(18:1)	(18:1)				C27 H53 O9 N1 P1	566.346	3.35609	0.225807	1.64203	0.0033835	2.77682e+07	1.99328e+07	2.27352e+07	2.66159e+07	2.72935e+07	1.93073e+07	4.19197e+07	2.21943e+07	1.04029e+07	1.10926e+07	1.9122e+07	1.43593e+07	1.53345e+07	2.12251e+07	1.79029e+07	1.70914e+07	2.3207e+07	2.23328e+07	2.11398e+07	1.36111e+07	1.98133e+07
NEG154		LPC(18:2)+HCOO	LPC(18:2)+HCOO	LPC	(18:2)	(18:2)				C27 H51 O9 N1 P1	564.331	2.67649	0.456094	2.29759	0.00101264	5.95029e+07	4.89245e+07	5.25129e+07	6.76535e+07	7.55187e+07	5.26869e+07	1.20374e+08	4.94107e+07	1.1833e+07	2.73343e+07	4.05256e+07	2.48979e+07	2.73095e+07	3.55516e+07	3.32719e+07	2.84662e+07	4.25842e+07	4.15325e+07	5.92726e+07	1.65048e+07	3.80748e+07
NEG156		LPC(18:3)+HCOO	LPC(18:3)+HCOO	LPC	(18:3)	(18:3)				C27 H49 O9 N1 P1	562.315	2.29119	0.0575734	3.42985	9.00091e-06	882580	541332	578770	569928	621669	455787	888469	489055	45676.5	155615	255128	183133	116149	314732	192480	202920	501401	455213	415701	191743	418015
NEG157		LPC(19:0)+HCOO	LPC(19:0)+HCOO	LPC	(19:0)	(19:0)				C28 H57 O9 N1 P1	582.378	5.36993	0.0397157	1.43615	0.00164354	1.11087e+06	891085	1.25535e+06	1.25402e+06	1.1435e+06	1.10058e+06	1.51997e+06	1.23185e+06	722824	661312	1.13226e+06	753780	725421	866546	650925	1.10687e+06	983766	1.08774e+06	963064	344219	939528
NEG158		LPC(20:0)+HCOO	LPC(20:0)+HCOO	LPC	(20:0)	(20:0)				C29 H59 O9 N1 P1	596.393	6.40246	0.0269971	1.39751	0.0072732	652753	515957	568497	619732	576834	699156	888241	388402	492474	362632	557174	399123	409199	423582	432990	435910	494565	544357	517581	270185	525252
NEG160		LPC(20:2)+HCOO	LPC(20:2)+HCOO	LPC	(20:2)	(20:2)				C29 H55 O9 N1 P1	592.362	3.59137	0.0458189	1.91559	6.78881e-05	1.01993e+06	469319	786679	744282	914061	833039	1.02996e+06	916067	423896	347474	488683	393515	354325	409053	636104	451523	664601	636860	658897	285968	612891
NEG161		LPC(20:3)+HCOO	LPC(20:3)+HCOO	LPC	(20:3)	(20:3)				C29 H53 O9 N1 P1	590.346	2.83843	0.0740176	1.96506	0.000311058	1.76832e+06	1.87571e+06	1.48784e+06	1.7519e+06	2.76123e+06	1.66648e+06	2.79283e+06	1.49175e+06	668388	1.04861e+06	1.25404e+06	811685	880782	904524	1.29119e+06	1.07747e+06	1.31458e+06	1.3343e+06	1.8691e+06	476006	1.11898e+06
NEG162		LPC(20:4)+HCOO	LPC(20:4)+HCOO	LPC	(20:4)	(20:4)				C29 H51 O9 N1 P1	588.331	2.57693	0.221241	2.49388	0.000272129	2.08292e+07	8.58535e+06	1.14871e+07	1.07427e+07	1.13489e+07	8.87158e+06	1.68603e+07	1.22818e+07	2.12395e+06	4.87183e+06	6.7529e+06	4.56932e+06	4.72867e+06	5.30989e+06	6.98207e+06	5.16318e+06	9.48492e+06	9.9819e+06	9.38444e+06	3.74957e+06	9.10284e+06
NEG168		LPC(22:6)+HCOO	LPC(22:6)+HCOO	LPC	(22:6)	(22:6)				C31 H51 O9 N1 P1	612.331	2.46982	0.13811	2.63009	0.000454822	8.05292e+06	3.45645e+06	4.0433e+06	3.56504e+06	4.35798e+06	3.45743e+06	6.71069e+06	4.19209e+06	527339	1.71069e+06	2.06992e+06	1.60919e+06	1.59299e+06	2.375e+06	2.62227e+06	1.87836e+06	3.60609e+06	3.60087e+06	3.30769e+06	1.36421e+06	3.31127e+06
POS421	Y	LPC(18:0)+H	LPC(18:0)+H	LPC	(18:0)	(18:0)				C26 H55 O7 N1 P1	524.371	4.51212	1.17018	2.03124	2.95155e-07	4.08522e+08	3.74411e+08	3.75247e+08	3.95162e+08	4.07716e+08	3.43423e+08	5.36924e+08	4.49147e+08	1.64586e+08	2.20639e+08	2.35871e+08	1.72174e+08	181970404	2.15337e+08	2.1793e+08	2.1146e+08	3.21344e+08	3.22159e+08	2.98977e+08	3.27883e+08	3.4485e+08
POS411		LPC(14:0)+H	LPC(14:0)+H	LPC	(14:0)	(14:0)				C22 H47 O7 N1 P1	468.308	2.429	0.0730706	1.62092	0.00319509	3.39332e+06	1.5506e+06	2.06405e+06	1.81851e+06	2.52081e+06	1.68814e+06	2.11405e+06	2.29774e+06	1.2725e+06	1.75356e+06	1.14159e+06	1.2314e+06	794086	1.70878e+06	1.56126e+06	1.30062e+06	1.98081e+06	1.59985e+06	1.48645e+06	1.73366e+06	1.62431e+06
POS412		LPC(16:0)+H	LPC(16:0)+H	LPC	(16:0)	(16:0)				C24 H51 O7 N1 P1	496.34	3.00673	0.269169	1.56252	0.000362002	3.57006e+07	2.63251e+07	2.29348e+07	2.56731e+07	3.18625e+07	1.97337e+07	3.2183e+07	2.66899e+07	1.59691e+07	1.7997e+07	1.83709e+07	1.47497e+07	1.40119e+07	2.17706e+07	2.17784e+07	1.68561e+07	1.95746e+07	2.29557e+07	2.17552e+07	2.31102e+07	1.71695e+07
POS414		LPC(16:0)+H	LPC(16:0)+H	LPC	(16:0)	(16:0)				C24 H51 O7 N1 P1	496.34	3.33826	0.802337	1.48869	0.000216288	3.96737e+08	2.68396e+08	2.84913e+08	2.72734e+08	3.02329e+08	2.35127e+08	3.53107e+08	2.9875e+08	1.94298e+08	2.02212e+08	2.15046e+08	1.7031e+08	1.69896e+08	2.38974e+08	2.23518e+08	2.06024e+08	2.52397e+08	2.65583e+08	2.50879e+08	2.46502e+08	2.51318e+08
POS416		LPC(16:0e)+H	LPC(16:0e)+H	LPC	(16:0e)	(16:0e)				C24 H53 O6 N1 P1	482.361	3.73298	0.119144	1.54556	0.000927998	6.25348e+06	5.19919e+06	6.32657e+06	5.51064e+06	7.25944e+06	4.36782e+06	6.62557e+06	6.94771e+06	3.34636e+06	3.82774e+06	3.62793e+06	2.78262e+06	2.87481e+06	5.2319e+06	5.81369e+06	3.86899e+06	4.59778e+06	5.12448e+06	4.8369e+06	4.84947e+06	4.12107e+06
POS417		LPC(16:1)+H	LPC(16:1)+H	LPC	(16:1)	(16:1)				C24 H49 O7 N1 P1	494.324	2.52994	0.19516	1.60741	0.000557589	1.84078e+07	1.28303e+07	1.31465e+07	1.20754e+07	1.67455e+07	1.02141e+07	1.48097e+07	9.67453e+06	6.7332e+06	8.46962e+06	8.82334e+06	9.71961e+06	6.63131e+06	8.56824e+06	8.57501e+06	9.60854e+06	9.99819e+06	9.9036e+06	1.04827e+07	1.00239e+07	1.15958e+07
POS418		LPC(17:0)+H	LPC(17:0)+H	LPC	(17:0)	(17:0)				C25 H53 O7 N1 P1	510.355	3.77952	0.0876148	1.35899	0.00279355	6.05999e+06	5.02128e+06	6.06829e+06	5.42887e+06	5.311e+06	5.32996e+06	8.16816e+06	6.05979e+06	4.98556e+06	4.80294e+06	5.15715e+06	3.23405e+06	3.34501e+06	4.35547e+06	4.66709e+06	4.36641e+06	5.07093e+06	5.02779e+06	4.81104e+06	5.00054e+06	4.345e+06
POS419		LPC(18:0)+H	LPC(18:0)+H	LPC	(18:0)	(18:0)				C26 H55 O7 N1 P1	524.371	4.18409	0.168452	1.50963	0.0123458	1.61531e+07	1.77019e+07	17825475	1.99412e+07	1.97406e+07	2.19948e+07	3.60638e+07	1.79692e+07	9.39522e+06	1.64516e+07	1.65307e+07	1.03571e+07	1.34745e+07	1.29682e+07	1.59355e+07	1.57685e+07	1.55343e+07	1.52943e+07	1.48778e+07	1.67096e+07	1.44798e+07
POS427		LPC(18:0e)+H	LPC(18:0e)+H	LPC	(18:0e)	(18:0e)				C26 H57 O6 N1 P1	510.392	5.306	0.0772199	1.97216	6.24664e-05	1.78281e+06	1.23807e+06	1.87676e+06	1.58228e+06	1.79891e+06	1.18247e+06	1.95793e+06	1.73559e+06	697844	830832	844989	361643	638046	1.18671e+06	1.24733e+06	862861	1.30196e+06	1.34808e+06	1.31414e+06	1.31645e+06	1.07823e+06
POS428		LPC(18:0p)+H	LPC(18:0p)+H	LPC	(18:0p)	(18:0p)				C26 H55 O6 N1 P1	508.376	3.91422	0.0556045	1.35811	0.0394332	4.04134e+06	2.78194e+06	3.30499e+06	3.05564e+06	4.46869e+06	2.26951e+06	3.24481e+06	4.40909e+06	2.14631e+06	2.59946e+06	2.14024e+06	1.59192e+06	1.78216e+06	3.36118e+06	3.99377e+06	2.6897e+06	2.91289e+06	2.81978e+06	2.5517e+06	2.95768e+06	2.39244e+06
POS429		LPC(18:1)+H	LPC(18:1)+H	LPC	(18:1)	(18:1)				C26 H53 O7 N1 P1	522.355	3.20092	0.413803	1.59871	0.0029411	8.72199e+07	6.72093e+07	7.50582e+07	8.43223e+07	9.40696e+07	6.95658e+07	1.40043e+08	1.1477e+08	3.70256e+07	6.3908e+07	6.6458e+07	4.94349e+07	5.50357e+07	5.46317e+07	6.93739e+07	6.21641e+07	1.01162e+08	7.03926e+07	6.52828e+07	6.63563e+07	6.22289e+07
POS433		LPC(18:2)+H	LPC(18:2)+H	LPC	(18:2)	(18:2)				C26 H51 O7 N1 P1	520.34	2.69592	0.770007	1.96505	0.00252837	1.91155e+08	156958245	161477989	2.55851e+08	2.44538e+08	1.82527e+08	3.5448e+08	141486409	4.17331e+07	1.65109e+08	1.39251e+08	8.70576e+07	1.07086e+08	9.39141e+07	1.23926e+08	1.01175e+08	1.31903e+08	2.01923e+08	1.97283e+08	2.0219e+08	1.18956e+08
POS434		LPC(18:2)+Na	LPC(18:2)+Na	LPC	(18:2)	(18:2)				C26 H50 O7 N1 P1 Na1	542.322	2.69592	0.171622	1.82013	0.00710215	1.04865e+07	9.24151e+06	9.3758e+06	1.14998e+07	1.41987e+07	1.00129e+07	2.06991e+07	7.60824e+06	2.42399e+06	9.91508e+06	8.62039e+06	6.16422e+06	6.04844e+06	5.67253e+06	7.07221e+06	5.24563e+06	7.06431e+06	7.47007e+06	1.14184e+07	7.71909e+06	1.04148e+07
POS435		LPC(18:3)+H	LPC(18:3)+H	LPC	(18:3)	(18:3)				C26 H49 O7 N1 P1	518.324	2.32367	0.118295	2.97919	3.6193e-05	3.34464e+06	2.62872e+06	2.68209e+06	2.30069e+06	3.22409e+06	1.65562e+06	4.18889e+06	2.03741e+06	364805	1.23979e+06	1.19218e+06	691237	685017	1.32077e+06	945892	965725	1.67973e+06	1.95063e+06	2.05409e+06	2.13556e+06	1.63745e+06
POS436		LPC(18:3)+H	LPC(18:3)+H	LPC	(18:3)	(18:3)				C26 H49 O7 N1 P1	518.324	3.20631	0.196687	1.47913	0.000233344	2.28008e+07	1.56974e+07	1.8279e+07	1.43706e+07	1.83139e+07	1.42531e+07	2.03274e+07	1.75287e+07	1.15313e+07	1.15571e+07	1.30726e+07	1.02443e+07	9.95407e+06	1.44751e+07	1.2985e+07	1.1893e+07	1.37005e+07	1.50626e+07	1.42589e+07	1.47065e+07	1.49184e+07
POS437		LPC(19:0)+H	LPC(19:0)+H	LPC	(19:0)	(19:0)				C27 H57 O7 N1 P1	538.387	5.39956	0.10238	1.61011	0.00226239	5.99073e+06	4.28628e+06	6.69306e+06	7.10279e+06	5.03759e+06	4.93793e+06	9.16692e+06	6.46631e+06	3.06065e+06	5.20263e+06	5.17269e+06	3.30136e+06	3.40899e+06	3.42669e+06	3.00747e+06	4.27551e+06	4.17713e+06	5.38233e+06	5.13857e+06	5.51297e+06	5.01598e+06
POS438		LPC(20:0)+H	LPC(20:0)+H	LPC	(20:0)	(20:0)				C28 H59 O7 N1 P1	552.402	6.41917	0.0563977	1.28629	0.0281649	3.01101e+06	2.21901e+06	2.41009e+06	3.03277e+06	2.90707e+06	2.77247e+06	4.21197e+06	2.12857e+06	2.42784e+06	2.38787e+06	2.78881e+06	1.90469e+06	1.86828e+06	2.2063e+06	2.06034e+06	1.99808e+06	2.62395e+06	2.62137e+06	2.48125e+06	2.38121e+06	2.33998e+06
POS439		LPC(20:1)+H	LPC(20:1)+H	LPC	(20:1)	(20:1)				C28 H57 O7 N1 P1	550.387	4.68195	0.0490744	1.28835	0.0156838	3.64686e+06	2.17408e+06	2.89985e+06	2.99558e+06	3.11752e+06	2.63825e+06	4.16827e+06	2.93695e+06	2.31488e+06	2.48283e+06	2.77261e+06	2.11314e+06	1.91902e+06	2.00119e+06	2.92564e+06	2.54729e+06	2.98523e+06	2.68597e+06	2.66505e+06	2.85671e+06	2.5529e+06
POS440		LPC(20:2)+H	LPC(20:2)+H	LPC	(20:2)	(20:2)				C28 H55 O7 N1 P1	548.371	3.6074	0.0789514	1.64408	0.00121967	3.9072e+06	1.88914e+06	2.74506e+06	2.70623e+06	3.41319e+06	3.522e+06	4.3561e+06	3.74181e+06	1.54516e+06	2.16932e+06	2.30279e+06	1.90646e+06	1.40816e+06	1.77347e+06	2.73225e+06	2.14744e+06	2.46761e+06	2.57104e+06	2.56256e+06	2.79994e+06	3.11343e+06
POS441		LPC(20:3)+H	LPC(20:3)+H	LPC	(20:3)	(20:3)				C28 H53 O7 N1 P1	546.355	2.83354	0.139553	1.98937	0.000825458	6.25476e+06	6.42788e+06	4.98412e+06	8.59381e+06	6.90835e+06	6.58488e+06	9.57167e+06	4.70383e+06	985245	6.26007e+06	3.88657e+06	2.65531e+06	2.89879e+06	3.00728e+06	4.30729e+06	3.15844e+06	3.73772e+06	4.28471e+06	3.50144e+06	3.89928e+06	3.33622e+06
POS443		LPC(20:3)+H	LPC(20:3)+H	LPC	(20:3)	(20:3)				C28 H53 O7 N1 P1	546.355	4.51431	0.292309	1.94045	6.33973e-07	2.49458e+07	2.42054e+07	2.46865e+07	2.24823e+07	2.84392e+07	2.25348e+07	3.30719e+07	2.7623e+07	1.00547e+07	1.42764e+07	1.57234e+07	1.0957e+07	1.19412e+07	1.58592e+07	1.39645e+07	1.44093e+07	1.96039e+07	1.99462e+07	1.95871e+07	2.17834e+07	1.99726e+07
POS444		LPC(20:4)+H	LPC(20:4)+H	LPC	(20:4)	(20:4)				C28 H51 O7 N1 P1	544.34	2.59255	0.34644	1.92227	0.00228214	6.34268e+07	2.63939e+07	2.88014e+07	3.23311e+07	3.83643e+07	3.05218e+07	5.1586e+07	4.10299e+07	8.34897e+06	3.02771e+07	2.33925e+07	1.78889e+07	1.90143e+07	2.19561e+07	2.39092e+07	1.77576e+07	3.10349e+07	3.29446e+07	2.4619e+07	2.9825e+07	2.97486e+07
POS447		LPC(22:5)+H	LPC(22:5)+H	LPC	(22:5)	(22:5)				C30 H53 O7 N1 P1	570.355	2.688	0.115355	2.70761	0.00570144	8.47873e+06	2.8018e+06	2.95697e+06	2.64955e+06	3.24521e+06	2.31109e+06	4.1083e+06	3.54878e+06	347969	2.0962e+06	1.4635e+06	1.21765e+06	1.1817e+06	1.66559e+06	1.94462e+06	1.19976e+06	2.04316e+06	3.12089e+06	2.17076e+06	1.27844e+06	2.38496e+06
POS448		LPC(22:6)+H	LPC(22:6)+H	LPC	(22:6)	(22:6)				C30 H51 O7 N1 P1	568.34	2.46599	0.261844	2.19234	0.00029055	2.79274e+07	1.46026e+07	1.56232e+07	1.49973e+07	1.70613e+07	1.49437e+07	2.38662e+07	1.54894e+07	2.38763e+06	1.2084e+07	8.70868e+06	7.18079e+06	6.82647e+06	9.74231e+06	1.06372e+07	8.34921e+06	1.27648e+07	1.39008e+07	1.29896e+07	1.36019e+07	1.21472e+07
POS449		LPC(24:0)+H	LPC(24:0)+H	LPC	(24:0)	(24:0)				C32 H67 O7 N1 P1	608.465	9.67167	0.0677083	1.388	0.0023648	3.43087e+06	3.15911e+06	2.47575e+06	2.71338e+06	2.51028e+06	2.10165e+06	3.4254e+06	2.6698e+06	2.14064e+06	1.85248e+06	1.78032e+06	1.66104e+06	2.02626e+06	2.39248e+06	2.66792e+06	1.67927e+06	2.47151e+06	2.32566e+06	2.15318e+06	2.55157e+06	2.10696e+06
NEG171		LPE(16:0)-H	LPE(16:0)-H	LPE	(16:0)	(16:0)				C21 H43 O7 N1 P1	452.278	3.20919	0.0822851	1.53797	0.00837244	4.16035e+06	3.49304e+06	2.57461e+06	3.56003e+06	4.01994e+06	1.84007e+06	3.21354e+06	2.57836e+06	1.74684e+06	858250	1.95552e+06	2.30722e+06	1.68769e+06	2.8635e+06	2.69262e+06	2.42959e+06	2.52754e+06	2.48315e+06	2.60663e+06	899378	2.04847e+06
NEG172		LPE(16:1)-H	LPE(16:1)-H	LPE	(16:1)	(16:1)				C21 H41 O7 N1 P1	450.263	2.61906	0.105956	1.75807	0.00112587	5.7932e+06	3.42939e+06	3.49877e+06	3.78069e+06	4.53353e+06	2.68636e+06	3.95148e+06	3.70037e+06	1.50883e+06	1.13317e+06	2.38754e+06	2.72943e+06	1.85228e+06	2.43208e+06	2.33296e+06	3.46927e+06	2.96737e+06	2.98458e+06	3.02335e+06	1.03871e+06	2.67872e+06
NEG173		LPE(17:0)-H	LPE(17:0)-H	LPE	(17:0)	(17:0)				C22 H45 O7 N1 P1	466.294	3.97472	0.071688	2.18641	1.72711e-05	1.50657e+06	1.13247e+06	1.40901e+06	1.24401e+06	1.51624e+06	896161	1.78154e+06	1.37268e+06	248417	469224	764256	608033	627899	747742	817720	683151	972877	984767	1.12488e+06	378381	954537
NEG174		LPE(18:0)-H	LPE(18:0)-H	LPE	(18:0)	(18:0)				C23 H47 O7 N1 P1	480.31	4.43691	0.12695	2.0888	0.000645209	6.90013e+06	3.98438e+06	5.45958e+06	6.81509e+06	5.3876e+06	5.19242e+06	9.75535e+06	5.84681e+06	844452	1.87309e+06	3.81758e+06	2.39528e+06	3.23475e+06	3.19304e+06	4.04963e+06	4.21404e+06	4.59584e+06	4.40161e+06	4.62228e+06	1.93157e+06	4.34228e+06
NEG175		LPE(18:0)-H	LPE(18:0)-H	LPE	(18:0)	(18:0)				C23 H47 O7 N1 P1	480.31	4.74892	0.81292	3.03897	1.34657e-06	1.71737e+08	1.27636e+08	128866341	1.32449e+08	1.58825e+08	7.51974e+07	1.44864e+08	140581837	2.08089e+07	2.75226e+07	5.04055e+07	4.16851e+07	4.16926e+07	5.56681e+07	6.02759e+07	5.73769e+07	102495157	9.52313e+07	9.23154e+07	4.29047e+07	9.13443e+07
NEG177		LPE(18:0p)-H	LPE(18:0p)-H	LPE	(18:0p)	(18:0p)				C23 H47 O6 N1 P1	464.315	5.437	0.146802	1.69373	0.0060041	9.91539e+06	6.64603e+06	9.66635e+06	9.51625e+06	9.24056e+06	7.46804e+06	1.55396e+07	8.72455e+06	1.18055e+06	5.03314e+06	6.30965e+06	4.54457e+06	5.94416e+06	6.51724e+06	8.23e+06	7.53536e+06	8.29676e+06	8.67406e+06	8.4095e+06	3.25129e+06	7.63571e+06
NEG178		LPE(18:1)-H	LPE(18:1)-H	LPE	(18:1)	(18:1)				C23 H45 O7 N1 P1	478.294	3.34224	0.292565	1.79465	0.00137843	3.77066e+07	2.48296e+07	2.66779e+07	3.02821e+07	3.36102e+07	2.04841e+07	4.16469e+07	4.13718e+07	8.70479e+06	9.70204e+06	1.94366e+07	1.6473e+07	2.37123e+07	1.73603e+07	2.72131e+07	2.03835e+07	2.40007e+07	2.28723e+07	2.24767e+07	9.99973e+06	2.10456e+07
NEG179		LPE(18:2)-H	LPE(18:2)-H	LPE	(18:2)	(18:2)				C23 H43 O7 N1 P1	476.278	2.75702	0.37253	2.88734	0.00287601	3.49317e+07	2.07911e+07	2.59363e+07	4.85249e+07	4.47929e+07	2.487e+07	7.75084e+07	2.55127e+07	3.12347e+06	1.24021e+07	1.49261e+07	1.2333e+07	1.28482e+07	1.44169e+07	1.7736e+07	1.71093e+07	2.27521e+07	2.36228e+07	2.2029e+07	9.15552e+06	1.9022e+07
NEG182		LPE(18:3)-H	LPE(18:3)-H	LPE	(18:3)	(18:3)				C23 H41 O7 N1 P1	474.263	2.36591	0.0619177	4.0012	1.21058e-05	926941	545507	642681	598576	811621	354199	927034	558971	35903.9	148602	165730	132897	135994	298154	210263	213437	407413	459737	387738	170831	400547
NEG183		LPE(19:0)-H	LPE(19:0)-H	LPE	(19:0)	(19:0)				C24 H49 O7 N1 P1	494.325	5.68701	0.057486	2.20914	2.47096e-05	1.10073e+06	788216	978854	1.05054e+06	922442	723721	1.20334e+06	801541	130737	348172	466110	429109	375041	447938	494923	734366	776034	689637	736189	313192	744346
NEG185		LPE(20:1)-H	LPE(20:1)-H	LPE	(20:1)	(20:1)				C25 H49 O7 N1 P1	506.325	4.85907	0.0342678	1.50032	0.0232092	924722	542786	604807	764932	706214	577820	1.09287e+06	584057	207464	375293	567203	461405	444378	484111	466653	858130	501294	518345	594931	201003	609810
NEG186		LPE(20:3)-H	LPE(20:3)-H	LPE	(20:3)	(20:3)				C25 H45 O7 N1 P1	502.294	2.99669	0.0574084	1.95229	0.00481382	1.3041e+06	761209	804585	1.14217e+06	2.18008e+06	1.27142e+06	1.98955e+06	1.12136e+06	465274	500705	531786	950749	657677	603176	877675	829411	1.08897e+06	907845	819728	257283	947802
NEG187		LPE(20:4)-H	LPE(20:4)-H	LPE	(20:4)	(20:4)				C25 H43 O7 N1 P1	500.278	2.68813	0.399519	2.28914	0.000545114	6.04103e+07	2.47459e+07	3.68212e+07	4.42369e+07	5.82701e+07	2.5083e+07	6.06496e+07	4.78439e+07	1.39988e+07	9.6057e+06	1.93567e+07	2.01398e+07	1.93067e+07	2.80003e+07	2.67072e+07	1.93022e+07	2.13215e+07	2.03339e+07	3.02581e+07	1.22418e+07	2.75249e+07
NEG189		LPE(20:5)-H	LPE(20:5)-H	LPE	(20:5)	(20:5)				C25 H41 O7 N1 P1	498.263	2.28859	0.0713403	2.28838	0.000719272	1.73681e+06	1.3823e+06	936881	984486	1.72758e+06	620608	1.50586e+06	929772	481804	215337	483086	567579	412099	738431	621253	773533	868232	858946	787641	342042	753232
NEG190		LPE(22:4)-H	LPE(22:4)-H	LPE	(22:4)	(22:4)				C27 H47 O7 N1 P1	528.31	3.24105	0.0569791	1.50031	0.174613	4.25879e+06	3.54718e+06	1.93333e+06	1.72896e+06	2.83551e+06	665266	535947	2.40155e+06	2.11084e+06	550544	950783	1.37921e+06	889378	2.58449e+06	1.51082e+06	1.95917e+06	1.59446e+06	1.6063e+06	1.74076e+06	727034	1.56513e+06
NEG192		LPE(22:5)-H	LPE(22:5)-H	LPE	(22:5)	(22:5)				C27 H45 O7 N1 P1	526.294	2.71449	0.0932825	1.68235	0.0230563	5.8492e+06	3.95901e+06	2.58734e+06	3.82799e+06	4.52336e+06	1.69605e+06	2.70981e+06	3.15691e+06	1.80603e+06	595633	1.13018e+06	2.5219e+06	2.09863e+06	3.12928e+06	3.31481e+06	2.23104e+06	2.53927e+06	2.32355e+06	2.65868e+06	1.11028e+06	2.26072e+06
NEG193		LPE(22:5)-H	LPE(22:5)-H	LPE	(22:5)	(22:5)				C27 H45 O7 N1 P1	526.294	3.04123	0.0575712	2.08288	0.0092702	2.66905e+06	737994	1.14378e+06	1.01703e+06	2.49318e+06	1.18748e+06	2.5051e+06	1.98675e+06	635471	545685	642686	534181	835248	1.38936e+06	1.13943e+06	874746	1.49163e+06	960437	856209	406461	894617
NEG194		LPE(22:6)-H	LPE(22:6)-H	LPE	(22:6)	(22:6)				C27 H43 O7 N1 P1	524.278	2.54983	0.426369	2.62203	8.77129e-05	5.53227e+07	3.12562e+07	3.48471e+07	3.82965e+07	4.69149e+07	2.32452e+07	5.73859e+07	3.63116e+07	7.98704e+06	9.25405e+06	1.38921e+07	1.64677e+07	1.3105e+07	2.12449e+07	2.30238e+07	1.84335e+07	2.80375e+07	2.83305e+07	2.62445e+07	1.08779e+07	2.41602e+07
POS451		LPE(16:0)+H	LPE(16:0)+H	LPE	(16:0)	(16:0)				C21 H45 O7 N1 P1	454.293	3.22752	0.0733262	1.38112	0.00478665	4.04516e+06	3.91979e+06	3.02255e+06	3.22863e+06	4.27388e+06	2.47014e+06	3.6126e+06	3.14568e+06	2.12462e+06	1.70855e+06	2.13287e+06	2.74328e+06	2.26756e+06	3.31073e+06	3.00861e+06	2.77324e+06	2.91216e+06	2.8637e+06	2.70781e+06	2.69354e+06	3.06799e+06
POS452		LPE(16:0)+Na	LPE(16:0)+Na	LPE	(16:0)	(16:0)				C21 H44 O7 N1 P1 Na1	476.275	3.50753	0.129143	1.81116	0.00020988	5.99468e+06	4.47678e+06	5.09728e+06	3.83694e+06	6.63718e+06	3.36594e+06	5.70976e+06	5.37913e+06	1.63944e+06	2.44793e+06	2.81851e+06	2.78981e+06	2.26384e+06	3.51238e+06	3.35244e+06	3.53574e+06	3.94594e+06	3.84576e+06	3.82873e+06	4.1023e+06	3.51218e+06
POS453		LPE(16:0)+H	LPE(16:0)+H	LPE	(16:0)	(16:0)				C21 H45 O7 N1 P1	454.293	3.50753	0.384291	1.88111	9.91417e-05	5.61281e+07	3.81861e+07	4.16037e+07	3.56949e+07	5.24271e+07	2.85918e+07	4.93373e+07	4.32313e+07	1.25803e+07	2.09742e+07	2.36809e+07	2.22596e+07	1.9538e+07	2.8291e+07	2.73872e+07	2.87976e+07	3.2793e+07	3.28038e+07	3.29127e+07	3.13469e+07	3.21877e+07
POS454		LPE(16:0p)+Na	LPE(16:0p)+Na	LPE	(16:0p)	(16:0p)				C21 H44 O6 N1 P1 Na1	460.28	3.82664	0.0491934	1.38337	0.0108962	1.64874e+06	1.87284e+06	1.6507e+06	1.81604e+06	2.06446e+06	1.49957e+06	2.78229e+06	2.31507e+06	1.49406e+06	1.43608e+06	1.17395e+06	977952	1.16789e+06	1.45714e+06	1.95647e+06	1.64917e+06	1.57035e+06	1.55865e+06	1.53546e+06	1.64033e+06	1.25177e+06
POS455		LPE(16:1)+H	LPE(16:1)+H	LPE	(16:1)	(16:1)				C21 H43 O7 N1 P1	452.277	2.63629	0.0931394	1.43763	0.00200636	5.57102e+06	4.02943e+06	4.02237e+06	3.95069e+06	5.67451e+06	3.27754e+06	4.38288e+06	4.03857e+06	2.43872e+06	2.60086e+06	3.0542e+06	3.56754e+06	2.56653e+06	2.90948e+06	3.15023e+06	4.02122e+06	3.59937e+06	3.35872e+06	3.69359e+06	3.0841e+06	3.66168e+06
POS456		LPE(17:0)+H	LPE(17:0)+H	LPE	(17:0)	(17:0)				C22 H47 O7 N1 P1	468.308	3.9806	0.0881037	2.27204	0.000112666	2.45857e+06	1.61174e+06	2.25607e+06	1.81194e+06	2.41669e+06	1.16429e+06	2.78761e+06	1.7662e+06	344107	788186	1.12052e+06	801565	752121	975294	1.26966e+06	1.11089e+06	1.49387e+06	1.5367e+06	1.24323e+06	1.36407e+06	1.41384e+06
POS457		LPE(18:0)+H	LPE(18:0)+H	LPE	(18:0)	(18:0)				C23 H49 O7 N1 P1	482.324	4.45502	0.130927	1.86556	0.00111247	7.35993e+06	4.51522e+06	7.23117e+06	6.89343e+06	7.10509e+06	5.70749e+06	1.12889e+07	6.77578e+06	1.26053e+06	4.082e+06	4.35671e+06	3.26456e+06	3.69494e+06	3.85173e+06	4.7269e+06	5.25057e+06	5.61806e+06	6.43411e+06	4.87062e+06	4.96689e+06	5.8696e+06
POS458		LPE(18:0)+Na	LPE(18:0)+Na	LPE	(18:0)	(18:0)				C23 H48 O7 N1 P1 Na1	504.306	4.78058	0.280803	2.402	1.12351e-05	2.08405e+07	1.79043e+07	1.74163e+07	1.36271e+07	2.38315e+07	1.16672e+07	2.07693e+07	1.9031e+07	3.50129e+06	7.35251e+06	7.88971e+06	6.81281e+06	6.05205e+06	1.00179e+07	9.1363e+06	9.64018e+06	1.26898e+07	1.27459e+07	1.40481e+07	1.37059e+07	1.21135e+07
POS459		LPE(18:0)+H	LPE(18:0)+H	LPE	(18:0)	(18:0)				C23 H49 O7 N1 P1	482.324	4.78058	0.827866	2.61672	1.88082e-06	1.80601e+08	142869608	1.44292e+08	1.38144e+08	1.83106e+08	8.90457e+07	1.61442e+08	1.56811e+08	2.74752e+07	5.24958e+07	6.09138e+07	5.09649e+07	4.83e+07	7.54344e+07	7.18803e+07	6.97155e+07	1.07845e+08	1.10487e+08	103710631	1.0683e+08	9.91446e+07
POS461		LPE(18:1)+Na	LPE(18:1)+Na	LPE	(18:1)	(18:1)				C23 H46 O7 N1 P1 Na1	502.29	3.35862	0.115062	1.70604	0.00137173	5.48072e+06	3.73025e+06	4.48716e+06	4.1416e+06	6.01099e+06	3.63903e+06	7.4548e+06	4.68303e+06	1.41919e+06	2.72759e+06	3.1697e+06	2.75246e+06	3.06958e+06	3.41854e+06	3.4845e+06	3.18625e+06	3.52756e+06	3.55762e+06	3.7497e+06	4.37564e+06	3.02788e+06
POS462		LPE(18:1)+H	LPE(18:1)+H	LPE	(18:1)	(18:1)				C23 H47 O7 N1 P1	480.308	3.35862	0.164609	1.70993	0.0158239	1.75558e+07	1.73758e+07	1.03175e+07	1.20477e+07	1.38259e+07	5.42665e+06	7.68663e+06	1.06116e+07	9.12052e+06	2.48959e+06	5.38352e+06	6.70207e+06	6.43247e+06	1.15136e+07	8.02082e+06	5.80594e+06	8.80919e+06	9.36921e+06	9.06476e+06	8.93559e+06	8.90054e+06
POS464		LPE(18:1)+H	LPE(18:1)+H	LPE	(18:1)	(18:1)				C23 H47 O7 N1 P1	480.308	3.69578	0.320726	1.69305	0.000318006	4.7713e+07	3.47607e+07	3.68027e+07	3.87354e+07	4.707e+07	2.89238e+07	5.48035e+07	4.0615e+07	1.24696e+07	2.13466e+07	2.57935e+07	3.17104e+07	2.32618e+07	2.47655e+07	2.7404e+07	2.78232e+07	3.02025e+07	3.10378e+07	3.03544e+07	3.02936e+07	2.7038e+07
POS465		LPE(18:2)+Na	LPE(18:2)+Na	LPE	(18:2)	(18:2)				C23 H44 O7 N1 P1 Na1	500.275	2.80992	0.152866	2.42292	0.00116192	8.63939e+06	3.46842e+06	7.16555e+06	6.65852e+06	6.88225e+06	4.76075e+06	1.03725e+07	3.3271e+06	820417	3.31379e+06	2.43041e+06	1.94894e+06	2.81243e+06	3.54105e+06	3.15516e+06	3.14007e+06	3.13216e+06	4.88684e+06	5.34939e+06	5.52563e+06	4.57025e+06
POS466		LPE(18:2)+H	LPE(18:2)+H	LPE	(18:2)	(18:2)				C23 H45 O7 N1 P1	478.293	2.80992	0.368193	2.06366	0.00729679	45859437	2.85677e+07	3.80764e+07	4.45637e+07	5.40583e+07	3.26357e+07	8.99658e+07	3.11754e+07	5.75367e+06	2.84591e+07	2.1202e+07	2.41124e+07	1.87362e+07	2.87819e+07	2.5157e+07	2.46205e+07	4.20083e+07	4.43467e+07	4.43166e+07	2.95799e+07	2.86391e+07
POS467		LPE(20:1)+H	LPE(20:1)+H	LPE	(20:1)	(20:1)				C25 H51 O7 N1 P1	508.34	4.912	0.0506877	1.6144	0.00209759	1.40198e+06	896395	1.08315e+06	1.05111e+06	1.0925e+06	786205	1.45863e+06	1.00376e+06	221699	629427	863441	795516	629546	618257	814980	861801	855713	930490	743952	759644	884437
POS468		LPE(20:4)+Na	LPE(20:4)+Na	LPE	(20:4)	(20:4)				C25 H44 O7 N1 P1 Na1	524.275	2.69488	0.128875	2.012	0.00225756	6.49488e+06	3.41799e+06	4.79939e+06	3.50527e+06	7.91041e+06	3.66289e+06	6.77327e+06	3.96706e+06	2.05289e+06	2.43109e+06	2.14892e+06	1.26621e+06	3.20138e+06	2.37539e+06	4.04108e+06	2.6277e+06	3.72345e+06	4.04668e+06	4.44847e+06	4.19713e+06	2.46024e+06
POS470		LPE(22:5)+H	LPE(22:5)+H	LPE	(22:5)	(22:5)				C27 H47 O7 N1 P1	528.308	2.71627	0.0638426	1.21173	0.34614	6.56504e+06	4.5468e+06	1.81273e+06	3.61575e+06	4.04587e+06	1.79929e+06	3.37582e+06	3.37326e+06	2.51686e+06	1.61478e+06	2.95997e+06	1.97753e+06	3.01015e+06	4.47643e+06	4.43671e+06	3.05138e+06	2.9002e+06	1.74226e+06	2.77221e+06	3.07275e+06	2.93384e+06
POS471		LPE(22:5)+H	LPE(22:5)+H	LPE	(22:5)	(22:5)				C27 H47 O7 N1 P1	528.308	3.05596	0.07215	2.00556	0.00195116	3.60245e+06	2.20508e+06	2.1871e+06	1.6267e+06	2.48655e+06	1.39432e+06	2.97829e+06	1.91915e+06	394725	1.16789e+06	1.0416e+06	921023	971835	1.92486e+06	1.65579e+06	1.09659e+06	1.24479e+06	1.79726e+06	1.29903e+06	1.45225e+06	1.3625e+06
POS472		LPE(22:6)+Na	LPE(22:6)+Na	LPE	(22:6)	(22:6)				C27 H44 O7 N1 P1 Na1	548.275	2.55589	0.143068	2.17032	0.000202874	6.49912e+06	4.23368e+06	4.71971e+06	4.61858e+06	7.08087e+06	3.6608e+06	7.51585e+06	4.99953e+06	831124	2.52124e+06	1.9864e+06	2.55096e+06	2.52185e+06	3.14385e+06	3.79353e+06	2.61503e+06	3.51487e+06	3.52239e+06	3.56346e+06	3.87766e+06	3.47301e+06
POS473		LPE(22:6)+H	LPE(22:6)+H	LPE	(22:6)	(22:6)				C27 H45 O7 N1 P1	526.293	2.55589	0.446038	2.20047	3.38927e-05	6.12932e+07	3.86508e+07	4.45964e+07	4.61095e+07	5.69644e+07	3.30728e+07	6.373e+07	4.37595e+07	1.07698e+07	2.11378e+07	1.94268e+07	2.21359e+07	2.07058e+07	2.78468e+07	3.10441e+07	2.33393e+07	3.27824e+07	3.48789e+07	3.39975e+07	3.26408e+07	3.24128e+07
NEG197		LPG(18:1)-H	LPG(18:1)-H	LPG	(18:1)	(18:1)				C24 H46 O9 N0 P1	509.288	2.71631	0.0535401	1.87093	0.00256957	1.1946e+06	1.09326e+06	808517	1.19895e+06	1.35675e+06	526199	1.67325e+06	955094	753438	395561	501191	436273	526112	587587	971716	535208	795911	657728	585462	305198	596663
NEG198		LPG(18:2)-H	LPG(18:2)-H	LPG	(18:2)	(18:2)				C24 H44 O9 N0 P1	507.273	2.32189	0.0403995	1.6803	0.000684482	904444	578965	758920	645890	783920	541118	1.10472e+06	794196	565107	428169	460390	341445	363470	475300	576216	427463	683122	703674	716830	250650	579388
NEG199		LPI(16:0)-H	LPI(16:0)-H	LPI	(16:0)	(16:0)				C25 H48 O12 N0 P1	571.289	2.54662	0.0641074	2.05617	0.00412157	2.07221e+06	1.26012e+06	1.59819e+06	1.07084e+06	1.80142e+06	429951	1.26393e+06	1.08051e+06	1.02484e+06	256522	478344	581968	500513	872110	747912	681893	1.10934e+06	1.16955e+06	1.04424e+06	364181	980748
NEG201		LPI(18:0)-H	LPI(18:0)-H	LPI	(18:0)	(18:0)				C27 H52 O12 N0 P1	599.32	3.44825	0.205085	2.21006	0.000181393	1.52396e+07	1.04098e+07	1.24049e+07	1.07359e+07	1.24147e+07	5.16935e+06	1.45809e+07	1.11571e+07	6.12495e+06	2.3642e+06	4.5475e+06	3.94017e+06	4.97813e+06	7.10833e+06	7.63897e+06	4.97641e+06	9.58516e+06	9.86101e+06	8.99056e+06	3.97676e+06	8.40951e+06
NEG202		LPI(18:1)-H	LPI(18:1)-H	LPI	(18:1)	(18:1)				C27 H50 O12 N0 P1	597.305	2.67584	0.0590683	2.18599	0.00752768	1.91813e+06	687346	1.53235e+06	1.63306e+06	1.53148e+06	252734	1.61337e+06	836877	836374	283913	308506	488902	573712	767479	648682	669463	862007	870379	842844	298698	876276
NEG203		LPI(20:4)-H	LPI(20:4)-H	LPI	(20:4)	(20:4)				C29 H48 O12 N0 P1	619.289	2.12511	0.0645016	1.82731	0.00197944	2.68894e+06	1.26903e+06	1.52982e+06	1.49604e+06	1.97968e+06	1.4162e+06	2.53886e+06	1.39428e+06	587281	873491	1.21822e+06	877608	913026	941125	1.41377e+06	1.0082e+06	1.55391e+06	1.62792e+06	1.46767e+06	606283	1.31595e+06
POS475		LPI(18:0)+H	LPI(18:0)+H	LPI	(18:0)	(18:0)				C27 H54 O12 N0 P1	601.335	3.46346	0.119399	2.02653	0.000322304	4.91824e+06	3.8206e+06	4.92243e+06	3.73976e+06	4.60441e+06	1.65808e+06	4.64029e+06	3.63745e+06	2.25826e+06	1.41988e+06	1.72139e+06	1.35286e+06	2.00111e+06	2.31762e+06	2.98593e+06	1.70453e+06	2.91316e+06	2.88808e+06	2.90789e+06	3.07396e+06	2.81643e+06
NEG204		LPS(18:0)-H	LPS(18:0)-H	LPS	(18:0)	(18:0)				C24 H47 O9 N1 P1	524.299	3.54286	0.0283015	0.954412	0.708178	4.54537e+06	3.2334e+06	3.21396e+06	3.72898e+06	3.37192e+06	2.4934e+06	2.95327e+06	2.99546e+06	4.37272e+06	1.37747e+06	3.41859e+06	3.30646e+06	4.64068e+06	3.276e+06	4.07752e+06	3.33379e+06	3.33309e+06	2.81406e+06	2.96117e+06	1.44545e+06	2.83948e+06
NEG206		LPS(20:4)-H	LPS(20:4)-H	LPS	(20:4)	(20:4)				C26 H43 O9 N1 P1	544.268	2.142	0.00300466	1.17897	0.186828	533696	321199	293285	370196	467461	290590	393310	347307	243907	260389	326949	292695	374855	411434	429776	219039	401404	459939	333998	130875	374904
NEG207		LPS(22:6)-H	LPS(22:6)-H	LPS	(22:6)	(22:6)				C28 H43 O9 N1 P1	568.268	2.11425	0.0434241	1.59771	0.00246282	1.54135e+06	874064	1.09024e+06	940632	999855	801602	1.30241e+06	864093	359468	574966	661156	690076	610753	679186	948017	742827	1.04672e+06	962460	881836	383734	911038
POS476		LPS(18:0)+H	LPS(18:0)+H	LPS	(18:0)	(18:0)				C24 H49 O9 N1 P1	526.314	3.55536	0.050127	0.845787	0.182491	4.96421e+06	3.05697e+06	4.38397e+06	4.38902e+06	3.9539e+06	2.705e+06	3.55281e+06	2.90824e+06	5.7722e+06	2.5849e+06	4.18844e+06	3.61718e+06	5.00187e+06	4.1712e+06	5.90481e+06	4.12779e+06	3.18369e+06	3.53536e+06	3.29417e+06	4.01222e+06	3.14907e+06
NEG208		MGDG(16:0/16:3)+HCOO	MGDG(32:3)+HCOO	MGDG	(16:0/16:3)	(16:0)	(16:3)			C42 H73 O12	769.511	16.724	0.0610411	1.62068	3.77615e-05	1.73311e+06	1.40756e+06	1.78364e+06	1.72472e+06	1.86326e+06	1.64733e+06	1.85002e+06	2.04864e+06	497243	935404	1.08487e+06	1.2472e+06	1.14787e+06	1.24822e+06	1.26027e+06	1.25324e+06	1.27734e+06	1.19758e+06	1.25209e+06	701992	1.16642e+06
NEG209		MGDG(16:0/17:3)+HCOO	MGDG(33:3)+HCOO	MGDG	(16:0/17:3)	(16:0)	(17:3)			C43 H75 O12	783.526	17.4299	0.0823285	1.54591	0.00125136	3.80301e+06	2.6128e+06	4.00364e+06	3.54246e+06	4.46172e+06	4.27588e+06	4.2448e+06	5.36442e+06	1.51247e+06	2.866e+06	2.17105e+06	3.59439e+06	2.34616e+06	2.96702e+06	2.6826e+06	2.75986e+06	3.04582e+06	3.64887e+06	3.09448e+06	1.38268e+06	3.17753e+06
NEG212		MGDG(16:0/18:1)+HCOO	MGDG(34:1)+HCOO	MGDG	(16:0/18:1)	(16:0)	(18:1)			C44 H81 O12	801.573	12.9698	0.0699276	1.63355	0.00424017	2.79822e+06	2.96029e+06	1.92246e+06	2.50663e+06	2.17441e+06	1.49012e+06	2.66588e+06	2.10241e+06	752598	807992	894773	1.43792e+06	1.76913e+06	2.24641e+06	1.97711e+06	1.5128e+06	1.80516e+06	1.76679e+06	1.56612e+06	912857	1.76999e+06
NEG226		MGDG(41:5)-H	MGDG(41:5)-H	MGDG	(41:5)	(41:5)				C50 H85 O10	845.615	12.905	3.55831e-05	1.14789	0.705459	9.1721e+06	2.64129e+06	2.47708e+06	2.951e+06	2.77983e+06	9.2574e+06	2.82392e+06	2.0688e+06	1.38921e+06	6.15903e+06	2.13274e+06	1.87092e+06	7.65597e+06	6.71688e+06	2.02877e+06	1.81551e+06	9.43176e+06	1.98651e+06	2.01406e+06	1.01193e+06	2.23455e+06
NEG227		MGDG(42:5)-H	MGDG(42:5)-H	MGDG	(42:5)	(42:5)				C51 H87 O10	859.63	13.342	0.000104217	1.58379	1.67616e-06	1.04052e+07	1.2572e+07	9.49803e+06	1.08589e+07	1.03524e+07	9.31405e+06	1.06791e+07	1.21375e+07	5.96653e+06	6.21769e+06	6.51865e+06	6.57711e+06	6.52168e+06	7.99482e+06	8.20131e+06	6.18691e+06	8.32973e+06	7.23611e+06	9.53725e+06	5.57474e+06	1.17243e+07
NEG233		MGDG(44:4)-H	MGDG(44:4)-H	MGDG	(44:4)	(44:4)				C53 H93 O10	889.677	15.6804	9.83996e-05	1.93063	0.00103412	4.30389e+07	4.79132e+07	3.06352e+07	4.07345e+07	3.4949e+07	2.0769e+07	4.21018e+07	2.52078e+07	1.1802e+07	1.05308e+07	1.2406e+07	1.5743e+07	2.42781e+07	2.97135e+07	2.42038e+07	19123490	2.31784e+07	2.3921e+07	2.54943e+07	1.17058e+07	2.15144e+07
NEG235		MGDG(44:5)-H	MGDG(44:5)-H	MGDG	(44:5)	(44:5)				C53 H91 O10	887.662	14.4162	0.000107147	2.0785	9.04973e-05	1.04604e+07	1.28338e+07	9.97494e+06	1.22392e+07	1.14517e+07	6.56289e+06	1.17401e+07	8.63946e+06	3.86943e+06	2.46067e+06	3.55575e+06	4.38546e+06	5.33544e+06	8.23734e+06	7.35185e+06	5.17091e+06	6.15438e+06	6.7511e+06	7.33719e+06	2.57314e+06	5.31348e+06
NEG242		PA(34:0)-H	PA(34:0)-H	PA	(34:0)	(34:0)				C37 H72 O8 N0 P1	675.497	12.0177	0.11035	1.69338	0.0629755	4.88204e+06	9.21058e+06	3.4857e+06	4.36072e+06	8.22525e+06	2.13337e+06	5.77323e+06	1.05104e+07	4.69406e+06	1.41574e+06	2.38459e+06	2.58911e+06	4.90757e+06	2.7532e+06	7.13974e+06	2.80486e+06	3.9659e+06	4.06987e+06	3.01839e+06	1.81196e+06	3.95595e+06
NEG243		PA(18:0/18:1)-H	PA(36:1)-H	PA	(18:0/18:1)	(18:0)	(18:1)			C39 H74 O8 N0 P1	701.513	12.083	0.0918939	1.31042	0.270657	7.257e+06	1.23682e+07	4.06362e+06	6.79642e+06	1.01041e+07	3.05803e+06	8.12981e+06	1.05899e+07	8.983e+06	1.41942e+06	3.32446e+06	4.66613e+06	8.71906e+06	4.30219e+06	1.08804e+07	5.29841e+06	5.66868e+06	5.23425e+06	5.09212e+06	2.55198e+06	6.07303e+06
NEG244		PA(18:0/18:2)-H	PA(36:2)-H	PA	(18:0/18:2)	(18:0)	(18:2)			C39 H72 O8 N0 P1	699.497	11.3021	0.24513	1.64995	0.0761666	2.13656e+07	4.4326e+07	1.11712e+07	2.41481e+07	3.32309e+07	8.96584e+06	2.72049e+07	3.51431e+07	1.5018e+07	4.63743e+06	1.0989e+07	1.27496e+07	26423041	1.13877e+07	3.16458e+07	1.17328e+07	1.4282e+07	1.49857e+07	1.59002e+07	5.40296e+06	1.37602e+07
NEG246		PA(38:2)-H	PA(38:2)-H	PA	(38:2)	(38:2)				C41 H76 O8 N0 P1	727.528	12.3054	0.123564	1.34906	0.254426	9.47012e+06	2.19895e+07	7.12259e+06	1.24774e+07	1.59647e+07	7.80234e+06	1.2896e+07	2.55497e+07	1.29854e+07	3.31423e+06	7.57496e+06	9.15412e+06	1.8158e+07	5.57955e+06	1.86616e+07	8.53583e+06	1.1088e+07	1.10173e+07	1.07871e+07	5.60024e+06	9.89243e+06
NEG251		PA(18:0/20:4)-H	PA(38:4)-H	PA	(18:0/20:4)	(18:0)	(20:4)			C41 H72 O8 N0 P1	723.497	11.0995	0.141961	2.05046	0.0186171	7.14974e+06	1.1656e+07	3.78816e+06	5.5831e+06	8.72763e+06	2.67747e+06	6.59522e+06	1.11256e+07	3.2043e+06	1.08754e+06	2.99787e+06	2.10608e+06	5.34026e+06	1.81647e+06	7.91469e+06	3.47916e+06	4.20861e+06	4.92873e+06	3.42569e+06	1.07587e+06	4.56655e+06
NEG260		PC(16:0/14:0)+HCOO	PC(30:0)+HCOO	PC	(16:0/14:0)	(16:0)	(14:0)			C39 H77 O10 N1 P1	750.529	11.0973	0.202557	1.33666	0.0118283	4.70355e+07	3.38706e+07	3.12696e+07	3.2167e+07	3.70484e+07	2.90332e+07	3.11093e+07	4.20289e+07	2.94026e+07	2.17971e+07	1.89552e+07	2.78721e+07	2.13059e+07	2.87521e+07	3.83648e+07	2.56932e+07	3.06722e+07	2.93865e+07	2.95124e+07	1.48437e+07	3.169e+07
NEG261		PC(16:1/14:0)+HCOO	PC(30:1)+HCOO	PC	(16:1/14:0)	(16:1)	(14:0)			C39 H75 O10 N1 P1	748.513	10.0654	0.0769318	2.06235	0.00824339	3.4012e+06	1.63202e+06	1.71739e+06	1.70403e+06	2.80072e+06	970308	1.21294e+06	1.65839e+06	1.01766e+06	473636	553078	1.16454e+06	428229	1.31449e+06	1.35323e+06	1.01543e+06	1.29457e+06	1.28172e+06	1.25136e+06	563432	1.23011e+06
NEG263		PC(16:0/16:0)+HCOO	PC(32:0)+HCOO	PC	(16:0/16:0)	(16:0)	(16:0)			C41 H81 O10 N1 P1	778.56	12.1306	0.472686	1.16023	0.083367	4.73397e+08	3.69178e+08	3.73955e+08	3.8534e+08	4.08799e+08	319658183	3.8859e+08	4.51545e+08	3.14449e+08	244396908	3.10708e+08	3.34691e+08	326441972	4.05262e+08	4.68733e+08	3.27923e+08	3.5835e+08	3.26235e+08	3.36151e+08	1.81895e+08	3.64884e+08
NEG267		PC(16:0e/16:0)+HCOO	PC(32:0e)+HCOO	PC	(16:0e/16:0)	(16:0e)	(16:0)			C41 H83 O9 N1 P1	764.581	12.7877	0.0855721	1.15651	0.193189	1.38816e+07	1.13811e+07	1.30699e+07	1.10571e+07	1.46686e+07	1.00135e+07	1.36775e+07	1.52372e+07	1.16164e+07	7.51379e+06	1.06453e+07	8.96024e+06	1.01151e+07	1.25305e+07	1.77626e+07	9.90588e+06	1.15939e+07	1.08894e+07	1.14065e+07	5.51624e+06	1.16241e+07
NEG269		PC(16:0p/16:0)+HCOO	PC(32:0p)+HCOO	PC	(16:0p/16:0)	(16:0p)	(16:0)			C41 H81 O9 N1 P1	762.565	12.6481	0.0823694	1.3947	0.00978293	5.65507e+06	5.62695e+06	4.09816e+06	4.49415e+06	4.00236e+06	3.7919e+06	4.44894e+06	3.65692e+06	3.10411e+06	1.53608e+06	2.76932e+06	2.89864e+06	3.30133e+06	4.02814e+06	4.62828e+06	3.38446e+06	3.25999e+06	3.02672e+06	3.59173e+06	1.59837e+06	3.18427e+06
NEG270		PC(16:0/16:1)+HCOO	PC(32:1)+HCOO	PC	(16:0/16:1)	(16:0)	(16:1)			C41 H79 O10 N1 P1	776.545	11.3282	0.512434	1.56522	0.00683151	1.73546e+08	1.19741e+08	9.83486e+07	9.68296e+07	1.3402e+08	7.0097e+07	9.61999e+07	1.02145e+08	6.80425e+07	3.53828e+07	6.09989e+07	8.49769e+07	6.57264e+07	8.70096e+07	8.3348e+07	8.37191e+07	9.47892e+07	8.72354e+07	9.59429e+07	4.51668e+07	9.97506e+07
NEG273		PC(16:1/16:1)+HCOO	PC(32:2)+HCOO	PC	(16:1/16:1)	(16:1)	(16:1)			C41 H77 O10 N1 P1	774.529	10.3168	0.262239	2.29238	1.88523e-05	2.20417e+07	1.64051e+07	1.52622e+07	1.40599e+07	2.18223e+07	10581393	1.60553e+07	1.51438e+07	6.64482e+06	4.98218e+06	6.03563e+06	8.03998e+06	5.63064e+06	8.77339e+06	9.05234e+06	8.14915e+06	1.51539e+07	1.37974e+07	1.43929e+07	7.03371e+06	1.36094e+07
NEG276		PC(15:0/18:2)+HCOO	PC(33:2)+HCOO	PC	(15:0/18:2)	(15:0)	(18:2)			C42 H79 O10 N1 P1	788.545	10.9013	0.117462	1.52481	0.00725873	6.66099e+06	5.63137e+06	5.7428e+06	4.62647e+06	5.74044e+06	3.18813e+06	7.40866e+06	5.08681e+06	2.33336e+06	2.33342e+06	4.01921e+06	2.96898e+06	3.29763e+06	4.8707e+06	5.48808e+06	3.60095e+06	4.9983e+06	4.05034e+06	4.41329e+06	2.09259e+06	5.21184e+06
NEG277		PC(18:0/16:0)+HCOO	PC(34:0)+HCOO	PC	(18:0/16:0)	(18:0)	(16:0)			C43 H85 O10 N1 P1	806.592	13.1596	5.8075e-05	1.16551	0.0665869	4.81483e+07	4.4427e+07	4.51648e+07	4.39942e+07	4.8214e+07	3.8798e+07	4.87059e+07	5.49151e+07	3.76786e+07	2.78312e+07	3.74794e+07	3.82365e+07	4.06292e+07	4.47728e+07	5.63444e+07	3.65157e+07	4.31263e+07	3.9248e+07	4.14489e+07	2.18101e+07	4.29785e+07
NEG279		PC(18:0e/16:0)+HCOO	PC(34:0e)+HCOO	PC	(18:0e/16:0)	(18:0e)	(16:0)			C43 H87 O9 N1 P1	792.612	13.8783	0.0869469	1.70366	0.000121406	3.35077e+06	3.0527e+06	2.74612e+06	2.85991e+06	2.80991e+06	1.85174e+06	3.24159e+06	2.66723e+06	1.51489e+06	1.12268e+06	1.58752e+06	1.46886e+06	1.47167e+06	1.86583e+06	2.5783e+06	1.64404e+06	2.45647e+06	2.27603e+06	2.06118e+06	936046	2.19148e+06
NEG280		PC(18:0p/16:0)+HCOO	PC(34:0p)+HCOO	PC	(18:0p/16:0)	(18:0p)	(16:0)			C43 H85 O9 N1 P1	790.597	12.8505	0.129444	1.30729	0.0638759	2.73074e+07	2.03509e+07	1.93836e+07	1.88619e+07	2.34401e+07	1.46536e+07	2.38684e+07	2.39021e+07	1.53615e+07	1.01718e+07	1.28581e+07	1.28471e+07	1.58284e+07	2.02415e+07	2.91163e+07	1.49677e+07	1.88533e+07	1.7164e+07	1.80415e+07	8.34949e+06	1.88275e+07
NEG281		PC(16:0/18:1)+HCOO	PC(34:1)+HCOO	PC	(16:0/18:1)	(16:0)	(18:1)			C43 H83 O10 N1 P1	804.576	12.2325	0.000106543	1.45974	0.000434171	9.06079e+08	7.98725e+08	6.77696e+08	7.15623e+08	7.89761e+08	5.30088e+08	7.4792e+08	7.47125e+08	438638347	3.29332e+08	4.64358e+08	5.4426e+08	5.35433e+08	5.76108e+08	6.39978e+08	5.22615e+08	6.29844e+08	6.07114e+08	581965917	3.19696e+08	6.24122e+08
NEG286	Y	PC(16:0/18:2)+HCOO	PC(34:2)+HCOO	PC	(16:0/18:2)	(16:0)	(18:2)			C43 H81 O10 N1 P1	802.56	11.4323	1.91655	1.61165	2.37573e-05	1495956645	1236530287	1203808778	1223965501	1325059341	9.01017e+08	1418781227	1227083545	5.94237e+08	5.85176e+08	8.73078e+08	8.50879e+08	791996868	8.55888e+08	918523622	7.55042e+08	1059935954	9.72726e+08	9.69137e+08	5.81595e+08	1041138388
NEG297		PC(16:0e/18:2)+HCOO	PC(34:2e)+HCOO	PC	(16:0e/18:2)	(16:0e)	(18:2)			C43 H83 O9 N1 P1	788.581	12.0694	0.197732	1.76722	0.000342723	1.6111e+07	1.05565e+07	1.52671e+07	1.15481e+07	1.40693e+07	1.12155e+07	1.93471e+07	1.14152e+07	5.99853e+06	6.18292e+06	7.90928e+06	6.72476e+06	6.31757e+06	7.99998e+06	1.08987e+07	9.94697e+06	1.03221e+07	1.03162e+07	1.08085e+07	5.41717e+06	1.23018e+07
NEG298		PC(16:1/18:2)+HCOO	PC(34:3)+HCOO	PC	(16:1/18:2)	(16:1)	(18:2)			C43 H79 O10 N1 P1	800.545	10.4681	0.450612	2.03107	2.95491e-05	6.52045e+07	5.60555e+07	5.15534e+07	4.98649e+07	6.18434e+07	3.1062e+07	5.33081e+07	4.59767e+07	1.69242e+07	1.56697e+07	2.52658e+07	3.24281e+07	2.69445e+07	2.62767e+07	3.36135e+07	2.7139e+07	4.05239e+07	4.00461e+07	4.20714e+07	1.91635e+07	3.89921e+07
NEG299		PC(16:0/18:3)+HCOO	PC(34:3)+HCOO	PC	(16:0/18:3)	(16:0)	(18:3)			C43 H79 O10 N1 P1	800.545	10.8562	0.231819	1.9805	0.000182624	1.91563e+07	1.73989e+07	1.52879e+07	1.39131e+07	1.52397e+07	9.53007e+06	1.5241e+07	1.32561e+07	3.94502e+06	4.59339e+06	7.76247e+06	1.33838e+07	6.46301e+06	8.1211e+06	9.50506e+06	6.32355e+06	1.14726e+07	1.0958e+07	9.64866e+06	4.72206e+06	1.09415e+07
NEG301		PC(14:0/20:4)+HCOO	PC(34:4)+HCOO	PC	(14:0/20:4)	(14:0)	(20:4)			C43 H77 O10 N1 P1	798.529	10.1345	0.110112	2.21725	0.00927072	7.81139e+06	3.05959e+06	2.68001e+06	2.70759e+06	3.99125e+06	2.11595e+06	2.84385e+06	3.47039e+06	1.70344e+06	1.14381e+06	1.46668e+06	1.56234e+06	1.37441e+06	1.86475e+06	2.50158e+06	1.31796e+06	2.52105e+06	3.18618e+06	2.36688e+06	955306	2.52124e+06
NEG302		PC(17:0/18:1)+HCOO	PC(35:1)+HCOO	PC	(17:0/18:1)	(17:0)	(18:1)			C44 H85 O10 N1 P1	818.592	12.7194	0.000103314	1.44129	0.000133316	1.63045e+07	1.4071e+07	1.37431e+07	1.54038e+07	1.53621e+07	1.11227e+07	1.61275e+07	1.48346e+07	8.93339e+06	6.55806e+06	1.03459e+07	1.06825e+07	1.07704e+07	1.06764e+07	1.26573e+07	1.05321e+07	1.28567e+07	1.17573e+07	1.19711e+07	5.87293e+06	1.28292e+07
NEG303		PC(17:0/18:2)+HCOO	PC(35:2)+HCOO	PC	(17:0/18:2)	(17:0)	(18:2)			C44 H83 O10 N1 P1	816.576	11.9453	0.000105693	1.51453	0.000127962	3.40232e+07	3.14426e+07	3.58968e+07	3.73531e+07	3.67602e+07	2.84352e+07	4.46225e+07	3.52517e+07	1.58212e+07	1.91495e+07	2.68718e+07	2.34046e+07	2.76715e+07	2.38178e+07	2.90109e+07	2.16279e+07	3.14484e+07	2.74377e+07	2.68371e+07	1.60826e+07	3.13937e+07
NEG309		PC(18:0/18:0)+HCOO	PC(36:0)+HCOO	PC	(18:0/18:0)	(18:0)	(18:0)			C45 H89 O10 N1 P1	834.623	14.2666	9.01709e-05	1.49336	0.000520834	4.04489e+06	4.35987e+06	3.97271e+06	4.5448e+06	4.71359e+06	3.94684e+06	5.70049e+06	5.7085e+06	2.47191e+06	2.33666e+06	2.91434e+06	2.81364e+06	3.62951e+06	3.31271e+06	4.3036e+06	2.98849e+06	4.08561e+06	3.94916e+06	3.60326e+06	1.6527e+06	4.43422e+06
NEG310		PC(18:0/18:0)+HCOO	PC(36:0)+HCOO	PC	(18:0/18:0)	(18:0)	(18:0)			C45 H89 O10 N1 P1	834.623	14.597	0.000103658	1.97837	0.00021333	3.24365e+07	3.56995e+07	2.75774e+07	3.67416e+07	3.20926e+07	1.80264e+07	3.24465e+07	2.42686e+07	9.03579e+06	9.23719e+06	9.37645e+06	1.31021e+07	1.93591e+07	2.36015e+07	1.91958e+07	1.80447e+07	1.84152e+07	2.04022e+07	2.22362e+07	7.71008e+06	1.60189e+07
NEG311		PC(20:0e/16:0)+HCOO	PC(36:0e)+HCOO	PC	(20:0e/16:0)	(20:0e)	(16:0)			C45 H91 O9 N1 P1	820.644	15.193	9.20957e-05	1.74245	0.00105793	1.48918e+06	1.39879e+06	1.10081e+06	1.27595e+06	1.23512e+06	730576	1.31621e+06	992248	491321	346318	407685	664657	832892	1.05294e+06	884741	793849	840988	895077	1.32384e+06	363822	717867
NEG317		PC(18:1/18:1)+HCOO	PC(36:2)+HCOO	PC	(18:1/18:1)	(18:1)	(18:1)			C45 H85 O10 N1 P1	830.592	12.451	0.000113093	1.72093	1.11769e-06	1493685197	1481136173	1525471577	1641717705	1662533861	1387714608	1916501963	1838595119	7.33779e+08	7.39141e+08	1063022094	9.35255e+08	1047633416	1025648833	1113013597	8.65965e+08	1292647451	1215188914	1223980946	6.95302e+08	1349608187
NEG329		PC(18:0e/18:2)+HCOO	PC(36:2e)+HCOO	PC	(18:0e/18:2)	(18:0e)	(18:2)			C45 H87 O9 N1 P1	816.612	13.0776	4.53808e-05	1.64643	0.0110432	1.25506e+06	2.97977e+06	3.74968e+06	3.12087e+06	3.65183e+06	2.69684e+06	1.18099e+06	2.87407e+06	1.15079e+06	1.37828e+06	2.02143e+06	1.6629e+06	1.5257e+06	1.68653e+06	1.99902e+06	1.63946e+06	2.81895e+06	2.74341e+06	2.28173e+06	1.3213e+06	2.54909e+06
NEG330		PC(18:0e/18:2)+HCOO	PC(36:2e)+HCOO	PC	(18:0e/18:2)	(18:0e)	(18:2)			C45 H87 O9 N1 P1	816.612	13.375	9.75429e-05	1.75887	0.000260971	2.70485e+07	2.89591e+07	2.27824e+07	2.72126e+07	2.45427e+07	1.72202e+07	2.82788e+07	2.14123e+07	9.27943e+06	8.13477e+06	9.92158e+06	1.39635e+07	1.82483e+07	2.07487e+07	1.85163e+07	1.34504e+07	1.70678e+07	1.78436e+07	1.80659e+07	8.82277e+06	1.60551e+07
NEG332		PC(18:1/18:2)+HCOO	PC(36:3)+HCOO	PC	(18:1/18:2)	(18:1)	(18:2)			C45 H83 O10 N1 P1	828.576	11.5328	0.000104989	1.60224	0.000119445	3.21327e+08	2.96444e+08	3.21902e+08	3.60861e+08	3.42171e+08	233563688	4.2106e+08	3.34566e+08	1.46344e+08	1.48952e+08	2.35535e+08	2.18723e+08	242934180	2.12847e+08	2.44525e+08	1.92776e+08	2.61397e+08	3.36401e+08	2.54204e+08	1.42785e+08	3.86822e+08
NEG335		PC(18:2/18:2)+HCOO	PC(36:4)+HCOO	PC	(18:2/18:2)	(18:2)	(18:2)			C45 H81 O10 N1 P1	826.56	10.6902	0.000112452	2.33075	1.00952e-05	1.66784e+08	1.37323e+08	1.51924e+08	164332275	1.81015e+08	1.04733e+08	2.28613e+08	1.69823e+08	3.65879e+07	5.78107e+07	8.18047e+07	6.92506e+07	8.16931e+07	7.54069e+07	8.91777e+07	6.79788e+07	1.27644e+08	1.15986e+08	1.19968e+08	5.93375e+07	123594391
NEG336		PC(18:2/18:2)+HCOO	PC(36:4)+HCOO	PC	(18:2/18:2)	(18:2)	(18:2)			C45 H81 O10 N1 P1	826.56	11.2484	9.4996e-05	1.65597	0.00451667	6.01641e+08	3.36768e+08	3.09438e+08	3.02929e+08	3.37309e+08	2.47243e+08	3.31364e+08	3.52819e+08	1.2332e+08	1.68254e+08	2.25599e+08	2.10963e+08	2.15306e+08	2.47931e+08	2.89296e+08	2.21965e+08	2.81955e+08	2.73456e+08	2.83021e+08	1.52916e+08	2.92901e+08
NEG338		PC(16:0e/20:4)+HCOO	PC(36:4e)+HCOO	PC	(16:0e/20:4)	(16:0e)	(20:4)			C45 H83 O9 N1 P1	812.581	11.8915	9.99729e-05	1.61437	0.000490435	1.862e+07	1.44257e+07	1.59878e+07	1.55344e+07	1.80433e+07	1.31433e+07	1.87901e+07	2.11776e+07	7.84524e+06	8.15912e+06	1.03109e+07	8.03256e+06	9.5457e+06	1.23553e+07	1.70332e+07	1.07893e+07	1.4145e+07	1.30976e+07	1.13982e+07	7.28548e+06	1.39961e+07
NEG340		PC(16:0p/20:4)+HCOO	PC(36:4p)+HCOO	PC	(16:0p/20:4)	(16:0p)	(20:4)			C45 H81 O9 N1 P1	810.565	11.719	0.000109938	1.68043	9.41163e-05	1.40927e+07	1.08978e+07	1.11915e+07	1.10904e+07	1.03759e+07	1.00012e+07	1.37894e+07	1.11169e+07	3.01476e+06	6.65897e+06	8.16128e+06	5.96574e+06	7.11922e+06	7.99227e+06	9.55449e+06	6.61193e+06	8.81334e+06	7.91745e+06	8.53265e+06	5.09211e+06	8.58782e+06
NEG343		PC(16:1/20:4)+HCOO	PC(36:5)+HCOO	PC	(16:1/20:4)	(16:1)	(20:4)			C45 H79 O10 N1 P1	824.545	10.2679	9.43711e-05	2.18377	0.00661433	2.45462e+07	1.17902e+07	1.08902e+07	9.84388e+06	1.28876e+07	5.74259e+06	9.90279e+06	9.71689e+06	2.80072e+06	3.89555e+06	5.65647e+06	6.24028e+06	4.849e+06	6.11218e+06	7.90007e+06	6.19519e+06	9.63973e+06	1.01986e+07	1.01307e+07	4.85548e+06	9.99731e+06
NEG344		PC(16:0/20:5)+HCOO	PC(36:5)+HCOO	PC	(16:0/20:5)	(16:0)	(20:5)			C45 H79 O10 N1 P1	824.545	10.5423	0.000106865	2.05971	0.000667815	3.21139e+07	2.80617e+07	2.2272e+07	1.95416e+07	3.01137e+07	1.52913e+07	2.55931e+07	1.90308e+07	5.38033e+06	7.74888e+06	1.07009e+07	9.99508e+06	8.45089e+06	2.28318e+07	1.47365e+07	1.33815e+07	1.83511e+07	1.79475e+07	1.71374e+07	8.54329e+06	1.91733e+07
NEG346		PC(16:1/20:5)+HCOO	PC(36:6)+HCOO	PC	(16:1/20:5)	(16:1)	(20:5)			C45 H77 O10 N1 P1	822.529	9.47352	9.43226e-05	2.15103	0.00713985	1.15844e+06	749566	566046	498790	1.12215e+06	279626	493468	650904	352969	121946	281572	325689	215568	504712	436899	326389	604618	668367	558880	192619	542293
NEG347		PC(14:0/22:6)+HCOO	PC(36:6)+HCOO	PC	(14:0/22:6)	(14:0)	(22:6)			C45 H77 O10 N1 P1	822.529	9.80124	7.36896e-05	2.29207	0.0407668	2.93699e+06	867422	739520	648679	1.01847e+06	974208	710250	880276	423892	301414	764296	321996	330581	541081	726183	419328	783706	795143	778293	155476	786299
NEG348		PC(19:0/18:1)+HCOO	PC(37:1)+HCOO	PC	(19:0/18:1)	(19:0)	(18:1)			C46 H89 O10 N1 P1	846.623	13.7968	7.32011e-05	1.49793	0.0297396	3.60532e+06	3.41279e+06	3.67202e+06	5.6046e+06	3.88797e+06	2.82097e+06	4.25754e+06	3.2487e+06	2.61467e+06	1.481e+06	2.97896e+06	2.17326e+06	906818	2.55772e+06	2.60355e+06	5.05208e+06	2.93415e+06	2.84442e+06	2.72124e+06	1.29963e+06	3.02013e+06
NEG349		PC(19:0/18:2)+HCOO	PC(37:2)+HCOO	PC	(19:0/18:2)	(19:0)	(18:2)			C46 H87 O10 N1 P1	844.607	12.8364	9.59935e-05	1.52449	5.16362e-05	1.90518e+07	2.01964e+07	2.06378e+07	2.50132e+07	2.3176e+07	2.01378e+07	2.8792e+07	2.52114e+07	1.40334e+07	1.2672e+07	1.79918e+07	1.7583e+07	1.46902e+07	1.40948e+07	1.49995e+07	1.34616e+07	1.8756e+07	1.88309e+07	1.78794e+07	8.31512e+06	1.84138e+07
NEG352		PC(19:1/18:2)+HCOO	PC(37:3)+HCOO	PC	(19:1/18:2)	(19:1)	(18:2)			C46 H85 O10 N1 P1	842.592	12.0119	6.60114e-05	1.46951	0.0191956	3.83217e+06	2.44193e+06	2.54679e+06	4.26489e+06	2.89638e+06	2.40517e+06	3.73185e+06	2.45042e+06	2.7198e+06	1.65421e+06	2.5262e+06	2.10819e+06	2.59767e+06	479949	2.27672e+06	2.35679e+06	2.72579e+06	2.68105e+06	624193	1.47901e+06	3.54761e+06
NEG353		PC(17:0/20:4)+HCOO	PC(37:4)+HCOO	PC	(17:0/20:4)	(17:0)	(20:4)			C46 H83 O10 N1 P1	840.576	11.7811	0.000104375	1.5648	1.19553e-05	8.87573e+06	6.94994e+06	7.0249e+06	6.83888e+06	7.9435e+06	6.59615e+06	8.06175e+06	8.60863e+06	3.34649e+06	4.73971e+06	5.44576e+06	4.41102e+06	5.03233e+06	5.56297e+06	5.82576e+06	4.55435e+06	6.59242e+06	6.10939e+06	6.07826e+06	2.7083e+06	6.40526e+06
NEG355		PC(16:0/22:1)+HCOO	PC(38:1)+HCOO	PC	(16:0/22:1)	(16:0)	(22:1)			C47 H91 O10 N1 P1	860.639	14.3947	9.87497e-05	1.64556	0.00100434	1.25129e+07	1.41759e+07	1.18984e+07	1.43334e+07	1.57196e+07	7.96367e+06	1.52783e+07	1.13209e+07	6.61379e+06	4.46039e+06	4.95773e+06	7.44296e+06	1.04275e+07	1.01039e+07	9.92534e+06	8.78459e+06	1.14215e+07	9.61851e+06	9.67582e+06	4.85601e+06	1.13001e+07
NEG357		PC(20:0/18:2)+HCOO	PC(38:2)+HCOO	PC	(20:0/18:2)	(20:0)	(18:2)			C47 H89 O10 N1 P1	858.623	13.3768	9.97398e-05	1.68768	1.98203e-05	1.93971e+07	1.98242e+07	2.4637e+07	2.09436e+07	2.14476e+07	1.7259e+07	1.99682e+07	2.85134e+07	1.11283e+07	1.10225e+07	1.18291e+07	1.22998e+07	1.21613e+07	1.4914e+07	1.59036e+07	1.26507e+07	1.89472e+07	2.25974e+07	2.28198e+07	1.11482e+07	1.55775e+07
NEG360		PC(18:0/20:3)+HCOO	PC(38:3)+HCOO	PC	(18:0/20:3)	(18:0)	(20:3)			C47 H87 O10 N1 P1	856.607	12.706	0.00011156	1.75809	6.90364e-07	7.14936e+07	6.87659e+07	7.47768e+07	7.56202e+07	7.83635e+07	7.06364e+07	7.94647e+07	9.56108e+07	3.20382e+07	3.71851e+07	4.36034e+07	4.82462e+07	4.59289e+07	4.69456e+07	5.51432e+07	40568692	6.0101e+07	5.85785e+07	5.68157e+07	2.94899e+07	6.13442e+07
NEG362		PC(16:0/22:4)+HCOO	PC(38:4)+HCOO	PC	(16:0/22:4)	(16:0)	(22:4)			C47 H85 O10 N1 P1	854.592	11.73	9.76052e-05	1.74878	0.000987931	5.53243e+07	3.21265e+07	3.05697e+07	3.25474e+07	3.83034e+07	2.61215e+07	4.90626e+07	4.11318e+07	1.43133e+07	1.91228e+07	2.2214e+07	2.10041e+07	2.00569e+07	2.70528e+07	3.06633e+07	2.00872e+07	2.92014e+07	2.48778e+07	2.58533e+07	1.47199e+07	3.05715e+07
NEG363		PC(18:0/20:4)+HCOO	PC(38:4)+HCOO	PC	(18:0/20:4)	(18:0)	(20:4)			C47 H85 O10 N1 P1	854.592	12.2576	0.00010828	1.69776	1.21945e-05	3.16091e+08	3.29856e+08	3.2371e+08	3.32291e+08	338197204	308188886	3.52322e+08	4.45543e+08	1.24315e+08	1.76362e+08	1.99698e+08	2.03336e+08	226949142	2.14364e+08	2.72765e+08	1.99758e+08	273536817	2.68073e+08	2.53268e+08	1.4044e+08	2.8183e+08
NEG366		PC(18:0p/20:4)+HCOO	PC(38:4p)+HCOO	PC	(18:0p/20:4)	(18:0p)	(20:4)			C47 H85 O9 N1 P1	838.597	11.9497	4.7824e-05	1.30501	0.159768	1.5887e+07	1.0418e+07	1.11796e+07	9.08971e+06	1.43786e+07	8.76127e+06	1.28226e+07	1.76712e+07	7.38004e+06	6.347e+06	6.97451e+06	5.63248e+06	1.75146e+07	9.06596e+06	1.59489e+07	7.9237e+06	1.12654e+07	1.00588e+07	9.83404e+06	5.08319e+06	1.08729e+07
NEG368		PC(16:0/22:5)+HCOO	PC(38:5)+HCOO	PC	(16:0/22:5)	(16:0)	(22:5)			C47 H83 O10 N1 P1	852.576	11.3653	8.2448e-05	1.52185	0.00983595	1.41314e+08	7.91524e+07	1.19696e+08	7.97729e+07	8.62734e+07	6.03983e+07	8.37966e+07	8.61357e+07	3.40025e+07	4.65982e+07	59338960	6.39641e+07	6.30807e+07	6.99094e+07	8.52156e+07	6.18669e+07	7.79089e+07	1.00055e+08	6.99513e+07	3.89793e+07	7.79626e+07
NEG369		PC(18:0/20:5)+HCOO	PC(38:5)+HCOO	PC	(18:0/20:5)	(18:0)	(20:5)			C47 H83 O10 N1 P1	852.576	11.6588	0.000115297	1.95682	2.53026e-05	5.86932e+07	44610902	3.95978e+07	4.33439e+07	4.63156e+07	3.06775e+07	4.5326e+07	4.01017e+07	1.19859e+07	1.7237e+07	2.40625e+07	2.3584e+07	2.05941e+07	2.96101e+07	2.90342e+07	2.20721e+07	3.06505e+07	2.79953e+07	2.99068e+07	1.61584e+07	3.22373e+07
NEG374		PC(18:2/20:4)+HCOO	PC(38:6)+HCOO	PC	(18:2/20:4)	(18:2)	(20:4)			C47 H81 O10 N1 P1	850.56	10.5103	0.000108912	2.07921	8.43549e-05	7.49873e+07	4.73512e+07	5.04892e+07	5.03727e+07	5.51714e+07	3.69984e+07	6.21372e+07	5.99015e+07	8.80871e+06	2.01345e+07	2.90987e+07	2.48235e+07	2.75233e+07	3.35992e+07	4.06872e+07	2.56974e+07	4.24179e+07	3.94943e+07	3.92512e+07	1.82531e+07	4.22544e+07
NEG375		PC(16:0/22:6)+HCOO	PC(38:6)+HCOO	PC	(16:0/22:6)	(16:0)	(22:6)			C47 H81 O10 N1 P1	850.56	10.9437	8.55512e-05	1.98321	0.0202044	2.70058e+08	1.18434e+08	9.49945e+07	9.26856e+07	1.09013e+08	7.49063e+07	1.10005e+08	9.97695e+07	2.46589e+07	4.82816e+07	6.02462e+07	6.19295e+07	5.39836e+07	7.72828e+07	9.39677e+07	6.86891e+07	9.51266e+07	8.44874e+07	8.37489e+07	4.34764e+07	9.46879e+07
NEG377		PC(16:0e/22:6)+HCOO	PC(38:6e)+HCOO	PC	(16:0e/22:6)	(16:0e)	(22:6)			C47 H83 O9 N1 P1	836.581	11.5945	7.81658e-05	1.95765	0.0333056	1.00541e+07	3.04732e+06	2.83558e+06	7.88874e+06	4.23742e+06	3.33191e+06	4.83038e+06	3.98037e+06	1.30658e+06	1.50576e+06	1.83398e+06	1.60049e+06	2.66539e+06	5.25992e+06	4.11538e+06	2.25026e+06	2.3968e+06	5.09513e+06	2.89559e+06	1.28727e+06	3.56229e+06
NEG379		PC(16:1/22:6)+HCOO	PC(38:7)+HCOO	PC	(16:1/22:6)	(16:1)	(22:6)			C47 H79 O10 N1 P1	848.545	10.0065	7.11165e-05	2.61011	0.052671	1.05435e+07	3.30204e+06	2.38301e+06	2.49486e+06	3.08156e+06	1.76419e+06	2.68278e+06	2.22498e+06	323840	1.00659e+06	1.48291e+06	1.01148e+06	973636	2.07891e+06	2.15244e+06	1.88044e+06	2.68704e+06	2.5212e+06	2.49973e+06	1.01155e+06	2.9556e+06
NEG380		PC(19:0/20:4)+HCOO	PC(39:4)+HCOO	PC	(19:0/20:4)	(19:0)	(20:4)			C48 H87 O10 N1 P1	868.607	12.7791	9.63877e-05	1.37182	0.00015645	3.31517e+06	3.55573e+06	4.07283e+06	3.72015e+06	4.13595e+06	4.11694e+06	4.19253e+06	4.68975e+06	2.30179e+06	2.7176e+06	2.90101e+06	2.54336e+06	3.37815e+06	2.73572e+06	3.51994e+06	3.08268e+06	3.76992e+06	3.64507e+06	3.14398e+06	1.59181e+06	3.33293e+06
NEG382		PC(18:1/22:0)+HCOO	PC(40:1)+HCOO	PC	(18:1/22:0)	(18:1)	(22:0)			C49 H95 O10 N1 P1	888.67	15.5504	9.38252e-05	1.90103	0.00111944	1.26819e+07	1.14851e+07	7.55004e+06	1.06339e+07	8.53787e+06	5.91125e+06	1.01592e+07	7.0929e+06	2.86872e+06	2.60801e+06	3.48094e+06	4508586	6.01784e+06	8.00098e+06	6.77379e+06	4.69476e+06	8.1919e+06	8.18969e+06	7.65875e+06	3.27747e+06	6.88165e+06
NEG385		PC(18:0/22:4)+HCOO	PC(40:4)+HCOO	PC	(18:0/22:4)	(18:0)	(22:4)			C49 H89 O10 N1 P1	882.623	12.9834	7.99576e-05	1.44629	0.0150221	1.11041e+07	9.39554e+06	8.80866e+06	8.89384e+06	1.10444e+07	7.72931e+06	1.08912e+07	1.22409e+07	3.88536e+06	4.54325e+06	8.65224e+06	7.38699e+06	5.08348e+06	1.19047e+07	8.84498e+06	5.08767e+06	1.25219e+07	2.53701e+06	1.19111e+07	1.60262e+06	7.6427e+06
NEG387		PC(18:0/22:5)+HCOO	PC(40:5)+HCOO	PC	(18:0/22:5)	(18:0)	(22:5)			C49 H87 O10 N1 P1	880.607	12.2961	0.000100922	1.39994	0.00194172	1.79971e+07	1.6423e+07	1.49261e+07	1.47045e+07	1.76823e+07	1.41681e+07	1.79941e+07	1.79687e+07	7.36834e+06	8.64358e+06	1.2486e+07	1.19515e+07	1.02079e+07	1.35219e+07	1.73045e+07	1.27087e+07	1.41731e+07	1.31253e+07	1.31536e+07	6.90984e+06	1.50028e+07
NEG391		PC(18:0/22:6)+HCOO	PC(40:6)+HCOO	PC	(18:0/22:6)	(18:0)	(22:6)			C49 H85 O10 N1 P1	878.592	12.0279	0.000116455	2.10234	9.14249e-07	9.20709e+07	8.91963e+07	7.88207e+07	8.16861e+07	91585135	6.76576e+07	9.97474e+07	9.51245e+07	2.12311e+07	3.23799e+07	3.95191e+07	4.19307e+07	4.21442e+07	4.95501e+07	6.10839e+07	4.31672e+07	6.97661e+07	6.05701e+07	6.03117e+07	3.35569e+07	6.9558e+07
NEG392		PC(18:1/22:5)+HCOO	PC(40:6)+HCOO	PC	(18:1/22:5)	(18:1)	(22:5)			C49 H85 O10 N1 P1	878.592	12.537	7.39018e-05	1.76428	0.0178089	6.93277e+06	5.65349e+06	4.7042e+06	5.3523e+06	3.78037e+06	1.523e+06	5.09003e+06	4.13924e+06	1.85692e+06	703591	900203	2.5406e+06	3.83827e+06	4.53297e+06	3.78253e+06	2.9161e+06	3.29068e+06	4.3928e+06	3.25729e+06	2.27877e+06	3.53643e+06
NEG398		PC(18:2/22:6)+HCOO	PC(40:8)+HCOO	PC	(18:2/22:6)	(18:2)	(22:6)			C49 H81 O10 N1 P1	874.56	10.1944	0.000113774	2.48435	1.21482e-05	2.73789e+07	1.76784e+07	1.77066e+07	1.86373e+07	2.06922e+07	1.39187e+07	2.54514e+07	2.0372e+07	2.52792e+06	7.17198e+06	8.65696e+06	7.92694e+06	8.24569e+06	1.04413e+07	1.22153e+07	7.9558e+06	1.52912e+07	1.57695e+07	1.53277e+07	5.01087e+06	1.69432e+07
NEG402		PC(18:1/23:0)+HCOO	PC(41:1)+HCOO	PC	(18:1/23:0)	(18:1)	(23:0)			C50 H97 O10 N1 P1	902.686	16.1573	8.79702e-05	1.84067	0.00568763	1.41554e+06	1.32119e+06	1.1523e+06	1.32608e+06	1.19229e+06	490449	1.13255e+06	709462	369599	333354	235147	479842	971824	963580	783229	611616	1.017e+06	998241	837365	289847	964053
NEG403		PC(18:1/24:0)+HCOO	PC(42:1)+HCOO	PC	(18:1/24:0)	(18:1)	(24:0)			C51 H99 O10 N1 P1	916.701	16.7826	8.76434e-05	1.70193	0.00274691	1.60326e+07	1.42781e+07	1.03064e+07	1.29107e+07	1.14659e+07	6.86943e+06	1.4829e+07	9.59651e+06	4.17352e+06	3.9127e+06	5.20912e+06	7.27663e+06	8.3459e+06	1.03464e+07	8.89074e+06	8.42115e+06	9.93333e+06	1.01655e+07	9.68702e+06	4.78416e+06	1.05646e+07
NEG405		PC(20:4/22:6)+HCOO	PC(42:10)+HCOO	PC	(20:4/22:6)	(20:4)	(22:6)			C51 H81 O10 N1 P1	898.56	9.93421	0.000111246	2.48236	3.41839e-06	2.81493e+06	2.55362e+06	2.44535e+06	2.53709e+06	2.69823e+06	2.33e+06	3.77796e+06	2.93059e+06	283101	937020	1.14001e+06	874176	1.12518e+06	1.59953e+06	1.66002e+06	1.27885e+06	1.97136e+06	2.04382e+06	1.83443e+06	1.01849e+06	2.0988e+06
NEG407		PC(24:0/18:2)+HCOO	PC(42:2)+HCOO	PC	(24:0/18:2)	(24:0)	(18:2)			C51 H97 O10 N1 P1	914.686	15.7971	9.65146e-05	1.80251	0.00187716	3.08203e+06	3.61038e+06	2.22269e+06	3.01327e+06	2.46396e+06	1.56748e+06	3.32814e+06	2.00863e+06	976134	784395	1.01157e+06	1.52066e+06	1.61392e+06	2.31169e+06	1.90091e+06	1.69569e+06	2.46257e+06	2.47392e+06	2.02992e+06	1.1859e+06	2.30273e+06
POS488	Y	PC(31:2)+H	PC(31:2)+H	PC	(31:2)	(31:2)				C39 H75 O8 N1 P1	716.522	11.7489	1.88553	2.33828	1.45669e-05	8.92487e+08	8.55544e+08	6.99513e+08	7.08308e+08	1017591242	4.35211e+08	9.53225e+08	7.47832e+08	1.77797e+08	342449391	329497517	3.7559e+08	3.29278e+08	4.09711e+08	4.00319e+08	3.33802e+08	5.8272e+08	5.77163e+08	548644606	535398128	5.84193e+08
POS494	Y	PC(32:0)+H	PC(32:0)+H	PC	(16:0/16:0)	(16:0)	(16:0)			C40 H81 O8 N1 P1	734.569	12.1578	2.33833	1.28551	0.015049	4657746028	4177867194	3587417730	3561701355	4484014768	2825904281	3956979036	4309969160	2497677868	3072525874	2533366650	2916365003	2643898951	3864570620	4301921206	2721500787	3647759221	3450245569	3268428292	3675346156	3385312541
POS477		PC(21:4)+H	PC(21:4)+H	PC	(21:4)	(21:4)				C29 H51 O8 N1 P1	572.335	2.572	0.010681	1.03441	0.925078	875533	492712	2.29025e+06	820401	53859.2	827032	133786	1.76075e+06	1.41311e+06	29297.6	1.04792e+06	1.19736e+06	1.14879e+06	920922	807553	448082	2.11483e+06	2.05559e+06	1.91297e+06	1.99043e+06	1.89366e+06
POS478		PC(28:0)+H	PC(28:0)+H	PC	(28:0)	(28:0)				C36 H73 O8 N1 P1	678.507	9.92602	0.118105	1.78987	0.00049967	6.62171e+06	4.88973e+06	5.51446e+06	4.50062e+06	7.03412e+06	5.10841e+06	4.03236e+06	7.51433e+06	4.35679e+06	3.98654e+06	1.71512e+06	3.4508e+06	2.01362e+06	3.58171e+06	3.43352e+06	2.72394e+06	4.14198e+06	4.0964e+06	4.36394e+06	4.46985e+06	3.55753e+06
POS480		PC(30:0e)+H	PC(30:0e)+H	PC	(30:0e)	(30:0e)				C38 H79 O7 N1 P1	692.559	11.763	0.314846	2.22561	2.914e-05	2.85618e+07	2.44301e+07	2.26812e+07	2.00061e+07	3.11603e+07	1.58189e+07	2.93997e+07	2.5106e+07	8.68942e+06	1.1851e+07	6.80975e+06	1.03691e+07	8.47568e+06	1.31207e+07	1.88341e+07	1.04392e+07	1.82491e+07	1.72375e+07	1.74549e+07	1.62599e+07	1.84766e+07
POS481		PC(30:1)+H	PC(30:1)+H	PC	(30:1)	(30:1)				C38 H75 O8 N1 P1	704.522	10.0586	0.158787	1.75282	0.011226	1.66028e+07	9.40883e+06	8.19756e+06	7.7181e+06	1.38469e+07	5.88139e+06	6.52983e+06	9.04264e+06	6.13787e+06	4.25124e+06	3.47939e+06	5.8382e+06	3.59688e+06	6.99338e+06	7.59943e+06	6.16295e+06	7.78551e+06	6.70099e+06	7.37388e+06	7.26917e+06	7.2365e+06
POS484		PC(31:0)+H	PC(31:0)+H	PC	(31:0)	(31:0)				C39 H79 O8 N1 P1	720.554	11.7369	0.315261	1.21357	0.200015	1.29926e+08	9.66728e+07	9.69059e+07	8.21431e+07	1.08803e+08	6.58636e+07	1.09917e+08	1.07899e+08	6.13119e+07	8.04862e+07	5.98269e+07	6.7498e+07	6.38994e+07	9.93187e+07	1.53066e+08	7.22646e+07	9.01729e+07	9.12527e+07	9.3094e+07	9.90263e+07	8.48782e+07
POS516	Y	PC(33:3)+H	PC(33:3)+H	PC	(33:3)	(33:3)				C41 H77 O8 N1 P1	742.538	11.8474	1.85892	2.56339	2.63783e-05	7.94864e+08	7.00471e+08	6.66172e+08	7.59161e+08	1000682568	3.71981e+08	1007410195	7.82945e+08	1.27529e+08	3.3411e+08	3.11969e+08	3.22592e+08	3.35692e+08	3.27194e+08	3.51523e+08	2.62692e+08	5.2741e+08	5.19689e+08	4.98237e+08	4.89273e+08	5.37805e+08
POS493		PC(16:0/16:0)+Na	PC(32:0)+Na	PC	(16:0/16:0)	(16:0)	(16:0)			C40 H80 O8 N1 P1 Na1	756.551	12.1578	0.122093	1.00292	0.934128	192542348	1.92888e+08	2.05216e+08	1.99255e+08	2.12285e+08	2.01981e+08	1.92523e+08	2.27696e+08	1.95008e+08	2.10738e+08	179025735	2.04798e+08	1.90163e+08	2.15307e+08	2.28759e+08	1.95855e+08	2.15776e+08	2.11046e+08	1.91216e+08	2.21994e+08	1.96756e+08
POS522	Y	PC(34:0)+H	PC(34:0)+H	PC	(34:0)	(34:0)				C42 H85 O8 N1 P1	762.601	13.166	1.04282	1.6054	0.000287879	4.35286e+08	4.66641e+08	3.66775e+08	4.24355e+08	508673579	2.98502e+08	4.66244e+08	4.15522e+08	2.06082e+08	2.76723e+08	2.03273e+08	2.23189e+08	2.51026e+08	3.16534e+08	4.01702e+08	228108352	3.27026e+08	3.34606e+08	3.12122e+08	3.55456e+08	3.31166e+08
POS499		PC(32:0e)+H	PC(32:0e)+H	PC	(32:0e)	(32:0e)				C40 H83 O7 N1 P1	720.59	12.7968	0.732344	1.74778	0.00109732	2.24232e+08	1.71373e+08	1.5053e+08	1.45348e+08	2.1218e+08	1.0598e+08	2.02612e+08	1.85679e+08	8.811e+07	1.01649e+08	7.89007e+07	7.02224e+07	7.86635e+07	1.14525e+08	1.74565e+08	9.31989e+07	1.43619e+08	1.32029e+08	1.33739e+08	1.3212e+08	1.28154e+08
POS500		PC(32:1)+Na	PC(32:1)+Na	PC	(32:1)	(32:1)				C40 H78 O8 N1 P1 Na1	754.536	11.2964	0.0325237	0.937422	0.675667	4.21079e+07	8.41053e+07	4.28386e+07	4.15501e+07	5.59649e+07	3.67394e+07	3.80848e+07	3.95241e+07	7.27895e+07	5.24176e+07	5.69191e+07	6.56953e+07	4.24579e+07	4.26325e+07	3.14934e+07	4.19381e+07	4.04181e+07	4.1629e+07	3.78113e+07	4.60171e+07	4.97958e+07
POS501		PC(32:1)+H	PC(32:1)+H	PC	(32:1)	(32:1)				C40 H79 O8 N1 P1	732.554	11.2964	1.37082	1.3026	0.12621	3022704954	1324885280	1181926599	1155888072	1741951751	1196920933	1849033528	1845821454	1198940588	1006964745	1014358334	1300757449	1130829214	1469791837	1734206688	1369191711	1833340619	1776369503	1715505125	1703450317	1827999873
POS503		PC(32:1e)+H	PC(32:1e)+H	PC	(32:1e)	(32:1e)				C40 H81 O7 N1 P1	718.575	11.8699	0.359536	2.13536	0.000703584	5.31466e+07	3.18558e+07	2.82976e+07	2.75221e+07	4.12832e+07	1.89136e+07	3.84421e+07	3.37774e+07	1.29473e+07	1.51777e+07	1.20826e+07	13998680	1.23062e+07	1.77612e+07	2.9861e+07	1.38242e+07	2.61045e+07	2.24603e+07	2.41044e+07	2.34437e+07	2.47544e+07
POS504		PC(32:1e)+H	PC(32:1e)+H	PC	(32:1e)	(32:1e)				C40 H81 O7 N1 P1	718.575	12.2271	0.169814	2.41353	2.3684e-06	9.0193e+06	7.03973e+06	5.98583e+06	5.22168e+06	6.39049e+06	7.86412e+06	9.19237e+06	7.62424e+06	3.46354e+06	2.57001e+06	3.19157e+06	2.29099e+06	2.43518e+06	3.83812e+06	4.09011e+06	2.2916e+06	5.79003e+06	6.44495e+06	5.08461e+06	6.16367e+06	5.4154e+06
POS505		PC(32:1e)+H	PC(32:1e)+H	PC	(32:1e)	(32:1e)				C40 H81 O7 N1 P1	718.575	12.6415	0.352121	1.66544	0.00066771	4.57665e+07	4.03005e+07	3.17337e+07	3.79253e+07	4.59884e+07	2.7172e+07	4.73486e+07	2.90691e+07	1.23055e+07	2.71425e+07	2.06844e+07	1.93052e+07	2.27823e+07	2.36507e+07	3.18191e+07	2.56274e+07	3.01605e+07	2.73817e+07	23540983	3.02475e+07	2.53066e+07
POS506		PC(14:0/18:2)+Na	PC(32:2)+Na	PC	(14:0/18:2)	(14:0)	(18:2)			C40 H76 O8 N1 P1 Na1	752.52	10.3362	0.151112	2.09321	0.000152606	7.33439e+06	6.75614e+06	5.06414e+06	4.49407e+06	8.06715e+06	3.47343e+06	5.36165e+06	4.92128e+06	2.44943e+06	2.97003e+06	1.7908e+06	2.51188e+06	2.43173e+06	3.21518e+06	3.05992e+06	3.2947e+06	3.92906e+06	3.53456e+06	3.82312e+06	3.97261e+06	3.89796e+06
POS507		PC(32:2)+H	PC(32:2)+H	PC	(14:0/18:2)	(14:0)	(18:2)			C40 H77 O8 N1 P1	730.538	10.3362	0.566274	2.11333	5.01384e-05	1.06697e+08	8.20194e+07	7.34885e+07	6.5792e+07	1.09765e+08	4.93358e+07	7.75659e+07	7.76708e+07	3.57178e+07	3.71145e+07	2.92842e+07	3.84479e+07	3.25337e+07	4.37373e+07	4.70593e+07	4.00488e+07	6.13978e+07	6.14405e+07	5.76176e+07	6.24242e+07	5.4203e+07
POS508		PC(32:3)+H	PC(32:3)+H	PC	(32:3)	(32:3)				C40 H75 O8 N1 P1	728.522	11.082	0.101681	1.11688	0.209842	2.17919e+07	1.65624e+07	1.77963e+07	1.68685e+07	2.20246e+07	1.83776e+07	1.67562e+07	2.46854e+07	1.87949e+07	2.11791e+07	1.21434e+07	1.64526e+07	1.39925e+07	2.02643e+07	1.89999e+07	1.68302e+07	2.00197e+07	1.89344e+07	1.76884e+07	1.69172e+07	1.77971e+07
POS510		PC(33:1)+H	PC(33:1)+H	PC	(33:1)	(33:1)				C41 H81 O8 N1 P1	746.569	11.7522	0.697449	1.73828	0.0027484	2.20836e+08	1.61348e+08	1.32808e+08	1.2693e+08	1.73285e+08	7.75722e+07	1.5492e+08	1.28698e+08	5.15306e+07	8.15781e+07	6.88459e+07	7.92376e+07	7.14381e+07	1.0705e+08	1.33364e+08	8.37149e+07	1.22695e+08	1.13582e+08	1.1697e+08	116799506	1.17456e+08
POS526	Y	PC(34:1)+H	PC(34:1)+H	PC	(34:1)	(34:1)				C42 H83 O8 N1 P1	760.585	12.2487	5.25283	1.71569	6.46505e-05	10471052648	9241464885	8222617451	8052228708	9805065045	5452423155	8785261988	7815100277	3960737024	4670824886	3848952795	4897086543	4774506766	6023763043	6552528149	4815694670	7036055296	7111370107	6584612679	6994587631	6704792324
POS518		PC(33:4)+H	PC(33:4)+H	PC	(33:4)	(33:4)				C41 H75 O8 N1 P1	740.522	11.3373	0.409267	1.91114	2.73946e-06	4.53143e+07	4.23e+07	4.62664e+07	5.32938e+07	5.24229e+07	3.58056e+07	5.70522e+07	4.5665e+07	1.28536e+07	2.67548e+07	2.77816e+07	2.59589e+07	2.83832e+07	2.73502e+07	2.5531e+07	2.32373e+07	3.81081e+07	3.77541e+07	3.79243e+07	3.71038e+07	3.57877e+07
POS520		PC(33:5)+H	PC(33:5)+H	PC	(33:5)	(33:5)				C41 H73 O8 N1 P1	738.507	10.844	0.270049	2.30408	0.000325453	1.94069e+07	2.03794e+07	1.30736e+07	1.26358e+07	2.45797e+07	8.28134e+06	1.79506e+07	1.48309e+07	3.46606e+06	6.30717e+06	5.72608e+06	7.90697e+06	6.51554e+06	8.78055e+06	9.61973e+06	8.59342e+06	1.27525e+07	1.19584e+07	1.17079e+07	1.18787e+07	1.2248e+07
POS542	Y	PC(34:2)+H	PC(34:2)+H	PC	(16:0/18:2)	(16:0)	(18:2)			C42 H81 O8 N1 P1	758.569	11.4519	7.25943	1.60848	7.69232e-06	19093729995	17254726900	15837508997	16294323548	18917317401	12698213707	18686453702	15306048413	7322937787	10526168187	10421582950	10641220984	11336459894	11151032842	12058432379	9905645334	14886251671	13660169291	13559916318	14470329707	14433267858
POS523		PC(34:0e)+H	PC(34:0e)+H	PC	(34:0e)	(34:0e)				C42 H87 O7 N1 P1	748.621	13.8797	0.222414	1.55192	0.000714095	2.26404e+07	1.93505e+07	1.80413e+07	1.74343e+07	2.1126e+07	1.35318e+07	2.28006e+07	1.88081e+07	1.03639e+07	1.10634e+07	1.69018e+07	8.53739e+06	9.91728e+06	1.47713e+07	1.68112e+07	1.06935e+07	1.42759e+07	1.49624e+07	1.39161e+07	1.44359e+07	1.56778e+07
POS525		PC(34:1)+Na	PC(34:1)+Na	PC	(34:1)	(34:1)				C42 H82 O8 N1 P1 Na1	782.567	12.2487	0.760126	0.711436	0.000325426	1.83912e+08	1.72999e+08	2.08733e+08	184078210	1.83503e+08	2.23327e+08	167427105	1.90974e+08	3.11625e+08	280548164	2.45337e+08	3.13301e+08	2.71356e+08	2.30108e+08	1.90372e+08	2.86781e+08	2.07551e+08	2.08098e+08	207744018	2.05614e+08	2.11032e+08
POS555	Y	PC(34:3)+H	PC(34:3)+H	PC	(34:3)	(34:3)				C42 H79 O8 N1 P1	756.554	10.4997	1.13486	2.15897	6.31786e-05	411601482	3.20572e+08	2.65246e+08	2.85223e+08	3.85507e+08	1.67838e+08	3.24036e+08	2.54458e+08	8.93967e+07	1.27781e+08	126435159	1.59208e+08	1.50437e+08	1.42871e+08	1.77855e+08	1.44367e+08	2.19425e+08	2.11489e+08	2.15686e+08	2.07449e+08	2.21186e+08
POS531		PC(34:1e)+H	PC(34:1e)+H	PC	(34:1e)	(34:1e)				C42 H85 O7 N1 P1	746.606	12.8319	0.827523	1.7784	0.00240547	3.37686e+08	240979744	1.94465e+08	2.26836e+08	3.11121e+08	1.36458e+08	2.93155e+08	2.41881e+08	1.14333e+08	1.25325e+08	9.73947e+07	9.5396e+07	1.219e+08	1.79048e+08	2.4861e+08	1.32808e+08	1.9057e+08	1.80167e+08	1.84797e+08	1.86501e+08	1.87312e+08
POS567	Y	PC(35:2)+H	PC(35:2)+H	PC	(35:2)	(35:2)				C43 H83 O8 N1 P1	772.585	11.8637	1.16136	2.03575	3.8412e-05	3.42097e+08	339721423	3.26266e+08	3.42099e+08	4.19434e+08	2.30876e+08	4.83867e+08	3.45228e+08	9.11024e+07	2.17834e+08	1.72438e+08	1.53608e+08	1.68799e+08	1.84476e+08	2.43257e+08	1.58434e+08	2.65367e+08	2.48826e+08	2.48009e+08	2.61208e+08	2.42891e+08
POS551		PC(34:2e)+H	PC(34:2e)+H	PC	(34:2e)	(34:2e)				C42 H83 O7 N1 P1	744.59	12.0901	0.88927	2.36249	8.34488e-05	2.34898e+08	1.64803e+08	1.89218e+08	1.48462e+08	2.24319e+08	1.23976e+08	2.74014e+08	1.57167e+08	4.92461e+07	8.87496e+07	7.44788e+07	6.30332e+07	5.8912e+07	9.8142e+07	1.27567e+08	8.19291e+07	1.3384e+08	1.40921e+08	1.26637e+08	1.38013e+08	1.27773e+08
POS553		PC(34:2p)+H	PC(34:2p)+H	PC	(34:2p)	(34:2p)				C42 H81 O7 N1 P1	742.575	11.3728	0.295826	2.90735	0.000216204	2.14056e+07	1.66788e+07	2.71628e+07	1.72314e+07	2.17547e+07	1.75714e+07	3.77498e+07	1.28164e+07	4.72395e+06	8.44309e+06	8.00449e+06	4.94734e+06	5.6818e+06	7.86486e+06	9.9237e+06	9.6986e+06	1.65656e+07	1.6538e+07	1.56358e+07	17147401	1.8441e+07
POS580	Y	PC(36:1)+H	PC(36:1)+H	PC	(18:0/18:1)	(18:0)	(18:1)			C44 H87 O8 N1 P1	788.616	13.2713	4.16174	2.66278	5.76947e-07	3740302433	4272208846	3245758681	3772136576	4494189425	2265845569	4427365505	3628539442	1079614337	1348121118	1188761795	1304006357	1466540404	1671120507	1729404523	1421167041	2600586336	2547882517	2426618423	2586517568	2490364420
POS558		PC(16:0/18:3)+Na	PC(34:3)+Na	PC	(16:0/18:3)	(16:0)	(18:3)			C42 H78 O8 N1 P1 Na1	778.536	10.8681	0.117159	2.01562	0.0293941	4.80996e+06	3.42817e+06	2.5267e+06	5.77674e+06	1.13761e+07	3.32565e+06	6.55046e+06	3.49391e+06	618495	2.89154e+06	2.73279e+06	3.44496e+06	2.58063e+06	1.67233e+06	3.87375e+06	2.66943e+06	5.87726e+06	4.56548e+06	863261	573617	6.21155e+06
POS559		PC(34:3)+H	PC(34:3)+H	PC	(16:0/18:3)	(16:0)	(18:3)			C42 H79 O8 N1 P1	756.554	10.8681	0.722931	3.16274	0.00173856	2.32248e+08	157999802	8.8635e+07	7.80296e+07	1.16999e+08	4.99736e+07	8.25471e+07	1.18422e+08	2.05696e+07	3.7967e+07	3.40864e+07	4.02168e+07	2.92851e+07	4.80663e+07	4.62192e+07	3.60114e+07	5.88257e+07	5.92914e+07	5.9626e+07	9.87482e+07	9.27341e+07
POS560		PC(34:3)+H	PC(34:3)+H	PC	(34:3)	(34:3)				C42 H79 O8 N1 P1	756.554	11.1818	0.197285	1.68515	0.0074003	1.88007e+07	3.76825e+06	1.65475e+07	1.4719e+07	2.16718e+07	1.20986e+07	1.87003e+07	1.57807e+07	8.58048e+06	1.0313e+07	7.11486e+06	1.04358e+07	7.58429e+06	9.00595e+06	9.63109e+06	9.7834e+06	1.37175e+07	2.09438e+07	1.15607e+07	3.93476e+06	6.6958e+06
POS566		PC(35:1)+H	PC(35:1)+H	PC	(35:1)	(35:1)				C43 H85 O8 N1 P1	774.601	12.7479	0.836313	2.06419	2.68761e-05	1.91242e+08	1.83547e+08	1.62557e+08	1.7086e+08	207909529	9.89097e+07	226522529	1.51629e+08	6.33449e+07	8.9068e+07	8.52677e+07	6.60281e+07	8.45136e+07	9.27603e+07	109582410	8.43629e+07	1.36323e+08	124194256	1.27692e+08	1.31405e+08	1.32348e+08
POS590	Y	PC(36:2)+H	PC(36:2)+H	PC	(18:1/18:1)	(18:1)	(18:1)			C44 H85 O8 N1 P1	786.601	12.4755	8.70153	1.99569	1.90085e-07	18656530152	19118018993	18215367887	19656632521	22345816951	15934658300	24176808319	20380930268	6991911086	11539768341	10014334165	9535653389	10508027632	10421832283	11628703469	8773452617	15533190337	15492086582	15124616708	16274391469	14705678111
POS568		PC(35:3)+H	PC(35:3)+H	PC	(35:3)	(35:3)				C43 H81 O8 N1 P1	770.569	11.1111	0.49007	1.84133	0.00252901	8.99271e+07	7.15122e+07	6.15888e+07	5.92023e+07	7.34099e+07	3.3962e+07	9.64913e+07	5.75499e+07	1.69744e+07	3.80312e+07	4.14024e+07	3.08896e+07	3.49355e+07	3.6297e+07	6.52277e+07	3.14869e+07	6.85557e+07	5.00003e+07	4.72641e+07	4.90385e+07	4.8919e+07
POS569		PC(35:3)+H	PC(35:3)+H	PC	(35:3)	(35:3)				C43 H81 O8 N1 P1	770.569	13.0202	0.493663	1.94778	9.02325e-05	6.64827e+07	6.39352e+07	5.99441e+07	9.27283e+07	8.42374e+07	4.41575e+07	6.38955e+07	7.02014e+07	1.9865e+07	3.84978e+07	2.82465e+07	3.7068e+07	3.42128e+07	4.49768e+07	4.67637e+07	3.04739e+07	4.52459e+07	4.94836e+07	4.82516e+07	5.03949e+07	5.3917e+07
POS578		PC(36:0)+H	PC(36:0)+H	PC	(36:0)	(36:0)				C44 H89 O8 N1 P1	790.632	14.25	0.166474	2.1006	0.0593896	9.37834e+06	1.48702e+07	5.27796e+06	7.53735e+06	1.05356e+07	8.31583e+06	2.93089e+07	1.46939e+07	1.44707e+06	1.75619e+07	3.91987e+06	3.24223e+06	5.04591e+06	4.85553e+06	6.01212e+06	5.48178e+06	1.05429e+07	8.78677e+06	6.74147e+06	7.64634e+06	9.44303e+06
POS602	Y	PC(36:3)+H	PC(36:3)+H	PC	(36:3)	(36:3)				C44 H83 O8 N1 P1	784.585	11.5532	3.53841	1.77036	6.07864e-05	4033573792	3763493168	3687547024	4334471144	4578314505	2660017563	5262161157	3874168294	1351091832	2306832641	2164057054	2421440795	2672710148	2361705586	2825162968	2081839840	3187290068	3092352897	4206468457	3190560292	2983493871
POS583		PC(18:0p/18:1)+H	PC(36:1p)+H	PC	(18:0p/18:1)	(18:0p)	(18:1)			C44 H87 O7 N1 P1	772.621	13.1205	0.393114	2.35	0.00067571	4.12394e+07	3.41079e+07	3.55276e+07	3.37668e+07	3.91963e+07	1.85245e+07	5.61733e+07	2.65483e+07	1.2915e+07	1.98667e+07	1.27979e+07	9.1374e+06	4.27125e+06	1.43979e+07	2.91724e+07	1.87537e+07	2.05921e+07	2.43325e+07	2.08064e+07	2.37222e+07	2.99544e+07
POS611	Y	PC(36:4)+H	PC(36:4)+H	PC	(18:2/18:2)	(18:2)	(18:2)			C44 H81 O8 N1 P1	782.569	10.718	2.2244	2.72951	2.75677e-05	1200622310	9.0341e+08	9.36241e+08	1014485424	1219122222	5.88657e+08	1638080300	1171963833	198436739	4.60539e+08	4.41707e+08	3.73187e+08	4.40471e+08	4.18388e+08	4.92694e+08	3.51915e+08	7.60581e+08	7.07353e+08	7.03793e+08	7.04349e+08	7.18008e+08
POS600		PC(36:2p)+H	PC(36:2p)+H	PC	(36:2p)	(36:2p)				C44 H85 O7 N1 P1	770.606	12.1574	0.164018	1.45199	0.0174217	3.81715e+07	3.41059e+07	2.78843e+07	2.69668e+07	4.15537e+07	18175354	3.78477e+07	3.59474e+07	1.36707e+07	2.6993e+07	1.81756e+07	1.45415e+07	1.84115e+07	2.70564e+07	3.47183e+07	2.59466e+07	3.04519e+07	2.99018e+07	2.75106e+07	2.94495e+07	2.7849e+07
POS601		PC(36:3)+Na	PC(36:3)+Na	PC	(36:3)	(36:3)				C44 H82 O8 N1 P1 Na1	806.567	11.5532	0.629369	1.34909	0.101407	4.13726e+08	1.67939e+08	1.87084e+08	2.96416e+08	1.80477e+08	169875214	1.9317e+08	1.94965e+08	1.20941e+08	1.60211e+08	1.53172e+08	1.60375e+08	1.90088e+08	165055956	2.45056e+08	1.42039e+08	1.85486e+08	1.76561e+08	1.69719e+08	181938177	1.5685e+08
POS650	Y	PC(38:3)+H	PC(38:3)+H	PC	(38:3)	(38:3)				C46 H87 O8 N1 P1	812.616	12.7325	2.07166	2.7324	7.97387e-07	8.62631e+08	924196032	819297260	8.63884e+08	1067992669	6.68994e+08	1262945521	1084966324	2.18314e+08	4.54111e+08	2.97739e+08	3.09278e+08	3.30297e+08	3.93708e+08	4.43446e+08	318039050	6.37466e+08	5.96539e+08	5.74268e+08	6.48529e+08	6.29379e+08
POS606		PC(36:3)+H	PC(36:3)+H	PC	(36:3)	(36:3)				C44 H83 O8 N1 P1	784.585	13.1773	0.338863	1.70508	0.000368414	3.971e+07	4.24415e+07	3.38714e+07	4.09921e+07	4.83775e+07	2.81399e+07	4.63661e+07	3.90171e+07	1.6147e+07	2.79863e+07	1.79199e+07	1.73103e+07	2.27643e+07	2.61257e+07	3.89774e+07	1.98076e+07	3.03041e+07	3.05923e+07	2.95083e+07	3.34589e+07	3.03434e+07
POS610		PC(18:2/18:2)+Na	PC(36:4)+Na	PC	(18:2/18:2)	(18:2)	(18:2)			C44 H80 O8 N1 P1 Na1	804.551	10.718	0.674205	2.94989	2.3656e-05	1.04611e+08	8.21477e+07	8.14881e+07	8.61225e+07	1.0469e+08	4.65251e+07	1.41257e+08	1.00264e+08	1.48357e+07	3.87411e+07	3.41832e+07	2.69191e+07	3.58344e+07	3.44951e+07	3.98611e+07	2.83959e+07	6.18177e+07	5.78486e+07	5.73263e+07	5.63945e+07	5.83796e+07
POS656	Y	PC(38:4)+H	PC(38:4)+H	PC	(18:0/20:4)	(18:0)	(20:4)			C46 H85 O8 N1 P1	810.601	12.2999	3.96134	2.02352	9.41173e-07	4004436409	4030489736	4031762686	4124611457	4615431880	3135931841	4370457946	4839393254	1147512899	2545275946	1788166934	1875778611	2102636731	2256136637	2793319711	1874789440	3297992204	3340751672	3091176313	3259885663	3044839028
POS612		PC(18:2/18:2)+Na	PC(36:4)+Na	PC	(18:2/18:2)	(18:2)	(18:2)			C44 H80 O8 N1 P1 Na1	804.551	11.3153	0.549453	1.19856	0.0164254	299363420	2.32869e+08	2.30352e+08	2.39201e+08	2.44232e+08	2.39428e+08	2.51196e+08	2.57345e+08	1.27357e+08	237937422	2.13785e+08	1.93713e+08	2.3173e+08	220280825	2.39619e+08	1.99228e+08	2.62251e+08	2.39609e+08	2.33724e+08	2.5244e+08	2.36103e+08
POS667	Y	PC(38:5)+H	PC(38:5)+H	PC	(18:0/20:5)	(18:0)	(20:5)			C46 H83 O8 N1 P1	808.585	11.6389	1.61637	2.18005	2.15021e-05	849008530	6.88849e+08	5.88969e+08	5.47138e+08	7.57723e+08	4.24825e+08	7.1953e+08	5.6347e+08	1.37835e+08	3.5149e+08	2.55558e+08	3.13958e+08	2.74725e+08	3.52513e+08	3.96103e+08	2.75341e+08	4.83097e+08	523736787	452582991	5.01226e+08	4.41995e+08
POS618		PC(36:4e)+H	PC(36:4e)+H	PC	(36:4e)	(36:4e)				C44 H83 O7 N1 P1	768.59	11.8966	0.933627	2.21876	4.99197e-05	2.3254e+08	2.04356e+08	2.02446e+08	1.86308e+08	2.6605e+08	1.40931e+08	2.70878e+08	2.39432e+08	5.13418e+07	123016157	8.06462e+07	6.82716e+07	7.61593e+07	128172657	1.7248e+08	8.54608e+07	1.51756e+08	1.37797e+08	1.43245e+08	1.40381e+08	1.41661e+08
POS621		PC(36:4p)+H	PC(36:4p)+H	PC	(36:4p)	(36:4p)				C44 H81 O7 N1 P1	766.575	11.7502	0.861272	2.07192	4.8003e-05	2.19743e+08	1.97812e+08	1.64521e+08	1.86137e+08	1.95635e+08	1.35233e+08	2.33956e+08	1.61153e+08	2.55348e+07	1.25515e+08	8.56582e+07	7.37398e+07	8.70298e+07	1.06812e+08	1.37411e+08	7.94614e+07	1.40888e+08	1.35675e+08	1.34397e+08	1.39512e+08	1.34318e+08
POS622		PC(36:4p)+H	PC(36:4p)+H	PC	(36:4p)	(36:4p)				C44 H81 O7 N1 P1	766.575	12.095	0.302707	2.11078	0.000131143	3.17429e+07	2.27085e+07	3.06176e+07	1.78995e+07	2.2588e+07	1.85472e+07	3.11911e+07	2.72843e+07	5.23504e+06	1.24107e+07	1.19967e+07	9.13764e+06	1.03709e+07	1.42115e+07	2.10038e+07	1.16072e+07	1.80477e+07	1.72406e+07	2.26983e+07	1.79547e+07	1.55782e+07
POS624		PC(36:5)+H	PC(36:5)+H	PC	(36:5)	(36:5)				C44 H79 O8 N1 P1	780.554	9.9074	0.353416	2.11378	0.000130849	3.63064e+07	3.06298e+07	2.71355e+07	2.38053e+07	3.64914e+07	1.75738e+07	3.81068e+07	2.63639e+07	6.68377e+06	1.67302e+07	2.18071e+07	1.16417e+07	1.24166e+07	1.56427e+07	1.5084e+07	1.18375e+07	2.42469e+07	2.14929e+07	2.07656e+07	2.40698e+07	1.95162e+07
POS625		PC(16:0/20:5)+Na	PC(36:5)+Na	PC	(16:0/20:5)	(16:0)	(20:5)			C44 H78 O8 N1 P1 Na1	802.536	10.3142	0.115677	1.85897	0.0112158	7.61327e+06	4.2884e+06	3.15687e+06	3.27795e+06	4.82577e+06	2.12259e+06	3.62657e+06	2.99118e+06	1.05193e+06	2.31041e+06	1.95863e+06	1.75381e+06	2.04385e+06	2.81866e+06	2.98169e+06	2.2425e+06	2.97482e+06	2.82049e+06	2.70573e+06	2.99753e+06	3.14334e+06
POS626		PC(36:5)+H	PC(36:5)+H	PC	(16:0/20:5)	(16:0)	(20:5)			C44 H79 O8 N1 P1	780.554	10.3142	0.44838	2.03277	0.00443241	1.13222e+08	5.71091e+07	5.21973e+07	4.8238e+07	6.84337e+07	3.18059e+07	5.05908e+07	5.11773e+07	1.48172e+07	2.90125e+07	2.72014e+07	3.06035e+07	2.67274e+07	3.32731e+07	3.8822e+07	3.21188e+07	4.68245e+07	4.72866e+07	4.4239e+07	4.62681e+07	4.33092e+07
POS628		PC(36:5)+H	PC(36:5)+H	PC	(16:0/20:5)	(16:0)	(20:5)			C44 H79 O8 N1 P1	780.554	10.5802	0.782248	2.24092	0.000633558	1.81223e+08	1.67029e+08	119801595	1.08402e+08	1.96337e+08	8.01814e+07	1.44666e+08	1.06502e+08	2.85923e+07	5.60463e+07	4.85455e+07	5.33545e+07	4.17285e+07	7.63335e+07	1.19594e+08	6.85245e+07	1.03857e+08	8.90128e+07	9.69027e+07	9.71467e+07	9.19048e+07
POS632		PC(36:6)+H	PC(36:6)+H	PC	(36:6)	(36:6)				C44 H77 O8 N1 P1	778.538	10.5062	0.324797	2.2667	8.98894e-05	3.23913e+07	2.83917e+07	1.97852e+07	2.17791e+07	3.02185e+07	1.25388e+07	2.47334e+07	1.96048e+07	6.10094e+06	1.07204e+07	9.01476e+06	1.17725e+07	1.12609e+07	1.03959e+07	13334207	1.09768e+07	1.63106e+07	1.48037e+07	1.70032e+07	1.56311e+07	1.65691e+07
POS633		PC(37:1)+H	PC(37:1)+H	PC	(37:1)	(37:1)				C45 H89 O8 N1 P1	802.632	13.7972	0.280754	2.19974	0.00104643	2.28632e+07	2.51199e+07	2.97275e+07	3.95562e+07	2.53978e+07	1.59194e+07	1.12248e+07	2.09243e+07	8.07281e+06	1.43746e+07	9.53229e+06	9.17712e+06	9.13874e+06	1.12138e+07	1.06394e+07	1.45583e+07	1.84031e+07	1.8842e+07	1.73671e+07	1.7575e+07	1.8942e+07
POS634		PC(37:2)+H	PC(37:2)+H	PC	(37:2)	(37:2)				C45 H87 O8 N1 P1	800.616	12.9289	0.774019	1.98153	0.000594795	1.45504e+08	1.79734e+08	2.42054e+08	3.00433e+08	2.12705e+08	1.24821e+08	2.30933e+08	1.60791e+08	6.31192e+07	1.1942e+08	9.75919e+07	7.78355e+07	1.29775e+08	8.80685e+07	1.36458e+08	9.36639e+07	1.20248e+08	1.33441e+08	1.23342e+08	1.96253e+08	1.29385e+08
POS637		PC(37:3)+H	PC(37:3)+H	PC	(37:3)	(37:3)				C45 H85 O8 N1 P1	798.601	12.0366	0.28153	1.66482	0.000345945	2.24302e+07	3.4365e+07	3.64221e+07	3.70924e+07	3.60266e+07	2.50098e+07	4.21926e+07	3.84586e+07	9.95251e+06	2.34301e+07	2.07399e+07	1.98976e+07	2.17819e+07	2.08046e+07	2.5487e+07	2.12855e+07	2.95891e+07	3.32177e+07	2.46388e+07	2.87885e+07	2.60021e+07
POS638		PC(37:4)+H	PC(37:4)+H	PC	(37:4)	(37:4)				C45 H83 O8 N1 P1	796.585	11.7915	0.727578	2.17448	3.02421e-05	1.61599e+08	1.24256e+08	1.08628e+08	1.18281e+08	1.42652e+08	8.19164e+07	1.50878e+08	1.27487e+08	2.21653e+07	7.50396e+07	5.33631e+07	5.09881e+07	5.70783e+07	6.74804e+07	8.91855e+07	5.17984e+07	9.61763e+07	8.89696e+07	9.08905e+07	9.15923e+07	9.30227e+07
POS642		PC(37:6)+H	PC(37:6)+H	PC	(37:6)	(37:6)				C45 H79 O8 N1 P1	792.554	10.4302	0.0788798	1.79793	0.164187	8.60212e+06	2.29347e+06	1.84785e+06	1.94018e+06	2.50762e+06	1.45334e+06	2.19443e+06	1.76039e+06	751392	1.86062e+06	1.43515e+06	1.41537e+06	1.28348e+06	2.13451e+06	2.38441e+06	1.30473e+06	1.84143e+06	2.20335e+06	2.01933e+06	1.95503e+06	1.89326e+06
POS645		PC(38:2)+H	PC(38:2)+H	PC	(38:2)	(38:2)				C46 H89 O8 N1 P1	814.632	13.3682	0.695337	1.76872	1.21871e-05	1.54969e+08	1.69413e+08	1.53587e+08	1.73432e+08	2.02505e+08	1.21292e+08	1.71753e+08	1.83092e+08	7.10725e+07	1.30963e+08	7.12921e+07	8.62834e+07	1.07969e+08	9.49449e+07	1.01037e+08	8.84204e+07	1.27023e+08	1.25786e+08	1.80212e+08	1.88889e+08	1.24803e+08
POS672	Y	PC(38:6)+H	PC(38:6)+H	PC	(38:6)	(38:6)				C46 H81 O8 N1 P1	806.569	10.9835	1.98412	2.36236	0.0137121	2519900224	1115541906	8.4679e+08	792368587	9.51316e+08	5.97925e+08	9.89469e+08	8.05014e+08	171489154	5.25989e+08	3.94197e+08	4.20294e+08	3.85841e+08	5.70726e+08	7.21022e+08	4.58631e+08	8.23593e+08	7.74874e+08	7.16944e+08	756565543	7.65987e+08
POS653		PC(18:0/20:4)+H	PC(38:4)+H	PC	(18:0/20:4)	(18:0)	(20:4)			C46 H85 O8 N1 P1	810.601	11.8036	0.995297	2.20773	2.61613e-05	3.3914e+08	2.78464e+08	2.43565e+08	2.92174e+08	364189113	4.72297e+08	3.15642e+08	3.17146e+08	6.70097e+07	1.71309e+08	1.23435e+08	1.65914e+08	1.36918e+08	1.71753e+08	2.22249e+08	1.29338e+08	2.27399e+08	2.21261e+08	2.15122e+08	2.24956e+08	2.14788e+08
POS655		PC(18:0/20:4)+Na	PC(38:4)+Na	PC	(18:0/20:4)	(18:0)	(20:4)			C46 H84 O8 N1 P1 Na1	832.583	12.2999	0.256013	1.1374	0.156764	1.05316e+08	1.16666e+08	1.52227e+08	1.33081e+08	1.32729e+08	1.77999e+08	1.14142e+08	1.63907e+08	9.0566e+07	1.54898e+08	1.12211e+08	1.2815e+08	117056657	1.1849e+08	1.24143e+08	1.18142e+08	1.43198e+08	1.41698e+08	1.34379e+08	1.46657e+08	1.35105e+08
POS704	Y	PC(40:6)+H	PC(40:6)+H	PC	(40:6)	(40:6)				C48 H85 O8 N1 P1	834.601	12.0077	2.03238	2.68079	2.26431e-06	8.75034e+08	9.62278e+08	7.94337e+08	750227456	1026862844	5.75357e+08	1079935828	8.84835e+08	1.20415e+08	3.80344e+08	261320966	2.81262e+08	2.80261e+08	4.26992e+08	5.13443e+08	3.28063e+08	6.08655e+08	5.83888e+08	5.38484e+08	6.00352e+08	5.51642e+08
POS657		PC(38:4)+H	PC(38:4)+H	PC	(38:4)	(38:4)				C46 H85 O8 N1 P1	810.601	12.727	0.371015	4.95315	0.213697	3.39405e+07	2.75487e+07	2.14026e+07	2.16862e+07	3.21366e+07	2.09243e+07	356822613	2.60437e+07	4.08805e+06	1.4547e+07	1.1887e+07	1.37656e+07	1.4062e+07	1.68861e+07	2.07373e+07	1.31506e+07	2.04867e+07	2.14324e+07	1.92326e+07	1.71458e+07	1.8474e+07
POS659		PC(38:4e)+H	PC(38:4e)+H	PC	(38:4e)	(38:4e)				C46 H87 O7 N1 P1	796.621	12.573	0.289544	1.90158	0.00124759	3.99809e+07	2.90117e+07	2.93567e+07	2.52093e+07	4.02156e+07	1.90679e+07	3.64249e+07	4.01142e+07	1.07859e+07	1.94555e+07	1.32108e+07	1.00124e+07	1.33532e+07	2.40439e+07	3.09604e+07	1.4581e+07	2.43808e+07	2.33807e+07	2.05568e+07	2.49662e+07	2.53612e+07
POS660		PC(38:4e)+H	PC(38:4e)+H	PC	(38:4e)	(38:4e)				C46 H87 O7 N1 P1	796.621	12.921	0.378148	2.30154	5.83475e-05	4.03642e+07	3.15424e+07	3.16942e+07	3.03266e+07	4.82291e+07	2.28062e+07	4.36902e+07	3.28094e+07	1.05809e+07	1.65822e+07	1.3128e+07	9.76756e+06	1.18551e+07	1.9109e+07	2.6592e+07	1.46783e+07	2.32085e+07	2.37733e+07	2.36648e+07	2.4047e+07	2.29136e+07
POS661		PC(38:4p)+H	PC(38:4p)+H	PC	(38:4p)	(38:4p)				C46 H85 O7 N1 P1	794.606	11.9573	0.720087	1.96574	0.003882	2.20157e+08	149630464	1.33084e+08	1.2776e+08	229031241	8.87376e+07	1.82996e+08	2.0345e+08	4.89302e+07	9.34288e+07	6.08413e+07	5.0388e+07	5.89641e+07	1.05284e+08	1.84387e+08	7.68308e+07	1.26307e+08	1.1647e+08	1.15454e+08	1.22667e+08	1.14759e+08
POS662		PC(38:4p)+Na	PC(38:4p)+Na	PC	(38:4p)	(38:4p)				C46 H84 O7 N1 P1 Na1	816.588	11.9573	0.190925	1.8183	0.0091779	1.71698e+07	1.23605e+07	1.0992e+07	1.0313e+07	1.74743e+07	7.65502e+06	1.2919e+07	1.78698e+07	3.45192e+06	7.67777e+06	5.18985e+06	4.76778e+06	5.00729e+06	9.52667e+06	1.64923e+07	6.59708e+06	1.08468e+07	1.05775e+07	1.15287e+07	1.09784e+07	1.02237e+07
POS664		PC(18:1/20:4)+Na	PC(38:5)+Na	PC	(18:1/20:4)	(18:1)	(20:4)			C46 H82 O8 N1 P1 Na1	830.567	11.3627	0.181172	1.12802	0.12337	8.68842e+07	6.21549e+07	7.27465e+07	6.87584e+07	7.21916e+07	6.06606e+07	7.8514e+07	7.14516e+07	3.86217e+07	6.64998e+07	6.24121e+07	6.12111e+07	7.09515e+07	6.89346e+07	7.61028e+07	6.35582e+07	7.25269e+07	6.77029e+07	7.2843e+07	7.51939e+07	7.01377e+07
POS668		PC(38:5)+H	PC(38:5)+H	PC	(38:5)	(38:5)				C46 H83 O8 N1 P1	808.585	12.5134	0.251822	1.0155	0.718356	5.13158e+08	5.86406e+08	6.31691e+08	6.17815e+08	5.54179e+08	6.8662e+08	6.13077e+08	6.42134e+08	5.43912e+08	6.95819e+08	5.70489e+08	5.97983e+08	6.16519e+08	5.77897e+08	6.0225e+08	5.66241e+08	6.42147e+08	6.48337e+08	6.23819e+08	6.56387e+08	6.2757e+08
POS669		PC(18:2/20:4)+Na	PC(38:6)+Na	PC	(18:2/20:4)	(18:2)	(20:4)			C46 H80 O8 N1 P1 Na1	828.551	10.5179	0.339121	2.51715	2.51214e-05	3.66063e+07	2.36343e+07	2.17844e+07	2.35765e+07	2.9895e+07	1.53058e+07	2.95901e+07	2.73316e+07	3.47304e+06	1.36942e+07	9.76129e+06	8.43913e+06	1.12963e+07	1.27682e+07	1.30391e+07	1.00523e+07	1.89699e+07	1.57136e+07	1.77655e+07	1.73526e+07	1.63388e+07
POS671		PC(38:6)+Na	PC(38:6)+Na	PC	(38:6)	(38:6)				C46 H80 O8 N1 P1 Na1	828.551	10.9835	0.528875	2.18192	0.0108229	1.7401e+08	7.84403e+07	6.48073e+07	5.74112e+07	7.36551e+07	4.92057e+07	6.90879e+07	6.63183e+07	1.33729e+07	4.2954e+07	3.21305e+07	3.34214e+07	2.99812e+07	4.6952e+07	5.37447e+07	3.75247e+07	6.24226e+07	5.73233e+07	5.53185e+07	5.63951e+07	5.79556e+07
POS676		PC(38:6e)+H	PC(38:6e)+H	PC	(38:6e)	(38:6e)				C46 H83 O7 N1 P1	792.59	11.5942	0.462685	1.91173	0.000240615	7.70825e+07	5.34671e+07	5.8919e+07	4.86419e+07	6.69113e+07	3.99897e+07	6.76469e+07	5.94651e+07	1.62384e+07	3.70415e+07	2.51961e+07	2.51101e+07	2.466e+07	3.73328e+07	5.30151e+07	2.83672e+07	4.72523e+07	4.61902e+07	4.37097e+07	5.20763e+07	3.85797e+07
POS681		PC(38:8)+H	PC(38:8)+H	PC	(38:8)	(38:8)				C46 H77 O8 N1 P1	802.538	10.5431	0.230044	2.69447	0.000165061	1.43967e+07	1.55227e+07	9.40444e+06	8.44939e+06	1.64634e+07	6.59671e+06	1.0744e+07	8.0879e+06	2.20688e+06	4.22141e+06	3.57333e+06	3.79414e+06	3.57796e+06	5.78403e+06	4.88425e+06	5.23551e+06	8.00119e+06	7.52207e+06	7.27995e+06	6.72849e+06	6.72992e+06
POS682		PC(39:4)+H	PC(39:4)+H	PC	(39:4)	(39:4)				C47 H87 O8 N1 P1	824.616	12.7685	0.438855	2.11134	1.69617e-05	4.67279e+07	5.12339e+07	4.71409e+07	5.24718e+07	5.97526e+07	3.11769e+07	6.11897e+07	5.40775e+07	1.23901e+07	3.64001e+07	1.96833e+07	1.93989e+07	2.33247e+07	2.57132e+07	2.81033e+07	2.62254e+07	3.80117e+07	3.35618e+07	3.7168e+07	3.78075e+07	3.54529e+07
POS683		PC(39:5)+H	PC(39:5)+H	PC	(39:5)	(39:5)				C47 H85 O8 N1 P1	822.601	11.8062	0.264152	2.01241	0.000307612	2.51211e+07	1.66707e+07	1.76443e+07	1.98908e+07	2.07055e+07	9.43038e+06	1.93113e+07	1.89061e+07	3.25196e+06	1.17025e+07	8.21185e+06	8.03487e+06	7.85301e+06	1.15506e+07	1.41232e+07	8.65662e+06	1.3789e+07	1.41475e+07	1.34174e+07	1.36542e+07	1.38445e+07
POS684		PC(39:5)+H	PC(39:5)+H	PC	(39:5)	(39:5)				C47 H85 O8 N1 P1	822.601	13.0037	0.224129	2.04968	2.3445e-05	1.20223e+07	1.18132e+07	1.18105e+07	1.86577e+07	1.49713e+07	9.45022e+06	1.61959e+07	1.22231e+07	5.04058e+06	7.90578e+06	6.70122e+06	5.17317e+06	6.32804e+06	6.92979e+06	7.1985e+06	6.9967e+06	1.13174e+07	8.87907e+06	8.89942e+06	9.78901e+06	1.06262e+07
POS687		PC(39:6)+H	PC(39:6)+H	PC	(39:6)	(39:6)				C47 H83 O8 N1 P1	820.585	11.4921	0.238595	1.72388	0.0027498	2.91251e+07	1.81309e+07	1.3948e+07	1.57545e+07	2.18737e+07	1.50206e+07	2.04436e+07	1.73258e+07	4.47327e+06	1.33779e+07	9.40456e+06	1.0222e+07	9.56586e+06	1.18313e+07	1.78706e+07	1.12083e+07	1.60234e+07	1.80689e+07	1.61571e+07	1.55696e+07	1.21455e+07
POS688		PC(39:7)+H	PC(39:7)+H	PC	(39:7)	(39:7)				C47 H81 O8 N1 P1	818.569	11.779	0.145254	1.5096	0.00071462	1.04154e+07	7.62784e+06	7.91907e+06	8.80886e+06	8.19356e+06	7.52923e+06	8.83117e+06	8.7622e+06	2.67884e+06	6.34551e+06	5.34646e+06	4.93074e+06	5.25122e+06	7.15471e+06	8.15186e+06	5.24356e+06	8.45471e+06	7.59202e+06	8.31679e+06	6.77983e+06	8.39486e+06
POS689		PC(40:1)+H	PC(40:1)+H	PC	(40:1)	(40:1)				C48 H95 O8 N1 P1	844.679	15.5548	0.341859	1.87398	0.00115099	5.2867e+07	6.48837e+07	3.51949e+07	4.60266e+07	4.30981e+07	3.07569e+07	55966079	3.3285e+07	1.26536e+07	2.45198e+07	1.31288e+07	2.02668e+07	2.89598e+07	3.68154e+07	2.88868e+07	2.79829e+07	4.1334e+07	3.75695e+07	3.50191e+07	3.55234e+07	3.51616e+07
POS693		PC(40:4)+H	PC(40:4)+H	PC	(40:4)	(40:4)				C48 H89 O8 N1 P1	838.632	12.7727	0.336161	1.81562	0.000459582	4.36665e+07	3.64919e+07	3.23091e+07	3.11126e+07	4.40785e+07	2.18792e+07	3.99669e+07	3.74667e+07	1.12484e+07	2.43733e+07	1.3997e+07	1.92958e+07	1.35454e+07	2.63227e+07	3.05167e+07	1.87572e+07	2.63513e+07	2.53403e+07	2.76767e+07	3.06024e+07	2.56032e+07
POS694		PC(40:4)+H	PC(40:4)+H	PC	(40:4)	(40:4)				C48 H89 O8 N1 P1	838.632	13.0399	0.556065	2.19211	1.31641e-05	9.03283e+07	7.98322e+07	7.60243e+07	7.35467e+07	9.81562e+07	5.35124e+07	9.34127e+07	8.58063e+07	2.31227e+07	4.45186e+07	3.01059e+07	2.65257e+07	2.9238e+07	5.0227e+07	5.96535e+07	3.34092e+07	56344272	5.35452e+07	1.00875e+08	1.1243e+08	5.45758e+07
POS697		PC(40:5)+Na	PC(40:5)+Na	PC	(40:5)	(40:5)				C48 H86 O8 N1 P1 Na1	858.598	12.3026	0.0296317	1.02647	0.818059	6.76279e+06	3.91394e+06	8.71487e+06	5.14647e+06	7.92535e+06	9.33953e+06	7.05652e+06	5.73072e+06	5.8114e+06	8.27819e+06	6.88342e+06	7.35583e+06	4.98505e+06	5.72103e+06	7.02053e+06	7.12695e+06	7.25178e+06	6.98358e+06	6.44749e+06	7.25228e+06	7.11932e+06
POS698		PC(40:5)+H	PC(40:5)+H	PC	(40:5)	(40:5)				C48 H87 O8 N1 P1	836.616	12.3026	0.823631	1.72802	5.16259e-05	2.46245e+08	2.10645e+08	2.04119e+08	1.99744e+08	2.48253e+08	1.6663e+08	231167955	2.2506e+08	6.83066e+07	1.47712e+08	1.06751e+08	1.15905e+08	1.0496e+08	1.47108e+08	1.8817e+08	1.23311e+08	1.84789e+08	1.81071e+08	1.61815e+08	1.79413e+08	167131489
POS699		PC(40:5)+H	PC(40:5)+H	PC	(40:5)	(40:5)				C48 H87 O8 N1 P1	836.616	12.6557	0.40163	1.84244	0.000662402	5.65506e+07	5.83218e+07	4.50614e+07	4.48305e+07	7.12303e+07	4.26169e+07	8.94383e+07	5.66457e+07	2.53807e+07	3.1447e+07	3.19434e+07	2.16456e+07	3.83724e+07	3.3707e+07	4.29432e+07	2.67779e+07	3.74256e+07	4.73748e+07	4.61941e+07	3.65186e+07	3.7738e+07
POS700		PC(40:5e)+H	PC(40:5e)+H	PC	(40:5e)	(40:5e)				C48 H89 O7 N1 P1	822.637	12.691	0.162586	1.91725	0.0150369	1.21451e+07	8.78783e+06	1.29073e+07	1.1864e+07	2.08852e+07	4.95392e+06	1.7624e+07	1.12254e+07	4.3989e+06	7.36166e+06	4.18416e+06	3.18415e+06	3.88463e+06	6.8647e+06	1.4404e+07	8.08068e+06	7.09156e+06	1.16109e+07	1.14531e+07	6.55495e+06	9.84001e+06
POS703		PC(40:6)+Na	PC(40:6)+Na	PC	(40:6)	(40:6)				C48 H84 O8 N1 P1 Na1	856.583	12.0077	0.595615	2.51845	5.72502e-07	7.43632e+07	8.39904e+07	7.58325e+07	6.85218e+07	8.48814e+07	5.73456e+07	9.08196e+07	7.61794e+07	1.04132e+07	3.49123e+07	2.44719e+07	2.69985e+07	2.7029e+07	3.96543e+07	46803418	3.26976e+07	5.6825e+07	5.77813e+07	5.11379e+07	5.87492e+07	5.25511e+07
POS708		PC(40:6e)+H	PC(40:6e)+H	PC	(40:6e)	(40:6e)				C48 H87 O7 N1 P1	820.621	12.6146	0.283389	2.5955	7.24256e-05	1.99143e+07	1.59273e+07	1.71543e+07	1.61228e+07	1.92279e+07	1.06189e+07	2.60603e+07	1.42694e+07	2.78058e+06	7.27498e+06	5.45317e+06	5.90307e+06	5.34319e+06	7.1064e+06	1.33728e+07	6.43379e+06	1.22227e+07	1.28849e+07	9.27655e+06	1.16118e+07	1.273e+07
POS709		PC(40:6p)+H	PC(40:6p)+H	PC	(40:6p)	(40:6p)				C48 H85 O7 N1 P1	818.606	11.6576	0.33293	1.9575	0.00525934	4.71909e+07	3.0865e+07	3.02747e+07	2.52134e+07	4.92356e+07	1.98704e+07	3.51508e+07	4.34868e+07	7.47465e+06	19758740	1.29155e+07	1.14001e+07	1.39048e+07	2.22683e+07	4.05543e+07	1.54207e+07	2.75979e+07	2.52596e+07	2.61196e+07	2.82572e+07	2.38599e+07
POS710		PC(40:7)+H	PC(40:7)+H	PC	(40:7)	(40:7)				C48 H83 O8 N1 P1	832.585	10.6076	0.250411	2.51781	0.00142642	2.93677e+07	1.41479e+07	1.19363e+07	1.05553e+07	1.53532e+07	9.29564e+06	1.69975e+07	1.43758e+07	2.00811e+06	7.50777e+06	6.16814e+06	5.07823e+06	5.06971e+06	7.23992e+06	8.71131e+06	6.68326e+06	1.06139e+07	9.76936e+06	1.01782e+07	1.03594e+07	9.68209e+06
POS711		PC(40:7)+H	PC(40:7)+H	PC	(40:7)	(40:7)				C48 H83 O8 N1 P1	832.585	11.0762	0.886128	1.96771	0.000594805	3.19963e+08	2.19873e+08	1.87539e+08	2.06471e+08	2.30094e+08	123883016	2.30008e+08	2.08739e+08	3.52836e+07	1.25987e+08	8.91421e+07	1.05055e+08	9.81567e+07	1.38538e+08	1.77421e+08	1.07869e+08	1.75511e+08	1.66882e+08	1.4965e+08	1.57683e+08	1.64617e+08
POS712		PC(40:7)+Na	PC(40:7)+Na	PC	(40:7)	(40:7)				C48 H82 O8 N1 P1 Na1	854.567	11.0762	0.169832	1.50007	0.000917079	1.30051e+07	1.29669e+07	1.12622e+07	1.35416e+07	1.1782e+07	8.33968e+06	1.37654e+07	1.2756e+07	4.31963e+06	8.17125e+06	6.60704e+06	8.87692e+06	7.12751e+06	1.04757e+07	1.07365e+07	8.6282e+06	1.2333e+07	9.61486e+06	1.01392e+07	9.90962e+06	9.00336e+06
POS717		PC(40:8)+H	PC(40:8)+H	PC	(40:8)	(40:8)				C48 H81 O8 N1 P1	830.569	10.2026	0.649535	2.31206	2.46038e-05	1.36302e+08	9.35588e+07	8.46286e+07	9.0406e+07	1.07279e+08	6.96654e+07	1.28099e+08	9.85963e+07	1.41371e+07	5.46714e+07	4.21419e+07	4.00641e+07	4.03219e+07	5.15654e+07	6.15819e+07	4.52203e+07	7.40826e+07	6.95963e+07	7.08129e+07	7.10198e+07	7.33345e+07
POS721		PC(40:9)+H	PC(40:9)+H	PC	(40:9)	(40:9)				C48 H79 O8 N1 P1	828.554	9.48904	0.106373	2.45728	0.0054064	5.90476e+06	2.4279e+06	2.36748e+06	1.85811e+06	3.01839e+06	1.55306e+06	3.11793e+06	2.28206e+06	505611	1.4629e+06	1.23826e+06	560966	701862	1.74336e+06	1.42712e+06	1.52846e+06	2.02619e+06	1.76716e+06	1.58835e+06	2.32923e+06	1.76551e+06
POS724		PC(42:1)+H	PC(42:1)+H	PC	(42:1)	(42:1)				C50 H99 O8 N1 P1	872.71	16.7999	0.398553	1.85023	0.00355465	7.75886e+07	7.70734e+07	45129557	5.86818e+07	5.4039e+07	3.00178e+07	70788452	4.04776e+07	1.45297e+07	26977503	1.74911e+07	2.53619e+07	3.4784e+07	4.49299e+07	4.54845e+07	3.57067e+07	4.92196e+07	4.54983e+07	4.21068e+07	4.54421e+07	4.86019e+07
POS725		PC(42:10)+H	PC(42:10)+H	PC	(42:10)	(42:10)				C50 H81 O8 N1 P1	854.569	9.95771	0.224666	1.96865	1.90363e-05	1.50794e+07	1.39003e+07	1.41142e+07	1.34169e+07	1.50066e+07	1.21754e+07	1.79907e+07	1.72168e+07	2.28804e+06	9.59177e+06	7.4103e+06	6.26257e+06	7.42746e+06	9.46703e+06	1.09239e+07	7.02566e+06	1.19713e+07	1.12519e+07	1.10084e+07	1.2648e+07	1.06593e+07
POS729		PC(42:2)+H	PC(42:2)+H	PC	(42:2)	(42:2)				C50 H97 O8 N1 P1	870.695	15.8319	0.24442	2.26866	0.00062362	1.88643e+07	2.2985e+07	1.2841e+07	1.65442e+07	1.56058e+07	8.55494e+06	2.49461e+07	1.17662e+07	5.03288e+06	8.01189e+06	4.63911e+06	5.64773e+06	7.8549e+06	9.55195e+06	1.02858e+07	7.2072e+06	1.21864e+07	1.18693e+07	1.23319e+07	1.43754e+07	1.22403e+07
POS730		PC(42:5)+H	PC(42:5)+H	PC	(42:5)	(42:5)				C50 H91 O8 N1 P1	864.648	13.289	0.115813	1.37456	0.0972768	1.1412e+07	8.12348e+06	6.38424e+06	7.60565e+06	1.151e+07	5.73835e+06	8.68133e+06	9.03196e+06	4.20234e+06	5.41337e+06	3.96091e+06	4.74606e+06	4.60292e+06	1.18892e+07	1.02954e+07	4.71454e+06	6.81657e+06	7.3847e+06	6.23456e+06	6.98514e+06	7.48194e+06
POS733		PC(42:7)+H	PC(42:7)+H	PC	(42:7)	(42:7)				C50 H87 O8 N1 P1	860.616	12.0512	0.151379	1.64735	0.00432674	9.23353e+06	9.79532e+06	7.14415e+06	7.49868e+06	1.04127e+07	5.70826e+06	1.03263e+07	8.93366e+06	1.79681e+06	5.9682e+06	4.73608e+06	4.70608e+06	3.62732e+06	6.45694e+06	9.58144e+06	5.04437e+06	7.50283e+06	5.80961e+06	6.23749e+06	6.41788e+06	6.487e+06
POS734		PC(42:8)+H	PC(42:8)+H	PC	(42:8)	(42:8)				C50 H85 O8 N1 P1	858.601	11.1721	0.226466	2.10811	0.0154719	2.93826e+07	1.10105e+07	2.26874e+07	1.08974e+07	1.68744e+07	9.26883e+06	2.31002e+07	1.87504e+07	4.07635e+06	3.98587e+06	6.89535e+06	6.11357e+06	6.96827e+06	5.93968e+06	2.3623e+07	9.74336e+06	1.48052e+07	1.79496e+07	1.57335e+07	1.89869e+07	6.57294e+06
POS613		PC(36:4)+H	PC(36:4)+H	PC	(18:2/18:2)	(18:2)	(18:2)			C44 H81 O8 N1 P1	782.569	11.3153	4.68383	1.68904	0.000877747	11292058735	7213210170	6794700364	6654690904	7798933241	5043685501	7304789729	7307080541	2528764067	4881888015	4213342020	4008849804	4498290878	4874497573	6111582174	4056162620	6708281142	6022782695	5685978729	6146534181	6377442350
POS658		PC(38:4)+H	PC(38:4)+H	PC	(38:4)	(38:4)				C46 H85 O8 N1 P1	810.601	13.293	1.22136	2.40809	2.50957e-07	3.39292e+08	3.80359e+08	2.85891e+08	3.39225e+08	3.7996e+08	2.31253e+08	3.95273e+08	3.24404e+08	1.01992e+08	1.39561e+08	1.16754e+08	1.23319e+08	1.4992e+08	1.60533e+08	1.76754e+08	142278883	2.46043e+08	2.54288e+08	2.42393e+08	2.63441e+08	247318096
POS665		PC(38:5)+H	PC(38:5)+H	PC	(18:1/20:4)	(18:1)	(20:4)			C46 H83 O8 N1 P1	808.585	11.3627	2.00167	1.40686	0.00728116	3236998399	2068525412	2142382996	2176702907	2330284907	1572429634	2365778875	2300439535	9.08418e+08	1691287480	1510699021	1534040078	1695530874	1829847698	2230615480	1531567099	2120495188	2063268431	1912833606	2052006754	2110242881
POS670		PC(38:6)+H	PC(38:6)+H	PC	(18:2/20:4)	(18:2)	(20:4)			C46 H81 O8 N1 P1	806.569	10.5179	1.13452	2.28499	2.32724e-05	4.40745e+08	2.83101e+08	2.67693e+08	2.9447e+08	3.52936e+08	2.04753e+08	3.50266e+08	3.37482e+08	5.00874e+07	1.71441e+08	138795494	1.26423e+08	1.47714e+08	1.6258e+08	1.7866e+08	1.32158e+08	2.29405e+08	2.12273e+08	2.23472e+08	2.20657e+08	2.23594e+08
NEG412		PE(32:0p)-H	PE(32:0p)-H	PE	(32:0p)	(32:0p)				C37 H73 O7 N1 P1	674.513	13.0109	0.0570569	1.16489	0.160428	4.9747e+06	4.73307e+06	3.56397e+06	4.89564e+06	4.71461e+06	3.63731e+06	4.68017e+06	5.07384e+06	2.06147e+06	2.99543e+06	3.48582e+06	4.46274e+06	4.76356e+06	4.38546e+06	5.40737e+06	3.57694e+06	3.9138e+06	4.01689e+06	3.58291e+06	1.7651e+06	3.61459e+06
NEG413		PE(16:0/16:1)-H	PE(32:1)-H	PE	(16:0/16:1)	(16:0)	(16:1)			C37 H71 O8 N1 P1	688.492	11.527	0.260356	1.79077	0.00116516	2.49858e+07	2.48996e+07	1.82551e+07	1.98621e+07	2.99415e+07	1.22775e+07	1.65573e+07	1.71288e+07	8.99679e+06	6.98392e+06	1.04278e+07	1.55663e+07	1.12994e+07	1.26895e+07	1.25212e+07	1.30443e+07	1.64103e+07	1.36921e+07	1.43044e+07	8.2684e+06	1.44404e+07
NEG415		PE(32:1p)-H	PE(32:1p)-H	PE	(32:1p)	(32:1p)				C37 H71 O7 N1 P1	672.497	12.0635	0.173228	1.621	6.72594e-05	1.21981e+07	1.19866e+07	1.0126e+07	1.21646e+07	1.18343e+07	8.37395e+06	1.14174e+07	1.21095e+07	3.67361e+06	5.95455e+06	6.11195e+06	8.88171e+06	7.85235e+06	6.97863e+06	8.7976e+06	7.4007e+06	7.99364e+06	7.52289e+06	8.1173e+06	4.64885e+06	8.17489e+06
NEG419		PE(34:0)-H	PE(34:0)-H	PE	(34:0)	(34:0)				C39 H77 O8 N1 P1	718.539	12.1342	0.0574369	1.19791	0.173837	4.15164e+06	4.80364e+06	4.59595e+06	4.41555e+06	4.73306e+06	3.81824e+06	4.14532e+06	4.03907e+06	3.17285e+06	1.7342e+06	4.24818e+06	2.03797e+06	3.8342e+06	4.76784e+06	5.8606e+06	3.31331e+06	3.95544e+06	3.19245e+06	3.57789e+06	1.89451e+06	3.90987e+06
NEG420		PE(18:0/16:0)-H	PE(34:0)-H	PE	(18:0/16:0)	(18:0)	(16:0)			C39 H77 O8 N1 P1	718.539	13.4909	0.0749626	1.3918	0.00966323	3.59889e+06	2.77044e+06	3.31808e+06	4.09303e+06	4.31005e+06	2.4502e+06	3.38088e+06	3.95499e+06	2.17444e+06	1.49389e+06	2.18072e+06	2.25654e+06	2.68185e+06	3.20254e+06	3.63619e+06	2.40295e+06	2.74841e+06	3.07773e+06	2.95044e+06	1.397e+06	2.98626e+06
NEG421		PE(34:0p)-H	PE(34:0p)-H	PE	(34:0p)	(34:0p)				C39 H77 O7 N1 P1	702.544	14.1448	0.106208	1.5854	0.00844483	6.49306e+06	6.4851e+06	4.06527e+06	5.74633e+06	4.91813e+06	3.31624e+06	6.8655e+06	4.53673e+06	1.43556e+06	2.49337e+06	2.34808e+06	3.12444e+06	4.41456e+06	5.00879e+06	4.72098e+06	3.21483e+06	4.80496e+06	4.79968e+06	4.74702e+06	2.30645e+06	4.72214e+06
NEG423		PE(16:0/18:1)-H	PE(34:1)-H	PE	(16:0/18:1)	(16:0)	(18:1)			C39 H75 O8 N1 P1	716.524	12.5365	0.482742	1.49021	0.000545548	111899979	9.95777e+07	8.89602e+07	1.04286e+08	1.06656e+08	7.13861e+07	9.98876e+07	9.81039e+07	4.66409e+07	4.12359e+07	5.88284e+07	8.1404e+07	7.24339e+07	7.69119e+07	8.48027e+07	6.16667e+07	7.41662e+07	7.28173e+07	7.1186e+07	4.01658e+07	7.49684e+07
NEG425		PE(34:1p)-H	PE(34:1p)-H	PE	(34:1p)	(34:1p)				C39 H75 O7 N1 P1	700.529	13.0746	0.482515	1.57604	0.00172572	1.19694e+08	1.16438e+08	8.3055e+07	1.17586e+08	100154076	7.23702e+07	1.15691e+08	1.04587e+08	2.85765e+07	4.8015e+07	5.75304e+07	6.49375e+07	8.15926e+07	8.71461e+07	9.30236e+07	6.55435e+07	8.05214e+07	7.54192e+07	7.67146e+07	4.02117e+07	7.87762e+07
NEG427	Y	PE(16:0/18:2)-H	PE(34:2)-H	PE	(16:0/18:2)	(16:0)	(18:2)			C39 H73 O8 N1 P1	714.508	11.7353	1.43749	2.06467	1.45519e-05	590564184	522498580	4.57943e+08	4.71672e+08	6.18025e+08	3.11555e+08	5.83561e+08	4.86767e+08	141557270	174592424	2.52167e+08	2.91248e+08	2.62838e+08	3.03633e+08	2.81666e+08	250275707	3.74524e+08	3.20452e+08	3.44135e+08	1.97156e+08	3.66845e+08
NEG429		PE(18:1p/16:1)-H	PE(34:2p)-H	PE	(18:1p/16:1)	(18:1p)	(16:1)			C39 H73 O7 N1 P1	698.513	12.2627	0.39117	1.52699	0.000788233	5.86154e+07	6.34385e+07	5.03144e+07	6.17353e+07	6.48671e+07	4.52856e+07	7.14387e+07	6.6103e+07	15923251	3.4205e+07	4.1875e+07	4.0041e+07	4.40355e+07	4.6201e+07	5.19187e+07	4.13218e+07	4.62628e+07	4.4753e+07	4.51663e+07	2.44002e+07	4.38196e+07
NEG430		PE(34:2p)-H	PE(34:2p)-H	PE	(34:2p)	(34:2p)				C39 H73 O7 N1 P1	698.513	12.5179	0.0164867	1.15897	0.515733	2.1966e+06	6.84974e+06	1.09731e+07	1.03859e+07	8.00258e+06	6.92723e+06	8.91721e+06	1.68483e+07	2.35525e+06	5.04701e+06	6.55177e+06	9.02099e+06	9.79927e+06	1.11583e+07	1.05228e+07	6.89294e+06	1.36158e+07	1.02107e+07	7.41963e+06	3.02251e+06	2.03776e+07
NEG431		PE(16:1/18:2)-H	PE(34:3)-H	PE	(16:1/18:2)	(16:1)	(18:2)			C39 H71 O8 N1 P1	712.492	10.7777	0.488315	2.10808	0.000124673	6.72727e+07	6.53487e+07	4.87322e+07	5.3604e+07	7.73798e+07	3.07662e+07	5.67302e+07	5.33026e+07	1.31639e+07	1.71764e+07	2.56207e+07	3.54715e+07	3.05079e+07	3.03728e+07	3.38409e+07	2.87984e+07	4.3507e+07	3.74398e+07	4.07622e+07	2.0488e+07	4.19944e+07
NEG437		PE(17:0/18:1)-H	PE(35:1)-H	PE	(17:0/18:1)	(17:0)	(18:1)			C40 H77 O8 N1 P1	730.539	13.0568	0.0931478	1.49006	0.0018512	3.98449e+06	4.03829e+06	3.35997e+06	4.01806e+06	4.28439e+06	2.41044e+06	4.33257e+06	4.18922e+06	2.04882e+06	1.69012e+06	2.81371e+06	2.39374e+06	2.8917e+06	2.74969e+06	3.85301e+06	2.10705e+06	2.91593e+06	3.10495e+06	2.88929e+06	1.46067e+06	3.11e+06
NEG438		PE(17:0/18:2)-H	PE(35:2)-H	PE	(17:0/18:2)	(17:0)	(18:2)			C40 H75 O8 N1 P1	728.524	12.1304	0.229978	1.63734	0.000517455	1.60159e+07	2.0325e+07	1.67216e+07	1.70103e+07	2.19407e+07	1.30172e+07	2.44091e+07	2.2012e+07	8.81343e+06	7.13839e+06	1.18045e+07	1.18896e+07	1.4011e+07	1.13868e+07	1.54873e+07	1.19677e+07	1.41376e+07	1.43861e+07	1.35272e+07	7.35282e+06	1.4817e+07
NEG442		PE(18:0/18:1)-H	PE(36:1)-H	PE	(18:0/18:1)	(18:0)	(18:1)			C41 H79 O8 N1 P1	744.555	12.2468	0.120935	1.43869	0.00505966	7.25244e+06	8.52827e+06	6.5027e+06	5.97916e+06	8.69477e+06	4.96053e+06	8.85232e+06	8.84683e+06	4.57529e+06	3.48814e+06	3.84904e+06	6.1408e+06	6.5561e+06	5.68398e+06	6.55547e+06	4.58947e+06	6.96802e+06	5.76013e+06	5.7351e+06	3.46216e+06	6.03514e+06
NEG443		PE(18:0/18:1)-H	PE(36:1)-H	PE	(18:0/18:1)	(18:0)	(18:1)			C41 H79 O8 N1 P1	744.555	13.5855	0.61861	1.93511	4.24673e-05	1.23551e+08	1.07369e+08	9.97754e+07	1.27007e+08	1.27292e+08	7.52451e+07	1.30211e+08	1.11093e+08	3.43141e+07	3.25971e+07	5.59889e+07	5.50957e+07	7.00318e+07	7.99833e+07	8.1791e+07	5.60853e+07	7.95925e+07	8.09914e+07	8.07354e+07	3.59289e+07	7.95859e+07
NEG445		PE(16:0p/20:1)-H	PE(36:1p)-H	PE	(16:0p/20:1)	(16:0p)	(20:1)			C41 H79 O7 N1 P1	728.56	14.1945	0.597116	1.84601	0.00133576	1.54786e+08	1.61529e+08	1.03178e+08	1.50292e+08	1.26013e+08	7.55757e+07	1.52313e+08	9.73951e+07	2.68791e+07	4.66367e+07	5.08318e+07	6.896e+07	9.0627e+07	9.96441e+07	9.65753e+07	7.29758e+07	9.88337e+07	9.79873e+07	9.67851e+07	4.66839e+07	1.03078e+08
NEG447		PE(36:2)-H	PE(36:2)-H	PE	(36:2)	(36:2)				C41 H77 O8 N1 P1	742.539	11.4374	0.18435	1.5782	2.18097e-05	1.46896e+07	1.15536e+07	1.40301e+07	1.34755e+07	1.12976e+07	9.94947e+06	1.26105e+07	1.22343e+07	6.08808e+06	6.19444e+06	9.21824e+06	7.85089e+06	9.79504e+06	9.04027e+06	7.45049e+06	7.62499e+06	1.04215e+07	1.04506e+07	8.34667e+06	6.13537e+06	9.84622e+06
NEG449	Y	PE(18:0/18:2)-H	PE(36:2)-H	PE	(18:0/18:2)	(18:0)	(18:2)			C41 H77 O8 N1 P1	742.539	12.7362	1.74374	2.22218	8.05456e-06	7.50717e+08	6.97122e+08	6.74136e+08	7.38876e+08	857948325	4.66749e+08	9.53996e+08	8.58489e+08	1.79613e+08	2.56639e+08	3.92037e+08	3.39589e+08	3.84694e+08	3.96284e+08	4.3254e+08	3.17772e+08	5.30834e+08	5.08949e+08	5.248e+08	2.57326e+08	5.21427e+08
NEG456		PE(36:2p)-H	PE(36:2p)-H	PE	(36:2p)	(36:2p)				C41 H77 O7 N1 P1	726.544	13.1711	0.52729	1.68862	0.00491117	1.51438e+08	1.54513e+08	9.74789e+07	1.331e+08	1.05837e+08	7.24864e+07	1.34714e+08	1.01076e+08	2.31701e+07	4.58881e+07	4.93447e+07	6.9242e+07	9.61901e+07	9.66114e+07	106208746	7.63146e+07	9.38706e+07	9.16143e+07	8.89605e+07	4.56765e+07	9.18327e+07
NEG458	Y	PE(18:1/18:2)-H	PE(36:3)-H	PE	(18:1/18:2)	(18:1)	(18:2)			C41 H75 O8 N1 P1	740.524	11.8262	1.43735	2.29617	2.2938e-05	5.18882e+08	4.43562e+08	4.29889e+08	4.83219e+08	6.15417e+08	2.7282e+08	6.1451e+08	5.11842e+08	1.0158e+08	1.53626e+08	2.36456e+08	2.45363e+08	2.62425e+08	2.25133e+08	2.74182e+08	1.95423e+08	3.3246e+08	2.86909e+08	3.10661e+08	1.85503e+08	3.5134e+08
NEG462		PE(16:0p/20:3)-H	PE(36:3p)-H	PE	(16:0p/20:3)	(16:0p)	(20:3)			C41 H75 O7 N1 P1	724.529	12.3488	0.32349	1.78254	0.00064522	4.47865e+07	4.10497e+07	2.93369e+07	3.81236e+07	3.97051e+07	2.6512e+07	5.01191e+07	5.16623e+07	7.59848e+06	2.30464e+07	2.03205e+07	2.09865e+07	2.49581e+07	3.05698e+07	2.9617e+07	2.31485e+07	2.77809e+07	2.71467e+07	3.74817e+07	1.36931e+07	2.80144e+07
NEG463		PE(36:3p)-H	PE(36:3p)-H	PE	(36:3p)	(36:3p)				C41 H75 O7 N1 P1	724.529	12.7067	0.122848	2.96722	0.000782534	6.69108e+06	1.46306e+06	4.6181e+06	5.42339e+06	6.36914e+06	3.98802e+06	8.13806e+06	3.67255e+06	747942	1.02913e+06	1.74647e+06	1.83746e+06	1.55888e+06	1.83359e+06	3.36518e+06	1.48443e+06	4.6433e+06	2.45596e+06	2.36327e+06	1.10514e+06	2.11054e+06
NEG464		PE(18:2/18:2)-H	PE(36:4)-H	PE	(18:2/18:2)	(18:2)	(18:2)			C41 H73 O8 N1 P1	738.508	10.9962	0.691311	2.92424	1.60768e-05	1.15516e+08	7.98891e+07	8.99025e+07	9.11133e+07	1.21728e+08	4.9821e+07	1.3477e+08	9.76396e+07	1.34125e+07	2.9621e+07	3.57605e+07	3.29956e+07	4.3878e+07	4.20626e+07	3.71469e+07	3.19881e+07	6.25938e+07	6.13878e+07	5.848e+07	3.08347e+07	7.65244e+07
NEG465		PE(16:0/20:4)-H	PE(36:4)-H	PE	(16:0/20:4)	(16:0)	(20:4)			C41 H73 O8 N1 P1	738.508	11.5506	0.946736	2.2342	1.65426e-05	2.55546e+08	1.96817e+08	2.01557e+08	1.93603e+08	2.72356e+08	1.23409e+08	2.22657e+08	2.27298e+08	4.73093e+07	7.53706e+07	9.04838e+07	1.09934e+08	9.65261e+07	1.11813e+08	127815852	9.86206e+07	1.4493e+08	1.3774e+08	1.42691e+08	7.99489e+07	1.48673e+08
NEG468		PE(16:0p/20:4)-H	PE(36:4p)-H	PE	(16:0p/20:4)	(16:0p)	(20:4)			C41 H73 O7 N1 P1	722.513	12.0601	0.851027	1.46733	0.00264907	3.65312e+08	3.09931e+08	291366430	3.36541e+08	3.54985e+08	2.60378e+08	3.71141e+08	3.86994e+08	8.87271e+07	2.04524e+08	2.32079e+08	2.18355e+08	2.46369e+08	2.70752e+08	3.38408e+08	2.24952e+08	259554655	2.35565e+08	2.387e+08	1.32859e+08	2.6391e+08
NEG471		PE(16:0/20:5)-H	PE(36:5)-H	PE	(16:0/20:5)	(16:0)	(20:5)			C41 H71 O8 N1 P1	736.492	10.6208	0.268217	1.84464	0.000528942	2.42428e+07	2.13852e+07	2.00295e+07	1.86311e+07	26720242	1.1873e+07	1.77627e+07	2.02222e+07	4.05665e+06	7.44105e+06	9.69961e+06	1.51324e+07	1.28398e+07	1.14729e+07	1.50233e+07	1.15422e+07	1.57394e+07	1.46171e+07	1.48985e+07	7.69066e+06	1.52271e+07
NEG473		PE(16:0p/20:5)-H	PE(36:5p)-H	PE	(16:0p/20:5)	(16:0p)	(20:5)			C41 H71 O7 N1 P1	720.497	11.3511	0.357091	2.33817	0.000113155	2.99108e+07	3.47499e+07	2.1868e+07	3.07853e+07	3.97931e+07	1.94738e+07	3.64062e+07	2.66533e+07	3.55434e+06	5.9614e+06	1.27332e+07	1.22784e+07	1.3236e+07	1.822e+07	2.11843e+07	1.5323e+07	1.57692e+07	1.48139e+07	18954163	6.28672e+06	1.50519e+07
NEG475		PE(16:1/20:5)-H	PE(36:6)-H	PE	(16:1/20:5)	(16:1)	(20:5)			C41 H69 O8 N1 P1	734.477	9.77032	0.0726764	2.74267	0.000469981	1.37554e+06	1.43141e+06	851321	807810	1.70717e+06	504316	987711	836204	191538	222769	331018	482286	377570	514025	511140	469369	869005	839751	848842	431639	811850
NEG479		PE(19:0/18:1)-H	PE(37:1)-H	PE	(19:0/18:1)	(19:0)	(18:1)			C42 H81 O8 N1 P1	758.571	14.1554	0.0431864	1.46344	0.00222199	851316	1.04076e+06	745595	1.09453e+06	985740	644889	1.0568e+06	807003	399422	505941	654935	473604	706594	653850	780920	762854	762967	793445	911402	313367	742492
NEG480		PE(19:0/18:2)-H	PE(37:2)-H	PE	(19:0/18:2)	(19:0)	(18:2)			C42 H79 O8 N1 P1	756.555	13.111	0.150231	1.60581	0.000503788	8.41862e+06	7.42972e+06	7.33958e+06	8.3967e+06	1.21662e+07	6.24975e+06	1.00542e+07	7.89504e+06	3.52905e+06	6.11172e+06	5.76918e+06	5.87629e+06	5.17241e+06	4.88182e+06	5.32392e+06	5.65044e+06	6.26707e+06	6.31522e+06	6.28454e+06	3.39177e+06	6.18728e+06
NEG481		PE(17:0/20:4)-H	PE(37:4)-H	PE	(17:0/20:4)	(17:0)	(20:4)			C42 H75 O8 N1 P1	752.524	12.0669	0.252487	2.07752	8.1035e-06	1.71378e+07	1.40725e+07	1.59717e+07	1.57854e+07	1.95201e+07	11312576	1.96381e+07	1.65697e+07	3.50556e+06	6.41183e+06	8.24264e+06	8.14069e+06	8.47939e+06	8.44925e+06	1.10975e+07	8.25142e+06	1.1701e+07	1.12213e+07	1.12106e+07	5.76898e+06	1.18445e+07
NEG483		PE(38:1)-H	PE(38:1)-H	PE	(38:1)	(38:1)				C43 H83 O8 N1 P1	772.586	13.2608	0.0945954	1.80912	9.20854e-06	2.90855e+06	3.21787e+06	2.72768e+06	2.82109e+06	3.37274e+06	2.14646e+06	3.65824e+06	3.08342e+06	1.68084e+06	1.09468e+06	1.84397e+06	2.01139e+06	1.94752e+06	1.81659e+06	1.30523e+06	1.53057e+06	2.45883e+06	1.75466e+06	2.58597e+06	1.03887e+06	2.7765e+06
NEG485		PE(18:0/20:1)-H	PE(38:1)-H	PE	(18:0/20:1)	(18:0)	(20:1)			C43 H83 O8 N1 P1	772.586	14.6177	0.120168	1.45835	0.00241092	6.77031e+06	7.10296e+06	5.31872e+06	7.22666e+06	7.01094e+06	4.25349e+06	7.06434e+06	5.71729e+06	2.7521e+06	2.67542e+06	4.45019e+06	4.48322e+06	4.82204e+06	4.98414e+06	5.61991e+06	4.81691e+06	5.37758e+06	5.3313e+06	4.58074e+06	2.26327e+06	4.80781e+06
NEG486		PE(38:1p)-H	PE(38:1p)-H	PE	(38:1p)	(38:1p)				C43 H83 O7 N1 P1	756.591	15.3686	0.0950187	1.5833	0.00397096	4.23182e+06	4.09141e+06	3.13554e+06	4.35572e+06	3.83963e+06	2.16278e+06	4.60812e+06	3.08255e+06	1.02693e+06	1.5793e+06	2.31719e+06	2.16709e+06	2.8168e+06	3.07263e+06	3.26698e+06	2.38986e+06	3.03599e+06	3.4538e+06	3.08597e+06	1.3736e+06	3.30025e+06
NEG487		PE(38:2)-H	PE(38:2)-H	PE	(38:2)	(38:2)				C43 H81 O8 N1 P1	770.571	12.4536	0.185682	1.72407	4.84611e-06	1.19616e+07	1.30513e+07	1.3617e+07	1.20487e+07	1.38741e+07	1.20917e+07	1.67284e+07	1.1593e+07	5.61844e+06	6.48564e+06	7.73087e+06	6.13447e+06	8.87245e+06	9.2426e+06	8.90278e+06	7.89533e+06	1.09922e+07	9.64559e+06	1.01318e+07	5.02494e+06	1.1785e+07
NEG489		PE(20:1/18:1)-H	PE(38:2)-H	PE	(20:1/18:1)	(20:1)	(18:1)			C43 H81 O8 N1 P1	770.571	13.6424	0.170497	1.66022	0.000406413	1.11254e+07	1.22694e+07	1.06683e+07	1.17227e+07	1.5423e+07	7.6904e+06	9.96827e+06	1.28926e+07	4.78755e+06	4.44337e+06	6.72162e+06	7.60183e+06	8.22914e+06	7.79598e+06	9.23139e+06	6.45881e+06	7.8215e+06	7.47182e+06	8.15144e+06	2.98672e+06	7.43833e+06
NEG492		PE(38:2p)-H	PE(38:2p)-H	PE	(38:2p)	(38:2p)				C43 H81 O7 N1 P1	754.576	14.366	0.162444	1.83817	0.00609797	6.98414e+06	1.05712e+07	7.01344e+06	1.15397e+07	7.94665e+06	4.84889e+06	1.30248e+07	8.45722e+06	1.53391e+06	3.27186e+06	3.9836e+06	4.26068e+06	7.36627e+06	5.0737e+06	8.57186e+06	4.22947e+06	5.27412e+06	4.91463e+06	5.33582e+06	2.27467e+06	5.33953e+06
NEG495		PE(18:0/20:3)-H	PE(38:3)-H	PE	(18:0/20:3)	(18:0)	(20:3)			C43 H79 O8 N1 P1	768.555	13.0236	0.379162	1.83731	9.07216e-05	4.94935e+07	3.95048e+07	4.08944e+07	4.12382e+07	5.4253e+07	3.15407e+07	4.89187e+07	5.80463e+07	1.36129e+07	1.99141e+07	2.44615e+07	2.57653e+07	2.63318e+07	2.99973e+07	3.50534e+07	2.29192e+07	3.30752e+07	3.14529e+07	3.22109e+07	1.57149e+07	3.24643e+07
NEG503		PE(18:0/20:4)-H	PE(38:4)-H	PE	(18:0/20:4)	(18:0)	(20:4)			C43 H77 O8 N1 P1	766.539	12.2254	0.234839	1.47511	0.00493506	3.47771e+07	2.39339e+07	2.16279e+07	2.3522e+07	2.99945e+07	1.89997e+07	2.5261e+07	3.29132e+07	9.13384e+06	1.90741e+07	1.71041e+07	1.9342e+07	1.71377e+07	2.10353e+07	2.48154e+07	1.5417e+07	2.11106e+07	2.06159e+07	2.15808e+07	1.10232e+07	2.11303e+07
NEG504	Y	PE(18:0/20:4)-H	PE(38:4)-H	PE	(18:0/20:4)	(18:0)	(20:4)			C43 H77 O8 N1 P1	766.539	12.5737	2.0579	2.19006	6.48101e-06	1090047313	9.58839e+08	9.55294e+08	9.93283e+08	1251377794	716810734	1245208156	1279432097	2.52046e+08	3.83661e+08	4.86502e+08	5.09465e+08	5.44554e+08	5.53492e+08	696338297	4.50676e+08	7.18561e+08	6.85372e+08	6.71273e+08	3.86865e+08	7.25785e+08
NEG512		PE(18:0p/20:4)-H	PE(38:4p)-H	PE	(18:0p/20:4)	(18:0p)	(20:4)			C43 H77 O7 N1 P1	750.544	12.7837	0.357311	1.50998	0.00543348	7.19543e+07	5.71245e+07	5.37483e+07	5.99432e+07	6.9106e+07	4.62393e+07	6.9046e+07	8.01527e+07	1.59927e+07	3.67859e+07	4.28251e+07	3.83364e+07	4.09518e+07	5.75721e+07	6.54148e+07	3.8096e+07	4.87257e+07	4.50702e+07	4.70035e+07	2.23457e+07	4.73942e+07
NEG513		PE(18:0p/20:4)-H	PE(38:4p)-H	PE	(18:0p/20:4)	(18:0p)	(20:4)			C43 H77 O7 N1 P1	750.544	13.0857	0.622474	1.47878	0.00242314	1.87233e+08	1.69216e+08	1.53284e+08	1.83788e+08	1.77948e+08	1.32322e+08	2.00002e+08	1.89274e+08	4.18833e+07	109687710	1.2492e+08	1.08858e+08	130572638	1.4188e+08	1.72115e+08	1.12124e+08	1.37097e+08	1.29817e+08	1.30504e+08	6.95393e+07	140713462
NEG515		PE(16:0/22:5)-H	PE(38:5)-H	PE	(16:0/22:5)	(16:0)	(22:5)			C43 H75 O8 N1 P1	764.524	11.6425	0.938307	2.07126	3.54411e-05	2.56337e+08	2.10388e+08	2.03252e+08	2.38157e+08	2.7865e+08	1.42066e+08	2.60999e+08	2.72047e+08	4.42636e+07	8.76556e+07	1.09985e+08	1.29695e+08	145907797	1.28066e+08	1.48483e+08	104864269	1.66872e+08	1.45581e+08	1.58085e+08	9.10646e+07	1.71116e+08
NEG516		PE(18:0/20:5)-H	PE(38:5)-H	PE	(18:0/20:5)	(18:0)	(20:5)			C43 H75 O8 N1 P1	764.524	11.9245	0.627273	2.35295	1.23772e-05	108943917	9.1074e+07	7.53648e+07	7.83694e+07	1.1452e+08	5.75218e+07	1.10291e+08	9.12591e+07	1.89523e+07	2.79087e+07	4.0693e+07	4.28768e+07	4.0418e+07	4.39817e+07	5.28947e+07	4.13943e+07	6.63765e+07	5.63908e+07	5.35741e+07	3.22599e+07	6.35205e+07
NEG517		PE(16:0p/22:5)-H	PE(38:5p)-H	PE	(16:0p/22:5)	(16:0p)	(22:5)			C43 H75 O7 N1 P1	748.529	12.1167	0.60662	1.52148	0.0032017	1.9981e+08	1.59308e+08	1.38613e+08	1.58502e+08	1.67512e+08	114688067	1.74369e+08	1.66508e+08	3.30576e+07	9.1403e+07	1.00217e+08	107904618	1.11265e+08	1.3843e+08	1.53966e+08	1.0459e+08	1.20563e+08	113331222	113532056	6.12601e+07	1.2315e+08
NEG518		PE(16:0p/22:5)-H	PE(38:5p)-H	PE	(16:0p/22:5)	(16:0p)	(22:5)			C43 H75 O7 N1 P1	748.529	12.4371	0.284038	1.53846	0.00135608	3.71238e+07	3.20629e+07	3.02644e+07	3.21893e+07	4.06652e+07	3.07172e+07	3.79884e+07	3.91352e+07	1.00765e+07	1.66672e+07	2.23541e+07	1.92501e+07	2.72375e+07	2.4545e+07	3.55068e+07	2.64586e+07	2.73576e+07	2.58947e+07	2.30997e+07	1.38926e+07	2.55229e+07
NEG520		PE(18:1/20:5)-H	PE(38:6)-H	PE	(18:1/20:5)	(18:1)	(20:5)			C43 H73 O8 N1 P1	762.508	10.81	0.390575	2.94101	6.45871e-05	3.97701e+07	2.67325e+07	2.94227e+07	3.35382e+07	4.16906e+07	1.94737e+07	4.10487e+07	5.43877e+07	2.92519e+06	9.33686e+06	1.21693e+07	1.1603e+07	2.05252e+07	1.33252e+07	1.51409e+07	1.22418e+07	2.2955e+07	1.85441e+07	2.25964e+07	1.00272e+07	2.24918e+07
NEG521	Y	PE(18:2/20:4)-H	PE(38:6)-H	PE	(18:2/20:4)	(18:2)	(20:4)			C43 H73 O8 N1 P1	762.508	11.2691	1.22321	2.24047	0.000139317	4.89713e+08	3.57152e+08	2.99775e+08	3.11438e+08	4.55913e+08	2.0176e+08	3.80858e+08	3.36898e+08	6.06607e+07	1.08304e+08	1.39886e+08	1.77796e+08	1.57545e+08	2.12718e+08	2.3992e+08	1.67863e+08	2.21039e+08	2.12449e+08	2.25751e+08	1.03792e+08	2.12476e+08
NEG524		PE(16:0p/22:6)-H	PE(38:6p)-H	PE	(16:0p/22:6)	(16:0p)	(22:6)			C43 H73 O7 N1 P1	746.513	11.7466	0.833864	1.60985	0.000716522	3.17455e+08	2.37816e+08	2.25726e+08	2.49254e+08	264397443	2.01225e+08	2.83826e+08	2.70544e+08	5.80436e+07	1.2949e+08	1.63664e+08	1.68456e+08	1.73357e+08	1.81019e+08	2.44889e+08	1.54647e+08	1.96464e+08	1.70773e+08	1.81715e+08	1.05342e+08	205677440
NEG527		PE(16:1/22:6)-H	PE(38:7)-H	PE	(16:1/22:6)	(16:1)	(22:6)			C43 H71 O8 N1 P1	760.492	10.0893	0.130027	3.80412	2.11539e-05	4.02912e+06	2.81097e+06	2.47416e+06	2.62725e+06	4.104e+06	1.39042e+06	3.92201e+06	2.66069e+06	210278	708985	569531	945342	682997	1.28524e+06	989165	922296	1.94068e+06	2.14078e+06	2.06605e+06	754047	2.18588e+06
NEG530		PE(19:0/20:4)-H	PE(39:4)-H	PE	(19:0/20:4)	(19:0)	(20:4)			C44 H79 O8 N1 P1	780.555	12.9491	0.180238	1.7455	3.34253e-05	1.14243e+07	9.79249e+06	8.66068e+06	1.09417e+07	1.19955e+07	8.09248e+06	1.28961e+07	1.07477e+07	2.8623e+06	6.86312e+06	6.39121e+06	7.28233e+06	6.49093e+06	5.65183e+06	6.4373e+06	6.46042e+06	8.5733e+06	7.496e+06	7.36149e+06	4.19815e+06	8.41278e+06
NEG532		PE(17:0/22:6)-H	PE(39:6)-H	PE	(17:0/22:6)	(17:0)	(22:6)			C44 H75 O8 N1 P1	776.524	11.7741	0.174237	2.20303	2.96649e-05	9.54616e+06	6.62001e+06	7.52112e+06	6.98105e+06	9.46658e+06	4.88485e+06	8.89282e+06	7.02186e+06	1.42555e+06	2.79211e+06	3.43958e+06	3.61872e+06	3.40598e+06	4.62267e+06	5.02648e+06	3.32833e+06	5.72592e+06	5.08678e+06	5.0162e+06	2.3115e+06	4.80466e+06
NEG536		PE(18:1/22:1)-H	PE(40:2)-H	PE	(18:1/22:1)	(18:1)	(22:1)			C45 H85 O8 N1 P1	798.602	14.7442	0.087	2.2704	0.00298731	2.00162e+06	3.36408e+06	2.21737e+06	1.66602e+06	2.65e+06	1.36313e+06	4.09989e+06	1.39376e+06	875012	286872	1.23912e+06	964694	1.11515e+06	1.36849e+06	1.2961e+06	1.11559e+06	1.53708e+06	2.0615e+06	2.38995e+06	384282	1.14996e+06
NEG538		PE(18:0/22:4)-H	PE(40:4)-H	PE	(18:0/22:4)	(18:0)	(22:4)			C45 H81 O8 N1 P1	794.571	13.2963	0.278871	1.53746	0.0057945	5.18187e+07	3.70514e+07	3.60712e+07	3.43707e+07	4.85618e+07	2.79638e+07	4.32792e+07	5.17732e+07	1.58716e+07	2.15496e+07	2.55875e+07	2.34612e+07	2.40848e+07	3.79623e+07	4.28846e+07	2.38165e+07	3.11475e+07	3.17685e+07	3.25943e+07	1.7566e+07	32241097
NEG539		PE(18:0/22:4)-H	PE(40:4)-H	PE	(18:0/22:4)	(18:0)	(22:4)			C45 H81 O8 N1 P1	794.571	13.6218	0.148317	1.91601	0.000372491	7.84389e+06	6.23828e+06	6.55821e+06	6.60325e+06	8.02087e+06	5.01044e+06	7.20946e+06	9.50907e+06	1.83905e+06	2.65604e+06	3.44723e+06	3.26069e+06	3.31109e+06	5.42974e+06	6.67584e+06	3.12626e+06	3.99256e+06	4.54086e+06	4.3386e+06	2.81111e+06	5.14917e+06
NEG540		PE(20:0e/20:4)-H	PE(40:4e)-H	PE	(20:0e/20:4)	(20:0e)	(20:4)			C45 H83 O7 N1 P1	780.591	14.2427	0.0704847	1.58642	0.0180551	2.73603e+06	3.48752e+06	2.70668e+06	783124	3.03561e+06	2.78942e+06	3.31055e+06	2.67306e+06	520724	1.23028e+06	1.47528e+06	1.68563e+06	2.03795e+06	2.24761e+06	2.62818e+06	1.74075e+06	9.16947e+06	2.58745e+06	2.28745e+06	923923	2.508e+06
NEG542		PE(18:0p/22:4)-H	PE(40:4p)-H	PE	(18:0p/22:4)	(18:0p)	(22:4)			C45 H81 O7 N1 P1	778.576	13.8507	0.273099	1.81374	0.000578232	3.26529e+07	2.48506e+07	2.01225e+07	2.3523e+07	2.67196e+07	1.65159e+07	2.89436e+07	2.41452e+07	4.85558e+06	1.07159e+07	1.17352e+07	1.19576e+07	1.41486e+07	1.90736e+07	2.07045e+07	1.56856e+07	1.81135e+07	1.80775e+07	1.78662e+07	8.21649e+06	1.8257e+07
NEG543		PE(20:0p/20:4)-H	PE(40:4p)-H	PE	(20:0p/20:4)	(20:0p)	(20:4)			C45 H81 O7 N1 P1	778.576	14.1907	0.123343	1.21948	0.28559	2.04178e+07	2.12116e+07	1.9466e+07	2.38855e+07	2.36129e+07	1.66123e+07	2.63505e+07	2.0281e+07	4.74801e+06	1.2278e+07	1.36055e+07	2.83876e+07	3.37366e+07	1.6208e+07	1.92176e+07	1.27291e+07	1.76868e+07	1.87413e+07	1.69691e+07	8.46107e+06	1.84268e+07
NEG545		PE(18:0/22:5)-H	PE(40:5)-H	PE	(18:0/22:5)	(18:0)	(22:5)			C45 H79 O8 N1 P1	792.555	12.5855	0.330834	1.57857	0.00429662	5.65105e+07	3.54972e+07	3.79525e+07	3.82397e+07	4.63441e+07	2.72864e+07	4.5328e+07	5.23489e+07	1.11118e+07	2.13851e+07	2.66856e+07	2.80867e+07	2.60336e+07	3.38732e+07	4.12101e+07	2.66871e+07	3.18071e+07	3.09966e+07	3.09383e+07	1.72158e+07	3.20539e+07
NEG546		PE(18:0/22:5)-H	PE(40:5)-H	PE	(18:0/22:5)	(18:0)	(22:5)			C45 H79 O8 N1 P1	792.555	12.9728	0.301944	2.21678	0.00011804	4.00001e+07	2.35256e+07	2.29412e+07	2.24369e+07	3.2027e+07	1.85278e+07	3.01271e+07	3.48661e+07	6.24313e+06	1.03508e+07	1.16482e+07	1.26341e+07	1.44146e+07	1.71731e+07	1.77642e+07	1.1023e+07	1.94775e+07	1.83047e+07	1.9429e+07	9136862	1.96281e+07
NEG550		PE(18:0p/22:5)-H	PE(40:5p)-H	PE	(18:0p/22:5)	(18:0p)	(22:5)			C45 H79 O7 N1 P1	776.56	13.4355	0.186934	1.78591	0.000184445	1.46536e+07	1.0907e+07	9.53571e+06	1.06878e+07	1.25572e+07	8.1868e+06	1.34946e+07	1.16322e+07	2.26543e+06	5.37621e+06	7.45244e+06	7.35027e+06	7.82863e+06	7.34049e+06	7.8313e+06	5.8763e+06	8.30418e+06	8.69287e+06	9.18839e+06	4.38884e+06	8.40936e+06
NEG553	Y	PE(18:1/22:5)-H	PE(40:6)-H	PE	(18:1/22:5)	(18:1)	(22:5)			C45 H77 O8 N1 P1	790.539	12.2718	1.48331	2.54788	1.7646e-06	5.37031e+08	4.61429e+08	4.24767e+08	4.36856e+08	5.49335e+08	3.2568e+08	5.73849e+08	5.74177e+08	8.47845e+07	1.41255e+08	1.84938e+08	2.00159e+08	2.11169e+08	2.2753e+08	287319217	1.86906e+08	3.2196e+08	3.14233e+08	3.05028e+08	1.65236e+08	318764207
NEG554		PE(18:0e/22:6)-H	PE(40:6e)-H	PE	(18:0e/22:6)	(18:0e)	(22:6)			C45 H79 O7 N1 P1	776.56	13.1129	0.320853	1.57595	0.00155065	4.58589e+07	4.05238e+07	3.41489e+07	4.08156e+07	4.06227e+07	2.72268e+07	4.5461e+07	4.08393e+07	8.49995e+06	2.23841e+07	2.4837e+07	2.38513e+07	2.72602e+07	3.13041e+07	3.80776e+07	2.3981e+07	3.10277e+07	2.91038e+07	2.95677e+07	1.56948e+07	3.12436e+07
NEG556		PE(18:0p/22:6)-H	PE(40:6p)-H	PE	(18:0p/22:6)	(18:0p)	(22:6)			C45 H77 O7 N1 P1	774.544	12.7656	0.578737	1.66733	0.000380153	1.2949e+08	1.08222e+08	1.00742e+08	1.19168e+08	1.14694e+08	8.3611e+07	1.32568e+08	1.24708e+08	2.27836e+07	5.89606e+07	7.31077e+07	6.78726e+07	7.89782e+07	7.74328e+07	1.02628e+08	6.59386e+07	8.57105e+07	8.0457e+07	8.37876e+07	4.16019e+07	8.33645e+07
NEG559		PE(18:1/22:6)-H	PE(40:7)-H	PE	(18:1/22:6)	(18:1)	(22:6)			C45 H75 O8 N1 P1	788.524	11.349	0.954515	2.38634	7.47314e-05	267735819	206079379	1.59931e+08	2.09707e+08	2.66584e+08	1.24375e+08	2.42803e+08	2.14342e+08	2.36976e+07	5.14465e+07	7.89564e+07	1.04795e+08	1.05463e+08	1.13423e+08	1.46426e+08	8.46434e+07	1.22709e+08	1.1548e+08	1.26751e+08	5.52932e+07	1.11127e+08
NEG561		PE(18:1p/22:6)-H	PE(40:7p)-H	PE	(18:1p/22:6)	(18:1p)	(22:6)			C45 H75 O7 N1 P1	772.529	11.8277	0.373839	1.72951	0.00335905	7.95481e+07	5.08923e+07	41781878	4.85276e+07	5.00241e+07	3.61906e+07	5.21904e+07	4.73542e+07	8.42597e+06	2.21817e+07	2.95712e+07	3.05687e+07	3.17412e+07	3.27e+07	4.98593e+07	2.99951e+07	3.61105e+07	3.43787e+07	3.50692e+07	2.14571e+07	39870216
NEG563		PE(18:2/22:6)-H	PE(40:8)-H	PE	(18:2/22:6)	(18:2)	(22:6)			C45 H73 O8 N1 P1	786.508	10.4886	0.394971	3.29742	3.55341e-05	4.85887e+07	2.48023e+07	2.52131e+07	2.90957e+07	3.31438e+07	1.60424e+07	3.60458e+07	3.00929e+07	2.48712e+06	7.88893e+06	9.15247e+06	9.5711e+06	9.19764e+06	1.17497e+07	1.34409e+07	1.02136e+07	1.84364e+07	1.89251e+07	1.87875e+07	9.23618e+06	2.0018e+07
NEG564		PE(18:2/22:6)-H	PE(40:8)-H	PE	(18:2/22:6)	(18:2)	(22:6)			C45 H73 O8 N1 P1	786.508	10.789	0.171492	2.68391	1.32113e-05	7.71219e+06	6.25895e+06	5.63009e+06	6.04796e+06	6.95441e+06	3.39772e+06	5.90125e+06	5.52912e+06	407561	1.24368e+06	2.82604e+06	2.12026e+06	2.55602e+06	3.05395e+06	3.50054e+06	1.96456e+06	5.19612e+06	4.55307e+06	3.80555e+06	777909	3.86634e+06
NEG565		PE(18:2p/22:6)-H	PE(40:8p)-H	PE	(18:2p/22:6)	(18:2p)	(22:6)			C45 H73 O7 N1 P1	770.513	11.0089	0.166769	2.16487	0.000934579	1.26837e+07	6.42304e+06	5.94367e+06	7.33615e+06	7.38928e+06	5.65878e+06	9.4744e+06	7.93173e+06	359339	2.92584e+06	4.2416e+06	3.09272e+06	3.54025e+06	4.76075e+06	6.32554e+06	3.78147e+06	5.69441e+06	4.96769e+06	5.44321e+06	2.29577e+06	6172141
NEG568		PE(18:1/24:0)-H	PE(42:1)-H	PE	(18:1/24:0)	(18:1)	(24:0)			C47 H91 O8 N1 P1	828.649	17.2009	9.85952e-05	1.7673	0.000755036	4.36455e+06	3.63996e+06	2.84204e+06	3.53476e+06	3.33715e+06	2.07655e+06	3.81227e+06	2.58778e+06	1.01024e+06	1.21472e+06	1.42893e+06	1.84957e+06	2.29219e+06	2.53567e+06	2.49342e+06	1.9973e+06	2.65097e+06	2.6929e+06	2.7895e+06	1.33846e+06	2.71661e+06
NEG570		PE(20:0p/22:5)-H	PE(42:5p)-H	PE	(20:0p/22:5)	(20:0p)	(22:5)			C47 H83 O7 N1 P1	804.591	14.1805	0.000104669	1.63922	0.00121405	4.60286e+06	4.25157e+06	3.59948e+06	4.23757e+06	4.69483e+06	2.88848e+06	5.02812e+06	3.74615e+06	653384	2.54313e+06	2.45968e+06	2.2557e+06	3.22268e+06	2.95059e+06	3.66216e+06	2.41413e+06	3.75034e+06	3.27487e+06	3.37528e+06	1.56804e+06	3.70241e+06
NEG571		PE(20:0p/22:6)-H	PE(42:6p)-H	PE	(20:0p/22:6)	(20:0p)	(22:6)			C47 H81 O7 N1 P1	802.576	13.8235	0.156736	1.65499	0.000196307	8.39063e+06	8.59989e+06	8.58265e+06	1.01906e+07	9.52175e+06	7.6058e+06	1.03379e+07	9.85488e+06	1.88879e+06	4.50697e+06	5.57618e+06	5.78953e+06	6.36365e+06	6.47882e+06	8.10887e+06	5.447e+06	6.94811e+06	7.05183e+06	6.4484e+06	3.09834e+06	8.09396e+06
POS752	Y	PE(16:0/18:1)+Na	PE(34:1)+Na	PE	(16:0/18:1)	(16:0)	(18:1)			C39 H76 O8 N1 P1 Na1	740.52	11.5791	1.25306	2.40818	3.12886e-05	4.31883e+08	3.14609e+08	3.22234e+08	2.92356e+08	4.81847e+08	1.97931e+08	3.79798e+08	3.56962e+08	6.53568e+07	1.59059e+08	1.20387e+08	1.57999e+08	1.43584e+08	1.68973e+08	193073153	1.44978e+08	2.40242e+08	2.39153e+08	2.36177e+08	2.54104e+08	2.39586e+08
POS767	Y	PE(18:0/18:1)+Na	PE(36:1)+Na	PE	(18:0/18:1)	(18:0)	(18:1)			C41 H80 O8 N1 P1 Na1	768.551	12.5911	3.06757	2.75288	6.81253e-06	2000432129	1973277470	1688693381	1790431355	2494742123	1171722909	2713656091	2128687456	3.39706e+08	8.66915e+08	6.87961e+08	6.93988e+08	7.47107e+08	8.48605e+08	1001236247	6.12638e+08	1299251760	1270574755	1267546123	1253365480	1359169935
POS772	Y	PE(18:1/18:1)+Na	PE(36:2)+Na	PE	(18:1/18:1)	(18:1)	(18:1)			C41 H78 O8 N1 P1 Na1	766.536	11.6634	1.22779	2.20938	3.95538e-05	4.09097e+08	3.33199e+08	3.32657e+08	3.33656e+08	4.65245e+08	2.04736e+08	4.2171e+08	4.12362e+08	5.91199e+07	1.8279e+08	1.46182e+08	1.8052e+08	1.80115e+08	188612757	2.34063e+08	1.46912e+08	2.60042e+08	2.54497e+08	2.55733e+08	2.55683e+08	2.60203e+08
POS780	Y	PE(18:1/18:2)+Na	PE(36:3)+Na	PE	(18:1/18:2)	(18:1)	(18:2)			C41 H76 O8 N1 P1 Na1	764.52	11.3294	1.61978	1.53813	0.000240794	1092019005	9.75556e+08	8.77274e+08	907480281	1188821330	6.99128e+08	1011229613	9.4113e+08	3.50629e+08	6.54827e+08	5.62624e+08	6.53742e+08	6.38917e+08	7.42724e+08	766159634	6.31667e+08	8.70984e+08	8.22158e+08	7.74134e+08	8.23766e+08	8.77836e+08
POS791	Y	PE(16:0p/20:4)+H	PE(36:4p)+H	PE	(16:0p/20:4)	(16:0p)	(20:4)			C41 H75 O7 N1 P1	724.528	12.0731	1.05535	1.56508	0.00215216	4.7698e+08	4.22197e+08	3.61744e+08	4.2844e+08	4.75036e+08	3.04242e+08	4.99331e+08	5.04243e+08	9.43761e+07	3.33264e+08	2.64612e+08	2.47137e+08	268813302	3.29681e+08	4.25156e+08	2.55512e+08	3.50071e+08	3.39076e+08	3.15638e+08	3.35878e+08	3.37998e+08
POS738		PE(19:1)+H	PE(19:1)+H	PE	(19:1)	(19:1)				C24 H47 O8 N1 P1	508.303	3.56205	0.0606733	1.00439	0.98687	5.47844e+06	4.66046e+06	1.08678e+07	6.11031e+06	1.48463e+06	4.19584e+06	1.62803e+06	8.3679e+06	7.18727e+06	754407	3.97108e+06	7.57629e+06	6.22859e+06	7.12845e+06	6.05366e+06	3.70653e+06	1.07896e+07	1.09993e+07	1.10957e+07	1.15524e+07	9.73261e+06
POS739		PE(19:2)+H	PE(19:2)+H	PE	(19:2)	(19:2)				C24 H45 O8 N1 P1	506.288	2.8368	0.0240371	0.940063	0.834355	1.35745e+06	1.13488e+06	4.06537e+06	1.83116e+06	553704	1.41656e+06	608147	2.85285e+06	2.81851e+06	216638	1.81057e+06	2.80359e+06	2.04261e+06	1.86635e+06	1.95908e+06	1.18392e+06	3.8684e+06	4.07191e+06	3.57818e+06	3.49577e+06	3.34981e+06
POS740		PE(20:4e)+H	PE(20:4e)+H	PE	(20:4e)	(20:4e)				C25 H45 O7 N1 P1	502.293	2.702	0.410405	1.87301	0.00025625	6.22154e+07	4.68842e+07	3.00162e+07	5.0443e+07	5.60901e+07	3.2622e+07	5.99133e+07	5.37839e+07	1.91255e+07	1.91968e+07	2.40887e+07	2.73422e+07	2.71924e+07	3.36322e+07	3.47122e+07	2.39819e+07	2.43467e+07	3.67718e+07	3.74239e+07	3.68319e+07	3.59684e+07
POS741		PE(20:4p)+H	PE(20:4p)+H	PE	(20:4p)	(20:4p)				C25 H43 O7 N1 P1	500.277	2.301	0.0905041	2.23756	0.000455592	2.48621e+06	2.18471e+06	1.2597e+06	1.76597e+06	2.81046e+06	1.04582e+06	2.31205e+06	1.62936e+06	776689	540749	725005	719395	789662	1.24911e+06	863358	1.26065e+06	1.40412e+06	1.31506e+06	1.1383e+06	1.40254e+06	1.37694e+06
POS742		PE(21:2)+Na	PE(21:2)+Na	PE	(21:2)	(21:2)				C26 H48 O8 N1 P1 Na1	556.301	2.81654	0.0155062	1.02249	0.940999	1.58602e+06	1.07293e+06	2.87092e+06	1.37774e+06	220806	1.24365e+06	253528	2.77104e+06	1.82673e+06	74390.7	1.43817e+06	2.10126e+06	1.59765e+06	1.65299e+06	1.52242e+06	932426	3.22366e+06	3.47216e+06	3.58738e+06	3.08795e+06	3.08854e+06
POS743		PE(21:3)+Na	PE(21:3)+Na	PE	(21:3)	(21:3)				C26 H46 O8 N1 P1 Na1	554.285	2.59318	0.0118609	1.23473	0.491785	5.53845e+06	3.10932e+06	1.04461e+07	5.45668e+06	1.3431e+06	4.85583e+06	1.64339e+06	1.1378e+07	5.86311e+06	725636	4.5601e+06	6.59214e+06	5.26724e+06	4.40729e+06	5.19154e+06	2.84255e+06	1.14654e+07	1.11907e+07	1.05771e+07	1.07613e+07	1.08339e+07
POS744		PE(21:4)+Na	PE(21:4)+Na	PE	(21:4)	(21:4)				C26 H44 O8 N1 P1 Na1	552.27	2.72846	0.0167189	0.927287	0.837948	553826	470970	1.76465e+06	509284	176360	538245	143395	1.92149e+06	1.32293e+06	0	672047	1.25975e+06	926738	751157	1.03952e+06	582698	1.73472e+06	1.60985e+06	1.88902e+06	2.11151e+06	1.67252e+06
POS745		PE(21:4)+H	PE(21:4)+H	PE	(21:4)	(21:4)				C26 H45 O8 N1 P1	530.288	2.72846	0.0358345	1.04006	0.892378	7.79412e+06	5.10019e+06	1.6279e+07	8.86254e+06	2.35801e+06	7.27194e+06	2.62612e+06	1.82892e+07	1.19476e+07	1.51213e+06	8.38623e+06	1.13096e+07	8.75413e+06	9.09034e+06	9.57461e+06	5.36454e+06	1.7962e+07	1.82822e+07	1.8492e+07	1.83584e+07	1.77994e+07
POS746		PE(23:4)+H	PE(23:4)+H	PE	(23:4)	(23:4)				C28 H49 O8 N1 P1	558.319	3.41976	0.00933412	1.10171	0.7719	1.46791e+06	586267	2.57764e+06	1.22571e+06	309336	1.10308e+06	238521	2.99871e+06	1.76838e+06	97896.9	1.17077e+06	1.59027e+06	1.29369e+06	1.55798e+06	1.43643e+06	621753	3.01652e+06	2.7669e+06	2.85452e+06	3.11402e+06	2.57249e+06
POS748		PE(32:1)+H	PE(32:1)+H	PE	(32:1)	(32:1)				C37 H73 O8 N1 P1	690.507	11.5508	0.342106	1.89328	0.00105399	4.12594e+07	3.8006e+07	3.00495e+07	2.89691e+07	5.07643e+07	2.03563e+07	2.57918e+07	2.84085e+07	1.12574e+07	1.45876e+07	1.34756e+07	2.37285e+07	1.54312e+07	1.95644e+07	2.18516e+07	1.93357e+07	2.54498e+07	2.50209e+07	2.49973e+07	2.46391e+07	2.40256e+07
POS749		PE(16:0p/16:1)+H	PE(32:1p)+H	PE	(16:0p/16:1)	(16:0p)	(16:1)			C37 H73 O7 N1 P1	674.512	12.0864	0.188803	1.64202	0.000260053	13338799	1.56922e+07	9.46176e+06	1.26715e+07	1.4388e+07	1.04075e+07	1.45703e+07	1.40163e+07	3.40411e+06	8.56467e+06	7.24343e+06	9.40493e+06	8.41823e+06	8.5254e+06	1.03879e+07	7.72081e+06	1.09773e+07	9.7212e+06	1.01505e+07	1.02413e+07	1.09021e+07
POS750		PE(32:2)+H	PE(32:2)+H	PE	(32:2)	(32:2)				C37 H71 O8 N1 P1	688.491	10.6222	0.140174	1.96589	0.00024472	8.37013e+06	3.68149e+06	6.46174e+06	6.18543e+06	6.44137e+06	4.41834e+06	6.43981e+06	6.97174e+06	2.47683e+06	3.32752e+06	2.47838e+06	5.00153e+06	2.96712e+06	3.90632e+06	2.68003e+06	2.07214e+06	6.07369e+06	5.30257e+06	5.08798e+06	3.52498e+06	6.06766e+06
POS751		PE(18:0p/16:0)+H	PE(34:0p)+H	PE	(18:0p/16:0)	(18:0p)	(16:0)			C39 H79 O7 N1 P1	704.559	14.126	0.0777836	1.1541	0.575973	8.82389e+06	1.01627e+07	4.86652e+06	7.51479e+06	7.65146e+06	3.04255e+06	8.8059e+06	4.91742e+06	885066	2.82549e+06	1.93286e+06	9.68892e+06	1.15801e+07	5.52372e+06	8.61429e+06	7.28606e+06	9.97398e+06	5.10159e+06	8.70688e+06	5.55428e+06	5.3287e+06
POS816	Y	PE(16:0p/22:6)+H	PE(38:6p)+H	PE	(16:0p/22:6)	(16:0p)	(22:6)			C43 H75 O7 N1 P1	748.528	11.7605	1.14464	1.81817	0.000144803	4.84714e+08	3.83699e+08	3.42372e+08	3.81876e+08	423914051	2.75601e+08	4.51822e+08	4.0964e+08	6.80432e+07	2.64838e+08	2.06331e+08	2.23426e+08	2.13589e+08	2.32483e+08	3.23883e+08	2.01918e+08	3.01698e+08	2.90745e+08	2.90485e+08	2.84681e+08	3.07804e+08
POS753		PE(34:1)+H	PE(34:1)+H	PE	(34:1)	(34:1)				C39 H77 O8 N1 P1	718.538	12.5516	0.810678	1.85649	3.80329e-05	1.99524e+08	2.01736e+08	1.56496e+08	1.88079e+08	2.21669e+08	1.14898e+08	1.97917e+08	1.81427e+08	6.1012e+07	9.43235e+07	8.14337e+07	1.0501e+08	9.73655e+07	1.1544e+08	1.38744e+08	9.40428e+07	1.32132e+08	137880333	137498707	1.35746e+08	1.33375e+08
POS754		PE(16:0p/18:1)+H	PE(34:1p)+H	PE	(16:0p/18:1)	(16:0p)	(18:1)			C39 H77 O7 N1 P1	702.543	13.1021	0.637803	1.74716	0.000378163	1.5835e+08	1.67228e+08	1.17221e+08	157702107	1.42641e+08	9.07883e+07	1.52169e+08	119973373	3.33394e+07	7.75407e+07	62528796	7.45047e+07	8.74102e+07	1.07171e+08	1.10006e+08	8.05692e+07	9.93216e+07	1.11015e+08	9.80761e+07	1.06215e+08	1.07692e+08
POS755		PE(16:0p/18:1)+H	PE(34:1p)+H	PE	(16:0p/18:1)	(16:0p)	(18:1)			C39 H77 O7 N1 P1	702.543	13.44	0.220315	1.58266	0.0409966	2.78893e+07	3.57265e+07	2.0076e+07	2.67562e+07	1.32551e+07	5.1741e+06	2.47448e+07	2.94909e+07	6.59086e+06	1.39779e+07	1.08895e+07	1.63116e+07	1.58249e+07	1.64862e+07	2.02479e+07	1.53708e+07	2.20942e+07	1.67471e+07	5.6739e+06	1.9258e+07	1.68177e+07
POS756		PE(34:2)+Na	PE(34:2)+Na	PE	(34:2)	(34:2)				C39 H74 O8 N1 P1 Na1	738.504	11.746	0.297497	1.40853	0.000224323	3.57912e+07	4.45256e+07	3.44454e+07	3.48908e+07	4.2668e+07	2.98118e+07	4.187e+07	3.36591e+07	1.96732e+07	2.62926e+07	2.56881e+07	2.73848e+07	2.48226e+07	3.15622e+07	2.72563e+07	2.86486e+07	3.61767e+07	3.1081e+07	3.68778e+07	3.61827e+07	3.45186e+07
POS759		PE(34:2e)+Na	PE(34:2e)+Na	PE	(34:2e)	(34:2e)				C39 H76 O7 N1 P1 Na1	724.525	13.1012	0.172149	1.44976	0.000737877	1.4681e+07	1.63522e+07	1.23859e+07	1.48793e+07	1.51007e+07	1.05877e+07	14570535	1.35799e+07	5.57682e+06	1.02684e+07	7.52285e+06	9.33991e+06	1.13645e+07	1.19047e+07	1.18822e+07	9.48961e+06	1.18914e+07	1.17471e+07	1.12119e+07	1.2725e+07	1.28864e+07
POS760		PE(16:0p/18:2)+H	PE(34:2p)+H	PE	(16:0p/18:2)	(16:0p)	(18:2)			C39 H75 O7 N1 P1	700.528	12.2773	0.543891	1.68235	0.000316301	9.40826e+07	9.65658e+07	8.62048e+07	9.78334e+07	1.08867e+08	5.8384e+07	1.12764e+08	8.60692e+07	2.2571e+07	6.30348e+07	5.26238e+07	5.2357e+07	5.49623e+07	6.74738e+07	7.10881e+07	5.62068e+07	74500554	7.24728e+07	7.11406e+07	6.65618e+07	7.20768e+07
POS761		PE(34:3)+Na	PE(34:3)+Na	PE	(34:3)	(34:3)				C39 H72 O8 N1 P1 Na1	736.489	10.8014	0.176946	1.74319	0.000412989	9.04265e+06	1.09899e+07	8.02654e+06	7.94179e+06	1.27751e+07	5.69971e+06	9.23261e+06	8.14539e+06	3.14015e+06	4.82238e+06	4.44675e+06	5.93663e+06	5.64786e+06	5.50522e+06	6.1919e+06	5.52885e+06	6.79244e+06	6.00044e+06	6.33066e+06	7.23921e+06	7.02069e+06
POS762		PE(34:3)+H	PE(34:3)+H	PE	(34:3)	(34:3)				C39 H73 O8 N1 P1	714.507	10.8014	0.555594	2.04769	0.000112539	8.83553e+07	8.66052e+07	6.22173e+07	6.84064e+07	104536845	4.23335e+07	7.44867e+07	7.25574e+07	1.96975e+07	3.47044e+07	3.19393e+07	4.63739e+07	3.8801e+07	4.02024e+07	4.29604e+07	3.80902e+07	5.66346e+07	5.3936e+07	5.16498e+07	5.30071e+07	5.86711e+07
POS764		PE(35:2)+H	PE(35:2)+H	PE	(35:2)	(35:2)				C40 H77 O8 N1 P1	730.538	12.2563	0.313687	2.05751	7.09092e-05	2.32795e+07	2.3591e+07	2.52259e+07	2.48385e+07	3.2874e+07	1.41184e+07	3.24845e+07	2.52639e+07	6.17102e+06	1.44879e+07	1.22962e+07	1.05823e+07	1.24728e+07	1.42496e+07	1.60466e+07	1.17129e+07	1.95101e+07	2.01749e+07	1.7512e+07	2.10025e+07	1.89155e+07
POS765		PE(35:3)+H	PE(35:3)+H	PE	(35:3)	(35:3)				C40 H75 O8 N1 P1	728.522	11.3389	0.149621	1.22859	0.0264856	1.43041e+07	1.54597e+07	1.59273e+07	1.68876e+07	1.97644e+07	1.13456e+07	2.05451e+07	1.61794e+07	9.90543e+06	1.39802e+07	1.28005e+07	1.21968e+07	1.60616e+07	1.35148e+07	1.4921e+07	1.27683e+07	1.47318e+07	1.52496e+07	1.34142e+07	1.51487e+07	1.43592e+07
POS830	Y	PE(18:0/22:6)+H	PE(40:6)+H	PE	(18:0/22:6)	(18:0)	(22:6)			C45 H79 O8 N1 P1	792.554	12.2862	2.10778	2.99502	1.79905e-06	1038768936	8.53392e+08	786339207	8.09065e+08	1055612513	4.80121e+08	1024119685	9.57409e+08	1.23504e+08	3.03822e+08	2.5798e+08	2.83312e+08	2.91228e+08	3.51697e+08	4.38941e+08	2.88341e+08	5.94524e+08	5.74687e+08	5.39824e+08	5.72275e+08	5.6146e+08
POS769		PE(36:1)+H	PE(36:1)+H	PE	(18:0/18:1)	(18:0)	(18:1)			C41 H81 O8 N1 P1	746.569	13.5947	0.950689	1.97671	1.94334e-05	262467311	2.40132e+08	2.16837e+08	2.79406e+08	2.95858e+08	1.54695e+08	2.76266e+08	2.32178e+08	7.66384e+07	1.11596e+08	1.09335e+08	1.04491e+08	1.48531e+08	1.54785e+08	166925393	1.18154e+08	186431689	180264167	1.69971e+08	1.79425e+08	1.88197e+08
POS835	Y	PE(18:1/22:6)+H	PE(40:7)+H	PE	(18:1/22:6)	(18:1)	(22:6)			C45 H77 O8 N1 P1	790.538	11.3694	1.22099	1.4548	0.000665846	6.66789e+08	6.56862e+08	6.81163e+08	7.42749e+08	7.71833e+08	5.78855e+08	8.20499e+08	7.0825e+08	2.13913e+08	4.76745e+08	4.53878e+08	5.3253e+08	6.0267e+08	5.26752e+08	5.90175e+08	4.71216e+08	6.21946e+08	6.13232e+08	5.69743e+08	6.24645e+08	6.17452e+08
POS770		PE(18:0p/18:1)+H	PE(36:1p)+H	PE	(18:0p/18:1)	(18:0p)	(18:1)			C41 H81 O7 N1 P1	730.575	14.2045	0.696237	1.81583	0.00110451	2.22683e+08	2.20551e+08	1.37292e+08	1.93469e+08	1.71682e+08	1.01604e+08	189264752	1.32874e+08	3.73091e+07	9.4645e+07	6.65366e+07	8.83178e+07	1.10366e+08	1.31873e+08	1.1724e+08	1.07868e+08	1.3506e+08	1.37155e+08	1.26455e+08	1.32212e+08	1.32426e+08
POS773		PE(18:1/18:1)+Na	PE(36:2)+Na	PE	(18:1/18:1)	(18:1)	(18:1)			C41 H78 O8 N1 P1 Na1	766.536	11.9316	0.784375	2.43502	7.30658e-06	1.56549e+08	1.40853e+08	113778725	1.23756e+08	1.63805e+08	8.19589e+07	1.61492e+08	132429788	2.25612e+07	7.18626e+07	4.86768e+07	5.0061e+07	5.70678e+07	6.11943e+07	7.72612e+07	5.26352e+07	9.98919e+07	8.84982e+07	9.9196e+07	1.10506e+08	9.18395e+07
POS774		PE(18:0/18:2)+Na	PE(36:2)+Na	PE	(18:0/18:2)	(18:0)	(18:2)			C41 H78 O8 N1 P1 Na1	766.536	12.7628	0.515653	1.73386	1.1411e-06	7.84638e+07	7.89145e+07	7.79273e+07	7.57964e+07	8.67713e+07	6.02571e+07	8.71677e+07	7.56148e+07	2.86092e+07	4.83129e+07	4.80786e+07	3.85962e+07	4.62531e+07	5.1895e+07	5.20518e+07	4.43139e+07	7.42306e+07	6.22854e+07	6.47492e+07	6.64988e+07	6.89496e+07
POS775		PE(36:2)+H	PE(36:2)+H	PE	(18:0/18:2)	(18:0)	(18:2)			C41 H79 O8 N1 P1	744.554	12.7628	0.381889	1.33854	0.556106	1.23959e+08	1.4211e+08	1211218308	140815146	128349223	7.9039e+08	1.7133e+08	1385855944	2.99412e+07	5.42116e+07	5.55525e+08	5.01679e+08	5.67033e+08	6.70581e+08	6.26291e+08	5.33071e+07	943331810	8.81116e+08	917410266	9.16673e+07	9.32814e+07
POS776		PE(36:2e)+Na	PE(36:2e)+Na	PE	(36:2e)	(36:2e)				C41 H80 O7 N1 P1 Na1	752.556	14.2163	0.218969	1.59321	0.000873122	22346714	2.76572e+07	1.73756e+07	2.19226e+07	2.15861e+07	1.53108e+07	2.26811e+07	1.70273e+07	6.75831e+06	1.33201e+07	9.32279e+06	1.31938e+07	1.49627e+07	1.58421e+07	1.62951e+07	1.44394e+07	1.73554e+07	1.60759e+07	1.74291e+07	1.67569e+07	1.84134e+07
POS777		PE(18:0p/18:2)+H	PE(36:2p)+H	PE	(18:0p/18:2)	(18:0p)	(18:2)			C41 H79 O7 N1 P1	728.559	13.1941	0.600421	2.31743	0.00259325	2.06648e+08	2.1869e+08	7.97873e+07	1.01471e+08	157476416	9.86022e+07	1.6686e+08	9.43262e+07	1.61142e+07	5.75639e+07	4.33437e+07	5.08115e+07	4.95907e+07	6.43387e+07	1.13262e+08	8.99367e+07	7.47488e+07	1.30495e+08	1.12616e+08	1.19207e+08	130526966
POS781		PE(18:0/18:3)+Na	PE(36:3)+Na	PE	(18:0/18:3)	(18:0)	(18:3)			C41 H76 O8 N1 P1 Na1	764.52	11.8458	0.400487	1.74782	1.45407e-05	4.67466e+07	4.69666e+07	4.83469e+07	5.24964e+07	5.47523e+07	3.20471e+07	5.43835e+07	4.56494e+07	1.51358e+07	2.93808e+07	2.80453e+07	2.92627e+07	3.13654e+07	3.00012e+07	2.92617e+07	2.57549e+07	4.00105e+07	3.77098e+07	3.63728e+07	4.13441e+07	4.02167e+07
POS784		PE(16:0p/20:3)+H	PE(36:3p)+H	PE	(16:0p/20:3)	(16:0p)	(20:3)			C41 H77 O7 N1 P1	726.543	12.3613	0.492073	2.09807	0.000556671	7.51558e+07	7.0579e+07	4.937e+07	6.06317e+07	9.51668e+07	4.00055e+07	8.3915e+07	5.02e+07	1.10602e+07	3.08926e+07	2.52284e+07	2.63633e+07	3.62663e+07	4.45748e+07	4.42822e+07	3.15734e+07	5.19741e+07	44933184	4.25312e+07	4.20348e+07	4.43848e+07
POS786		PE(18:2/18:2)+Na	PE(36:4)+Na	PE	(18:2/18:2)	(18:2)	(18:2)			C41 H74 O8 N1 P1 Na1	762.504	10.0267	0.147971	2.98319	3.3122e-05	4.88592e+06	4.27478e+06	3.64043e+06	3.36052e+06	5.92365e+06	2.07692e+06	5.19133e+06	4.2844e+06	187821	1.60995e+06	1.24009e+06	1.44561e+06	1.22915e+06	2.00294e+06	1.8559e+06	1.70437e+06	2.54564e+06	2.83159e+06	2.67489e+06	2.80609e+06	3.07312e+06
POS789		PE(36:4)+H	PE(36:4)+H	PE	(36:4)	(36:4)				C41 H75 O8 N1 P1	740.522	11.02	0.857633	2.91709	8.35147e-06	1.61515e+08	1.25954e+08	1.44957e+08	1.49079e+08	1.90238e+08	7.50929e+07	1.97974e+08	1.54302e+08	1.96795e+07	6.45606e+07	4.93879e+07	5.28021e+07	5.57764e+07	6.34527e+07	5.76571e+07	4.77489e+07	1.08343e+08	1.02328e+08	9.73307e+07	8.44349e+07	1.07405e+08
POS792		PE(36:4p)+Na	PE(36:4p)+Na	PE	(16:0p/20:4)	(16:0p)	(20:4)			C41 H74 O7 N1 P1 Na1	746.51	12.0731	0.185052	1.23433	0.0311423	2.70599e+07	3.16844e+07	2.56738e+07	2.94109e+07	3.02868e+07	2.71273e+07	3.19735e+07	3.226e+07	1.02042e+07	2.94524e+07	2.38941e+07	2.1934e+07	2.47232e+07	2.61081e+07	2.94034e+07	2.5054e+07	2.78665e+07	2.63031e+07	2.53513e+07	2.8283e+07	2.66028e+07
POS794		PE(18:3/18:2)+H	PE(36:5)+H	PE	(18:3/18:2)	(18:3)	(18:2)			C41 H73 O8 N1 P1	738.507	10.212	0.178728	2.95112	3.09723e-05	6.40027e+06	6.53144e+06	5.31034e+06	6.07223e+06	8.79378e+06	2.95846e+06	8.77753e+06	6.30942e+06	959438	2.85866e+06	1.84211e+06	2.0614e+06	1.93609e+06	3.04127e+06	2.12834e+06	2.50627e+06	4.32506e+06	4.08195e+06	4.46707e+06	3.81992e+06	4.45587e+06
POS795		PE(16:1/20:4)+H	PE(36:5)+H	PE	(16:1/20:4)	(16:1)	(20:4)			C41 H73 O8 N1 P1	738.507	10.6141	0.300893	1.78207	0.000560801	3.11554e+07	2.72038e+07	2.57589e+07	2.35776e+07	3.64907e+07	1.56562e+07	2.39896e+07	2.8099e+07	6.03682e+06	1.59042e+07	1.18908e+07	1.90395e+07	1.61783e+07	1.45228e+07	1.90208e+07	1.63313e+07	2.16123e+07	2.10066e+07	1.9519e+07	2.02828e+07	2.24223e+07
POS797		PE(16:0p/20:5)+H	PE(36:5p)+H	PE	(16:0p/20:5)	(16:0p)	(20:5)			C41 H73 O7 N1 P1	722.512	11.3648	0.371862	1.30526	0.0068206	7.38724e+07	9.67732e+07	8.65156e+07	9.48927e+07	9.15542e+07	8.69608e+07	1.12362e+08	8.67044e+07	3.36311e+07	7.17394e+07	6.7006e+07	7.2034e+07	7.56811e+07	7.98391e+07	7.54349e+07	8.3629e+07	8.36102e+07	8.46786e+07	7.1429e+07	7.99807e+07	8.34312e+07
POS800		PE(17:0/20:4)+H	PE(37:4)+H	PE	(17:0/20:4)	(17:0)	(20:4)			C42 H77 O8 N1 P1	754.538	12.0752	0.310147	2.30383	1.13781e-05	2.29199e+07	2.13971e+07	2.27696e+07	2.02996e+07	2.84163e+07	1.3891e+07	2.89026e+07	2.2665e+07	4.34709e+06	1.2164e+07	9.78356e+06	9.4427e+06	9.00636e+06	1.11963e+07	1.36566e+07	9.08169e+06	1.76176e+07	1.62593e+07	1.65851e+07	1.53526e+07	1.6878e+07
POS801		PE(38:1)+H	PE(38:1)+H	PE	(38:1)	(38:1)				C43 H85 O8 N1 P1	774.601	14.624	0.162026	1.51245	0.000196896	9.96445e+06	1.01292e+07	1.06858e+07	1.3672e+07	1.08409e+07	8.04503e+06	1.22477e+07	1.03615e+07	5.34699e+06	7.29199e+06	5.71425e+06	6.76505e+06	9.16062e+06	7.3679e+06	8116301	7.06303e+06	7.74649e+06	8.83669e+06	8.43848e+06	8.61402e+06	7.66145e+06
POS805		PE(18:0/20:4)+H	PE(38:4)+H	PE	(18:0/20:4)	(18:0)	(20:4)			C43 H79 O8 N1 P1	768.554	12.2959	0.367861	1.74458	0.00179223	6.22585e+07	3.96677e+07	3.94924e+07	4.34042e+07	6.556e+07	3.06496e+07	4.12877e+07	5.28688e+07	1.23576e+07	2.95277e+07	2.42774e+07	2.51608e+07	2.3252e+07	3.52995e+07	3.99262e+07	2.52591e+07	3.78254e+07	3.56957e+07	3.64944e+07	3.51408e+07	3.409e+07
POS807		PE(18:0p/20:4)+H	PE(38:4p)+H	PE	(18:0p/20:4)	(18:0p)	(20:4)			C43 H79 O7 N1 P1	752.559	13.1036	0.823259	1.55197	0.000179256	2.69301e+08	2.70733e+08	2.20322e+08	2.65094e+08	2.7307e+08	1.82847e+08	2.86571e+08	2.30239e+08	100909625	1.88878e+08	150649488	1.3933e+08	1.53834e+08	1.81623e+08	2.1763e+08	1.5466e+08	200686320	1.81721e+08	1.73572e+08	2.00665e+08	1.93968e+08
POS808		PE(38:4p)+Na	PE(38:4p)+Na	PE	(18:0p/20:4)	(18:0p)	(20:4)			C43 H78 O7 N1 P1 Na1	774.541	13.1036	0.221355	1.38492	0.00284052	2.41635e+07	2.3791e+07	2.2247e+07	2.30924e+07	2.58101e+07	2.00655e+07	2.60986e+07	2.28257e+07	7.56449e+06	2.02644e+07	1.62201e+07	1.41454e+07	1.7812e+07	1.89934e+07	2.36159e+07	1.72e+07	1.93869e+07	1.83725e+07	1.80406e+07	1.98659e+07	1.92977e+07
POS811		PE(16:0p/22:5)+H	PE(38:5p)+H	PE	(16:0p/22:5)	(16:0p)	(22:5)			C43 H77 O7 N1 P1	750.543	12.1445	0.792231	1.66859	0.00156355	2.92323e+08	2.25993e+08	1.76221e+08	2.1023e+08	2.3855e+08	1.45613e+08	2.41228e+08	2.48857e+08	3.91044e+07	1.55113e+08	1.16676e+08	1.28811e+08	1.35627e+08	1.63614e+08	1.97135e+08	1.30097e+08	181999081	1.68948e+08	1.67448e+08	1.77448e+08	1.65765e+08
POS812		PE(18:1p/20:4)+H	PE(38:5p)+H	PE	(18:1p/20:4)	(18:1p)	(20:4)			C43 H77 O7 N1 P1	750.543	12.4463	0.424126	2.12032	0.00237111	5.68999e+07	5.92953e+07	3.09972e+07	4.21979e+07	6.80513e+07	3.01511e+07	6.44148e+07	3.9962e+07	1.00126e+06	2.99833e+07	2.64305e+07	1.55833e+07	2.00682e+07	2.77928e+07	4.56074e+07	1.8397e+07	2.98639e+07	3.78819e+07	3.04715e+07	2.95851e+07	3.69794e+07
POS813		PE(18:2/20:4)+H	PE(38:6)+H	PE	(18:2/20:4)	(18:2)	(20:4)			C43 H75 O8 N1 P1	764.522	10.8311	0.44076	2.91732	0.000112119	4.93021e+07	3.60907e+07	3.65673e+07	4.15904e+07	4.88127e+07	2.32498e+07	5.18254e+07	7.66099e+07	9.10361e+06	1.93975e+07	1.43195e+07	1.37449e+07	1.6282e+07	1.74316e+07	1.74348e+07	1.70747e+07	3.06412e+07	2.89641e+07	2.63955e+07	2.73547e+07	5.23412e+07
POS815		PE(18:2p/20:4)+H	PE(38:6p)+H	PE	(18:2p/20:4)	(18:2p)	(20:4)			C43 H75 O7 N1 P1	748.528	11.3511	0.232675	1.22145	0.109391	7.63851e+07	7.85942e+07	7.89371e+07	7.69024e+07	9.77684e+07	7.73189e+07	1.07439e+08	8.1304e+07	2.10722e+07	8.51183e+07	6.72273e+07	6.15036e+07	7.33487e+07	9.22445e+07	8.71893e+07	6.46319e+07	7.68657e+07	8.54855e+07	7.15705e+07	7.68956e+07	7.63786e+07
POS818		PE(16:1/22:6)+H	PE(38:7)+H	PE	(16:1/22:6)	(16:1)	(22:6)			C43 H73 O8 N1 P1	762.507	10.2817	0.274845	1.84744	0.000564161	2.56843e+07	23982696	1.89798e+07	1.85248e+07	2.93207e+07	1.33398e+07	1.88399e+07	1.93343e+07	4.30423e+06	1.12473e+07	8.89129e+06	1.49326e+07	1.11335e+07	1.25347e+07	1.5395e+07	1.25012e+07	1.7389e+07	1.69079e+07	1.56401e+07	1.76856e+07	1.62643e+07
POS821		PE(17:0/22:6)+H	PE(39:6)+H	PE	(17:0/22:6)	(17:0)	(22:6)			C44 H77 O8 N1 P1	778.538	11.7929	0.241434	2.35997	2.59093e-05	1.5608e+07	1.09613e+07	1.27466e+07	1.17115e+07	1.70721e+07	8.2179e+06	1.68251e+07	1.31636e+07	2.39892e+06	6.9216e+06	4.75445e+06	5.38495e+06	5.10727e+06	6.90593e+06	8.13805e+06	5.43432e+06	9.72625e+06	8.60144e+06	9.53763e+06	8.52874e+06	9.51405e+06
POS822		PE(40:4)+H	PE(40:4)+H	PE	(40:4)	(40:4)				C45 H83 O8 N1 P1	796.585	13.303	0.451117	1.80786	0.00101658	9.04179e+07	6.55872e+07	6.06493e+07	6.33018e+07	9.64665e+07	4.50257e+07	7.2928e+07	9.19182e+07	2.1935e+07	4.88048e+07	3.31341e+07	3.44949e+07	3.16849e+07	5.53477e+07	6.08515e+07	3.80501e+07	5.77319e+07	5.14884e+07	5.03915e+07	5.47987e+07	5.60582e+07
POS824		PE(18:0p/22:4)+H	PE(40:4p)+H	PE	(18:0p/22:4)	(18:0p)	(22:4)			C45 H83 O7 N1 P1	780.59	13.8634	0.352799	1.84122	0.000279676	4.82217e+07	4.33972e+07	3.41911e+07	3.68759e+07	4.7326e+07	2.74248e+07	4.77671e+07	4.20833e+07	7.76904e+06	2.81602e+07	1.75662e+07	1.75992e+07	2.19694e+07	3.07317e+07	3.19703e+07	2.19894e+07	2.94175e+07	3.00862e+07	2.78699e+07	2.93192e+07	3.15218e+07
POS825		PE(20:0p/20:4)+H	PE(40:4p)+H	PE	(20:0p/20:4)	(20:0p)	(20:4)			C45 H83 O7 N1 P1	780.59	14.1883	0.275527	1.53499	0.00113602	3.01942e+07	3.05066e+07	2.53001e+07	3.56006e+07	3.20867e+07	2.28539e+07	3.45987e+07	2.87116e+07	6.83219e+06	2.5495e+07	1.7776e+07	1.8619e+07	2.1279e+07	2.21095e+07	2.46089e+07	1.95374e+07	2.70533e+07	2.58399e+07	2.20242e+07	2.35935e+07	2.6132e+07
POS826		PE(20:1/20:4)+H	PE(40:5)+H	PE	(20:1/20:4)	(20:1)	(20:4)			C45 H81 O8 N1 P1	794.569	12.5957	0.44265	1.76898	0.00060381	7.08329e+07	5.49084e+07	5.23483e+07	4.60429e+07	7.16016e+07	38228810	7.41505e+07	6.37477e+07	1.419e+07	3.6226e+07	2.8501e+07	3.4659e+07	3.62596e+07	4.01406e+07	4.79691e+07	2.87966e+07	4.24643e+07	4.32411e+07	4.18688e+07	4.60497e+07	4.76683e+07
POS828		PE(18:0p/22:5)+H	PE(40:5p)+H	PE	(18:0p/22:5)	(18:0p)	(22:5)			C45 H81 O7 N1 P1	778.575	13.104	0.432704	1.85042	0.000498073	6.25652e+07	5.82769e+07	4.59296e+07	5.40395e+07	6.17096e+07	3.28139e+07	6.06518e+07	4.37257e+07	6.24303e+06	3.64453e+07	2.45894e+07	2.52575e+07	2.75204e+07	3.75847e+07	4.04671e+07	2.87123e+07	3.8053e+07	4.09462e+07	3.28459e+07	3.78484e+07	3.86938e+07
POS832		PE(18:0p/22:6)+H	PE(40:6p)+H	PE	(18:0p/22:6)	(18:0p)	(22:6)			C45 H79 O7 N1 P1	776.559	12.7729	0.819378	1.80552	0.000127848	2.26712e+08	1.97636e+08	1.66665e+08	1.93767e+08	2.0253e+08	1.30788e+08	2.26993e+08	1.80536e+08	3.64652e+07	1.34692e+08	9.89313e+07	9.58157e+07	1.07557e+08	1.16439e+08	1.48735e+08	1.06346e+08	1.54228e+08	134699150	1.37356e+08	144173442	137792037
POS837		PE(18:1p/22:6)+H	PE(40:7p)+H	PE	(18:1p/22:6)	(18:1p)	(22:6)			C45 H77 O7 N1 P1	774.543	11.853	0.499013	1.87158	0.00104299	1.13442e+08	7.45454e+07	6.19635e+07	6.91604e+07	8.19142e+07	4.93752e+07	8.19925e+07	6.76562e+07	9.14632e+06	4.83112e+07	3.61203e+07	3.95454e+07	4.05309e+07	4.71994e+07	6.11611e+07	3.85956e+07	5.73285e+07	6.00903e+07	5.41913e+07	5.46454e+07	5.58096e+07
POS838		PE(20:4/20:4)+H	PE(40:8)+H	PE	(20:4/20:4)	(20:4)	(20:4)			C45 H75 O8 N1 P1	788.522	10.5133	0.453175	3.11573	1.98527e-05	6.23509e+07	3.60471e+07	3.27772e+07	3.81994e+07	4.55688e+07	2.26874e+07	4.69725e+07	3.96428e+07	3.55139e+06	1.55945e+07	1.21081e+07	1.28741e+07	1.34427e+07	1.50378e+07	1.77212e+07	1.37378e+07	2.69483e+07	2.41692e+07	2.49172e+07	2.70995e+07	2.82385e+07
POS840		PE(20:4/22:6)+H	PE(42:10)+H	PE	(20:4/22:6)	(20:4)	(22:6)			C47 H75 O8 N1 P1	812.522	10.251	0.124049	2.70106	1.4697e-05	4.11161e+06	2.68001e+06	3.39099e+06	2.9364e+06	4.1857e+06	2.07206e+06	3.66606e+06	3.28087e+06	220947	1.6581e+06	832967	891132	1.0947e+06	1.68391e+06	1.79813e+06	1.56579e+06	2.12023e+06	2.24295e+06	1.56481e+06	2.43637e+06	2.22803e+06
POS841		PE(20:0p/22:6)+H	PE(42:6p)+H	PE	(20:0p/22:6)	(20:0p)	(22:6)			C47 H83 O7 N1 P1	804.59	13.872	0.207638	1.68168	0.000160916	1.42006e+07	1.41101e+07	1.3956e+07	1.72005e+07	1.53139e+07	1.1507e+07	1.75576e+07	1.52328e+07	2.78715e+06	1.15941e+07	8.88778e+06	8.2017e+06	8.71832e+06	9.86382e+06	1.13062e+07	9.45024e+06	1.07982e+07	1.18518e+07	1.06105e+07	1.17202e+07	1.23166e+07
POS842		PE(51:6)+Na	PE(51:6)+Na	PE	(51:6)	(51:6)				C56 H100 O8 N1 P1 Na1	968.708	19.621	0.305453	1.54388	0.0119067	3.07405e+07	5.2044e+07	3.55654e+07	4.86936e+07	2.8702e+07	2.96235e+07	4.98653e+07	2.56907e+07	2.05811e+07	2.98584e+07	1.91559e+07	1.23444e+07	2.23291e+07	2.52896e+07	3.3452e+07	3.1904e+07	2.44061e+07	2.56139e+07	2.8411e+07	4.98569e+07	1.97244e+07
NEG587		PG(16:0/18:1)-H	PG(34:1)-H	PG	(16:0/18:1)	(16:0)	(18:1)			C40 H76 O10 N0 P1	747.518	11.318	0.923481	3.74934	6.62745e-05	2.03279e+08	1.54451e+08	1.24987e+08	1.56646e+08	2.06896e+08	6.10081e+07	2.39139e+08	1.35308e+08	2.18924e+07	2.09318e+07	3.80904e+07	3.63265e+07	4.11063e+07	6.30547e+07	7.88821e+07	4.1566e+07	6.59429e+07	6.56135e+07	7.7014e+07	2.24906e+07	5.60636e+07
NEG591		PG(16:0/18:2)-H	PG(34:2)-H	PG	(16:0/18:2)	(16:0)	(18:2)			C40 H74 O10 N0 P1	745.503	10.5115	0.307689	2.97614	7.12806e-06	2.16013e+07	1.82195e+07	1.85557e+07	1.62338e+07	2.46842e+07	9.11521e+06	2.34798e+07	1.85431e+07	4.14914e+06	4.55048e+06	6.07009e+06	6.48135e+06	5.8083e+06	8.68932e+06	8.14602e+06	6.6515e+06	1.33644e+07	1.2463e+07	1.22123e+07	5.83705e+06	1.24472e+07
NEG593		PG(16:1/18:2)-H	PG(34:3)-H	PG	(16:1/18:2)	(16:1)	(18:2)			C40 H72 O10 N0 P1	743.487	9.51473	0.051268	1.81362	0.000361715	888174	642175	839361	677267	995218	546147	792916	902600	165142	317832	331646	465234	512050	492548	626845	553526	618269	655717	646548	300435	744433
NEG598		PG(18:1/18:2)-H	PG(36:3)-H	PG	(18:1/18:2)	(18:1)	(18:2)			C42 H76 O10 N0 P1	771.518	9.88397	0.116859	2.40983	0.000379428	4.62758e+06	3.99621e+06	2.62708e+06	6.87493e+06	5.23523e+06	6.05655e+06	3.22379e+06	3.77031e+06	1.56891e+06	808749	1.3812e+06	1.59823e+06	2.02913e+06	1.92243e+06	2.57597e+06	3.22504e+06	5.49124e+06	5.86421e+06	1.77951e+06	1.08171e+06	1.59734e+06
NEG600		PG(18:1/18:2)-H	PG(36:3)-H	PG	(18:1/18:2)	(18:1)	(18:2)			C42 H76 O10 N0 P1	771.518	10.6124	0.157914	2.3209	3.51207e-05	7.25927e+06	4.94483e+06	5.27356e+06	5.48129e+06	6.05328e+06	3.50161e+06	7.06425e+06	6.18056e+06	1.01915e+06	2.132e+06	1.76764e+06	2.15456e+06	2.4253e+06	2.90907e+06	4.2204e+06	3.08778e+06	4.01382e+06	4.17503e+06	3.91407e+06	1.97154e+06	4.38367e+06
NEG604		PG(18:2/18:2)-H	PG(36:4)-H	PG	(18:2/18:2)	(18:2)	(18:2)			C42 H74 O10 N0 P1	769.503	9.75405	0.156862	1.89154	0.000471692	7.86498e+06	5.55013e+06	6.50536e+06	7.00437e+06	7.18186e+06	4.74131e+06	8.69882e+06	7.77584e+06	1.46112e+06	2.87283e+06	2.48711e+06	2.77709e+06	3.85834e+06	5.08781e+06	6.3327e+06	4.37044e+06	6.24565e+06	6.39249e+06	6.00644e+06	2.92023e+06	6.28964e+06
NEG612		PG(18:1/22:6)-H	PG(40:7)-H	PG	(18:1/22:6)	(18:1)	(22:6)			C46 H76 O10 N0 P1	819.518	9.36812	5.79225e-05	1.3668	0.181594	1.74415e+06	1.45441e+06	780563	1.2528e+06	1.65353e+06	777445	1.2335e+06	1.90689e+06	258518	530098	1.31088e+06	650136	624830	1.09527e+06	2.11154e+06	1.32279e+06	1.23833e+06	1.48706e+06	1.29601e+06	656343	1.17359e+06
NEG614		PG(18:2/22:6)-H	PG(40:8)-H	PG	(18:2/22:6)	(18:2)	(22:6)			C46 H74 O10 N0 P1	817.503	8.57428	8.49638e-05	1.52711	0.0222923	1.29413e+06	1.40962e+06	1.23141e+06	1.30529e+06	974976	789712	1.2236e+06	1.95394e+06	260277	1.16575e+06	1.04589e+06	746059	759874	790526	1.3382e+06	561361	1.17032e+06	1.3735e+06	1.11469e+06	354089	1.29442e+06
POS843		PG(32:0e)+H	PG(32:0e)+H	PG	(32:0e)	(32:0e)				C38 H78 O9 N0 P1	709.538	14.968	0.0639916	1.11818	0.399125	2.69727e+07	1.43589e+07	1.28897e+07	1.15157e+07	1.8454e+07	1.37961e+07	1.30949e+07	1.46647e+07	1.32484e+07	1.64078e+07	1.18514e+07	1.43475e+07	1.2747e+07	1.60683e+07	1.1243e+07	1.65429e+07	1.27589e+07	1.45647e+07	1.2504e+07	1.42998e+07	1.70654e+07
POS844		PG(34:0p)+H	PG(34:0p)+H	PG	(34:0p)	(34:0p)				C40 H80 O9 N0 P1	735.553	15.0443	0.0879652	1.17217	0.0142144	1.95814e+07	2.28449e+07	1.98361e+07	2.01115e+07	26454917	23913571	2.32121e+07	2.31354e+07	1.83593e+07	2.1582e+07	1.56744e+07	1.70057e+07	1.92318e+07	2.08518e+07	1.78351e+07	2.22451e+07	2.04118e+07	2.15544e+07	2.03297e+07	2.03646e+07	2.15501e+07
POS845		PG(34:1)+Na	PG(34:1)+Na	PG	(34:1)	(34:1)				C40 H77 O10 N0 P1 Na1	771.515	11.3264	0.0648691	0.935455	0.515403	3.52481e+07	3.51826e+07	3.49751e+07	3.54852e+07	3.68397e+07	3.28912e+07	4.12145e+07	3.13825e+07	5.48774e+07	2.96581e+07	4.04482e+07	2.74492e+07	4.81664e+07	3.56291e+07	39027098	2.7505e+07	3.16549e+07	3.39955e+07	3.64171e+07	3.23072e+07	3.1647e+07
POS846		PG(34:1p)+H	PG(34:1p)+H	PG	(34:1p)	(34:1p)				C40 H78 O9 N0 P1	733.538	14.214	0.077549	1.15897	0.426191	1.86627e+07	2.12512e+07	2.71212e+07	2.27552e+07	4.91101e+07	4.03264e+07	2.31307e+07	4.65272e+07	2.80215e+07	1.89422e+07	2.2683e+07	2.91411e+07	2.29457e+07	4.51429e+07	2.10606e+07	2.68106e+07	2.07417e+07	2.13105e+07	3.89096e+07	3.90573e+07	3.82076e+07
POS847		PG(34:1p)+H	PG(34:1p)+H	PG	(34:1p)	(34:1p)				C40 H78 O9 N0 P1	733.538	14.5899	0.135485	1.10698	0.275051	6.26429e+07	7.93838e+07	4.86327e+07	5.04508e+07	7.89213e+07	6.31615e+07	5.98096e+07	5.65237e+07	5.80964e+07	5.83306e+07	4.80774e+07	4.96306e+07	4.6738e+07	6.87895e+07	4.9901e+07	7.16897e+07	6.30699e+07	6.17213e+07	6.2246e+07	6.29042e+07	6.50396e+07
POS848		PG(34:2)+NH4	PG(34:2)+NH4	PG	(34:2)	(34:2)				C40 H79 O10 N1 P1	764.544	10.5314	0.206481	3.13851	1.51585e-06	9.48625e+06	8.0934e+06	7.85201e+06	7.33622e+06	9.9516e+06	4.06618e+06	9.99341e+06	8.16074e+06	1.76082e+06	2.78043e+06	2.42354e+06	2.63761e+06	2.30031e+06	2.9123e+06	3.25725e+06	2.61904e+06	5.38255e+06	5.00376e+06	4.4726e+06	5.77129e+06	5.33354e+06
POS850		PG(18:2/18:2)+NH4	PG(36:4)+NH4	PG	(18:2/18:2)	(18:2)	(18:2)			C42 H79 O10 N1 P1	788.544	9.78286	0.120389	1.60167	0.00467106	5.49706e+06	4.23762e+06	4.9417e+06	5.11342e+06	5.51981e+06	3.70152e+06	6.46707e+06	5.99494e+06	866852	4.99979e+06	2.27718e+06	2.48241e+06	2.95849e+06	3.95733e+06	4.7081e+06	3.64347e+06	4.12846e+06	4.31603e+06	3.96386e+06	4.31991e+06	3.60973e+06
POS852		PG(28:0/18:2)+H	PG(46:2)+H	PG	(28:0/18:2)	(28:0)	(18:2)			C52 H100 O10 N0 P1	915.705	16.4257	0.537551	0.5277	5.05687e-06	4.21911e+07	5.55387e+07	4.84767e+07	4.15157e+07	5.78847e+07	7.21084e+07	5.69971e+07	5.88636e+07	9.29495e+07	1.15418e+08	1.02747e+08	1.06532e+08	7.79432e+07	1.09605e+08	8.70986e+07	1.2934e+08	8.63909e+07	7.82601e+07	7.09277e+07	7.72563e+07	7.46255e+07
POS853		PG(47:2)+H	PG(47:2)+H	PG	(47:2)	(47:2)				C53 H102 O10 N0 P1	929.721	16.798	0.589795	0.191199	6.45274e-08	1.02826e+07	1.6095e+07	7.09529e+06	7.50158e+06	1.44428e+07	1.62529e+07	7.12593e+06	1.09012e+07	6.72064e+07	6.11617e+07	4.69998e+07	5.88465e+07	3.88268e+07	7.04747e+07	5.06379e+07	7.4978e+07	3.43589e+07	3.19667e+07	3.07021e+07	3.98391e+07	3.52895e+07
POS854		PG(47:3)+H	PG(47:3)+H	PG	(47:3)	(47:3)				C53 H100 O10 N0 P1	927.705	15.7439	0.822168	0.226998	4.92163e-08	2.65223e+07	3.95559e+07	1.70046e+07	1.81378e+07	3.82507e+07	3.66679e+07	2.21007e+07	2.7715e+07	1.26587e+08	1.32404e+08	9.34405e+07	1.20036e+08	9.38764e+07	1.59551e+08	1.16351e+08	153158564	7.96283e+07	8.29148e+07	8.1002e+07	8.42249e+07	7.98986e+07
NEG861		phSM(d35:2+hO)+HCOO	phSM(d35:2+hO)+HCOO	phSM	(d35:2+hO)	(d35:2+hO)				C41 H80 O10 N2 P1	791.556	14.2032	0.0689195	1.76924	0.00267545	2.2911e+06	2.4263e+06	1.56537e+06	2.14651e+06	1.76636e+06	1.16431e+06	2.17335e+06	1.47529e+06	270572	747351	911026	911874	1.42661e+06	1.49516e+06	1.61533e+06	1.10513e+06	1.45695e+06	1.2674e+06	1.33412e+06	706654	1.4674e+06
NEG862		phSM(d37:4+pO)+HCOO	phSM(d37:4+pO)+HCOO	phSM	(d37:4+pO)	(d37:4+pO)				C43 H80 O10 N2 P1	815.556	11.0806	1.18316e-05	1.0138	0.808441	1.28912e+07	1.63322e+07	1.56746e+07	1.57764e+07	1.54374e+07	1.47048e+07	1.60858e+07	1.37988e+07	1.46431e+07	1.1693e+07	1.72683e+07	1.51692e+07	1.34202e+07	1.33382e+07	1.74585e+07	1.60679e+07	1.60491e+07	1.36469e+07	1.50957e+07	8.71378e+06	1.37039e+07
NEG863		phSM(d37:5+hO)+HCOO	phSM(d37:5+hO)+HCOO	phSM	(d37:5+hO)	(d37:5+hO)				C43 H78 O10 N2 P1	813.54	13.0771	8.92122e-05	1.35437	0.00659048	2.10346e+06	1.90343e+06	1.91585e+06	2.3709e+06	2.11613e+06	1.91413e+06	2.29592e+06	2.29199e+06	547230	1.55956e+06	1.5923e+06	1.73285e+06	1.62405e+06	1.61961e+06	2.15987e+06	1.65141e+06	1.66241e+06	1.83569e+06	1.75196e+06	1.14086e+06	1.76948e+06
NEG621		PI(18:0/16:0)-H	PI(34:0)-H	PI	(18:0/16:0)	(18:0)	(16:0)			C43 H82 O13 N0 P1	837.55	11.906	9.15169e-05	1.78225	2.93789e-05	1.21372e+07	1.18809e+07	1.05693e+07	9.15355e+06	1.00589e+07	1.04278e+07	1.53721e+07	1.10407e+07	4.05188e+06	5.03635e+06	6.98524e+06	7.30175e+06	6.2708e+06	8.37794e+06	6.68833e+06	6.14509e+06	7.10426e+06	7.58683e+06	8.40377e+06	4.35248e+06	8.27221e+06
NEG624		PI(16:0/18:2)-H	PI(34:2)-H	PI	(16:0/18:2)	(16:0)	(18:2)			C43 H78 O13 N0 P1	833.519	10.2167	0.000110595	2.85617	0.000106481	2.51506e+07	1.5272e+07	2.10837e+07	2.16803e+07	2.69144e+07	8.03451e+06	2.16689e+07	1.46536e+07	6.61439e+06	3.90794e+06	5.1221e+06	7.10693e+06	4.89144e+06	1.11197e+07	9.07795e+06	6.23832e+06	1.49332e+07	1.42045e+07	1.3993e+07	5.69197e+06	1.31283e+07
NEG626		PI(16:0/18:3)-H	PI(34:3)-H	PI	(16:0/18:3)	(16:0)	(18:3)			C43 H76 O13 N0 P1	831.503	9.26137	0.000112803	2.12613	1.31829e-05	991605	797743	1.06806e+06	1.26696e+06	1.20298e+06	777175	931826	792854	324107	348718	365729	466771	446502	572851	677576	480124	1.0092e+06	645248	529223	221944	801124
NEG630		PI(18:1/18:1)-H	PI(36:2)-H	PI	(18:1/18:1)	(18:1)	(18:1)			C45 H82 O13 N0 P1	861.55	11.1975	0.000107191	4.43722	0.000162868	9.18432e+07	6.2939e+07	8.50181e+07	8.90568e+07	1.28428e+08	2.76331e+07	1.41352e+08	6.7199e+07	1.52538e+07	9.06586e+06	1.45513e+07	1.73559e+07	1.73078e+07	3.4953e+07	3.05191e+07	1.72777e+07	4.08897e+07	4.43015e+07	4.33517e+07	1.83881e+07	4.31546e+07
NEG632		PI(18:1/18:2)-H	PI(36:3)-H	PI	(18:1/18:2)	(18:1)	(18:2)			C45 H80 O13 N0 P1	859.534	10.3303	0.000105063	3.36623	0.000345433	2.86999e+07	1.38823e+07	2.74118e+07	3.17995e+07	3.5224e+07	6.30083e+06	2.46025e+07	2.05219e+07	7.5885e+06	3.98194e+06	3.70677e+06	7.84622e+06	5.31419e+06	1.16049e+07	9.18772e+06	6.75005e+06	2.13551e+07	1.77681e+07	1.91931e+07	8.86386e+06	1.80266e+07
NEG635		PI(18:2/18:2)-H	PI(36:4)-H	PI	(18:2/18:2)	(18:2)	(18:2)			C45 H78 O13 N0 P1	857.519	10.05	0.000111087	1.84329	0.000134755	1.26102e+08	1.06017e+08	9.98241e+07	9.08675e+07	109319716	5.99368e+07	9.57278e+07	8.90502e+07	3.34574e+07	3.33726e+07	4.96177e+07	5.94429e+07	4.59362e+07	6.70633e+07	7.35189e+07	5.90351e+07	8.28196e+07	8.03268e+07	7.45248e+07	3.27721e+07	8.29542e+07
NEG638		PI(16:0/20:5)-H	PI(36:5)-H	PI	(16:0/20:5)	(16:0)	(20:5)			C45 H76 O13 N0 P1	855.503	8.87913	0.000104431	1.7591	0.00132561	907475	669144	680512	713170	833462	404729	550007	606553	177183	291829	303478	444536	294076	517725	525459	495595	649827	542287	560875	320786	584714
NEG639		PI(16:0/20:5)-H	PI(36:5)-H	PI	(16:0/20:5)	(16:0)	(20:5)			C45 H76 O13 N0 P1	855.503	9.28016	0.000108031	2.81113	0.000471388	2.26266e+06	2.21658e+06	1.44233e+06	1.37966e+06	2.46138e+06	807516	1.60452e+06	1.03059e+06	415538	291147	496668	541573	325168	1.09759e+06	753988	775811	2.00439e+06	1.32672e+06	1.81391e+06	700964	1.84271e+06
NEG640		PI(17:0/20:4)-H	PI(37:4)-H	PI	(17:0/20:4)	(17:0)	(20:4)			C46 H80 O13 N0 P1	871.534	10.6019	0.0001122	1.5977	0.000235897	8.33169e+06	7.966e+06	7.96526e+06	7.22952e+06	8.34872e+06	5.85419e+06	8.9783e+06	6.64413e+06	2.87516e+06	3.73102e+06	5.18897e+06	4.29915e+06	4.50462e+06	5.60745e+06	7.22178e+06	4.95056e+06	7.31663e+06	5.99577e+06	6.62197e+06	2.87947e+06	7.03851e+06
NEG641		PI(18:0/20:3)-H	PI(38:3)-H	PI	(18:0/20:3)	(18:0)	(20:3)			C47 H84 O13 N0 P1	887.566	11.5471	9.77552e-05	2.23338	0.00226277	4.21399e+07	1.71392e+07	1.93786e+07	2.13482e+07	2.7893e+07	1.1745e+07	2.09269e+07	2.2042e+07	7.79605e+06	8.07113e+06	9.61675e+06	8.49809e+06	8.41968e+06	1.58122e+07	1.46091e+07	8.94237e+06	1.55368e+07	1.43576e+07	1.51443e+07	7.20967e+06	1.5664e+07
NEG642		PI(18:0/20:3)-H	PI(38:3)-H	PI	(18:0/20:3)	(18:0)	(20:3)			C47 H84 O13 N0 P1	887.566	11.8359	8.98493e-05	1.60941	0.00171987	1.36523e+07	1.03117e+07	7.99591e+06	1.11802e+07	1.09895e+07	6.57033e+06	1.02153e+07	9.42237e+06	4.15046e+06	3.86699e+06	6.45731e+06	6.21461e+06	6.08711e+06	8.16347e+06	9.13126e+06	5.8461e+06	8.93407e+06	7.31259e+06	8.29325e+06	4.2521e+06	8395983
NEG645		PI(18:0/20:4)-H	PI(38:4)-H	PI	(18:0/20:4)	(18:0)	(20:4)			C47 H82 O13 N0 P1	885.55	11.1342	0.000113073	1.82179	5.97745e-05	9.75751e+08	7.79714e+08	6.81425e+08	6.91991e+08	7.54565e+08	5.14057e+08	8.42202e+08	7.6584e+08	2.43021e+08	3.22736e+08	4.69928e+08	3.89097e+08	4.28761e+08	4.64763e+08	5.92437e+08	3.85757e+08	5.63704e+08	5.65094e+08	5.61753e+08	2.88096e+08	5.81259e+08
NEG649		PI(18:1/20:4)-H	PI(38:5)-H	PI	(18:1/20:4)	(18:1)	(20:4)			C47 H80 O13 N0 P1	883.534	10.2299	0.000105135	1.75854	0.000819832	1.0336e+08	6.89351e+07	7.05563e+07	8.15099e+07	8.01625e+07	4.01577e+07	8.65486e+07	7.02883e+07	2.24643e+07	2.98371e+07	3.94254e+07	4.97502e+07	4.32798e+07	5.17815e+07	5.7908e+07	4.76083e+07	6.07532e+07	6.16276e+07	5.77551e+07	2.51767e+07	6.3763e+07
NEG650		PI(18:0/20:5)-H	PI(38:5)-H	PI	(18:0/20:5)	(18:0)	(20:5)			C47 H80 O13 N0 P1	883.534	10.5229	0.000115758	2.39578	2.12717e-05	3.05684e+07	2.92733e+07	2.54987e+07	2.43006e+07	3.03653e+07	1.35669e+07	2.80905e+07	2.01492e+07	5.97341e+06	7.27706e+06	9.56909e+06	1.15229e+07	9.43988e+06	1.50609e+07	1.39481e+07	1.14457e+07	2.41851e+07	2.19903e+07	2.29402e+07	9.63976e+06	1.84343e+07
NEG651		PI(18:2/20:4)-H	PI(38:6)-H	PI	(18:2/20:4)	(18:2)	(20:4)			C47 H78 O13 N0 P1	881.519	9.28556	0.000104277	2.41629	0.000493601	3.97365e+06	1.74352e+06	2.6661e+06	3.0707e+06	3.25133e+06	1.05728e+06	3.01493e+06	3.28076e+06	642072	1.07462e+06	775444	1.17907e+06	850923	1.87445e+06	1.32095e+06	1.41145e+06	2.86326e+06	4.2061e+06	4.71677e+06	1.84807e+06	4.40436e+06
NEG652		PI(16:0/22:6)-H	PI(38:6)-H	PI	(16:0/22:6)	(16:0)	(22:6)			C47 H78 O13 N0 P1	881.519	9.63478	0.000101047	2.09933	0.00127969	4.70643e+06	2.38252e+06	2.47745e+06	2.54977e+06	2.93274e+06	1.36367e+06	2.4468e+06	3.26217e+06	807490	1.10317e+06	1.47301e+06	1.63496e+06	903594	1.6373e+06	1.75192e+06	1.226e+06	2.25088e+06	2.35356e+06	2.16488e+06	1.14954e+06	1.94091e+06
NEG658		PI(18:0/22:6)-H	PI(40:6)-H	PI	(18:0/22:6)	(18:0)	(22:6)			C49 H82 O13 N0 P1	909.55	10.845	7.67502e-05	2.62837	0.0397186	1.76404e+07	5.23597e+06	5.02376e+06	4.54787e+06	5.31669e+06	2.51622e+06	5.04856e+06	4.46291e+06	1.3784e+06	1.63998e+06	2.06297e+06	2.18146e+06	1.83561e+06	3.23016e+06	4.51208e+06	2.1035e+06	4.17372e+06	3.50318e+06	4.01715e+06	1.92136e+06	4.36777e+06
NEG659		PI(18:1/22:6)-H	PI(40:7)-H	PI	(18:1/22:6)	(18:1)	(22:6)			C49 H80 O13 N0 P1	907.534	9.74055	8.63575e-05	2.58552	0.0172947	1.38731e+06	445327	555868	623821	641596	209120	385290	413204	98833.7	110920	189136	171102	169288	385136	423642	254879	386699	394560	334718	144848	381586
POS855		PI(34:2)+NH4	PI(34:2)+NH4	PI	(34:2)	(34:2)				C43 H83 O13 N1 P1	852.56	10.213	0.236315	2.50894	1.66358e-05	1.56975e+07	1.05665e+07	1.0965e+07	1.17055e+07	1.55818e+07	6.87632e+06	1.39774e+07	1.08757e+07	3.36331e+06	5.55049e+06	3.74253e+06	4.1339e+06	3.93687e+06	6.64257e+06	6.27711e+06	4.71435e+06	8.37374e+06	8.09895e+06	7.61458e+06	8.47885e+06	7.97972e+06
POS856		PI(18:1/18:1)+Na	PI(36:2)+Na	PI	(18:1/18:1)	(18:1)	(18:1)			C45 H83 O13 N0 P1 Na1	885.546	10.1907	0.142295	1.5236	0.00168608	1.01356e+07	7.55472e+06	7.74955e+06	7.99184e+06	9.10849e+06	4.48003e+06	8.5041e+06	7.62061e+06	3.0332e+06	5.53592e+06	4.22305e+06	5.1831e+06	5.29997e+06	6.37747e+06	6.43631e+06	5.35549e+06	7.32762e+06	7.0416e+06	5.9199e+06	7.12972e+06	7.4931e+06
POS857		PI(36:2)+NH4	PI(36:2)+NH4	PI	(36:2)	(36:2)				C45 H87 O13 N1 P1	880.591	11.2938	0.426828	2.66691	0.000168419	4.59339e+07	3.49512e+07	5.87189e+07	4.58407e+07	5.81997e+07	1.52305e+07	4.83096e+07	3.57693e+07	1.8791e+07	1.14661e+07	1.3914e+07	1.25458e+07	1.30092e+07	2.53763e+07	1.84274e+07	1.5066e+07	2.90066e+07	3.89183e+07	3.63184e+07	3.03405e+07	3.71388e+07
POS859		PI(36:3)+NH4	PI(36:3)+NH4	PI	(36:3)	(36:3)				C45 H85 O13 N1 P1	878.575	10.388	0.217726	2.87535	0.000489697	1.20472e+07	6.4823e+06	1.20368e+07	1.40397e+07	1.52667e+07	2.71073e+06	1.06673e+07	9.4334e+06	3.73249e+06	3.4284e+06	1.83424e+06	3.37024e+06	2.98565e+06	5.37127e+06	4.37427e+06	3.65959e+06	7.81975e+06	8.42757e+06	7.63788e+06	8.26772e+06	7.101e+06
POS860		PI(36:3)+Na	PI(36:3)+Na	PI	(36:3)	(36:3)				C45 H81 O13 N0 P1 Na1	883.531	10.388	0.126205	2.52831	0.000917811	3.58772e+06	2.45488e+06	4.40338e+06	4.61822e+06	5.54722e+06	1.04094e+06	4.11347e+06	3.34121e+06	1.39924e+06	1.55312e+06	577575	1.26867e+06	1.12842e+06	2.35436e+06	1.74674e+06	1.48433e+06	2.95928e+06	2.95905e+06	3.16359e+06	2.71835e+06	2.81603e+06
POS861		PI(16:0/20:4)+NH4	PI(36:4)+NH4	PI	(16:0/20:4)	(16:0)	(20:4)			C45 H83 O13 N1 P1	876.56	10.0874	0.344966	1.58638	0.00012425	4.57911e+07	4.29173e+07	3.73553e+07	3.5976e+07	4.70514e+07	2.67312e+07	3.97827e+07	3.66717e+07	1.64868e+07	2.45884e+07	2.43673e+07	2.68608e+07	2.08152e+07	2.73505e+07	3.04966e+07	2.58826e+07	3.49441e+07	3.24581e+07	3.18865e+07	3.44468e+07	3.56375e+07
POS862		PI(16:0/20:4)+H	PI(36:4)+H	PI	(16:0/20:4)	(16:0)	(20:4)			C45 H80 O13 N0 P1	859.533	10.0874	0.174548	1.52249	0.000755378	1.31644e+07	1.2157e+07	1.01083e+07	9.82877e+06	1.28111e+07	7.0655e+06	1.07603e+07	9.97417e+06	4.53694e+06	6.7857e+06	6.76218e+06	7.69475e+06	5.8098e+06	8.232e+06	8.99745e+06	7.58173e+06	1.05562e+07	9.85197e+06	8.81753e+06	9.60133e+06	1.0723e+07
POS863		PI(16:0/20:4)+Na	PI(36:4)+Na	PI	(16:0/20:4)	(16:0)	(20:4)			C45 H79 O13 N0 P1 Na1	881.515	10.0874	0.178133	1.41469	0.00411097	1.48181e+07	1.65437e+07	1.2774e+07	1.0445e+07	1.63223e+07	9.15922e+06	1.31013e+07	1.27462e+07	5.941e+06	9.52992e+06	8.07115e+06	9.3879e+06	8.55332e+06	1.16457e+07	1.12409e+07	1.04944e+07	1.18094e+07	1.10388e+07	1.21541e+07	1.20999e+07	1.32652e+07
POS869		PI(38:3)+NH4	PI(38:3)+NH4	PI	(38:3)	(38:3)				C47 H89 O13 N1 P1	906.607	11.5505	0.212871	2.19322	0.000488912	2.04638e+07	1.02466e+07	1.45036e+07	1.05014e+07	1.15926e+07	8.83659e+06	1.37579e+07	9.87644e+06	3.90929e+06	7.68291e+06	4.24226e+06	5.66219e+06	3.82968e+06	8.29959e+06	7.91887e+06	3.94937e+06	8.91658e+06	8.46878e+06	8.65429e+06	7.68365e+06	8.52546e+06
POS871		PI(18:0/20:4)+NH4	PI(38:4)+NH4	PI	(18:0/20:4)	(18:0)	(20:4)			C47 H87 O13 N1 P1	904.591	11.1424	0.921925	1.62624	0.000155326	329698888	2.88758e+08	2.61463e+08	2.57803e+08	2.88261e+08	1.93968e+08	2.99381e+08	2.77131e+08	9.06047e+07	189821672	2.16319e+08	1.42148e+08	1.65219e+08	1.86703e+08	2.17045e+08	1.42782e+08	229416139	2.31765e+08	2.04843e+08	225507218	2.28941e+08
POS872		PI(18:0/20:4)+H	PI(38:4)+H	PI	(18:0/20:4)	(18:0)	(20:4)			C47 H84 O13 N0 P1	887.564	11.1424	0.469436	1.66605	0.000354117	8.88523e+07	7.51373e+07	7.13986e+07	6.82759e+07	77549915	5.09893e+07	8.31559e+07	7.36069e+07	2.4032e+07	5.06522e+07	3.94712e+07	3.70363e+07	4.45955e+07	4.89062e+07	7.13693e+07	3.74476e+07	65273756	6.31681e+07	5.72064e+07	6.08716e+07	6.83093e+07
POS873		PI(18:0/20:4)+Na	PI(38:4)+Na	PI	(18:0/20:4)	(18:0)	(20:4)			C47 H83 O13 N0 P1 Na1	909.546	11.1424	0.236186	1.18746	0.0080717	4.07931e+07	4.65561e+07	3.88758e+07	4.09276e+07	4.60108e+07	4.02973e+07	4.50114e+07	4.15886e+07	2.58991e+07	4.25174e+07	3.50172e+07	3.06341e+07	3.92681e+07	3.78818e+07	4.0086e+07	3.50721e+07	4.20814e+07	3.69075e+07	3.66112e+07	4.02501e+07	4.39491e+07
POS875		PI(18:1/20:4)+NH4	PI(38:5)+NH4	PI	(18:1/20:4)	(18:1)	(20:4)			C47 H85 O13 N1 P1	902.575	10.1967	0.28342	1.5056	0.0019245	4.20192e+07	3.01477e+07	3.15801e+07	3.44258e+07	39799915	1.99992e+07	3.40536e+07	3.18449e+07	1.21543e+07	2.33387e+07	1.87395e+07	2.54516e+07	2.00562e+07	2.48457e+07	2.72717e+07	2.3402e+07	2.88044e+07	2.61233e+07	2.70511e+07	2.97177e+07	2.86074e+07
POS876		PI(18:1/20:4)+Na	PI(38:5)+Na	PI	(18:1/20:4)	(18:1)	(20:4)			C47 H81 O13 N0 P1 Na1	907.531	10.1967	0.144721	1.35436	0.00346319	1.25094e+07	1.09837e+07	9.555e+06	1.07172e+07	1.10137e+07	7.4373e+06	1.12928e+07	9.38476e+06	4.70322e+06	7.66556e+06	6.41898e+06	7.53899e+06	7.55117e+06	8.78703e+06	9.44614e+06	9.09428e+06	9.24623e+06	9.01067e+06	8.63141e+06	1.02189e+07	1.0163e+07
POS877		PI(18:0/20:5)+NH4	PI(38:5)+NH4	PI	(18:0/20:5)	(18:0)	(20:5)			C47 H85 O13 N1 P1	902.575	10.456	0.228397	2.19075	2.28669e-05	1.29576e+07	14532824	1.07949e+07	1.19752e+07	1.37367e+07	6.80301e+06	1.40299e+07	9.98456e+06	2.60052e+06	5.00491e+06	5.1617e+06	6.13674e+06	5.151e+06	6.94532e+06	6.96575e+06	5.31356e+06	9.91988e+06	1.0224e+07	8.88187e+06	9.97685e+06	8.33803e+06
POS878		PI(18:0/20:5)+Na	PI(38:5)+Na	PI	(18:0/20:5)	(18:0)	(20:5)			C47 H81 O13 N0 P1 Na1	907.531	10.456	0.124455	2.01655	0.000331144	3.47676e+06	5.44652e+06	3.56095e+06	3.92424e+06	5.02436e+06	2.3001e+06	3.75528e+06	3.42794e+06	673003	2.30749e+06	1.60093e+06	1.99767e+06	1.60705e+06	2.79989e+06	2.16671e+06	2.17846e+06	3.28818e+06	2.48292e+06	2.25171e+06	2.71984e+06	2.78334e+06
NEG661		PIP(25:0)-H	PIP(25:0)-H	PIP	(25:0)	(25:0)				C34 H65 O16 N0 P2	791.375	12.77	0.0598856	1.58919	0.0163336	4.43748e+06	1.6613e+06	3.85914e+06	3.69013e+06	2.90028e+06	2.74333e+06	2.66169e+06	5.30224e+06	1.48637e+06	1.06213e+06	2.9092e+06	2.67342e+06	2.48033e+06	2.35109e+06	2.35572e+06	1.83236e+06	7.1715e+06	4.98165e+06	2.05876e+06	849779	1.65412e+07
NEG663		PIP(54:6)-H	PIP(54:6)-H	PIP	(54:6)	(54:6)				C63 H111 O16 N0 P2	1185.74	12.9449	7.15497e-05	1.7632	0.00777672	5.88237e+06	2.90411e+06	4.17882e+06	5.67054e+06	4.02276e+06	5.20666e+06	8.46342e+06	7.05581e+06	902550	3.13589e+06	3.77784e+06	2.70952e+06	2.38848e+06	2.73819e+06	4.26731e+06	4.68579e+06	3.94906e+06	3.45832e+06	3.70552e+06	1.94484e+06	3.70284e+06
NEG664		PS(27:0)-H	PS(27:0)-H	PS	(27:0)	(27:0)				C33 H63 O10 N1 P1	664.42	3.62487	0.0105521	0.976242	0.923365	1.46972e+06	2.37049e+06	2.48309e+06	1.69186e+06	977227	1.11934e+06	389131	1.70744e+06	2.88058e+06	40826.8	1.28233e+06	2.17649e+06	1.56896e+06	1.73005e+06	1.50876e+06	1.3174e+06	2.06163e+06	2.04598e+06	1.95629e+06	849149	1987029
NEG666		PS(29:0)-H	PS(29:0)-H	PS	(29:0)	(29:0)				C35 H67 O10 N1 P1	692.451	5.14916	0.00849223	1.16204	0.557602	1.07937e+06	2.31517e+06	2.66541e+06	1.96514e+06	976805	1.26037e+06	408789	1.97018e+06	2.56684e+06	48171	1.18991e+06	1.63063e+06	1.51014e+06	1.51684e+06	1.37062e+06	1.04534e+06	2.01797e+06	2.05219e+06	1.79256e+06	837682	2.15826e+06
NEG672		PS(16:0/18:2)-H	PS(34:2)-H	PS	(16:0/18:2)	(16:0)	(18:2)			C40 H73 O10 N1 P1	758.498	10.4147	0.175815	2.55039	2.98359e-05	7.751e+06	6.90071e+06	8.53662e+06	6.71851e+06	7.96031e+06	3.92347e+06	1.05765e+07	6.67871e+06	2.07723e+06	1.72522e+06	3.37914e+06	3.07867e+06	2.17998e+06	4.13988e+06	3.98723e+06	2.58438e+06	5.03252e+06	5.03825e+06	5.61518e+06	3.25993e+06	5.86118e+06
NEG677		PS(17:0/18:2)-H	PS(35:2)-H	PS	(17:0/18:2)	(17:0)	(18:2)			C41 H75 O10 N1 P1	772.513	10.9272	0.102726	2.5259	3.70932e-05	2.81769e+06	2.11199e+06	1.85843e+06	2.52935e+06	2.63675e+06	1.45821e+06	3.3787e+06	2.38232e+06	476557	704038	714391	758066	1.16063e+06	1.061e+06	1.59211e+06	1.12395e+06	1.33936e+06	1.77486e+06	1.38824e+06	644505	1.6763e+06
NEG679		PS(18:0/18:1)-H	PS(36:1)-H	PS	(18:0/18:1)	(18:0)	(18:1)			C42 H79 O10 N1 P1	788.545	12.2202	0.490756	1.52033	0.00142438	1.35147e+08	1.48308e+08	1.09975e+08	1.26435e+08	117079252	8.90165e+07	133413521	1.21335e+08	5.52172e+07	5.56313e+07	5.87087e+07	7.74368e+07	9.10708e+07	1.13677e+08	1.1311e+08	8.02136e+07	9.79356e+07	9.84842e+07	9.35018e+07	5.23671e+07	9.77495e+07
NEG685		PS(18:0/18:2)-H	PS(36:2)-H	PS	(18:0/18:2)	(18:0)	(18:2)			C42 H77 O10 N1 P1	786.529	11.4694	0.51461	1.55161	0.000853766	1.17353e+08	1.11824e+08	9.9581e+07	1.20299e+08	1.10636e+08	7.63217e+07	1.41706e+08	9.94206e+07	4.37995e+07	5.86657e+07	7.65812e+07	6.54069e+07	6.56273e+07	9.92268e+07	9.1673e+07	6.43318e+07	8.85669e+07	7.93983e+07	8.27615e+07	4.69295e+07	8.74649e+07
NEG693		PS(18:1/18:2)-H	PS(36:3)-H	PS	(18:1/18:2)	(18:1)	(18:2)			C42 H75 O10 N1 P1	784.513	10.758	0.0592835	1.36411	0.253875	1.73109e+06	2.93094e+06	2.95398e+06	4.58185e+06	2.92445e+06	2.61433e+06	4.74588e+06	4.30937e+06	819422	1.6468e+06	1.77968e+06	842731	1.91831e+06	5.00074e+06	5.6445e+06	1.98843e+06	2.80406e+06	2.44218e+06	3.45178e+06	1.02021e+06	6.50477e+06
NEG696		PS(16:0/20:4)-H	PS(36:4)-H	PS	(16:0/20:4)	(16:0)	(20:4)			C42 H73 O10 N1 P1	782.498	10.2336	0.122097	2.19241	1.55638e-05	4.53313e+06	3.16031e+06	4.55888e+06	3.89146e+06	5.00651e+06	2.87399e+06	4.8155e+06	4.02192e+06	1.11071e+06	1.30651e+06	1.72753e+06	2.0063e+06	1.52226e+06	2.37678e+06	2.99378e+06	1.94496e+06	2.10504e+06	1.88025e+06	2.03028e+06	804494	3.03967e+06
NEG698		PS(18:2/18:2)-H	PS(36:4)-H	PS	(18:2/18:2)	(18:2)	(18:2)			C42 H73 O10 N1 P1	782.498	11.7377	0.219358	1.4215	0.000206435	2.11346e+07	2.22149e+07	2.04534e+07	2.04135e+07	2.23381e+07	1.59806e+07	1.96248e+07	2.05852e+07	9.59368e+06	1.06987e+07	1.61438e+07	1.67541e+07	1.38449e+07	1.69195e+07	1.60874e+07	1.44464e+07	1.76667e+07	1.53075e+07	16183282	1.27089e+07	1.68616e+07
NEG703		PS(18:3/18:2)-H	PS(36:5)-H	PS	(18:3/18:2)	(18:3)	(18:2)			C42 H71 O10 N1 P1	780.482	10.7946	0.126645	1.91258	0.00028456	4.77696e+06	4.5446e+06	3.55613e+06	3.68148e+06	5.91595e+06	2.60961e+06	4.42075e+06	3.78249e+06	1.0887e+06	1.37535e+06	2.16242e+06	2.77409e+06	2.3065e+06	2.78693e+06	2.61112e+06	2.29966e+06	3.10895e+06	2.87456e+06	3.04739e+06	1.58097e+06	3.33887e+06
NEG709		PS(18:0/20:2)-H	PS(38:2)-H	PS	(18:0/20:2)	(18:0)	(20:2)			C44 H81 O10 N1 P1	814.56	12.3279	9.0112e-05	1.52694	0.00517055	3.92187e+06	4.47896e+06	2.70023e+06	3.35419e+06	3.93742e+06	2.30182e+06	3.79353e+06	2.91527e+06	1.70591e+06	1.99115e+06	1.51562e+06	1.8826e+06	2.18135e+06	2913949	3.60881e+06	2.14719e+06	3.08481e+06	3.74408e+06	2.73605e+06	1.27105e+06	3.64375e+06
NEG711		PS(18:0/20:3)-H	PS(38:3)-H	PS	(18:0/20:3)	(18:0)	(20:3)			C44 H79 O10 N1 P1	812.545	11.7134	0.000109963	1.62568	2.18545e-05	3.91236e+07	4.80816e+07	4.11379e+07	47304796	4.77948e+07	3.90995e+07	4.68741e+07	4.84471e+07	1.89284e+07	2.09121e+07	2.73229e+07	2.72998e+07	2.89177e+07	3.33768e+07	3.93314e+07	2.4042e+07	3.40044e+07	3.00819e+07	3.14826e+07	1.86374e+07	3.86316e+07
NEG715		PS(38:3)-H	PS(38:3)-H	PS	(38:3)	(38:3)				C44 H79 O10 N1 P1	812.545	13.5853	0.00010899	1.87532	8.85601e-05	1.14298e+07	1.0339e+07	9.2693e+06	1.30736e+07	1.29067e+07	7.98932e+06	1.23294e+07	1.11841e+07	3.24872e+06	3.18274e+06	5.48985e+06	5.65462e+06	7.63779e+06	8.17583e+06	8.2098e+06	5.60385e+06	8.40049e+06	8.07299e+06	8.04094e+06	3.57398e+06	7.14742e+06
NEG717		PS(18:0/20:4)-H	PS(38:4)-H	PS	(18:0/20:4)	(18:0)	(20:4)			C44 H77 O10 N1 P1	810.529	11.3187	9.38782e-05	1.44694	0.00118545	1.24029e+08	1.29118e+08	1.2725e+08	1.27167e+08	139485423	9.32871e+07	1.46653e+08	1.34019e+08	5.01413e+07	7.94275e+07	8.36402e+07	8.32855e+07	9.45332e+07	1.105e+08	1.25154e+08	7.89527e+07	1.00489e+08	9.14802e+07	1.02112e+08	5.42358e+07	1.01847e+08
NEG722		PS(18:0/20:4)-H	PS(38:4)-H	PS	(18:0/20:4)	(18:0)	(20:4)			C44 H77 O10 N1 P1	810.529	12.7388	0.000108772	1.6472	3.44288e-05	3.60957e+07	3.5975e+07	3.72511e+07	4.04514e+07	4.24431e+07	2.84736e+07	4.41155e+07	4.50151e+07	1.46118e+07	1.85214e+07	2.66607e+07	2.47503e+07	2.63545e+07	2.64287e+07	2.83654e+07	2.23966e+07	3.21209e+07	2.95757e+07	3.18073e+07	1.8519e+07	3.01911e+07
NEG724		PS(38:4p)-H	PS(38:4p)-H	PS	(38:4p)	(38:4p)				C44 H77 O9 N1 P1	794.534	11.3427	0.0210852	1.0732	0.812785	7.33866e+06	6.02214e+06	1.69623e+07	8.95517e+06	4.38728e+06	1.3017e+07	1.12209e+07	1.5338e+07	1.11917e+07	2.84278e+06	5.02504e+06	7.35591e+06	7.397e+06	9.14446e+06	8.80013e+06	2.58071e+07	12021100	1.19634e+07	1.24015e+07	5.47892e+06	1.20153e+07
NEG725		PS(38:4p)-H	PS(38:4p)-H	PS	(38:4p)	(38:4p)				C44 H77 O9 N1 P1	794.534	13.1756	0.110035	1.52042	0.00693372	8.58546e+06	8.47975e+06	5.84959e+06	7.09411e+06	6.01437e+06	4.87255e+06	7.25229e+06	6.06243e+06	1.74634e+06	3.60284e+06	3.52296e+06	3.7615e+06	6.31463e+06	6.20657e+06	5.9082e+06	4.59196e+06	4.94636e+06	5.38871e+06	5.06983e+06	3.19996e+06	5.60195e+06
NEG726		PS(18:1/20:4)-H	PS(38:5)-H	PS	(18:1/20:4)	(18:1)	(20:4)			C44 H75 O10 N1 P1	808.513	10.3391	9.93122e-05	1.651	0.000127917	4.66534e+06	5.15379e+06	5.30044e+06	5.99832e+06	5.17601e+06	4.04509e+06	5.04596e+06	4.29989e+06	1.65959e+06	2.4162e+06	2.88398e+06	3.58239e+06	2.52012e+06	3.57702e+06	4.46177e+06	2.93585e+06	4.09383e+06	4.75799e+06	5.34619e+06	1.76936e+06	5.36119e+06
NEG728		PS(20:3/18:2)-H	PS(38:5)-H	PS	(20:3/18:2)	(20:3)	(18:2)			C44 H75 O10 N1 P1	808.513	11.8346	0.000112712	1.74011	3.4515e-05	2.49521e+07	2.59428e+07	2.4949e+07	2.6628e+07	2.98085e+07	1.70355e+07	2.90768e+07	2.38817e+07	7.49034e+06	1.21193e+07	1.61408e+07	1.67154e+07	1.72055e+07	1.51481e+07	1.65957e+07	1.48273e+07	2.0087e+07	1.87755e+07	1.96e+07	1.33331e+07	1.98511e+07
NEG732		PS(16:0/22:6)-H	PS(38:6)-H	PS	(16:0/22:6)	(16:0)	(22:6)			C44 H73 O10 N1 P1	806.498	9.92573	0.000110324	2.60035	6.91758e-07	4.88492e+06	3.87548e+06	5.04094e+06	3.84532e+06	4.85345e+06	3.66694e+06	5.02343e+06	3.76297e+06	1.06928e+06	988322	1.70492e+06	1.86682e+06	1.09289e+06	2.18036e+06	2.85975e+06	1.67946e+06	3.59376e+06	3.29825e+06	3.33714e+06	1.32709e+06	3.46905e+06
NEG734		PS(16:0/22:6)-H	PS(38:6)-H	PS	(16:0/22:6)	(16:0)	(22:6)			C44 H73 O10 N1 P1	806.498	11.794	0.000108602	1.73165	3.38019e-05	9.60216e+06	7.63368e+06	7.97785e+06	7.55221e+06	9.39883e+06	6.55634e+06	7.87477e+06	9.58065e+06	2.695e+06	4.15841e+06	3.52262e+06	6.10347e+06	4.98881e+06	5.5786e+06	5.92734e+06	5.24162e+06	6.16487e+06	5.95404e+06	6.96164e+06	4.45554e+06	5.78634e+06
NEG740		PS(39:0)-H	PS(39:0)-H	PS	(39:0)	(39:0)				C45 H87 O10 N1 P1	832.607	13.2504	0.00011652	1.93377	2.95661e-07	3.78157e+08	3.85555e+08	3.43058e+08	377789148	3.80118e+08	2.67438e+08	4.22963e+08	3.77554e+08	172521659	1.25674e+08	1.91383e+08	1.88659e+08	2.19107e+08	2.06184e+08	2.23751e+08	1.89257e+08	2.8597e+08	2.8184e+08	2.78347e+08	1.44454e+08	2.89322e+08
NEG742		PS(39:3)-H	PS(39:3)-H	PS	(39:3)	(39:3)				C45 H81 O10 N1 P1	826.56	10.9801	0.000113151	2.05141	8.94579e-06	3.24295e+07	3.19595e+07	2.89539e+07	3.18227e+07	3.27366e+07	2.52547e+07	4.2626e+07	3.04002e+07	7.69668e+06	9.71536e+06	2.07801e+07	1.72445e+07	1.62179e+07	1.88261e+07	1.99454e+07	1.44553e+07	2.39743e+07	2.32655e+07	2.44061e+07	1.22808e+07	2.38924e+07
NEG744		PS(39:4)-H	PS(39:4)-H	PS	(39:4)	(39:4)				C45 H79 O10 N1 P1	824.545	9.893	9.51526e-05	2.56777	0.00473495	7.0858e+06	4.36955e+06	4.48124e+06	4.40323e+06	5.7469e+06	2.41643e+06	1.12706e+07	4.26743e+06	1.10534e+06	2.35538e+06	1.88233e+06	1.84182e+06	1.8776e+06	2.19287e+06	4.21319e+06	1.683e+06	3.58598e+06	3.75746e+06	3.18817e+06	1.36965e+06	3.6101e+06
NEG748		PS(18:1/22:0)-H	PS(40:1)-H	PS	(18:1/22:0)	(18:1)	(22:0)			C46 H87 O10 N1 P1	844.607	14.2641	9.17648e-05	1.75239	0.00105846	1.43191e+07	1.64012e+07	1.00333e+07	1.29257e+07	1.19534e+07	8.33688e+06	1.41292e+07	9.83461e+06	4.18386e+06	4.51386e+06	4.68778e+06	7.40041e+06	8.46212e+06	1.01583e+07	9.83196e+06	6.64723e+06	1.06186e+07	1.03977e+07	9.3482e+06	4.67791e+06	1.07314e+07
NEG749		PS(18:1/22:1)-H	PS(40:2)-H	PS	(18:1/22:1)	(18:1)	(22:1)			C46 H85 O10 N1 P1	842.592	13.2172	5.99536e-05	1.64702	0.0283195	7.49478e+06	8.14384e+06	4.86845e+06	4.19741e+06	2.68322e+06	4.189e+06	5.3497e+06	5.14127e+06	1.7965e+06	2.10462e+06	1.19651e+06	3.68633e+06	4.37609e+06	5.57291e+06	4.64089e+06	2.1679e+06	5.32691e+06	3.41746e+06	4.21076e+06	1.8563e+06	5.01533e+06
NEG753		PS(18:0/22:4)-H	PS(40:4)-H	PS	(18:0/22:4)	(18:0)	(22:4)			C46 H81 O10 N1 P1	838.56	12.0153	0.000102719	1.80455	0.000131694	4.4538e+07	4.2448e+07	3.70539e+07	3.33491e+07	3.96997e+07	2.96985e+07	3.92134e+07	4.68338e+07	1.25973e+07	1.67433e+07	2.10842e+07	1.96859e+07	1.73363e+07	2.95021e+07	3.60669e+07	2.0343e+07	3.15838e+07	2.68335e+07	2.86864e+07	1.48364e+07	34756288
NEG755		PS(18:0/22:5)-H	PS(40:5)-H	PS	(18:0/22:5)	(18:0)	(22:5)			C46 H79 O10 N1 P1	836.545	11.337	0.000102924	1.67132	0.000895658	4.43463e+07	4.4431e+07	3.06038e+07	4.68204e+07	4.49526e+07	2.43777e+07	4.58477e+07	4.25424e+07	1.4753e+07	2.17917e+07	2.03149e+07	2.95436e+07	2.18365e+07	3.22032e+07	3.50382e+07	1.83311e+07	2.77446e+07	2.84736e+07	3.39397e+07	1.80819e+07	2.87122e+07
NEG756		PS(18:0/22:5)-H	PS(40:5)-H	PS	(18:0/22:5)	(18:0)	(22:5)			C46 H79 O10 N1 P1	836.545	11.7065	8.64563e-05	1.61878	0.000534912	2.25414e+07	2.16635e+07	2.03532e+07	1.88129e+07	2.05267e+07	1.7469e+07	2.34147e+07	2.68051e+07	8.1602e+06	1.03424e+07	1.19783e+07	1.41846e+07	1.14966e+07	1.74919e+07	2.1429e+07	1.09147e+07	1.64776e+07	1.71778e+07	1.56553e+07	1.01548e+07	1.75347e+07
NEG758		PS(40:5)-H	PS(40:5)-H	PS	(40:5)	(40:5)				C46 H79 O10 N1 P1	836.545	13.0166	9.96547e-05	1.73078	0.000524781	2.50979e+06	2.19998e+06	2.43325e+06	2.07201e+06	2.96532e+06	1.83651e+06	2.91962e+06	3.27565e+06	851605	925069	1.55152e+06	1.81152e+06	1.59912e+06	2.21322e+06	1.56734e+06	1.15869e+06	1.67707e+06	1.87419e+06	1.79229e+06	828420	1.99736e+06
NEG762		PS(18:0/22:6)-H	PS(40:6)-H	PS	(18:0/22:6)	(18:0)	(22:6)			C46 H77 O10 N1 P1	834.529	11.0239	0.000109534	1.64333	2.32877e-05	2.2952e+08	2.35791e+08	1.8525e+08	2.34863e+08	2.05236e+08	1.74569e+08	2.32853e+08	2.32942e+08	7.20214e+07	110534764	1.37266e+08	134525660	1.36959e+08	1.4584e+08	1.74183e+08	1.42032e+08	1.76697e+08	1.77279e+08	1.56907e+08	9.68597e+07	1.81679e+08
NEG767		PS(18:0/22:6)-H	PS(40:6)-H	PS	(18:0/22:6)	(18:0)	(22:6)			C46 H77 O10 N1 P1	834.529	12.5849	0.000103928	1.44469	0.000362115	3.79385e+07	3.25033e+07	3.64678e+07	3.77159e+07	3.91909e+07	3.21299e+07	4.00417e+07	4.62924e+07	1.50043e+07	2.23725e+07	2.73646e+07	2.87508e+07	2.89921e+07	2.78026e+07	3.3137e+07	2.58113e+07	3.0563e+07	2.98043e+07	2.93134e+07	2.25266e+07	3.00558e+07
NEG769		PS(18:1/22:6)-H	PS(40:7)-H	PS	(18:1/22:6)	(18:1)	(22:6)			C46 H75 O10 N1 P1	832.513	10.0462	0.000105419	2.0328	9.87618e-06	7.11031e+06	6.12101e+06	5.63984e+06	7.02889e+06	6.01237e+06	5.84575e+06	8.36436e+06	6.3736e+06	1.52054e+06	2.33127e+06	3.24853e+06	4.1001e+06	3.10116e+06	2.95223e+06	5.10284e+06	3.4679e+06	5.24561e+06	5.07506e+06	5.13689e+06	2.13237e+06	6.06479e+06
NEG772		PS(40:7)-H	PS(40:7)-H	PS	(40:7)	(40:7)				C46 H75 O10 N1 P1	832.513	11.898	8.60252e-05	1.44753	0.0011762	1.02761e+07	9.47083e+06	8.7436e+06	9.75039e+06	1.04658e+07	6.84143e+06	1.0034e+07	8.92497e+06	3.12188e+06	5.39547e+06	6.60934e+06	7.66306e+06	6.88433e+06	7.16654e+06	8.48689e+06	6.1444e+06	8.31772e+06	7.04811e+06	7.84944e+06	5.04074e+06	6.98884e+06
NEG777		PS(40:8)-H	PS(40:8)-H	PS	(40:8)	(40:8)				C46 H73 O10 N1 P1	830.498	11.271	9.97455e-05	1.39096	0.00135454	1.02264e+07	1.08035e+07	9.84812e+06	9.79953e+06	1.08361e+07	8.12224e+06	1.16428e+07	1.23634e+07	4.12707e+06	5.94098e+06	7.6608e+06	8.19659e+06	8.56048e+06	8.79383e+06	8.37625e+06	8.47687e+06	8.41015e+06	9.96933e+06	8.75896e+06	7.02434e+06	9.41979e+06
NEG779		PS(18:1/23:0)-H	PS(41:1)-H	PS	(18:1/23:0)	(18:1)	(23:0)			C47 H89 O10 N1 P1	858.623	14.8399	8.22307e-05	1.72276	0.0120364	2.7438e+06	2.12647e+06	1.88684e+06	2.11451e+06	2.2434e+06	1.17484e+06	2.72164e+06	997230	634791	800327	640562	1.30291e+06	1.40092e+06	1.79558e+06	1.92889e+06	788531	1.82095e+06	1.77812e+06	1.88357e+06	607093	1.90479e+06
NEG781		PS(41:6)-H	PS(41:6)-H	PS	(41:6)	(41:6)				C47 H79 O10 N1 P1	848.545	9.714	0.000110703	2.65711	0.0001226	4.58861e+06	2.90935e+06	2.51458e+06	2.26325e+06	3.23195e+06	1.64427e+06	3.27534e+06	2.42708e+06	420820	795188	1.20521e+06	885122	959300	1.49306e+06	1.51413e+06	1.3284e+06	2.34607e+06	2.4884e+06	2.28504e+06	1.03151e+06	2.31156e+06
NEG784		PS(18:1/24:0)-H	PS(42:1)-H	PS	(18:1/24:0)	(18:1)	(24:0)			C48 H91 O10 N1 P1	872.639	15.4045	9.23693e-05	1.75271	0.00189871	1.34425e+07	1.32616e+07	9.90429e+06	1.18498e+07	9.64239e+06	6.51768e+06	1.20886e+07	8.21734e+06	3.32799e+06	3.57842e+06	4.19624e+06	6.3628e+06	6.8155e+06	9.73772e+06	8.51657e+06	5.91784e+06	1.084e+07	9.50887e+06	9.99482e+06	3.93865e+06	1.03054e+07
NEG787		PS(20:4/22:6)-H	PS(42:10)-H	PS	(20:4/22:6)	(20:4)	(22:6)			C48 H73 O10 N1 P1	854.498	8.87118	0.000103583	2.02938	6.77927e-05	580562	784761	779901	619335	769119	887150	717914	662207	40246.1	364876	375308	359271	294103	417765	606309	400601	594221	613810	578914	250832	595702
NEG788		PS(18:1/24:1)-H	PS(42:2)-H	PS	(18:1/24:1)	(18:1)	(24:1)			C48 H89 O10 N1 P1	870.623	14.2297	7.58681e-05	1.75065	0.00238374	5.37215e+06	6.87693e+06	3.81033e+06	4.60144e+06	3.94212e+06	3.39813e+06	4.90653e+06	3.6589e+06	1.91261e+06	822445	2.42083e+06	3.39564e+06	3.02577e+06	3.71581e+06	3.3757e+06	2.21864e+06	3.71705e+06	4.21215e+06	3.0288e+06	2.27076e+06	4.1358e+06
NEG789		PS(18:1/24:2)-H	PS(42:3)-H	PS	(18:1/24:2)	(18:1)	(24:2)			C48 H87 O10 N1 P1	868.607	13.284	8.30344e-05	1.81536	0.00131788	2.18811e+06	2.19663e+06	1.26897e+06	1.78718e+06	1.52457e+06	1.178e+06	2.11788e+06	1.5095e+06	500596	498631	817324	934946	1.23105e+06	1.42322e+06	1.35305e+06	826910	1.2527e+06	1.28419e+06	1.21796e+06	619241	1.52942e+06
NEG790		PS(42:6)-H	PS(42:6)-H	PS	(42:6)	(42:6)				C48 H81 O10 N1 P1	862.56	13.3043	6.30332e-05	1.29689	0.083017	2.92469e+06	1.95977e+06	1.9333e+06	1.97927e+06	2.68428e+06	1.61131e+06	2.06076e+06	3.07619e+06	974717	1.50036e+06	1.43007e+06	1.65019e+06	1.67408e+06	2.40149e+06	2.81181e+06	1.61364e+06	1.93263e+06	1.89093e+06	1.99962e+06	1.2065e+06	1.64568e+06
NEG798		PS(43:6)-H	PS(43:6)-H	PS	(43:6)	(43:6)				C49 H83 O10 N1 P1	876.576	11.0477	8.62697e-05	1.55184	0.00930169	2.24512e+07	13989722	1.43587e+07	1.30059e+07	1.82229e+07	1.13353e+07	1.65279e+07	1.76084e+07	2.97814e+06	7.01574e+06	1.05949e+07	1.13835e+07	9.43174e+06	1.17918e+07	1.64343e+07	1.25304e+07	1.27605e+07	1.24574e+07	1.21123e+07	6.82889e+06	1.41914e+07
POS914		PS(34:2)+H	PS(34:2)+H	PS	(34:2)	(34:2)				C40 H75 O10 N1 P1	760.512	10.4145	0.173784	2.33399	8.25586e-06	8.03296e+06	6.81177e+06	7.41231e+06	7.62115e+06	7.64421e+06	4.90479e+06	1.0643e+07	6.13366e+06	2.44875e+06	2.85297e+06	3.85129e+06	2.90032e+06	2.683e+06	3.76002e+06	3.89422e+06	2.97542e+06	5.84289e+06	5.44386e+06	5.78662e+06	5.74578e+06	5.90711e+06
POS916		PS(18:0/18:1)+H	PS(36:1)+H	PS	(18:0/18:1)	(18:0)	(18:1)			C42 H81 O10 N1 P1	790.559	12.2599	0.650871	1.7405	0.000548931	2.162e+08	194778213	1.48691e+08	1.56075e+08	1.35042e+08	1.07718e+08	1.73926e+08	1.39477e+08	6.52309e+07	8.67572e+07	6.47527e+07	8.62959e+07	9.33665e+07	1.29291e+08	1.28343e+08	7.67355e+07	141056603	1.36489e+08	1.27814e+08	1.29808e+08	1.29141e+08
POS917		PS(18:1/18:1)+Na	PS(36:2)+Na	PS	(18:1/18:1)	(18:1)	(18:1)			C42 H78 O10 N1 P1 Na1	810.526	10.379	0.103271	1.43675	0.0022527	6.77093e+06	5.78282e+06	4.55699e+06	5.48054e+06	5.20574e+06	4.50955e+06	6.6033e+06	4.75389e+06	1.95809e+06	4.28426e+06	3.29341e+06	4.10542e+06	4.03113e+06	4.03387e+06	5.05326e+06	3.63111e+06	4.93305e+06	5.13491e+06	4.5798e+06	4.97827e+06	4.56572e+06
POS918		PS(18:1/18:1)+H	PS(36:2)+H	PS	(18:1/18:1)	(18:1)	(18:1)			C42 H79 O10 N1 P1	788.544	11.4744	0.596126	1.38803	0.00161383	1.83576e+08	2.08594e+08	1.75108e+08	1.99763e+08	195994902	1.39852e+08	2.19277e+08	1.82258e+08	8.26409e+07	1.3747e+08	132923448	1.15274e+08	1.55915e+08	1.68056e+08	1.69785e+08	1.2179e+08	1.73846e+08	174439373	1.75577e+08	1.5996e+08	1.65801e+08
POS919		PS(36:3)+H	PS(36:3)+H	PS	(36:3)	(36:3)				C42 H77 O10 N1 P1	786.528	10.5701	0.100774	1.48434	0.0168409	4.93177e+06	5.16056e+06	3.96474e+06	5.17741e+06	5.60409e+06	3.23627e+06	6.30003e+06	3.81169e+06	1.51544e+06	2.66183e+06	2.71876e+06	2.43582e+06	3.67949e+06	3.20834e+06	5.79437e+06	3.71226e+06	4.13903e+06	3.60296e+06	6.11401e+06	3.73272e+06	4.57803e+06
POS920		PS(38:1)+H	PS(38:1)+H	PS	(38:1)	(38:1)				C44 H85 O10 N1 P1	818.591	13.251	0.128636	1.76596	0.000263718	8.22249e+06	9.05918e+06	6.10168e+06	1.00564e+07	7.32911e+06	5.36441e+06	8.1797e+06	9.1176e+06	5.11904e+06	2.49451e+06	4.07635e+06	6.19499e+06	5.13614e+06	5.63504e+06	3.70084e+06	3.56157e+06	5.95654e+06	7.02724e+06	7.61182e+06	5.69268e+06	6.95736e+06
POS921		PS(38:3)+H	PS(38:3)+H	PS	(38:3)	(38:3)				C44 H81 O10 N1 P1	814.559	11.7546	0.345448	1.58821	0.000631282	3.59727e+07	5.6655e+07	4.98409e+07	5.25569e+07	5.52394e+07	4.22105e+07	5.39722e+07	5.62194e+07	1.99055e+07	3.85306e+07	2.83315e+07	3.14771e+07	2.91212e+07	3.90109e+07	4.70288e+07	2.01298e+07	4.19991e+07	4.39463e+07	3.04365e+07	4.11125e+07	4.60363e+07
POS922		PS(18:0/20:4)+H	PS(38:4)+H	PS	(18:0/20:4)	(18:0)	(20:4)			C44 H79 O10 N1 P1	812.544	11.3098	0.155118	0.951785	0.48196	3.21311e+08	3.85923e+08	3.37284e+08	3.72488e+08	3.48331e+08	3.81254e+08	380709292	3.88386e+08	2.73804e+08	4.74843e+08	3.53007e+08	3.56652e+08	4.18483e+08	4.24066e+08	4.41154e+08	321379158	4.13005e+08	3.84491e+08	3.50632e+08	3.66988e+08	3.88155e+08
POS924		PS(16:0/22:6)+H	PS(38:6)+H	PS	(16:0/22:6)	(16:0)	(22:6)			C44 H75 O10 N1 P1	808.512	9.94769	0.149761	2.1795	1.53788e-05	6.88585e+06	5.34314e+06	5.88924e+06	4.81514e+06	7.09507e+06	5.08738e+06	8.00347e+06	4.86711e+06	1.55086e+06	2.6182e+06	2.61929e+06	3.20053e+06	2.4226e+06	2.90147e+06	4.27906e+06	2.42519e+06	4.62205e+06	4.64853e+06	4.34547e+06	5.54115e+06	4.95873e+06
POS925		PS(40:1)+H	PS(40:1)+H	PS	(40:1)	(40:1)				C46 H89 O10 N1 P1	846.622	13.663	0.192163	1.72827	0.00288863	1.62545e+07	1.54654e+07	1.06056e+07	1.33248e+07	1.3254e+07	8.89948e+06	2.07091e+07	1.18835e+07	4.83562e+06	7.48089e+06	4.87929e+06	6.02501e+06	9.02264e+06	1.20823e+07	1.10169e+07	8.53423e+06	1.30133e+07	1.07468e+07	1.15207e+07	1.15354e+07	1.13571e+07
POS926		PS(40:1)+H	PS(40:1)+H	PS	(40:1)	(40:1)				C46 H89 O10 N1 P1	846.622	14.3156	0.130489	1.37368	0.0167543	2.39636e+07	2.64436e+07	2.95251e+07	2.3328e+07	2.26678e+07	1.81959e+07	2.42595e+07	2.59236e+07	1.84255e+07	9.72502e+06	1.80233e+07	2.03975e+07	2.79651e+07	1.56551e+07	9.86406e+06	2.13945e+07	3.30153e+07	2.85645e+07	2.30031e+07	1.30386e+07	1.66245e+07
POS927		PS(18:0/22:4)+H	PS(40:4)+H	PS	(18:0/22:4)	(18:0)	(22:4)			C46 H83 O10 N1 P1	840.575	12.0156	0.349516	1.86343	0.000167557	4.97743e+07	4.93343e+07	3.67022e+07	3.24403e+07	4.82195e+07	3.37129e+07	4.52732e+07	3.9853e+07	1.16984e+07	2.71171e+07	1.89637e+07	1.48861e+07	1.73097e+07	3.08911e+07	3.48796e+07	2.41961e+07	4.03774e+07	2.77563e+07	2.98732e+07	3.74093e+07	3.32607e+07
POS929		PS(18:0/22:5)+H	PS(40:5)+H	PS	(18:0/22:5)	(18:0)	(22:5)			C46 H81 O10 N1 P1	838.559	11.3645	0.377195	1.20276	0.0135269	1.21964e+08	133841226	1.17229e+08	1.16656e+08	1.27695e+08	1.12468e+08	1.33962e+08	1.30432e+08	7.05535e+07	1.20273e+08	9.82236e+07	9.82278e+07	1.01427e+08	1.19357e+08	1.29904e+08	8.86748e+07	1.23557e+08	1.16666e+08	1.13964e+08	1.13408e+08	1.21098e+08
POS930		PS(18:0/22:5)+H	PS(40:5)+H	PS	(18:0/22:5)	(18:0)	(22:5)			C46 H81 O10 N1 P1	838.559	11.7162	0.228706	1.34853	0.00350666	3.83705e+07	3.3982e+07	3.03321e+07	2.79707e+07	3.26151e+07	2.58122e+07	2.86254e+07	32359534	1.5432e+07	2.34209e+07	2.51347e+07	2.33599e+07	1.9891e+07	3.06075e+07	2.91653e+07	1.84254e+07	3.04611e+07	2.75054e+07	2.89093e+07	2.77964e+07	3.08897e+07
POS931		PS(18:0/22:6)+H	PS(40:6)+H	PS	(18:0/22:6)	(18:0)	(22:6)			C46 H79 O10 N1 P1	836.544	11.0394	0.872368	1.64945	2.96577e-05	2.75977e+08	2.9907e+08	2.39125e+08	2.59554e+08	2.53462e+08	2.06352e+08	2.64081e+08	2.65151e+08	7.81204e+07	1.91143e+08	132605195	163959451	159990321	1.72806e+08	2.04229e+08	1.47733e+08	2.31211e+08	2.15547e+08	2.04931e+08	2.12493e+08	2.36469e+08
POS932		PS(40:6)+Na	PS(40:6)+Na	PS	(18:0/22:6)	(18:0)	(22:6)			C46 H78 O10 N1 P1 Na1	858.526	11.0394	0.120032	1.19523	0.0336982	1.6412e+07	22352628	1.6659e+07	1.85904e+07	1.88511e+07	1.78726e+07	1.70439e+07	1.8054e+07	9.21616e+06	1.74525e+07	1.2875e+07	1.638e+07	1.74715e+07	1.63887e+07	1.82173e+07	1.40137e+07	1.75228e+07	1.73441e+07	16408923	1.60069e+07	1.97055e+07
POS933		PS(18:0/22:6)+H	PS(40:6)+H	PS	(18:0/22:6)	(18:0)	(22:6)			C46 H79 O10 N1 P1	836.544	11.2907	0.280175	1.1941	0.0310359	7.02902e+07	1.11056e+08	1.07704e+08	9.88375e+07	9.37191e+07	1.01065e+08	1.00929e+08	1.06506e+08	5.78518e+07	9.99027e+07	8.09784e+07	8.54475e+07	8.56851e+07	7.89394e+07	1.0057e+08	7.22996e+07	7.1151e+07	8.39654e+07	8.88866e+07	9.86236e+07	9.26281e+07
POS935		PS(18:1/22:6)+H	PS(40:7)+H	PS	(18:1/22:6)	(18:1)	(22:6)			C46 H77 O10 N1 P1	834.528	10.0626	0.117575	1.53642	0.00179418	8.33243e+06	8.50146e+06	6.2724e+06	7.20037e+06	7.2652e+06	5.83869e+06	7.4196e+06	6.63276e+06	1.75738e+06	5.33241e+06	5.62348e+06	5.19921e+06	4.0197e+06	4.06327e+06	7.24498e+06	4.16e+06	7.09464e+06	7.54647e+06	5.09389e+06	6.586e+06	7.27885e+06
POS936		PS(20:4/20:4)+H	PS(40:8)+H	PS	(20:4/20:4)	(20:4)	(20:4)			C46 H75 O10 N1 P1	832.512	9.215	0.0878282	2.26717	7.2834e-05	1.94896e+06	2.53369e+06	1.91601e+06	1.87483e+06	2.16897e+06	3.01156e+06	2.27187e+06	1.76566e+06	126282	1.81083e+06	1.04062e+06	739425	957606	1.08636e+06	1.08094e+06	873092	2.23695e+06	1.72372e+06	1.16477e+06	1.70635e+06	1.63598e+06
POS937		PS(18:1/24:0)+H	PS(42:1)+H	PS	(18:1/24:0)	(18:1)	(24:0)			C48 H93 O10 N1 P1	874.653	15.4334	0.258216	1.67886	0.00238442	2.81182e+07	3.94337e+07	2.47509e+07	2.5072e+07	2.69563e+07	1.45225e+07	2.26928e+07	2.82984e+07	1.23268e+07	1.12483e+07	1.04005e+07	1.71493e+07	1.82005e+07	1.54046e+07	23114252	1.71483e+07	2.57976e+07	2.62657e+07	2.30977e+07	2.02092e+07	2.76386e+07
POS938		PS(42:9)+Na	PS(42:9)+Na	PS	(42:9)	(42:9)				C48 H76 O10 N1 P1 Na1	880.51	11.0178	0.00201386	0.974359	0.800827	2.76957e+06	5.46915e+06	4.1647e+06	3.98469e+06	3.9085e+06	5.65926e+06	3.59237e+06	3.7009e+06	2.92556e+06	5.35926e+06	3.93715e+06	4.08747e+06	4.88024e+06	4.44297e+06	4.05932e+06	4.43215e+06	4.15785e+06	4.1248e+06	4.18941e+06	3.84405e+06	4.55955e+06
NEG801		SM(d32:1)+HCOO	SM(d32:1)+HCOO	SM	(d32:1)	(d32:1)				C38 H76 O8 N2 P1	719.534	9.84227	0.0401182	1.38727	0.000413776	1.12082e+06	919267	1.02441e+06	925437	1.09098e+06	814801	1.00187e+06	1.08508e+06	881824	550449	665381	853535	642468	579002	882408	699146	1.06964e+06	867691	847281	401214	988643
NEG802		SM(d33:1)+HCOO	SM(d33:1)+HCOO	SM	(d33:1)	(d33:1)				C39 H78 O8 N2 P1	733.55	10.4831	0.085132	1.28067	0.00498227	5.84171e+06	4.60888e+06	5.07535e+06	4.90649e+06	4.9421e+06	3.83353e+06	5.71176e+06	4.86028e+06	3.5925e+06	2.5278e+06	4.22563e+06	3.7221e+06	4.01481e+06	4.00585e+06	4.94546e+06	4.02786e+06	4.27583e+06	4.4772e+06	4.7425e+06	1.95664e+06	4.56349e+06
NEG803		SM(d34:0)+HCOO	SM(d34:0)+HCOO	SM	(d34:0)	(d34:0)				C40 H82 O8 N2 P1	749.581	11.4938	0.0527301	1.06295	0.208466	1.81843e+07	2.05415e+07	1.80688e+07	1.94361e+07	1.92988e+07	1.92188e+07	1.94934e+07	2.04235e+07	1.75172e+07	1.4103e+07	2.06851e+07	1.83594e+07	1.70048e+07	1.79212e+07	2.16104e+07	1.83048e+07	1.90184e+07	1.77169e+07	1.71886e+07	9.54916e+06	1.74068e+07
NEG805		SM(d16:1/18:0)+HCOO	SM(d34:1)+HCOO	SM	(d16:1/18:0)	(d16:1)	(18:0)			C40 H80 O8 N2 P1	747.566	11.0749	0.546269	1.24189	0.000684602	250959690	2.52772e+08	2.506e+08	2.56311e+08	2.7059e+08	2.16456e+08	2.78708e+08	2.61916e+08	196493903	1.52331e+08	2.18492e+08	207678341	1.98662e+08	211160732	2.47763e+08	2.08717e+08	2.36458e+08	2.19664e+08	2.25168e+08	1.22552e+08	2.38115e+08
NEG806		SM(d34:1+pO)+HCOO	SM(d34:1+pO)+HCOO	SM	(d34:1+pO)	(d34:1+pO)				C40 H80 O9 N2 P1	763.561	10.6988	0.108119	1.4616	2.24723e-05	5.63458e+06	6.79631e+06	6.35143e+06	5.84165e+06	6.51536e+06	5.5333e+06	6.41176e+06	5.96678e+06	3.61264e+06	3.03603e+06	4.2876e+06	4.38128e+06	4.44382e+06	4.17847e+06	5.66315e+06	3.95693e+06	5.44812e+06	5.15132e+06	5.14887e+06	2.96339e+06	5.50739e+06
NEG807		SM(d16:1/18:1)+HCOO	SM(d34:2)+HCOO	SM	(d16:1/18:1)	(d16:1)	(18:1)			C40 H78 O8 N2 P1	745.55	10.0357	0.125318	1.47991	0.000579692	7.09104e+06	7.80012e+06	6.33038e+06	6.27498e+06	7.23362e+06	4.1495e+06	7.28372e+06	6.34238e+06	4.56924e+06	2.76344e+06	4.75198e+06	4.24249e+06	4.38012e+06	5.04379e+06	5.35984e+06	4.36822e+06	5.21163e+06	5.69735e+06	5.77838e+06	2.38869e+06	5.89148e+06
NEG811		SM(d20:0/16:0)+HCOO	SM(d36:0)+HCOO	SM	(d20:0/16:0)	(d20:0)	(16:0)			C42 H86 O8 N2 P1	777.613	12.549	0.0920637	1.2598	0.0187939	8.70905e+06	8.3423e+06	6.78493e+06	7.47963e+06	6.97703e+06	5.16599e+06	8.15935e+06	6.53874e+06	4.87527e+06	4.03579e+06	5.118e+06	5.92966e+06	6.57338e+06	6.23112e+06	7.60877e+06	5.79172e+06	6.58197e+06	6.58341e+06	5.92191e+06	2.9478e+06	6.79736e+06
NEG812		SM(d18:0/18:1)+HCOO	SM(d36:1)+HCOO	SM	(d18:0/18:1)	(d18:0)	(18:1)			C42 H84 O8 N2 P1	775.597	12.1723	0.336043	1.31513	0.00730954	9.77625e+07	7.05333e+07	66435685	7.2061e+07	6.3486e+07	5.35142e+07	7.51938e+07	6.44922e+07	4.94118e+07	3.67269e+07	5.46945e+07	5.25552e+07	5.76337e+07	5.91695e+07	6.42437e+07	5.40231e+07	6.11803e+07	5.87672e+07	6.10247e+07	3.19983e+07	6.54114e+07
NEG816		SM(d37:1)+HCOO	SM(d37:1)+HCOO	SM	(d37:1)	(d37:1)				C43 H86 O8 N2 P1	789.613	12.7247	0.0459756	1.12967	0.1167	4.81203e+06	4.52013e+06	5.17582e+06	4.59697e+06	5.06428e+06	4.01006e+06	5.31414e+06	6.58072e+06	4.11196e+06	3.44408e+06	4.91068e+06	5.29282e+06	4.29638e+06	3.89203e+06	4.71385e+06	4.81236e+06	4.8596e+06	4.32731e+06	4.47512e+06	2.01045e+06	4.29029e+06
NEG818		SM(d22:1/16:0)+HCOO	SM(d38:1)+HCOO	SM	(d22:1/16:0)	(d22:1)	(16:0)			C44 H88 O8 N2 P1	803.628	13.2423	9.94504e-05	1.29552	0.000437394	4.18633e+07	3.93378e+07	3.6772e+07	4.1074e+07	4.03745e+07	3.5558e+07	4.3848e+07	3.70917e+07	2.72436e+07	2.0687e+07	3.27338e+07	3.22386e+07	3.51524e+07	2.94842e+07	3.53263e+07	3.0989e+07	3.51725e+07	3.53033e+07	3.33383e+07	1.7341e+07	3.5597e+07
NEG823		SM(d39:1)+HCOO	SM(d39:1)+HCOO	SM	(d39:1)	(d39:1)				C45 H90 O8 N2 P1	817.644	13.7911	9.0098e-05	1.21292	0.0101706	6.89981e+06	6.70626e+06	6.66097e+06	7.61134e+06	7.30773e+06	5.95042e+06	8.29279e+06	7.02672e+06	5.06224e+06	4.00249e+06	6.56788e+06	6.2385e+06	6.8919e+06	5.45356e+06	6.476e+06	5.85298e+06	6.42065e+06	6.44458e+06	6.02631e+06	2.55869e+06	6.61595e+06
NEG824		SM(d40:0)+HCOO	SM(d40:0)+HCOO	SM	(d40:0)	(d40:0)				C46 H94 O8 N2 P1	833.675	14.7945	9.07198e-05	1.50269	0.000928614	1.1571e+07	1.28779e+07	9.72771e+06	1.13764e+07	1.12312e+07	8.31907e+06	1.2449e+07	9.64598e+06	4.98496e+06	5.40685e+06	5.20992e+06	7.04286e+06	8.99313e+06	9.52255e+06	9.48236e+06	7.38538e+06	9.71476e+06	1.14597e+07	9.67303e+06	4.66757e+06	9.73913e+06
NEG826		SM(d22:1/18:0)+HCOO	SM(d40:1)+HCOO	SM	(d22:1/18:0)	(d22:1)	(18:0)			C46 H92 O8 N2 P1	831.66	14.367	9.38979e-05	1.36597	0.00212233	1.50246e+08	1.71696e+08	1.44472e+08	1.8067e+08	1.72809e+08	1.28456e+08	2.02602e+08	140970639	1.06791e+08	7.70299e+07	1.14687e+08	1.2269e+08	1.46893e+08	1.21417e+08	1.40749e+08	1.15534e+08	1.40886e+08	1.44517e+08	1.40857e+08	6.6478e+07	1.47588e+08
NEG827		SM(d22:1/18:1)+HCOO	SM(d40:2)+HCOO	SM	(d22:1/18:1)	(d22:1)	(18:1)			C46 H90 O8 N2 P1	829.644	13.2179	8.49229e-05	1.26396	0.00921358	1.59734e+07	1.61513e+07	1.37954e+07	1.70272e+07	1.60039e+07	1.22447e+07	1.96653e+07	1.61655e+07	1.32045e+07	8.00803e+06	1.41185e+07	1.35827e+07	1.53855e+07	1.14019e+07	1.20661e+07	1.27322e+07	1.58566e+07	1.57693e+07	1.46432e+07	7.13072e+06	1.49721e+07
NEG829		SM(d40:3)+HCOO	SM(d40:3)+HCOO	SM	(d40:3)	(d40:3)				C46 H88 O8 N2 P1	827.628	12.3685	1.81955e-05	0.966829	0.792471	1.25905e+06	789953	1.06983e+06	1.38461e+06	1.303e+06	555546	1.09149e+06	1.6329e+06	1.43145e+06	865963	1.04044e+06	988055	1.23007e+06	1.47931e+06	1.35102e+06	1.0118e+06	1.16429e+06	1.3162e+06	1.23203e+06	637513	1.23639e+06
NEG830		SM(d41:0)+HCOO	SM(d41:0)+HCOO	SM	(d41:0)	(d41:0)				C47 H96 O8 N2 P1	847.691	15.4036	7.89139e-05	1.22335	0.00501558	2.08096e+06	2.07519e+06	1.81193e+06	2.27938e+06	2.13366e+06	1.63253e+06	2.05974e+06	1.8627e+06	1.33645e+06	1.23184e+06	1.66388e+06	1.68053e+06	1.81993e+06	1.71296e+06	1.90674e+06	1.6743e+06	1.83216e+06	1.99779e+06	1.84388e+06	922247	2.03536e+06
NEG831		SM(d41:1)+HCOO	SM(d41:1)+HCOO	SM	(d41:1)	(d41:1)				C47 H94 O8 N2 P1	845.675	14.9513	0.000100996	1.30002	0.000941841	6.61775e+07	7.63419e+07	6.90595e+07	7.92695e+07	7.68078e+07	5.87499e+07	8.77565e+07	7.31871e+07	5.10071e+07	4.07622e+07	60810455	5.96603e+07	6.30151e+07	5.65862e+07	6.14714e+07	5.84868e+07	6.57185e+07	6.94528e+07	6.49849e+07	3.14383e+07	6.85136e+07
NEG832		SM(d41:1)+HCOO	SM(d41:1)+HCOO	SM	(d41:1)	(d41:1)				C47 H94 O8 N2 P1	845.675	15.2658	8.14939e-05	1.36294	0.0100779	7.96595e+06	8.53685e+06	8.55642e+06	7.99762e+06	7.62607e+06	7.6268e+06	9.03043e+06	7.32787e+06	5.7407e+06	2.34913e+06	6.25736e+06	5.35395e+06	8.63172e+06	4.60048e+06	8.01073e+06	6.50339e+06	8.26448e+06	6.70092e+06	6.75631e+06	3.43046e+06	7.31622e+06
NEG833		SM(d41:2)+HCOO	SM(d41:2)+HCOO	SM	(d41:2)	(d41:2)				C47 H92 O8 N2 P1	843.66	13.7954	3.02925e-05	0.689084	0.272359	3.93323e+06	3.82754e+06	3.70229e+06	4.34508e+06	4.33943e+06	3.24623e+06	4.63696e+06	4.02951e+06	3.35189e+06	2.24297e+06	1.33345e+07	3.8227e+06	3.43523e+06	3.15531e+06	4.6284e+06	1.2555e+07	3.6791e+06	3.87976e+06	3.58597e+06	1.50381e+06	3.86996e+06
NEG835		SM(d42:0)+HCOO	SM(d42:0)+HCOO	SM	(d42:0)	(d42:0)				C48 H98 O8 N2 P1	861.707	16.0398	9.19327e-05	1.53405	0.00528041	1.09148e+07	1.01212e+07	6.96082e+06	9.94471e+06	8.35967e+06	6.15921e+06	1.02472e+07	7.09717e+06	3.71288e+06	2.90064e+06	4.91046e+06	5.05277e+06	6.94269e+06	8.52242e+06	6.80014e+06	6.66155e+06	9.15153e+06	7.57943e+06	7.5315e+06	3.53936e+06	7.24039e+06
NEG836		SM(d42:1)+HCOO	SM(d42:1)+HCOO	SM	(d42:1)	(d42:1)				C48 H96 O8 N2 P1	859.691	14.7492	7.41299e-05	1.45525	0.091898	1.40801e+07	1.63643e+07	1.37824e+06	1.51677e+07	1.36038e+07	1.07658e+07	1.44999e+07	1.14769e+07	7.13079e+06	1.08957e+06	8.60474e+06	9.27306e+06	6.65697e+06	1.16925e+07	1.28848e+07	9.55417e+06	1.28139e+07	1.30103e+07	1.14293e+07	5.67991e+06	1.15574e+07
NEG838		SM(d42:1)+HCOO	SM(d42:1)+HCOO	SM	(d42:1)	(d42:1)				C48 H96 O8 N2 P1	859.691	15.5721	0.000108357	1.50366	0.000124058	129540765	1.40834e+08	1.15059e+08	1.40804e+08	131036891	9.51944e+07	1.53337e+08	1.17264e+08	7.43715e+07	5.98794e+07	8.40531e+07	8.47924e+07	1.0031e+08	9.38359e+07	1.02772e+08	8.03711e+07	1.15523e+08	1.18934e+08	1.09961e+08	5.30935e+07	1.10197e+08
NEG840		SM(d42:1+pO)+HCOO	SM(d42:1+pO)+HCOO	SM	(d42:1+pO)	(d42:1+pO)				C48 H96 O9 N2 P1	875.686	13.7219	0.000106381	1.55648	0.000158854	2.10766e+06	2.06288e+06	1.96034e+06	2.28159e+06	2.0993e+06	1.73274e+06	2.767e+06	1.95635e+06	1.08522e+06	921571	1.51092e+06	1.27168e+06	1.57753e+06	1.30646e+06	1.84327e+06	1.38477e+06	1.69533e+06	1.66411e+06	1.58898e+06	635106	2.25487e+06
NEG845		SM(d22:1/20:1)+HCOO	SM(d42:2)+HCOO	SM	(d22:1/20:1)	(d22:1)	(20:1)			C48 H94 O8 N2 P1	857.675	14.2925	0.000103814	1.35147	0.000583609	2.17642e+08	2.42427e+08	2.05224e+08	2.36477e+08	2.24506e+08	1.68898e+08	2.3269e+08	2.21275e+08	1.56573e+08	1.10107e+08	162356626	1.65927e+08	1.683e+08	1.59832e+08	213880400	1.57277e+08	1.8849e+08	1.97788e+08	1.90918e+08	8.7696e+07	2.02231e+08
NEG847		SM(d42:2+pO)+HCOO	SM(d42:2+pO)+HCOO	SM	(d42:2+pO)	(d42:2+pO)				C48 H94 O9 N2 P1	873.67	13.8933	5.51743e-05	1.21156	0.10185	2.16793e+06	2.91009e+06	2.63251e+06	3.35861e+06	3.55124e+06	2.81067e+06	2.6551e+06	3.89369e+06	2.66592e+06	1.87695e+06	2.43315e+06	3.55468e+06	2.13619e+06	1.90898e+06	3.22125e+06	1.9954e+06	2.7726e+06	2.6478e+06	2.59388e+06	1.18829e+06	2.74539e+06
NEG848		SM(d22:2/20:1)+HCOO	SM(d42:3)+HCOO	SM	(d22:2/20:1)	(d22:2)	(20:1)			C48 H92 O8 N2 P1	855.66	13.3425	9.88606e-05	1.34648	0.000373243	5.40117e+07	5.12252e+07	5.00713e+07	5.2152e+07	5.58104e+07	4.57848e+07	5.95059e+07	6.4049e+07	4.07521e+07	2.94349e+07	4.18186e+07	3.96623e+07	3.90236e+07	4.1301e+07	5.21015e+07	3.71946e+07	4.74247e+07	5.04426e+07	4.83134e+07	2.4822e+07	4.73304e+07
NEG851		SM(d43:1)+HCOO	SM(d43:1)+HCOO	SM	(d43:1)	(d43:1)				C49 H98 O8 N2 P1	873.707	16.2227	9.63724e-05	1.39275	0.000870236	2.35844e+06	2.52953e+06	2.0906e+06	2.47316e+06	2.3798e+06	1.81397e+06	2.85757e+06	2.52732e+06	1.48163e+06	1.13499e+06	1.70689e+06	2.12247e+06	1.9583e+06	1.51912e+06	1.99815e+06	1.74238e+06	2.41465e+06	2.37026e+06	1.96771e+06	1.08191e+06	2.37763e+06
NEG852		SM(d43:2)+HCOO	SM(d43:2)+HCOO	SM	(d43:2)	(d43:2)				C49 H96 O8 N2 P1	871.691	14.8759	8.73302e-05	1.38335	8.98197e-05	2.48448e+06	2.45524e+06	2.45644e+06	2.48367e+06	2.72137e+06	2.26524e+06	2.79379e+06	2.74235e+06	2.01471e+06	1.20133e+06	2.01091e+06	1.98491e+06	2.21714e+06	1.61369e+06	1.98619e+06	1.71979e+06	2.35313e+06	2.21993e+06	2.45845e+06	1.23079e+06	2.09794e+06
NEG853		SM(d44:2)+HCOO	SM(d44:2)+HCOO	SM	(d44:2)	(d44:2)				C50 H98 O8 N2 P1	885.707	15.4851	8.85612e-05	1.4709	0.0129311	1.05888e+06	1.34529e+06	724195	1.08538e+06	1.16991e+06	681820	1.14438e+06	1.01954e+06	576953	320731	635464	639135	636562	946191	1.10752e+06	732256	946685	1.2726e+06	560381	412564	919590
POS943	Y	SM(d34:1)+H	SM(d34:1)+H	SM	(d34:1)	(d34:1)				C39 H80 O6 N2 P1	703.575	11.1194	2.62234	1.76957	2.30236e-05	2131077670	2163423787	1894932019	1945354321	2189113127	1290376641	2348821263	2114628663	7.68043e+08	1285681661	1058636319	9.83213e+08	1142463914	1285669018	1534806299	1027141231	1707092037	1646629974	1430259107	1460322553	1579861536
POS952	Y	SM(d36:1)+H	SM(d36:1)+H	SM	(d36:1)	(d36:1)				C41 H84 O6 N2 P1	731.606	12.1851	1.1564	1.61582	0.000982239	6.85533e+08	4.84526e+08	4.39772e+08	4.4302e+08	4.48014e+08	2.96425e+08	4.84069e+08	4.28715e+08	2.20755e+08	2.7061e+08	2.50901e+08	2.56276e+08	2.91233e+08	3.26983e+08	3.98898e+08	2.8044e+08	3.87292e+08	3.70444e+08	3.62128e+08	3.92697e+08	3.61298e+08
POS971	Y	SM(d40:1)+H	SM(d40:1)+H	SM	(d18:1/22:0)	(d18:1)	(22:0)			C45 H92 O6 N2 P1	787.669	14.4183	1.21045	1.50072	0.00110584	6.2465e+08	7.36117e+08	4.94532e+08	7.5302e+08	791550008	5.23e+08	8.75812e+08	4.99682e+08	377694353	4.26851e+08	3.98603e+08	458729897	4.97846e+08	4.42775e+08	4.91923e+08	4.36132e+08	5.37723e+08	5.41523e+08	5.66062e+08	5.54999e+08	5.42193e+08
POS989	Y	SM(d42:2)+H	SM(d42:2)+H	SM	(d42:2)	(d42:2)				C47 H94 O6 N2 P1	813.684	14.3085	1.40259	1.44312	0.000113476	8.0682e+08	1005964610	7.73653e+08	8.90428e+08	9.55917e+08	6.24031e+08	9.4561e+08	790037060	5.2621e+08	5.76571e+08	5.55313e+08	5.60514e+08	5.77903e+08	6.09564e+08	7.3114e+08	5.69567e+08	8.1955e+08	7.92835e+08	7.10843e+08	8.18953e+08	7.08185e+08
POS939		SM(d32:1)+H	SM(d32:1)+H	SM	(d32:1)	(d32:1)				C37 H76 O6 N2 P1	675.544	9.85629	0.0562942	1.19779	0.0249691	3.41744e+06	3.18332e+06	3.46149e+06	2.9164e+06	4155144	2.90701e+06	3.4728e+06	3.47304e+06	3.04431e+06	3.65372e+06	2.44442e+06	3.15612e+06	2.37138e+06	2.14819e+06	2.8616e+06	2.85055e+06	3.2086e+06	3.3018e+06	3.011e+06	2.81407e+06	2.73117e+06
POS940		SM(d33:1)+H	SM(d33:1)+H	SM	(d33:1)	(d33:1)				C38 H78 O6 N2 P1	689.559	10.4983	0.162948	1.29765	0.000896804	1.68732e+07	1.54837e+07	1.32754e+07	1.3987e+07	1.69102e+07	1.15808e+07	1.82155e+07	1.44742e+07	1.03822e+07	1.21248e+07	1.21429e+07	1.0811e+07	1.13326e+07	1.17988e+07	1.29239e+07	1.1575e+07	1.42793e+07	1.34576e+07	1.41057e+07	1.35183e+07	1.33876e+07
POS941		SM(d34:0)+H	SM(d34:0)+H	SM	(d34:0)	(d34:0)				C39 H82 O6 N2 P1	705.591	11.4992	0.365774	1.17298	0.00848767	1.24223e+08	1.32589e+08	1.27837e+08	1.35095e+08	1.46918e+08	1.17378e+08	145697792	1.3545e+08	8.62005e+07	1.18735e+08	1.00976e+08	1.11099e+08	124267688	1.22022e+08	1.34873e+08	1.09933e+08	1.2157e+08	1.23424e+08	1.24316e+08	1.26664e+08	1.20973e+08
POS945		SM(d34:1)+H	SM(d34:1)+H	SM	(d34:1)	(d34:1)				C39 H80 O6 N2 P1	703.575	11.3545	0.662887	1.22863	0.00693227	2.96087e+08	3.55893e+08	350922598	3.12255e+08	3.65057e+08	2.47648e+08	4.15869e+08	3.41687e+08	2.69161e+08	2.59067e+08	2.69127e+08	2.49124e+08	2.7803e+08	2.77895e+08	3.26914e+08	2.56381e+08	3.09088e+08	3.05497e+08	2.91222e+08	3.11006e+08	3.24595e+08
POS946		SM(d34:1)+H	SM(d34:1)+H	SM	(d34:1)	(d34:1)				C39 H80 O6 N2 P1	703.575	11.629	0.0693507	1.3907	0.553569	1.79133e+07	4.05308e+06	2.23662e+06	3.11543e+06	1.87837e+07	2.28995e+06	4.26864e+06	4.27e+06	1.53236e+06	1.34115e+07	1.37069e+06	1.65278e+07	1.2088e+06	2.04574e+06	3.10713e+06	1.73272e+06	3.85214e+06	2.54474e+06	3.11627e+06	1.46939e+06	2.97749e+06
POS947		SM(d34:1+pO)+H	SM(d34:1+pO)+H	SM	(d34:1+pO)	(d34:1+pO)				C39 H80 O7 N2 P1	719.57	10.718	0.186538	1.46121	3.96056e-05	1.52901e+07	1.69611e+07	1.60583e+07	1.50264e+07	1.8174e+07	1.19378e+07	1.72305e+07	1.80646e+07	9.27731e+06	1.22925e+07	1.0696e+07	1.15422e+07	1.04239e+07	1.11621e+07	1.31935e+07	9.51959e+06	14322156	1.32616e+07	1.28906e+07	1.32639e+07	1.41594e+07
POS948		SM(d34:2)+H	SM(d34:2)+H	SM	(d34:2)	(d34:2)				C39 H78 O6 N2 P1	701.559	10.0517	0.165301	1.27777	0.000563951	1.72307e+07	17102163	1.59247e+07	1.59266e+07	1.83367e+07	1.33458e+07	2.09765e+07	1.69426e+07	1.30788e+07	1.25176e+07	1.43874e+07	1.3813e+07	1.28697e+07	1.30828e+07	1.44991e+07	1.20195e+07	1.6596e+07	1.51679e+07	1.35698e+07	1.67724e+07	1.59661e+07
POS949		SM(d35:1)+H	SM(d35:1)+H	SM	(d35:1)	(d35:1)				C40 H82 O6 N2 P1	717.591	11.6419	0.145635	1.2996	0.17907	2.56937e+07	2.48892e+07	2.62629e+07	2.16386e+07	1.59092e+06	1.63874e+07	2.91242e+07	2.06424e+07	1.1308e+07	1.80525e+07	1.46486e+07	1.23376e+07	1.50396e+07	1.59979e+07	2.44156e+07	1.61084e+07	1.89209e+07	1.7999e+07	1.96801e+07	2.32138e+07	1.91444e+07
POS950		SM(d35:6+pO)+H	SM(d35:6+pO)+H	SM	(d35:6+pO)	(d35:6+pO)				C40 H72 O7 N2 P1	723.507	12.761	0.0389178	0.984847	0.828573	1.28586e+08	1.19005e+08	1.48616e+08	1.46201e+08	1.51046e+08	1.31394e+08	9.60784e+07	135456942	154381132	9.67807e+07	1.36896e+08	1.23539e+08	1.33877e+08	1.5225e+08	1.46111e+08	1.28802e+08	1.18891e+08	1.07046e+08	1.15339e+08	1.43576e+08	9.7246e+07
POS951		SM(d36:0)+H	SM(d36:0)+H	SM	(d36:0)	(d36:0)				C41 H86 O6 N2 P1	733.622	12.5776	0.450348	1.79336	0.000519364	7.33255e+07	7.3657e+07	5.21241e+07	6.61919e+07	5.93803e+07	3.77956e+07	8.04293e+07	5.2256e+07	1.85265e+07	3.94028e+07	2.68505e+07	3.00381e+07	3.79376e+07	4.79515e+07	4.52911e+07	3.01097e+07	4.72082e+07	4.72917e+07	4.86125e+07	4.51778e+07	4.8662e+07
POS953		SM(d36:1)+Na	SM(d36:1)+Na	SM	(d36:1)	(d36:1)				C41 H83 O6 N2 P1 Na1	753.588	12.1851	0.136248	1.12718	0.00278818	2.56164e+07	2.57395e+07	2.56296e+07	2.39423e+07	2.22689e+07	2.45433e+07	2.59391e+07	2.40547e+07	2.19395e+07	2.36075e+07	2.03453e+07	1.99406e+07	2.38726e+07	2.16586e+07	1.99262e+07	2.41334e+07	2.41388e+07	2.28028e+07	2.0737e+07	2.60158e+07	2.50381e+07
POS955		SM(d36:2)+H	SM(d36:2)+H	SM	(d36:2)	(d36:2)				C41 H82 O6 N2 P1	729.591	11.3259	0.387872	1.32098	0.000344439	8.58969e+07	8.04969e+07	8.0452e+07	7.98612e+07	8.00973e+07	6.02809e+07	9.15826e+07	7.33203e+07	5.27761e+07	5.30628e+07	5.78918e+07	5.75268e+07	7.20686e+07	5.86847e+07	6.88076e+07	5.76047e+07	7.42023e+07	7.31293e+07	6.71264e+07	7.25723e+07	7.08986e+07
POS957		SM(d36:4)+H	SM(d36:4)+H	SM	(d36:4)	(d36:4)				C41 H78 O6 N2 P1	725.559	11.0949	0.0512747	0.984153	0.680869	9.30669e+07	1.00483e+08	1.16143e+08	1.21002e+08	1.00505e+08	1.08363e+08	1.08966e+08	1.19982e+08	1.03492e+08	1.11729e+08	1.12278e+08	105231584	1.14644e+08	121577841	1.04757e+08	1.08787e+08	1.24298e+08	1.13285e+08	1.10487e+08	9.20117e+07	1.095e+08
POS959		SM(d38:0)+H	SM(d38:0)+H	SM	(d38:0)	(d38:0)				C43 H90 O6 N2 P1	761.653	13.6496	0.265909	1.68964	0.000306277	2.80796e+07	2.88246e+07	1.93554e+07	2.92007e+07	2.78242e+07	1.70935e+07	2.70283e+07	1.97805e+07	9.64234e+06	1.28196e+07	1.26484e+07	1.25437e+07	1.79725e+07	1.9718e+07	1.6062e+07	1.5297e+07	2.17247e+07	1.91357e+07	1.96647e+07	2.12936e+07	2.0881e+07
POS960		SM(d38:1)+H	SM(d38:1)+H	SM	(d38:1)	(d38:1)				C43 H88 O6 N2 P1	759.637	13.254	0.865618	1.79484	9.03119e-06	2.22004e+08	2.39546e+08	191849204	2.26014e+08	2.52824e+08	1.54027e+08	2.52105e+08	1.83289e+08	8.66172e+07	1.16323e+08	108824986	1.21574e+08	1.25941e+08	1.3066e+08	1.49261e+08	1.20026e+08	1.72389e+08	170714336	1.64175e+08	1.73449e+08	168175208
POS961		SM(d38:1)+Na	SM(d38:1)+Na	SM	(d38:1)	(d38:1)				C43 H87 O6 N2 P1 Na1	781.619	13.254	0.247603	1.5085	0.000114462	2.16265e+07	2.51183e+07	1.99447e+07	2.09277e+07	2.65697e+07	1.79157e+07	2.78184e+07	2.06873e+07	1.08981e+07	1.64697e+07	1.35275e+07	1.39978e+07	1.66913e+07	1.51039e+07	1.70598e+07	1.5979e+07	1.99602e+07	1.92802e+07	1.87173e+07	2.07543e+07	1.94892e+07
POS963		SM(d38:2)+H	SM(d38:2)+H	SM	(d38:2)	(d38:2)				C43 H86 O6 N2 P1	757.622	12.3271	0.287363	1.63251	3.86704e-06	2.73371e+07	2.70195e+07	2.6923e+07	2.83817e+07	3.36929e+07	2.30051e+07	3.3104e+07	2.57874e+07	1.34558e+07	1.49998e+07	1.59505e+07	1.9703e+07	1.92688e+07	1.83821e+07	1.81569e+07	1.8061e+07	2.59942e+07	2.34119e+07	2.26992e+07	2.2638e+07	2.17549e+07
POS966		SM(d39:1)+H	SM(d39:1)+H	SM	(d39:1)	(d39:1)				C44 H90 O6 N2 P1	773.653	13.7957	0.225352	1.27514	0.00130122	2.97612e+07	3.01275e+07	2.78222e+07	3.80125e+07	3.41327e+07	2.62053e+07	3.83903e+07	3.14432e+07	2.10784e+07	2.68532e+07	2.47264e+07	2.53558e+07	2.68657e+07	2.42953e+07	2.51262e+07	2.63788e+07	2.92584e+07	3.00473e+07	2.86392e+07	2.74572e+07	2.86266e+07
POS967		SM(d40:0)+H	SM(d40:0)+H	SM	(d40:0)	(d40:0)				C45 H94 O6 N2 P1	789.684	14.8151	0.267272	1.45329	0.000498943	4.4957e+07	4.34087e+07	3.14728e+07	4.23352e+07	4.79636e+07	3.30966e+07	4.39381e+07	3.1555e+07	2.54532e+07	2.47348e+07	2.16243e+07	2.50397e+07	3.1695e+07	3.36457e+07	3.01361e+07	2.69851e+07	3.34597e+07	3.21177e+07	3.21683e+07	3.79477e+07	3.97801e+07
POS974		SM(d40:2)+H	SM(d40:2)+H	SM	(d40:2)	(d40:2)				C45 H90 O6 N2 P1	785.653	13.4912	0.462203	1.55332	3.57213e-05	7.68025e+07	8.0428e+07	6.55474e+07	8.11589e+07	9.05293e+07	5.44847e+07	9.24314e+07	7.27549e+07	4.95587e+07	4.8048e+07	4.70613e+07	4.98162e+07	5.61826e+07	4.59624e+07	5.19396e+07	4.68022e+07	6.91729e+07	6.00475e+07	6.0201e+07	6.18184e+07	6.45123e+07
POS976		SM(d41:0)+H	SM(d41:0)+H	SM	(d41:0)	(d41:0)				C46 H96 O6 N2 P1	803.7	15.4622	0.033103	0.930685	0.214583	1.41328e+07	1.63614e+07	1.65559e+07	1.85468e+07	2.17549e+07	1.78378e+07	1.63618e+07	1.70937e+07	1.59715e+07	2.10083e+07	1.9737e+07	2.01959e+07	1.90718e+07	1.67032e+07	1.77261e+07	1.85571e+07	2.05894e+07	1.96309e+07	1.95431e+07	1.72595e+07	1.60842e+07
POS977		SM(d41:1)+H	SM(d41:1)+H	SM	(d41:1)	(d41:1)				C46 H94 O6 N2 P1	801.684	14.9688	0.632339	1.30401	6.0304e-05	209596250	2.43643e+08	2.00737e+08	2.29564e+08	2.4293e+08	1.81761e+08	254052686	2.15972e+08	1.65559e+08	184277312	1.63583e+08	1.73215e+08	1.7687e+08	158454137	1.73085e+08	1.68636e+08	1.84233e+08	2.01607e+08	1.90937e+08	2.045e+08	2.10205e+08
POS978		SM(d41:1)+Na	SM(d41:1)+Na	SM	(d41:1)	(d41:1)				C46 H93 O6 N2 P1 Na1	823.666	14.9688	0.226422	1.3866	0.000123289	2.03481e+07	2.54181e+07	1.92537e+07	2.38325e+07	2.50798e+07	1.88006e+07	2.73108e+07	2.28218e+07	1.45762e+07	1.90983e+07	1.65151e+07	1.52811e+07	1.76747e+07	1.60444e+07	1.70497e+07	1.56408e+07	1.85948e+07	1.99905e+07	1.91598e+07	1.98021e+07	2.05065e+07
POS981		SM(d41:2)+H	SM(d41:2)+H	SM	(d41:2)	(d41:2)				C46 H92 O6 N2 P1	799.669	13.997	0.209997	1.27569	0.170625	3.33299e+07	3.97449e+07	3.55327e+07	4.78308e+07	7.34689e+07	2.71583e+07	3.92128e+07	4.29637e+07	3.09217e+07	2.9113e+07	3.28105e+07	2.67499e+07	6.03092e+07	2.5252e+07	2.92533e+07	3.15193e+07	3.18112e+07	3.10852e+07	3.24008e+07	3.14456e+07	4.11596e+07
POS982		SM(d42:0)+H	SM(d42:0)+H	SM	(d42:0)	(d42:0)				C47 H98 O6 N2 P1	817.716	16.0729	0.221983	1.51613	0.000441847	2.761e+07	2.81229e+07	1.6827e+07	2.66257e+07	2.58254e+07	1.8512e+07	2.62906e+07	2.38393e+07	1.10486e+07	1.51181e+07	1.25504e+07	1.66354e+07	1.85651e+07	1.74546e+07	1.80421e+07	1.83145e+07	2.16059e+07	1.91302e+07	1.79247e+07	2.05891e+07	1.94845e+07
POS983		SM(d42:1)+H	SM(d42:1)+H	SM	(d42:1)	(d42:1)				C47 H96 O6 N2 P1	815.7	14.722	0.224874	1.30972	0.0649179	5.11718e+07	1.48983e+07	4.15587e+07	5.91236e+07	5.24064e+07	3.76055e+07	5.17011e+07	4.56118e+07	2.38825e+07	3.32299e+07	2.96168e+07	3.10792e+07	3.73593e+07	3.96262e+07	4.10267e+07	3.45248e+07	4.08297e+07	41496415	3.58998e+07	4.24032e+07	4.12068e+07
POS985		SM(d42:1)+H	SM(d42:1)+H	SM	(d42:1)	(d42:1)				C47 H96 O6 N2 P1	815.7	15.6103	0.930476	1.41235	0.000581739	3.96367e+08	4.73223e+08	3.25801e+08	4.1133e+08	4.42459e+08	283294837	4.72688e+08	3.6714e+08	2.45904e+08	2.98496e+08	2.44058e+08	2.76053e+08	285344360	2.90938e+08	3.3211e+08	2.7322e+08	3.3971e+08	3.36096e+08	3.10063e+08	3.63616e+08	3.32101e+08
POS986		SM(d42:1)+Na	SM(d42:1)+Na	SM	(d42:1)	(d42:1)				C47 H95 O6 N2 P1 Na1	837.682	15.6103	0.305304	1.57262	0.000527217	3.46081e+07	4.64059e+07	3.02735e+07	3.77689e+07	3.89148e+07	2.55651e+07	4.77564e+07	2.95605e+07	2.28058e+07	2.49209e+07	2.04496e+07	1.88981e+07	25168286	2.34025e+07	2.70374e+07	2.22657e+07	2.93232e+07	2.61187e+07	24968961	2.981e+07	2.95635e+07
POS990		SM(d42:2)+Na	SM(d42:2)+Na	SM	(d42:2)	(d42:2)				C47 H93 O6 N2 P1 Na1	835.666	14.3085	0.456734	1.47058	0.000132098	8.62133e+07	1.02479e+08	7.72215e+07	8.60942e+07	8.62635e+07	6.40733e+07	1.0336e+08	7.34139e+07	5.72097e+07	5.84537e+07	5.18353e+07	5.35602e+07	5.78839e+07	5.71144e+07	7.11355e+07	5.46111e+07	7.2976e+07	7.17536e+07	6.90298e+07	7.86225e+07	7.52599e+07
POS991		SM(d42:2+pO)+H	SM(d42:2+pO)+H	SM	(d42:2+pO)	(d42:2+pO)				C47 H94 O7 N2 P1	829.679	13.9513	0.0509514	0.920257	0.688397	1.00177e+07	1.1864e+07	1.26589e+07	1.32088e+07	1.43743e+07	1.08585e+07	8.34661e+06	1.30984e+07	1.08192e+07	1.05689e+07	9.53329e+06	1.39238e+07	9.93893e+06	9.33078e+06	2.92023e+07	9.29245e+06	1.03503e+07	9.87363e+06	1.12181e+07	1.08953e+07	9.4636e+06
POS992		SM(d18:1/24:2)+H	SM(d42:3)+H	SM	(d18:1/24:2)	(d18:1)	(24:2)			C47 H92 O6 N2 P1	811.669	13.3351	0.92868	1.71098	1.38549e-05	2.89501e+08	2.83591e+08	2.69302e+08	2.72898e+08	3.48289e+08	2.06661e+08	3.28527e+08	3.4664e+08	1.66485e+08	1.79826e+08	1.4633e+08	1.61228e+08	1.45133e+08	1.89772e+08	2.16391e+08	1.65633e+08	2.26396e+08	2.19107e+08	2.12781e+08	2.21545e+08	2.31323e+08
POS993		SM(d42:3)+Na	SM(d42:3)+Na	SM	(d18:1/24:2)	(d18:1)	(24:2)			C47 H91 O6 N2 P1 Na1	833.651	13.3351	0.320727	1.63958	0.00015252	3.63195e+07	3.73423e+07	3.15847e+07	3.14789e+07	4.74497e+07	2.82204e+07	4.58752e+07	40302173	1.99572e+07	2.53441e+07	1.90137e+07	2.02736e+07	2.03027e+07	2.54527e+07	3.07632e+07	2.09959e+07	3.02766e+07	2.8689e+07	2.843e+07	2.9642e+07	3.06647e+07
POS995		SM(d18:1/24:3)+H	SM(d42:4)+H	SM	(d18:1/24:3)	(d18:1)	(24:3)			C47 H90 O6 N2 P1	809.653	14.3611	0.386749	1.61507	0.00157656	5.44993e+07	7.51008e+07	4.7368e+07	7.23492e+07	7.06287e+07	4.47975e+07	9.12072e+07	4.82827e+07	3.81882e+07	4.23188e+07	3.22193e+07	3.58876e+07	4.81888e+07	3.9169e+07	3.99875e+07	3.62471e+07	5.02425e+07	5.35424e+07	5.28533e+07	4.92171e+07	5.39209e+07
POS996		SM(d42:5)+H	SM(d42:5)+H	SM	(d42:5)	(d42:5)				C47 H88 O6 N2 P1	807.637	13.394	0.0895196	1.23148	0.0568123	7.84612e+06	8.90119e+06	6.49566e+06	8.00604e+06	8.77816e+06	8.54947e+06	1.12907e+07	7.18877e+06	6.5722e+06	5.87567e+06	5.53112e+06	7.93666e+06	9.79344e+06	4.77079e+06	6.28618e+06	7.68557e+06	6.74565e+06	6.1588e+06	6.54656e+06	7.72164e+06	7.23423e+06
POS1001		So(d18:1)+H	So(d18:1)+H	So	(d18:1)	(d18:1)				C18 H38 O2 N1	300.29	2.99171	0.179794	2.8255	0.00130159	1.16615e+07	5.82846e+06	5.929e+06	6.60724e+06	1.25007e+07	2.83219e+06	6.02422e+06	9.55943e+06	1.35868e+06	2.21269e+06	1.91813e+06	1.92795e+06	3.08894e+06	4.22974e+06	4.22313e+06	2.6096e+06	4.34433e+06	4.65702e+06	4.67746e+06	5.30377e+06	3.34346e+06
NEG854		SQDG(34:0)+HCOO	SQDG(34:0)+HCOO	SQDG	(34:0)	(34:0)				C44 H83 O14 S1	867.551	10.9033	8.36669e-05	1.58587	0.0287382	1.19619e+07	6.65632e+06	4.76791e+06	5.22904e+06	6.14883e+06	4.53539e+06	5.41941e+06	6.01985e+06	1.57765e+06	3.05205e+06	3.67099e+06	3.99835e+06	3.98648e+06	4.72477e+06	5.84427e+06	5.13956e+06	5.21279e+06	4.72646e+06	5.30757e+06	2.80498e+06	4.9244e+06
NEG855		SQDG(35:3)-H	SQDG(35:3)-H	SQDG	(35:3)	(35:3)				C44 H77 O12 S1	829.514	14.1938	9.59663e-05	1.7034	0.00163691	2.47576e+06	2.9376e+06	2.02303e+06	2.89168e+06	2.36738e+06	1.67583e+06	2.46392e+06	1.79871e+06	450894	1.05685e+06	1.06011e+06	1.25746e+06	1.81065e+06	1.97419e+06	1.90075e+06	1.42835e+06	1.87964e+06	1.68487e+06	1.88246e+06	1.03862e+06	1.45937e+06
NEG857		SQDG(35:6)-H	SQDG(35:6)-H	SQDG	(35:6)	(35:6)				C44 H71 O12 S1	823.467	12.0616	1.38059e-05	0.869402	0.231226	1.92617e+06	2.15907e+06	2.1497e+06	2.40746e+06	2.16327e+06	2.11263e+06	1.79719e+06	1.92312e+06	1.29913e+06	3.13157e+06	2.44744e+06	2.47828e+06	2.28698e+06	1.5714e+06	3.2351e+06	2.68811e+06	1.20326e+06	1.70522e+06	1.50632e+06	1.68534e+06	1.72789e+06
NEG858		SQDG(37:6)-H	SQDG(37:6)-H	SQDG	(37:6)	(37:6)				C46 H75 O12 S1	851.498	13.099	6.35782e-05	1.10202	0.335635	2.39606e+06	2.15897e+06	2.24442e+06	2.12292e+06	2.241e+06	2.07195e+06	1.9915e+06	2.38833e+06	741636	2.06268e+06	2.27658e+06	2.00984e+06	2.15722e+06	2.17688e+06	2.67911e+06	1.88042e+06	1.94214e+06	1.62012e+06	2.06205e+06	1.33993e+06	1.65001e+06
NEG859		SQDG(37:6)+HCOO	SQDG(37:6)+HCOO	SQDG	(37:6)	(37:6)				C47 H77 O14 S1	897.504	14.1513	8.96844e-05	1.72033	0.0027278	1.15984e+06	1.0791e+06	867295	1.27925e+06	1.02004e+06	698642	1.3928e+06	835158	215536	396228	473731	479627	781028	846355	884861	765978	759628	904779	964134	411573	575457
POS1005		TG(10:0/10:0/12:0)+Na	TG(32:0)+Na	TG	(10:0/10:0/12:0)	(10:0)	(10:0)	(12:0)		C35 H66 O6 Na1	605.475	13.5452	0.285878	1.04885	0.91342	1.53433e+07	8.60009e+06	5.60603e+07	3.13351e+07	3.24638e+07	9.8455e+07	2.726e+07	6.98188e+07	6.69688e+07	8.87098e+07	1.07376e+07	1.05229e+08	1.43766e+07	6.41609e+06	4.66634e+06	2.64284e+07	3.58127e+07	3.67876e+07	3.6547e+07	3.71202e+07	3.61872e+07
POS1006		TG(10:0/10:0/12:0)+NH4	TG(32:0)+NH4	TG	(10:0/10:0/12:0)	(10:0)	(10:0)	(12:0)		C35 H70 O6 N1	600.52	13.5452	0.854285	1.37795	0.439496	130899527	6.58106e+07	5.12639e+08	2.83183e+08	3.4072e+08	7.4164e+08	2.05848e+08	6.36311e+08	4.76454e+08	5.32646e+08	6.62901e+07	6.86812e+08	9.4165e+07	4.75314e+07	3.55301e+07	1.77517e+08	2.64172e+08	2.80089e+08	2.52313e+08	2.71992e+08	2.99751e+08
POS1007		TG(4:0/12:0/16:0)+NH4	TG(32:0)+NH4	TG	(4:0/12:0/16:0)	(4:0)	(12:0)	(16:0)		C35 H70 O6 N1	600.52	13.8629	0.146631	0.85668	0.649956	2.24064e+07	4.33709e+07	7.94987e+07	1.79141e+07	3.36966e+07	3.05761e+07	1.89958e+07	3.231e+07	2.56418e+07	9.38028e+07	3.12558e+07	8.14751e+07	1.8911e+07	2.0321e+07	2.73233e+07	2.66753e+07	5.27659e+07	2.26767e+07	5.72927e+07	2.06045e+07	2.52241e+07
POS1010		TG(10:0/10:1/12:0)+NH4	TG(32:1)+NH4	TG	(10:0/10:1/12:0)	(10:0)	(10:1)	(12:0)		C35 H68 O6 N1	598.504	12.702	0.272938	1.00231	0.995639	3.16288e+07	1.22511e+07	3.37592e+07	2.18305e+07	3.0511e+07	5.74911e+07	1.79968e+07	5.99495e+07	6.26062e+07	8.63304e+07	6.58672e+06	7.38204e+07	1.08134e+07	6.59133e+06	5.45967e+06	1.25986e+07	2.45977e+07	2.20464e+07	2.24862e+07	1.8273e+07	2.19992e+07
POS1012		TG(4:0/10:0/18:2)+NH4	TG(32:2)+NH4	TG	(4:0/10:0/18:2)	(4:0)	(10:0)	(18:2)		C35 H66 O6 N1	596.488	11.9857	0.202275	1.88098	0.0451032	7.68612e+06	8.85101e+06	1.75033e+07	1.86872e+07	2.77069e+07	3.0707e+07	1.30697e+07	3.81767e+07	1.82089e+07	1.68191e+07	6.96766e+06	1.6509e+07	6.01571e+06	5.79089e+06	5.98414e+06	1.00364e+07	1.2846e+07	1.7871e+07	1.65148e+07	1.6675e+07	1.17725e+07
POS1013		TG(34:0)+NH4	TG(34:0)+NH4	TG	(34:0)	(34:0)				C37 H74 O6 N1	628.551	13.468	0.326124	1.1196	0.786144	1.97983e+07	1.03266e+07	6.372e+07	3.50443e+07	3.67266e+07	102215019	3.11936e+07	7.576e+07	6.98921e+07	8.82169e+07	1.08793e+07	1.081e+08	1.56622e+07	6.94427e+06	6.96685e+06	2.80884e+07	4.38026e+07	4.42094e+07	3.82353e+07	4.37834e+07	4.42975e+07
POS1015		TG(10:0/12:0/12:0)+NH4	TG(34:0)+NH4	TG	(10:0/12:0/12:0)	(10:0)	(12:0)	(12:0)		C37 H74 O6 N1	628.551	14.6393	1.28505	1.54407	0.291621	2.7513e+08	159521391	1057685618	722003106	751578467	1587867214	4.20688e+08	1534445923	9.27621e+08	1023175012	1.44546e+08	1371756006	2.10417e+08	1.03973e+08	9.18764e+07	3.42071e+08	5.99019e+08	5.68211e+08	5.60828e+08	584519618	5.58645e+08
POS1016		TG(10:0/12:0/12:0)+NH4	TG(34:0)+NH4	TG	(10:0/12:0/12:0)	(10:0)	(12:0)	(12:0)		C37 H74 O6 N1	628.551	15.1261	0.103412	1.1421	0.37232	3.36844e+08	2.1316e+08	1.44137e+08	1.40547e+08	257644025	1.62708e+08	1.38013e+08	1.91203e+08	1.70308e+08	1.93958e+08	1.61996e+08	1.5495e+08	1.5491e+08	2.00751e+08	1.31148e+08	2.19117e+08	1.69424e+08	1.69975e+08	1.81106e+08	180061986	1.67873e+08
POS1018		TG(10:0/12:0/12:1)+NH4	TG(34:1)+NH4	TG	(10:0/12:0/12:1)	(10:0)	(12:0)	(12:1)		C37 H72 O6 N1	626.535	13.7659	0.435334	1.2063	0.649453	2.80385e+07	2.11013e+07	9.91815e+07	6.73353e+07	7.82952e+07	179156999	3.67147e+07	1.56318e+08	1.41088e+08	1.57116e+08	2.12181e+07	1.37963e+08	2.48851e+07	1.55455e+07	1.72866e+07	3.71158e+07	6.67095e+07	6.95183e+07	6.25155e+07	6.919e+07	6.25765e+07
POS1019		TG(4:0/12:0/18:1)+NH4	TG(34:1)+NH4	TG	(4:0/12:0/18:1)	(4:0)	(12:0)	(18:1)		C37 H72 O6 N1	626.535	14.05	0.0917582	1.00053	0.996838	1.52496e+08	1.68768e+08	1.45887e+08	2.02724e+08	2.28167e+08	1.46126e+08	1.71982e+08	1.74211e+08	2.30994e+08	2.08884e+08	1.06639e+08	2.54957e+08	1.60594e+08	1.75131e+08	8.95495e+07	1.62881e+08	1.36259e+08	2.20514e+08	1.20343e+08	134397731	2.17835e+08
POS1021		TG(4:0/12:0/18:2)+NH4	TG(34:2)+NH4	TG	(4:0/12:0/18:2)	(4:0)	(12:0)	(18:2)		C37 H70 O6 N1	624.52	13.0357	0.538922	1.77563	0.0333317	1.78887e+08	7.04395e+07	1.46811e+08	1.10143e+08	1.63037e+08	248955948	9.62765e+07	1.58225e+08	1.34458e+08	1.5676e+08	3.9534e+07	1.44303e+08	3.86099e+07	4.58551e+07	3.54815e+07	6.54799e+07	1.03596e+08	9.77829e+07	9.82385e+07	1.03014e+08	1.0663e+08
POS1022		TG(4:0/12:0/18:2)+Na	TG(34:2)+Na	TG	(4:0/12:0/18:2)	(4:0)	(12:0)	(18:2)		C37 H66 O6 Na1	629.475	13.0357	0.184213	1.45179	0.141788	1.67725e+07	1.67095e+07	3.17931e+07	2.05869e+07	3.24333e+07	3.09394e+07	2.10068e+07	5.80199e+07	1.87413e+07	3.9666e+07	1.21896e+07	2.22811e+07	1.77705e+07	1.69808e+07	1.42885e+07	1.53092e+07	2.37538e+07	2.11456e+07	2.09631e+07	2.35912e+07	2.40806e+07
POS1024		TG(4:0/15:0/16:0)+NH4	TG(35:0)+NH4	TG	(4:0/15:0/16:0)	(4:0)	(15:0)	(16:0)		C38 H76 O6 N1	642.567	15.6012	0.207356	0.830499	0.253922	1.7825e+07	3.11027e+07	2.771e+07	2.42878e+07	2.54224e+07	2.5846e+07	1.52347e+07	4.88914e+07	3.13945e+07	3.16633e+07	3.00888e+07	4.75226e+07	4.23112e+07	2.31694e+07	2.7791e+07	2.65291e+07	4.2627e+07	3.05404e+07	4.31418e+07	1.99849e+07	2.38929e+07
POS1025		TG(4:0/15:0/16:1)+NH4	TG(35:1)+NH4	TG	(4:0/15:0/16:1)	(4:0)	(15:0)	(16:1)		C38 H74 O6 N1	640.551	14.4906	0.0626917	0.967805	0.900789	1.82055e+07	2.10805e+07	2.34093e+07	1.79077e+07	2.93136e+07	6.79888e+07	4.71411e+07	2.52264e+07	2.82502e+07	2.19477e+07	1.43666e+07	2.69263e+07	4.51731e+07	1.9179e+07	4.55335e+07	5.72221e+07	2.19421e+07	2.11576e+07	1.95664e+07	5.97151e+07	2.13821e+07
POS1027		TG(16:0/10:0/10:0)+NH4	TG(36:0)+NH4	TG	(16:0/10:0/10:0)	(16:0)	(10:0)	(10:0)		C39 H78 O6 N1	656.582	14.7398	0.512979	1.19014	0.662294	47914923	2.8353e+07	1.69989e+08	9.43466e+07	1.01192e+08	2.50017e+08	7.3217e+07	2.05638e+08	1.89236e+08	2.12034e+08	3.07705e+07	2.3822e+08	3.78226e+07	2.01999e+07	1.8968e+07	6.83419e+07	1.12488e+08	1.02829e+08	100825789	1.02615e+08	1.15199e+08
POS1028		TG(10:0/12:0/14:0)+NH4	TG(36:0)+NH4	TG	(10:0/12:0/14:0)	(10:0)	(12:0)	(14:0)		C39 H78 O6 N1	656.582	15.8886	1.24928	1.09065	0.846411	1.47635e+08	112684600	7.16949e+08	4.08915e+08	6.39647e+08	1358079249	2.59528e+08	1185320600	1044498781	1224179501	1.41632e+08	1321172016	1.3802e+08	8.40872e+07	7.90667e+07	3.94742e+08	4.50062e+08	454976354	4.45983e+08	4.3903e+08	4.45229e+08
POS1029		TG(10:0/12:0/14:0)+NH4	TG(36:0)+NH4	TG	(10:0/12:0/14:0)	(10:0)	(12:0)	(14:0)		C39 H78 O6 N1	656.582	16.3266	0.182603	0.977659	0.782428	1168339978	1391344491	1087251498	1053259997	1566040017	1137841044	9.24566e+08	1303770728	1298214610	1201312131	1155313830	1191279923	1136517213	1339187015	9.46744e+08	1583963471	1235334731	1226815887	1192763587	1234918353	1236656903
POS1032		TG(6:0/12:0/18:1)+NH4	TG(36:1)+NH4	TG	(6:0/12:0/18:1)	(6:0)	(12:0)	(18:1)		C39 H76 O6 N1	654.567	14.079	0.186274	0.953757	0.905266	2.36102e+07	4.50911e+06	1.75179e+07	9.17952e+06	1.29399e+07	3.40286e+07	6.18936e+06	2.31777e+07	3.17143e+07	4.34039e+07	1.37107e+07	2.93485e+07	4.65818e+06	2.92189e+06	3.15342e+06	8.60024e+06	1.45781e+07	1.38167e+07	1.23e+07	1.3163e+07	5.78664e+07
POS1033		TG(10:0/12:0/14:1)+NH4	TG(36:1)+NH4	TG	(10:0/12:0/14:1)	(10:0)	(12:0)	(14:1)		C39 H76 O6 N1	654.567	15.1364	0.469163	1.10992	0.352353	9.89536e+08	1165156217	981426705	8.10166e+08	1474359693	9.96433e+08	7.61541e+08	1165889118	1051815039	855429864	8.19745e+08	1125202502	8.91536e+08	8.28162e+08	6.55391e+08	1290809737	1017732994	9.70713e+08	9.89392e+08	1100786353	1002442706
POS1034		TG(6:0/12:0/18:2)+NH4	TG(36:2)+NH4	TG	(6:0/12:0/18:2)	(6:0)	(12:0)	(18:2)		C39 H74 O6 N1	652.551	14.2469	0.306305	1.06605	0.637053	1190261135	1447419215	1813366638	1674191435	1708579252	1897430513	9.64665e+08	2294479569	1236292541	1278260569	1838756386	1250014112	1711703379	1468303433	1070686322	2331489302	1298259386	1286373172	1199717761	1274209499	1905603616
POS1035		TG(4:0/14:1/18:2)+NH4	TG(36:3)+NH4	TG	(4:0/14:1/18:2)	(4:0)	(14:1)	(18:2)		C39 H72 O6 N1	650.535	13.2404	0.400183	1.31221	0.0478148	171931645	1.78609e+08	2.97683e+08	271423164	2.65426e+08	2.67609e+08	1.33524e+08	3.45156e+08	1.71548e+08	1.89319e+08	1.60014e+08	1.93942e+08	1.55246e+08	1.99842e+08	189428952	2.12504e+08	1.78918e+08	170481254	1.67668e+08	1.86437e+08	3.1943e+08
POS1036		TG(4:0/14:1/18:3)+NH4	TG(36:4)+NH4	TG	(4:0/14:1/18:3)	(4:0)	(14:1)	(18:3)		C39 H70 O6 N1	648.52	12.4876	0.178712	0.595665	0.00412095	1.3493e+07	1.11005e+07	8.33009e+06	1.23218e+07	1.91392e+07	1.6205e+07	1.03903e+07	8.67669e+06	2.13e+07	2.85964e+07	1.64932e+07	2.73004e+07	2.65462e+07	1.82315e+07	1.53426e+07	1.34928e+07	1.47423e+07	9.43521e+06	1.34505e+07	1.5478e+07	7.39563e+06
POS1039		TG(4:0/16:0/17:0)+NH4	TG(37:0)+NH4	TG	(4:0/16:0/17:0)	(4:0)	(16:0)	(17:0)		C40 H80 O6 N1	670.598	16.8619	0.108452	1.15284	0.261492	8.23748e+07	9.64354e+07	6.71908e+07	5.67694e+07	1.15892e+08	8.65065e+07	5.65538e+07	7.70986e+07	6.1864e+07	8.13487e+07	5.53886e+07	6.4186e+07	5.75322e+07	1.02066e+08	6.03926e+07	7.13524e+07	7.02649e+07	6.84156e+07	6.38091e+07	6.43074e+07	8.42309e+07
POS1041		TG(4:0/15:0/18:1)+NH4	TG(37:1)+NH4	TG	(4:0/15:0/18:1)	(4:0)	(15:0)	(18:1)		C40 H78 O6 N1	668.582	15.7595	0.286545	0.834257	0.274823	8.26187e+07	8.78147e+07	1.84634e+08	7.1689e+07	117355294	7.62343e+07	6.70789e+07	7.98129e+07	1.26072e+08	7.95932e+07	1.19792e+08	9.37215e+07	1.30634e+08	9.15348e+07	1.13791e+08	1.64527e+08	9.44148e+07	88016143	8.91724e+07	9.00429e+07	1.24794e+08
POS1042		TG(4:0/15:0/18:2)+NH4	TG(37:2)+NH4	TG	(4:0/15:0/18:2)	(4:0)	(15:0)	(18:2)		C40 H76 O6 N1	666.567	14.6655	0.481072	0.746337	0.183106	2.20236e+08	2.42298e+08	2.19716e+08	1.17174e+08	2.98591e+08	1.33958e+08	6.43346e+07	2.34998e+08	9.22358e+07	2.34845e+08	3.41888e+08	1.60435e+08	3.768e+08	2.81814e+08	376427765	1.87318e+08	1.56154e+08	2.45911e+08	121147111	1.63617e+08	2.34307e+08
POS1044		TG(4:0/15:0/18:3)+NH4	TG(37:3)+NH4	TG	(4:0/15:0/18:3)	(4:0)	(15:0)	(18:3)		C40 H74 O6 N1	664.551	13.7153	0.235205	0.777539	0.0351382	5.07257e+07	3.98993e+07	3.89546e+07	4.0401e+07	4.73728e+07	5.91843e+07	5.26499e+07	4.26446e+07	4.68e+07	5.46894e+07	5.23128e+07	5.82069e+07	4.92994e+07	6.95743e+07	5.62489e+07	9.10851e+07	5.26086e+07	4.53543e+07	5.50312e+07	4.36024e+07	4.92995e+07
POS1046		TG(12:0/12:0/14:0)+NH4	TG(38:0)+NH4	TG	(12:0/12:0/14:0)	(12:0)	(12:0)	(14:0)		C41 H82 O6 N1	684.614	17.206	1.89262	0.980434	0.967905	2.91457e+08	4.62047e+06	1405847708	7.99708e+08	1071633122	2926306553	4.66331e+08	2615880804	2511642845	2719903318	3.27728e+08	2949221871	2.85772e+08	1.91852e+08	2.04704e+08	5.82176e+08	9.84395e+08	9.41333e+08	9.29694e+08	9.73602e+08	9.7561e+08
POS1047		TG(6:0/16:0/16:0)+NH4	TG(38:0)+NH4	TG	(6:0/16:0/16:0)	(6:0)	(16:0)	(16:0)		C41 H82 O6 N1	684.614	17.4733	0.691243	0.839272	0.180899	4.20878e+08	419691165	4.84765e+08	343469119	614718400	5.8e+08	3.12304e+08	5.98274e+08	7.03991e+08	5.73684e+08	4.90559e+08	7.29339e+08	412154497	5.0153e+08	3.77349e+08	7.08268e+08	4.92048e+08	5.18681e+08	497266509	5.21562e+08	5.30835e+08
POS1048		TG(6:0/16:0/16:0)+NH4	TG(38:0)+NH4	TG	(6:0/16:0/16:0)	(6:0)	(16:0)	(16:0)		C41 H82 O6 N1	684.614	17.7137	0.0531502	0.966272	0.650733	2.76444e+08	335087215	2.4995e+08	2.2813e+08	3.07992e+08	2.27248e+08	2.20261e+08	3.10103e+08	2.96435e+08	257954976	2.63688e+08	2.52538e+08	2.86428e+08	3.1297e+08	2.23382e+08	3.37047e+08	2.77324e+08	2.7851e+08	2.67645e+08	2.63623e+08	2.75224e+08
POS1049		TG(16:1/10:0/12:0)+NH4	TG(38:1)+NH4	TG	(16:1/10:0/12:0)	(16:1)	(10:0)	(12:0)		C41 H80 O6 N1	682.598	16.3788	0.290554	0.996467	0.956632	4851317244	5705501330	4577421392	4539847282	6220102353	5013419550	4043586129	5399933094	5048018876	4655848268	4812148570	5400978459	5255309731	5115923883	4103278004	6102687652	5345136500	5161019528	5478553864	5132821331	5209453621
POS1053		TG(4:0/16:0/18:2)+NH4	TG(38:2)+NH4	TG	(4:0/16:0/18:2)	(4:0)	(16:0)	(18:2)		C41 H78 O6 N1	680.582	15.3355	1.20835	0.940318	0.366605	10823915880	11479982326	10024438697	9166725007	14378623773	10400926273	9055946474	11276839335	10968621888	10815764614	11599657043	11346350145	11256439530	12426363470	9787822823	13903315011	11510960695	12063216295	10905311383	11390858549	11381409337
POS1058		TG(4:0/16:0/18:3)+NH4	TG(38:3)+NH4	TG	(4:0/16:0/18:3)	(4:0)	(16:0)	(18:3)		C41 H76 O6 N1	678.567	14.2488	0.0752509	2.10855	0.0399163	2.12647e+06	2.0939e+06	3.12764e+06	2.09103e+06	3.41577e+06	9.97122e+06	4.83419e+06	4.80502e+06	1.76014e+06	2.2108e+06	1.71363e+06	1.74995e+06	1.69062e+06	2.67231e+06	1.76916e+06	1.83031e+06	1.80679e+06	2.25856e+06	2.85222e+06	2.88664e+07	2.54173e+06
POS1059		TG(4:0/16:0/18:3)+NH4	TG(38:3)+NH4	TG	(4:0/16:0/18:3)	(4:0)	(16:0)	(18:3)		C41 H76 O6 N1	678.567	14.4041	0.63659	0.793646	0.449477	8.05664e+08	7.53187e+08	9.56306e+08	2519533642	8.90921e+08	8.76724e+08	2309884686	9.70768e+08	1119283172	1190404146	3070248497	1084528377	1080404539	2.87476e+08	2667341872	2204956408	3080194110	3162183368	735587074	1552621884	3001634749
POS1062		TG(4:0/16:1/18:3)+NH4	TG(38:4)+NH4	TG	(4:0/16:1/18:3)	(4:0)	(16:1)	(18:3)		C41 H74 O6 N1	676.551	13.4183	0.24739	0.925233	0.510686	487970137	5.19639e+08	4.91796e+08	5.03247e+08	8.12358e+08	5.2682e+08	4.57882e+08	5.69689e+08	5.33137e+08	5.96612e+08	5.31872e+08	5.1538e+08	4.97662e+08	9.16116e+08	459310850	6.724e+08	5.41454e+08	5.59791e+08	5.17772e+08	5.65753e+08	546322821
POS1064		TG(4:0/16:0/18:4)+NH4	TG(38:4)+NH4	TG	(4:0/16:0/18:4)	(4:0)	(16:0)	(18:4)		C41 H74 O6 N1	676.551	13.8417	0.125969	1.50233	0.288383	1.38344e+07	1.86047e+07	1.32864e+07	1.32217e+07	2.52693e+07	1.58854e+07	7.48523e+07	2.08327e+07	1.43186e+07	1.76783e+07	1.2459e+07	1.48007e+07	1.5512e+07	1.98058e+07	1.52981e+07	2.04497e+07	1.92768e+07	1.47853e+07	1.45e+07	1.67511e+07	1.69775e+07
POS1067		TG(4:0/16:1/18:4)+NH4	TG(38:5)+NH4	TG	(4:0/16:1/18:4)	(4:0)	(16:1)	(18:4)		C41 H72 O6 N1	674.535	12.918	0.222594	0.677187	0.00128002	2.14658e+07	2.27134e+07	2.24269e+07	1.83931e+07	3.54835e+07	2.4548e+07	1.85112e+07	2.69566e+07	2.78808e+07	4.09645e+07	3.39117e+07	3.41876e+07	3.14112e+07	4.39269e+07	2.93109e+07	3.97149e+07	7.08847e+07	2.91931e+07	3.10675e+07	2.96241e+07	3.30527e+07
POS1068		TG(4:0/16:0/19:0)+NH4	TG(39:0)+NH4	TG	(4:0/16:0/19:0)	(4:0)	(16:0)	(19:0)		C42 H84 O6 N1	698.629	16.3296	0.0854148	1.12903	0.0210286	1.60334e+07	1.84955e+07	1.42035e+07	1.46999e+07	1.70034e+07	1.53814e+07	1.57449e+07	1.50811e+07	1.37302e+07	1.47992e+07	1.2214e+07	1.26166e+07	1.4074e+07	1.53722e+07	1.3054e+07	1.63091e+07	16222273	1.78858e+07	1.5222e+07	1.47226e+07	1.47802e+07
POS1069		TG(12:0/13:0/14:0)+NH4	TG(39:0)+NH4	TG	(12:0/13:0/14:0)	(12:0)	(13:0)	(14:0)		C42 H84 O6 N1	698.629	17.8813	0.246505	0.770383	0.450456	1.16278e+07	1.15391e+07	2.91992e+07	1.22855e+07	2.4465e+07	4.28018e+07	1.2973e+07	4.29255e+07	5.23022e+07	6.80464e+07	1.57971e+07	4.40455e+07	1.23861e+07	1.28189e+07	1.35163e+07	2.48842e+07	2.07333e+07	2.48561e+07	2.56388e+07	1.87744e+07	2.09719e+07
POS1071		TG(39:1)+NH4	TG(39:1)+NH4	TG	(39:1)	(39:1)				C42 H82 O6 N1	696.614	15.277	0.0417708	1.05468	0.551023	2.60827e+07	3.29119e+07	2.78496e+07	1.98389e+07	2.90066e+07	3.02628e+07	2.03072e+07	2.37751e+07	2.03948e+07	1.9497e+07	2.49988e+07	2.96144e+07	2.65287e+07	2.47164e+07	2.20149e+07	3.13809e+07	2.37951e+07	3.08609e+07	2.82565e+07	2.99914e+07	2.31537e+07
POS1072		TG(6:0/15:0/18:1)+NH4	TG(39:1)+NH4	TG	(6:0/15:0/18:1)	(6:0)	(15:0)	(18:1)		C42 H82 O6 N1	696.614	16.9155	0.149114	1.0194	0.851579	2.74845e+08	3.0173e+08	2.71862e+08	2.75435e+08	3.63552e+08	2.89638e+08	2.46641e+08	3.6861e+08	2.4879e+08	2.22611e+08	2.39382e+08	2.55939e+08	354384167	3.71222e+08	2.47127e+08	4.07323e+08	281597567	2.82145e+08	2.70902e+08	2.83568e+08	2.76473e+08
POS1074		TG(4:0/17:0/18:2)+NH4	TG(39:2)+NH4	TG	(4:0/17:0/18:2)	(4:0)	(17:0)	(18:2)		C42 H80 O6 N1	694.598	14.283	0.101053	1.07573	0.109331	2.21336e+07	2.21026e+07	2.03382e+07	1.85204e+07	2.27208e+07	2.26244e+07	1.92989e+07	2.24577e+07	2.0366e+07	1.94702e+07	1.94979e+07	1.87944e+07	1.71411e+07	2.26355e+07	1.82882e+07	2.20216e+07	2.18032e+07	2.35398e+07	2.02963e+07	2.2649e+07	2.14187e+07
POS1076		TG(9:0/12:0/18:2)+NH4	TG(39:2)+NH4	TG	(9:0/12:0/18:2)	(9:0)	(12:0)	(18:2)		C42 H80 O6 N1	694.598	15.3314	0.0959778	1.20034	0.284862	2.92172e+07	3.36891e+07	7.60927e+07	3.20316e+07	3.15583e+07	3.01414e+07	2.94841e+07	3.70641e+07	2.9897e+07	3.22807e+07	3.07367e+07	3.06082e+07	3.23586e+07	3.26438e+07	2.96692e+07	3.11341e+07	3.56626e+07	3.32227e+07	3.0947e+07	29973312	3.49993e+07
POS1077		TG(9:0/12:0/18:2)+NH4	TG(39:2)+NH4	TG	(9:0/12:0/18:2)	(9:0)	(12:0)	(18:2)		C42 H80 O6 N1	694.598	15.834	0.944608	1.24942	0.000167826	8.77569e+08	8.51287e+08	7.92036e+08	8.51275e+08	1047459024	9.83236e+08	9.406e+08	8.51144e+08	661180696	7.12827e+08	6.75191e+08	679821467	7.35386e+08	8.05474e+08	6.96886e+08	7.91599e+08	7.88341e+08	7.91591e+08	7.69232e+08	8.3561e+08	7.60988e+08
POS1078		TG(4:0/17:1/18:2)+NH4	TG(39:3)+NH4	TG	(4:0/17:1/18:2)	(4:0)	(17:1)	(18:2)		C42 H78 O6 N1	692.582	14.7949	0.228917	0.885744	0.63785	2.87317e+08	1.91466e+08	1.14626e+08	1.36027e+08	4.25393e+08	3.28988e+08	1.25508e+08	1.2047e+08	1.33356e+08	1.2058e+08	2.13909e+08	3.05004e+08	3.32829e+08	3.70482e+08	1.04496e+08	372274012	1.10895e+08	1.26752e+08	1.36682e+08	3.31032e+08	3.15541e+08
POS1081		TG(4:0/17:1/18:3)+NH4	TG(39:4)+NH4	TG	(4:0/17:1/18:3)	(4:0)	(17:1)	(18:3)		C42 H76 O6 N1	690.567	13.9202	0.172285	0.873182	0.0459113	2.82696e+07	3.19478e+07	3.53097e+07	3.58258e+07	4.42968e+07	3.64494e+07	4.03731e+07	3.81387e+07	3.45035e+07	4.17032e+07	3.89559e+07	3.83148e+07	4.07279e+07	5.01529e+07	4.37869e+07	4.46727e+07	3.77187e+07	3.99942e+07	3.93736e+07	3.93117e+07	3.70705e+07
POS1085		TG(12:0/14:0/14:0)+NH4	TG(40:0)+NH4	TG	(12:0/14:0/14:0)	(12:0)	(14:0)	(14:0)		C43 H86 O6 N1	712.645	18.5543	2.56937	1.04848	0.918276	600640039	5.42269e+08	2698020252	1601168281	2187943708	5627346240	1025014193	5512954180	5067362364	5256412039	7.60546e+08	5133948022	6.13261e+08	4.37823e+08	5.00139e+08	1110646905	2073498717	2040563377	1934823139	1979308683	2036012165
POS1087		TG(16:0/8:0/16:0)+NH4	TG(40:0)+NH4	TG	(16:0/8:0/16:0)	(16:0)	(8:0)	(16:0)		C43 H86 O6 N1	712.645	19.1396	0.022763	0.988939	0.892513	2.83298e+07	3.69949e+07	2.8716e+07	3.16709e+07	3.71784e+07	2.59922e+07	2.63314e+07	3.7583e+07	2.92201e+07	2.4453e+07	3.09291e+07	3.65307e+07	3.2259e+07	3.19616e+07	2.846e+07	4.18104e+07	3.73743e+07	3.96474e+07	2.96574e+07	2.95788e+07	3.25789e+07
POS1089		TG(10:0/12:0/18:1)+NH4	TG(40:1)+NH4	TG	(10:0/12:0/18:1)	(10:0)	(12:0)	(18:1)		C43 H84 O6 N1	710.629	16.635	0.628835	0.911577	0.128836	9.33106e+08	9.80603e+08	8.8148e+08	1199629830	991078055	9.01437e+08	7.24875e+08	9.4068e+08	1008072752	9.74855e+08	1001736827	1049491872	9.73378e+08	9.35999e+08	1145677695	1196304310	9.68363e+08	1387641860	984246948	9.46502e+08	1052544233
POS1090		TG(6:0/16:0/18:1)+NH4	TG(40:1)+NH4	TG	(6:0/16:0/18:1)	(6:0)	(16:0)	(18:1)		C43 H84 O6 N1	710.629	17.329	1.8187	1.20183	0.677889	441775789	3.79906e+08	1518826630	9.55566e+08	1246293355	3419562294	6.66593e+08	3099165727	2148493293	2412131808	4.0263e+08	3108983300	3.3775e+08	3.02788e+08	3.10085e+08	7.35294e+08	1105673002	1067873037	1075136393	1098470361	1106817134
POS1091		TG(6:0/16:0/18:1)+NH4	TG(40:1)+NH4	TG	(6:0/16:0/18:1)	(6:0)	(16:0)	(18:1)		C43 H84 O6 N1	710.629	17.7412	0.214853	1.00279	0.966214	9.96843e+08	1153478681	9.24194e+08	8.93526e+08	1072846848	803816371	8.89883e+08	1035980144	9.24123e+08	8.75131e+08	9.21036e+08	8.61207e+08	1121157896	1003106546	8.30004e+08	1213214760	1000088046	1003833097	9.33513e+08	9.81098e+08	9.9387e+08
POS1093		TG(6:0/16:0/18:2)+NH4	TG(40:2)+NH4	TG	(6:0/16:0/18:2)	(6:0)	(16:0)	(18:2)		C43 H82 O6 N1	708.614	14.9879	0.321924	1.28533	0.4617	3.65837e+07	1.87693e+07	5.94288e+07	4.06078e+07	5.61336e+07	1.259e+08	4.47979e+07	1.15743e+08	7.4659e+07	8.25947e+07	1.83047e+07	1.03219e+08	2.47761e+07	1.85097e+07	1.43597e+07	5.09979e+07	5.55692e+07	5.5948e+07	4.94446e+07	5.01601e+07	6.05783e+07
POS1095	Y	TG(10:0/12:0/18:2)+NH4	TG(40:2)+NH4	TG	(10:0/12:0/18:2)	(10:0)	(12:0)	(18:2)		C43 H82 O6 N1	708.614	16.3537	2.72703	0.768141	0.00769785	5491458581	5904700047	5478465688	4984419064	6880032884	5753139221	4846558395	6503161743	7251734736	6351626649	7167645335	8029378479	10063110698	6141607041	5976576230	8697381037	10140871673	6238159712	6286039176	6916580376	6240195496
POS1097		TG(4:0/18:1/18:2)+NH4	TG(40:3)+NH4	TG	(4:0/18:1/18:2)	(4:0)	(18:1)	(18:2)		C43 H80 O6 N1	706.598	14.439	0.206812	0.963975	0.704601	166018221	215927494	1.43353e+08	1.5406e+08	1.8742e+08	1.76122e+08	1.4756e+08	1.40619e+08	1.79079e+08	1.47e+08	1.51607e+08	1.82711e+08	1.4921e+08	1.67959e+08	1.45627e+08	2.5763e+08	1.91757e+08	1.80682e+08	1.66086e+08	1.80309e+08	2.4586e+08
POS1098	Y	TG(6:0/16:1/18:2)+NH4	TG(40:3)+NH4	TG	(6:0/16:1/18:2)	(6:0)	(16:1)	(18:2)		C43 H80 O6 N1	706.598	15.4057	2.92552	0.858586	0.00182806	7004360671	8043296565	7343745359	7200564808	8779725392	7513653990	7172471065	7871636316	8542810350	8600371397	9112734135	8577502883	9428096013	9201230242	7569055553	9933042577	8408701212	8511524146	8679440813	8234446887	8232923029
POS1099		TG(6:0/16:1/18:2)+H	TG(40:3)+H	TG	(6:0/16:1/18:2)	(6:0)	(16:1)	(18:2)		C43 H77 O6	689.571	15.4057	0.220121	0.818791	0.00436682	2.96871e+07	3.2857e+07	3.0784e+07	3.04658e+07	3.36064e+07	3.5403e+07	3.03164e+07	3.27377e+07	3.74325e+07	3.7274e+07	4.67167e+07	3.76974e+07	4.60586e+07	4.18827e+07	3.02379e+07	3.51822e+07	3.29576e+07	3.62839e+07	3.49227e+07	3.87119e+07	3.49736e+07
POS1103		TG(4:0/18:1/18:3)+H	TG(40:4)+H	TG	(4:0/18:1/18:3)	(4:0)	(18:1)	(18:3)		C43 H75 O6	687.556	14.4061	0.0908884	0.961801	0.590906	4.74168e+07	5.98273e+07	5.38316e+07	5.1537e+07	6.89246e+07	5.71905e+07	5.09594e+07	6.35538e+07	5.35712e+07	6.53297e+07	5.89672e+07	5.50781e+07	4.7168e+07	6.50841e+07	5.11427e+07	7.49008e+07	5.53976e+07	6.25485e+07	5.84303e+07	6.21044e+07	4.89447e+07
POS1104		TG(4:0/18:1/18:3)+NH4	TG(40:4)+NH4	TG	(4:0/18:1/18:3)	(4:0)	(18:1)	(18:3)		C43 H78 O6 N1	704.582	14.4061	1.58425	0.91476	0.082951	5835850201	6217173222	6166649963	6252892294	7478294911	6437227854	6213469901	6793638303	6381977294	7024651676	7083176408	6438489971	7067857270	8246637858	6043846149	7897712256	6758585257	7145598750	6800677647	7078094581	6668898923
POS1106		TG(4:0/16:0/20:4)+NH4	TG(40:4)+NH4	TG	(4:0/16:0/20:4)	(4:0)	(16:0)	(20:4)		C43 H78 O6 N1	704.582	15.0067	0.781698	0.497265	0.352227	1.04161e+08	9.82506e+07	8.88451e+07	8.27936e+07	1.28201e+08	1.14916e+08	8.19336e+07	1.13562e+08	9.49676e+07	9.49524e+08	8.31249e+07	1.08348e+08	8.868e+07	1.1526e+08	8.22709e+07	1.12092e+08	907746337	1.05399e+08	9.53458e+08	1017391482	1.01286e+08
POS1107	Y	TG(4:0/18:2/18:3)+NH4	TG(40:5)+NH4	TG	(4:0/18:2/18:3)	(4:0)	(18:2)	(18:3)		C43 H76 O6 N1	702.567	13.5768	1.92019	0.611218	1.99731e-06	8.66995e+08	9.74238e+08	9.08748e+08	6.2877e+08	8.8067e+08	1029167507	8.40655e+08	1014741054	1291845877	1506108035	1518368644	1306786930	1398315645	1680962685	1298345958	1687372483	1255887748	1236817242	1236596666	1237856870	1237298464
POS1109		TG(4:0/18:3/18:3)+NH4	TG(40:6)+NH4	TG	(4:0/18:3/18:3)	(4:0)	(18:3)	(18:3)		C43 H74 O6 N1	700.551	12.8396	0.139833	0.754532	0.15211	1.34432e+07	4.58087e+07	17514625	3.54137e+07	3.20549e+07	2.14075e+07	1.90709e+07	2.10703e+07	2.81092e+07	2.71404e+07	2.55635e+07	2.70335e+07	2.72556e+07	4.22341e+07	5.71675e+07	3.82267e+07	2.73201e+07	2.56092e+07	2.85946e+07	2.82324e+07	2.6683e+07
POS1111		TG(4:0/18:3/18:3)+NH4	TG(40:6)+NH4	TG	(4:0/18:3/18:3)	(4:0)	(18:3)	(18:3)		C43 H74 O6 N1	700.551	13.599	0.363129	1.41344	0.0137319	8.73365e+07	1.04936e+08	7.6893e+07	79933766	1.47749e+08	7.63077e+07	7.59798e+07	9.16356e+07	6.94403e+07	7.08673e+07	5.11198e+07	5.77708e+07	5.56482e+07	7.94526e+07	5.63472e+07	8.34452e+07	8.31235e+07	8.08094e+07	7.62545e+07	8.27425e+07	7.77627e+07
POS1112		TG(19:0/10:0/12:0)+NH4	TG(41:0)+NH4	TG	(19:0/10:0/12:0)	(19:0)	(10:0)	(12:0)		C44 H88 O6 N1	726.661	17.134	0.222514	1.31234	0.468108	9.18828e+06	8.04766e+06	3.18742e+07	2.12152e+07	2.73732e+07	4.69994e+07	1.23055e+07	4.46619e+07	3.75026e+07	3.8339e+07	7.08058e+06	42099409	7.12169e+06	4.09073e+06	5.45563e+06	1.19785e+07	2.50125e+07	2.14817e+07	1.89557e+07	2.19199e+07	2.56653e+07
POS1113		TG(16:0/9:0/16:0)+NH4	TG(41:0)+NH4	TG	(16:0/9:0/16:0)	(16:0)	(9:0)	(16:0)		C44 H88 O6 N1	726.661	19.2272	0.381166	0.855251	0.60929	2.76782e+07	3.65221e+07	8.3239e+07	4.58783e+07	6.21561e+07	1.17856e+08	3.90436e+07	1.18889e+08	1.22305e+08	1.59753e+08	4.08199e+07	1.20352e+08	3.88704e+07	4.14074e+07	3.82609e+07	5.94089e+07	7.4432e+07	7.31993e+07	6.35741e+07	7.56825e+07	7.45411e+07
POS1114		TG(6:0/16:0/19:1)+NH4	TG(41:1)+NH4	TG	(6:0/16:0/19:1)	(6:0)	(16:0)	(19:1)		C44 H86 O6 N1	724.645	16.4194	0.016981	1.08557	0.426878	4.02178e+07	5.26836e+07	6.89786e+07	4.35094e+07	5.48609e+07	4.60827e+07	5.85693e+07	52214541	5.61227e+07	4.3889e+07	4.52689e+07	3.7242e+07	5.06228e+07	3.57786e+07	4.58671e+07	6.94451e+07	5.88257e+07	3.49966e+07	4.00244e+07	4.20881e+07	6.28286e+07
POS1115		TG(11:0/12:0/18:1)+NH4	TG(41:1)+NH4	TG	(11:0/12:0/18:1)	(11:0)	(12:0)	(18:1)		C44 H86 O6 N1	724.645	17.9935	0.344133	0.837547	0.417944	4.15578e+07	4.38935e+07	7.54231e+07	5.18774e+07	7.27297e+07	1.06529e+08	4.2392e+07	9.46269e+07	1.27817e+08	1.21764e+08	5.01229e+07	1.07315e+08	4.92811e+07	4.93162e+07	4.47941e+07	8.12302e+07	6.4234e+07	6.06809e+07	5.78289e+07	6.15311e+07	7.08743e+07
POS1116		TG(6:0/17:0/18:1)+NH4	TG(41:1)+NH4	TG	(6:0/17:0/18:1)	(6:0)	(17:0)	(18:1)		C44 H86 O6 N1	724.645	18.3262	0.218262	1.21493	0.18559	7.05179e+07	8.29963e+07	8.00517e+07	6.93876e+07	1.25412e+08	8.20843e+07	1.01725e+08	1.22817e+08	3.48055e+07	8.03547e+07	1.07441e+08	4.67037e+07	7.06561e+07	8.09217e+07	96934421	8.71513e+07	7.69679e+07	8.75298e+07	8.63736e+07	7.94723e+07	8.04116e+07
POS1118		TG(4:0/18:1/19:1)+NH4	TG(41:2)+NH4	TG	(4:0/18:1/19:1)	(4:0)	(18:1)	(19:1)		C44 H84 O6 N1	722.629	15.3338	0.158566	1.02527	0.727214	8.30492e+07	8.67177e+07	8.46413e+07	1.10836e+08	8.80854e+07	7.4343e+07	1.09071e+08	8.53302e+07	8.16994e+07	8.31743e+07	8.57524e+07	7.72136e+07	8.30329e+07	1.15904e+08	8.40969e+07	9.34028e+07	8.18848e+07	8.34051e+07	7.46951e+07	8.37563e+07	8.13495e+07
POS1119		TG(11:0/12:0/18:2)+NH4	TG(41:2)+NH4	TG	(11:0/12:0/18:2)	(11:0)	(12:0)	(18:2)		C44 H84 O6 N1	722.629	15.8148	0.203686	1.08431	0.0679699	176396805	2.11324e+08	195629054	1.85375e+08	2.1909e+08	2.0364e+08	2.14909e+08	1.96786e+08	1.56813e+08	1.81993e+08	1.89764e+08	1.70725e+08	1.9122e+08	1.96934e+08	1.79472e+08	2.1158e+08	2.13201e+08	2.07998e+08	1.83967e+08	2.10117e+08	1.94187e+08
POS1121		TG(11:0/12:0/18:2)+NH4	TG(41:2)+NH4	TG	(11:0/12:0/18:2)	(11:0)	(12:0)	(18:2)		C44 H84 O6 N1	722.629	17.0422	0.148426	0.886081	0.581349	1.64189e+08	2.06378e+08	1.80167e+08	186066185	2.25712e+08	1.89897e+08	2.02084e+08	4.47291e+08	1.87959e+08	3.85743e+08	2.61015e+08	1.64037e+08	1.85473e+08	2.20497e+08	163287630	4.65416e+08	1.86113e+08	1.84659e+08	3.96024e+08	4.34956e+08	1.94322e+08
POS1123		TG(41:2)+NH4	TG(41:2)+NH4	TG	(41:2)	(41:2)				C44 H84 O6 N1	722.629	17.6838	0.164145	0.723552	0.00862147	32268159	3.14354e+07	3.26482e+07	2.34502e+07	4.34902e+07	3.51382e+07	3.16994e+07	3.20689e+07	3.8385e+07	4.55721e+07	4.02561e+07	3.8643e+07	3.34365e+07	6.0513e+07	4.47242e+07	6.08469e+07	4.18133e+07	3.58921e+07	3.55297e+07	3.29413e+07	4.71369e+07
POS1124		TG(41:3)+NH4	TG(41:3)+NH4	TG	(41:3)	(41:3)				C44 H82 O6 N1	720.614	14.2018	0.0914824	0.835334	0.24375	2.03807e+07	2.38464e+07	2.3336e+07	2.07422e+07	2.16702e+07	3.54756e+07	2.14807e+07	3.32963e+07	2.1938e+07	2.22907e+07	2.27431e+07	3.60547e+07	3.40022e+07	1.84051e+07	44987062	3.92774e+07	2.68343e+07	3.64967e+07	2.0575e+07	3.23816e+07	3.36677e+07
POS1126		TG(4:0/18:2/19:1)+NH4	TG(41:3)+NH4	TG	(4:0/18:2/19:1)	(4:0)	(18:2)	(19:1)		C44 H82 O6 N1	720.614	15.4471	0.177675	1.46664	0.00950649	5.7241e+07	4.50345e+07	6.04665e+07	4.05303e+07	4.35174e+07	6.28866e+07	4.38094e+07	6.08816e+07	3.349e+07	3.32424e+07	36144615	2.13704e+07	6.09815e+07	2.15088e+07	3.61089e+07	3.9682e+07	6.15509e+07	3.95552e+07	5.12435e+07	4.45275e+07	4.72606e+07
POS1127		TG(6:0/17:1/18:2)+NH4	TG(41:3)+NH4	TG	(6:0/17:1/18:2)	(6:0)	(17:1)	(18:2)		C44 H82 O6 N1	720.614	15.8936	0.359022	0.992624	0.883235	4.20111e+08	4.78696e+08	4.92969e+08	5.52044e+08	6.19834e+08	6.00224e+08	5.3549e+08	547735838	5.1434e+08	5.43523e+08	4.91775e+08	586321555	535573675	5.44276e+08	487076319	575774770	5.30086e+08	5.4789e+08	5.20158e+08	5.84301e+08	542034524
POS1129		TG(4:0/18:2/19:1)+NH4	TG(41:3)+NH4	TG	(4:0/18:2/19:1)	(4:0)	(18:2)	(19:1)		C44 H82 O6 N1	720.614	16.4298	0.239568	0.738098	0.137555	3.79396e+07	3.16131e+07	3.7399e+07	3.04615e+07	5.5551e+07	4.13364e+07	3.82583e+07	3.41682e+07	4.04046e+07	4.64583e+07	3.65569e+07	1.05933e+08	3.46367e+07	4.98259e+07	4.2948e+07	5.88007e+07	4.51355e+07	3.66632e+07	3.79067e+07	4.37312e+07	9.62888e+07
POS1130		TG(11:0/10:1/20:3)+NH4	TG(41:4)+NH4	TG	(11:0/10:1/20:3)	(11:0)	(10:1)	(20:3)		C44 H80 O6 N1	718.598	14.4169	0.187594	0.778288	0.0141009	3.97773e+07	3.13657e+07	2.61688e+07	2.76002e+07	4.26478e+07	3.10375e+07	2.8562e+07	3.0478e+07	3.24248e+07	4.09733e+07	4.4661e+07	3.23016e+07	3.59032e+07	5.09287e+07	4.77923e+07	4.60462e+07	4.09582e+07	3.41102e+07	4.23635e+07	4.6164e+07	5.09348e+07
POS1131		TG(4:0/18:3/19:1)+NH4	TG(41:4)+NH4	TG	(4:0/18:3/19:1)	(4:0)	(18:3)	(19:1)		C44 H80 O6 N1	718.598	14.8595	0.0568789	1.03478	0.589765	2.33083e+08	2.43903e+08	2.61145e+08	2.9077e+08	3.55985e+08	2.99649e+08	3.06028e+08	2.93617e+08	2.26503e+08	2.70993e+08	2.75346e+08	2.5042e+08	2.80155e+08	3.22568e+08	2.75904e+08	3.05509e+08	2.74172e+08	288603967	277011299	2.85325e+08	2.68589e+08
POS1132		TG(4:0/18:3/19:1)+NH4	TG(41:4)+NH4	TG	(4:0/18:3/19:1)	(4:0)	(18:3)	(19:1)		C44 H80 O6 N1	718.598	15.3312	0.0938855	0.855577	0.204983	1.9568e+07	2.06469e+07	2.22267e+07	2.07613e+07	3.70877e+07	2.80551e+07	2.20197e+07	2.87616e+07	2.7715e+07	4.1568e+07	2.36043e+07	3.03962e+07	1.87669e+07	3.22743e+07	2.85776e+07	2.98378e+07	2.62899e+07	2.83871e+07	2.96547e+07	2.66665e+07	2.1022e+07
POS1133		TG(11:0/12:3/18:2)+NH4	TG(41:5)+NH4	TG	(11:0/12:3/18:2)	(11:0)	(12:3)	(18:2)		C44 H78 O6 N1	716.582	13.9976	0.231695	0.70751	0.000577501	1.48723e+07	1.73109e+07	2.30039e+07	1.85725e+07	2.40818e+07	1.95993e+07	1.55369e+07	2.27315e+07	2.74825e+07	2.53272e+07	2.51289e+07	2.82625e+07	2.44519e+07	3.55273e+07	2.43513e+07	2.95487e+07	2.4746e+07	2.14256e+07	2.51539e+07	2.50252e+07	2.24173e+07
POS1134		TG(41:5)+NH4	TG(41:5)+NH4	TG	(41:5)	(41:5)				C44 H78 O6 N1	716.582	14.261	0.157809	1.30508	0.00809021	1.82027e+07	1.64738e+07	1.60454e+07	1.37791e+07	2.25012e+07	1.49708e+07	1.3565e+07	1.87819e+07	1.12146e+07	1.22466e+07	1.14683e+07	1.053e+07	1.31257e+07	1.58619e+07	1.25955e+07	1.58779e+07	1.28125e+07	1.47957e+07	1.45453e+07	1.49628e+07	1.44086e+07
POS1135		TG(16:0/12:0/14:0)+NH4	TG(42:0)+NH4	TG	(16:0/12:0/14:0)	(16:0)	(12:0)	(14:0)		C45 H90 O6 N1	740.676	19.8584	2.98272	1.09975	0.804291	1371791494	1417610869	4323109122	3149022211	3949008443	7924384440	2003547410	8178953751	7610742274	7490006662	1674652611	7016394110	1247560276	1004689353	1239257341	2102829675	3537937099	3646588851	3460015105	3340257489	3749749846
POS1143		TG(18:1/12:0/12:0)+NH4	TG(42:1)+NH4	TG	(18:1/12:0/12:0)	(18:1)	(12:0)	(12:0)		C45 H88 O6 N1	738.661	18.5809	3.39173	1.22743	0.619378	1687032747	1586533169	5378430633	3673381555	4832100063	11425675946	2674980721	11627381823	8197984744	8218010889	1711596510	10120275926	1464785602	1176066354	1415817233	2634821377	4459757044	4336111138	3966879110	4236063994	4405282452
POS1144		TG(6:0/18:0/18:1)+NH4	TG(42:1)+NH4	TG	(6:0/18:0/18:1)	(6:0)	(18:0)	(18:1)		C45 H88 O6 N1	738.661	18.9508	0.972583	0.921448	0.730269	434044818	4.38839e+08	8.83198e+08	6.72773e+08	7.03297e+08	1348905007	4.35918e+08	7.73022e+08	1057306238	1107584205	5.17182e+08	1428501666	4.77323e+08	4.37608e+08	453928603	6.95623e+08	5.89599e+08	5.8768e+08	5.97009e+08	6.45908e+08	6.05147e+08
POS1145		TG(6:0/18:0/18:1)+NH4	TG(42:1)+NH4	TG	(6:0/18:0/18:1)	(6:0)	(18:0)	(18:1)		C45 H88 O6 N1	738.661	19.2685	0.172678	1.09823	0.196833	1.13662e+08	1.34597e+08	1.65232e+08	148450653	1.47325e+08	1.47665e+08	1.48409e+08	152335799	1.20317e+08	1.44838e+08	1.03204e+08	1.71648e+08	1.35315e+08	1.28339e+08	1.06497e+08	1.43969e+08	1.37177e+08	1.49085e+08	1.56337e+08	1.48824e+08	1.52119e+08
POS1147		TG(12:0/12:0/18:2)+NH4	TG(42:2)+NH4	TG	(12:0/12:0/18:2)	(12:0)	(12:0)	(18:2)		C45 H86 O6 N1	736.645	17.4685	4.33701	1.19814	0.687411	3791094180	9.77934e+08	7520946542	4972131286	7083061302	17581807879	4077151248	16464247975	13019816806	13838652871	1345201848	15308228499	8.63036e+08	7.41185e+08	8.55709e+08	6166015248	6502391902	6351430676	6364372592	6422406547	6816515371
POS1149		TG(6:0/18:0/18:2)+NH4	TG(42:2)+NH4	TG	(6:0/18:0/18:2)	(6:0)	(18:0)	(18:2)		C45 H86 O6 N1	736.645	17.9277	0.236477	0.98993	0.916008	2.15763e+08	2.38059e+08	2.9812e+08	2.5726e+08	2.76854e+08	2.74714e+08	2.31811e+08	357987090	2.73578e+08	3.08371e+08	2.9593e+08	3.33795e+08	2.7615e+08	3.00744e+08	1.54771e+08	2.29107e+08	2.21895e+08	3.00173e+08	2.66339e+08	3.05644e+08	3.45819e+08
POS1151		TG(12:0/12:0/18:3)+NH4	TG(42:3)+NH4	TG	(12:0/12:0/18:3)	(12:0)	(12:0)	(18:3)		C45 H84 O6 N1	734.629	15.2059	0.189103	0.889792	0.275243	4.74959e+07	4.83418e+07	5.70923e+07	4.66758e+07	6.53186e+07	7.52479e+07	5.26303e+07	7.96034e+07	7.49824e+07	8.04652e+07	5.95345e+07	8.48442e+07	6.08089e+07	5.57543e+07	4.77066e+07	6.68214e+07	6.9811e+07	6.74405e+07	6.07039e+07	7.04887e+07	7.70959e+07
POS1152	Y	TG(6:0/18:1/18:2)+NH4	TG(42:3)+NH4	TG	(6:0/18:1/18:2)	(6:0)	(18:1)	(18:2)		C45 H84 O6 N1	734.629	16.4596	1.51858	0.850012	0.0705747	1872891515	1897033015	2184158547	1818090746	2636036657	2673963084	2787395267	2734690667	2959324400	2963376537	2627671161	3304265219	2502100820	2275284177	2142479811	3112542707	3302095099	2519421339	2441699549	2529941019	2572858251
POS1153		TG(6:0/18:1/18:3)+NH4	TG(42:4)+NH4	TG	(6:0/18:1/18:3)	(6:0)	(18:1)	(18:3)		C45 H82 O6 N1	732.614	14.386	0.838141	0.841978	0.000796111	5.90461e+08	591709395	5.12072e+08	4.8876e+08	5.76099e+08	5.98941e+08	5.97497e+08	5.49754e+08	6.0553e+08	7.62238e+08	6.70666e+08	650137601	6.44118e+08	7.01282e+08	5.9914e+08	7.17733e+08	7.47103e+08	6.61505e+08	5.77496e+08	6.64614e+08	772868031
POS1154	Y	TG(6:0/18:2/18:2)+NH4	TG(42:4)+NH4	TG	(6:0/18:2/18:2)	(6:0)	(18:2)	(18:2)		C45 H82 O6 N1	732.614	15.4025	1.442	0.76965	0.000707273	1084547966	1078450899	1280361080	1012529051	1446674651	1366880058	1110730189	1269453619	1494000457	1575538899	1662686580	1694176191	1405033045	1525590544	1306939330	1873712721	1432876035	1399492335	1376829890	1447360536	1346826606
POS1156		TG(6:0/16:0/20:4)+NH4	TG(42:4)+NH4	TG	(6:0/16:0/20:4)	(6:0)	(16:0)	(20:4)		C45 H82 O6 N1	732.614	15.9482	0.1313	1.00238	0.98733	6.43121e+07	7.46013e+07	6.36048e+07	5.10402e+07	5.56807e+07	7.71472e+07	5.06592e+07	7.75659e+07	5.30802e+07	7.70297e+07	4.13373e+07	8.09723e+07	7.1148e+07	4.40054e+07	3.81362e+07	1.0768e+08	5.24646e+07	5.45026e+07	8.48566e+07	4.41162e+07	1.0471e+08
POS1157		TG(6:0/16:0/20:4)+NH4	TG(42:4)+NH4	TG	(6:0/16:0/20:4)	(6:0)	(16:0)	(20:4)		C45 H82 O6 N1	732.614	16.3355	0.0661344	1.08921	0.16983	3.05822e+07	3.44295e+07	3.47448e+07	2.94651e+07	3.88131e+07	3.62254e+07	2.93506e+07	4.09251e+07	3.41416e+07	3.50265e+07	2.9265e+07	3.2762e+07	2.4717e+07	3.40271e+07	2.99254e+07	3.21846e+07	3.56955e+07	2.99946e+07	3.16793e+07	3.06259e+07	3.04483e+07
POS1158		TG(6:0/18:2/18:3)+NH4	TG(42:5)+NH4	TG	(6:0/18:2/18:3)	(6:0)	(18:2)	(18:3)		C45 H80 O6 N1	730.598	14.5861	0.620033	1.38057	0.0629724	2.81617e+08	2.93694e+08	3.04452e+08	3.13524e+08	6.94592e+08	3.47127e+08	2.96659e+08	3.63714e+08	2.76394e+08	261099932	2.18474e+08	2.64081e+08	2.67974e+08	2.5993e+08	2.40968e+08	3.08318e+08	3.31737e+08	2.84263e+08	2.65468e+08	3.07138e+08	3.02953e+08
POS1159		TG(4:0/18:1/20:4)+NH4	TG(42:5)+NH4	TG	(4:0/18:1/20:4)	(4:0)	(18:1)	(20:4)		C45 H80 O6 N1	730.598	15.0522	0.0940319	1.07795	0.373707	1.1167e+08	1.34879e+08	117653617	1.10469e+08	1.65001e+08	1.6321e+08	1.14099e+08	1.54669e+08	135172799	1.34105e+08	1.02536e+08	1.16488e+08	1.12751e+08	1.41188e+08	1.02584e+08	1.4933e+08	1.27145e+08	1.29638e+08	1.20711e+08	1.34658e+08	1.2848e+08
POS1160		TG(4:0/18:2/20:4)+NH4	TG(42:6)+NH4	TG	(4:0/18:2/20:4)	(4:0)	(18:2)	(20:4)		C45 H78 O6 N1	728.582	13.694	0.0654107	0.996693	0.988836	2.96646e+07	1.12196e+07	3.235e+07	2.94884e+07	4.92506e+07	3.48275e+07	7.75657e+06	3.62145e+07	4.007e+07	3.86453e+07	1.75357e+07	1.58846e+07	3.44807e+07	4.88868e+07	1.22134e+07	2.38211e+07	3.70345e+07	3.80907e+07	3.75969e+07	3.85495e+07	1.29305e+07
POS1161		TG(4:0/18:2/20:4)+NH4	TG(42:6)+NH4	TG	(4:0/18:2/20:4)	(4:0)	(18:2)	(20:4)		C45 H78 O6 N1	728.582	14.0801	0.0247841	0.995122	0.947992	6.44359e+07	6.85972e+07	7.39865e+07	6.11755e+07	1.0025e+08	7.59304e+07	9.52462e+07	83660985	7.49522e+07	8.60326e+07	6.87667e+07	7.3211e+07	7.58725e+07	8.86016e+07	7.08068e+07	8.80951e+07	7.633e+07	7.04689e+07	7.00694e+07	7.43974e+07	7.94416e+07
POS1162		TG(4:0/16:0/22:6)+NH4	TG(42:6)+NH4	TG	(4:0/16:0/22:6)	(4:0)	(16:0)	(22:6)		C45 H78 O6 N1	728.582	14.5728	0.93448	1.39305	0.00294858	5.33481e+08	6.08395e+08	4.85108e+08	5.31312e+08	7.90624e+08	5.01877e+08	514393617	5.40637e+08	4.08796e+08	3.82236e+08	3.07711e+08	351606118	3.71963e+08	5.23508e+08	3.73061e+08	5.15612e+08	4.93131e+08	4.94615e+08	4.66146e+08	4.80299e+08	4.78241e+08
POS1164		TG(4:0/18:2/20:5)+NH4	TG(42:7)+NH4	TG	(4:0/18:2/20:5)	(4:0)	(18:2)	(20:5)		C45 H76 O6 N1	726.567	13.3285	0.13767	0.761318	0.0437476	1.66606e+07	1.73146e+07	1.70603e+07	1.3613e+07	2.76666e+07	2.11608e+07	1.51643e+07	1.96883e+07	2.65402e+07	2.48307e+07	1.89285e+07	2.43955e+07	1.71334e+07	3.22572e+07	1.83106e+07	3.24351e+07	2.12373e+07	2.06714e+07	2.02269e+07	2.21076e+07	2.49379e+07
POS1165		TG(4:0/16:1/22:6)+NH4	TG(42:7)+NH4	TG	(4:0/16:1/22:6)	(4:0)	(16:1)	(22:6)		C45 H76 O6 N1	726.567	13.623	0.160783	1.35819	0.107409	3.65869e+07	2.35369e+07	2.11997e+07	3.96201e+07	4.47234e+07	4.08297e+07	3.31433e+07	6.27907e+07	3.12965e+07	31959436	1.12782e+07	2.9656e+07	1.47479e+07	3.52554e+07	2.79479e+07	4.053e+07	3.89127e+07	6.07144e+07	3.48672e+07	6.2329e+07	3.46469e+07
POS1168		TG(16:0/9:0/18:1)+NH4	TG(43:1)+NH4	TG	(16:0/9:0/18:1)	(16:0)	(9:0)	(18:1)		C46 H90 O6 N1	752.676	16.414	0.141808	1.12983	0.0535506	7.5687e+07	6.46679e+07	6.92673e+07	6.95765e+07	8.50704e+07	6.40278e+07	5.79249e+07	7.20966e+07	6.90664e+07	5.86029e+07	6.2748e+07	5.43934e+07	5.4438e+07	5.82541e+07	6.2595e+07	7.40623e+07	7.11396e+07	5.79878e+07	5.98024e+07	6.84917e+07	6.96139e+07
POS1170		TG(16:0/9:0/18:1)+NH4	TG(43:1)+NH4	TG	(16:0/9:0/18:1)	(16:0)	(9:0)	(18:1)		C46 H90 O6 N1	752.676	17.726	0.0353832	1.06065	0.657004	2.79874e+07	2.87658e+07	2.37876e+07	2.21189e+07	2.86385e+07	4.45773e+07	2.09862e+07	1.50396e+07	1.94199e+07	3.09012e+07	2.52989e+07	2.38371e+07	2.6364e+07	2.26397e+07	2.23897e+07	2.89338e+07	2.54112e+07	2.25224e+07	2.26912e+07	2.31165e+07	2.56282e+07
POS1171		TG(16:0/9:0/18:1)+NH4	TG(43:1)+NH4	TG	(16:0/9:0/18:1)	(16:0)	(9:0)	(18:1)		C46 H90 O6 N1	752.676	19.2809	0.541768	0.967098	0.853288	1.29413e+08	1.49871e+08	2.55429e+08	2.04223e+08	2.23094e+08	3.36346e+08	1.85108e+08	3.50269e+08	3.3904e+08	3.38105e+08	1.76765e+08	3.28722e+08	1.64435e+08	1.5995e+08	1.57042e+08	2.32082e+08	2.42568e+08	2.2506e+08	1.98449e+08	2.16738e+08	238907193
POS1173		TG(16:0/9:0/18:2)+NH4	TG(43:2)+NH4	TG	(16:0/9:0/18:2)	(16:0)	(9:0)	(18:2)		C46 H88 O6 N1	750.661	18.1672	0.785912	0.741791	0.0651622	1.77192e+08	1.92774e+08	2.46704e+08	2.23526e+08	2.94895e+08	3.95808e+08	2.51201e+08	3.79227e+08	4.77878e+08	5.12343e+08	2.64425e+08	4.64477e+08	2.62508e+08	2.99879e+08	2.73164e+08	358986908	306302661	2.99662e+08	2.86242e+08	3.0023e+08	2.93568e+08
POS1174		TG(16:0/9:0/18:2)+NH4	TG(43:2)+NH4	TG	(16:0/9:0/18:2)	(16:0)	(9:0)	(18:2)		C46 H88 O6 N1	750.661	18.642	0.0510806	0.934309	0.481091	2.79885e+07	3.47866e+07	3.65973e+07	3.67945e+07	4.41718e+07	2.26402e+07	3.11245e+07	3.46092e+07	3.34264e+07	4.23695e+07	4.29946e+07	3.3134e+07	3.52712e+07	2.52142e+07	3.13235e+07	4.38724e+07	4.08398e+07	3.05435e+07	3.5291e+07	4.33498e+07	3.83124e+07
POS1175		TG(6:0/18:2/19:1)+NH4	TG(43:3)+NH4	TG	(6:0/18:2/19:1)	(6:0)	(18:2)	(19:1)		C46 H86 O6 N1	748.645	15.4328	0.0884027	0.969989	0.552922	6.67188e+07	7.95492e+07	8.77193e+07	8.83681e+07	7.08153e+07	7.44509e+07	7.72486e+07	6.96983e+07	7.2512e+07	7.73213e+07	8.66158e+07	7.47044e+07	7.546e+07	7.46318e+07	7.76211e+07	9.47165e+07	8.88103e+07	7.0815e+07	7.28586e+07	8.31929e+07	7.49497e+07
POS1176		TG(43:3)+NH4	TG(43:3)+NH4	TG	(43:3)	(43:3)				C46 H86 O6 N1	748.645	15.888	0.121161	1.06665	0.439345	9.79909e+07	9.4932e+07	8.09774e+07	1.12975e+08	1.22669e+08	1.00042e+08	1.01712e+08	8.28315e+07	8.39648e+07	7.07333e+07	8.93172e+07	6.97932e+07	102749292	1.10673e+08	1.06778e+08	1.10502e+08	1.07533e+08	1.0738e+08	1.02332e+08	8.88706e+07	1.19041e+08
POS1178		TG(16:1/9:0/18:2)+NH4	TG(43:3)+NH4	TG	(16:1/9:0/18:2)	(16:1)	(9:0)	(18:2)		C46 H86 O6 N1	748.645	17.2576	0.362792	0.690176	0.0997217	4.74063e+07	4.44674e+07	4.8057e+07	4.86307e+07	1.49868e+08	6.55031e+07	5.17607e+07	7.15338e+07	6.96408e+07	1.50163e+08	6.60921e+07	1.2727e+08	7.24197e+07	1.14262e+08	9.41079e+07	6.9947e+07	1.47859e+08	5.65043e+07	5.82411e+07	1.38457e+08	1.46918e+08
POS1179		TG(16:1/9:0/18:2)+NH4	TG(43:3)+NH4	TG	(16:1/9:0/18:2)	(16:1)	(9:0)	(18:2)		C46 H86 O6 N1	748.645	17.6973	0.262384	0.750954	0.0305729	9.61885e+07	9.43749e+07	1.12236e+08	7.54514e+07	1.60664e+08	1.19293e+08	1.09645e+08	8.91469e+07	100977072	1.63931e+08	1.20717e+08	1.41489e+08	1.05012e+08	1.88009e+08	1.40815e+08	1.80264e+08	1.17268e+08	113404532	123954014	1.33163e+08	1.25737e+08
POS1180		TG(43:4)+NH4	TG(43:4)+NH4	TG	(43:4)	(43:4)				C46 H84 O6 N1	746.629	14.447	0.222573	0.881887	0.03351	7.49521e+07	6.48146e+07	5.97139e+07	7.20003e+07	6.16386e+07	6.88845e+07	8.1265e+07	6.6423e+07	6.43551e+07	8.86945e+07	8.31642e+07	8.22596e+07	6.91362e+07	7.93313e+07	7.23066e+07	84065762	7.28248e+07	6.99283e+07	7.78413e+07	8.19128e+07	7.59641e+07
POS1181		TG(15:0/10:2/18:2)+NH4	TG(43:4)+NH4	TG	(15:0/10:2/18:2)	(15:0)	(10:2)	(18:2)		C46 H84 O6 N1	746.629	16.0152	0.149185	0.771449	0.0935396	1.74265e+07	1.42145e+07	1.97251e+07	1.87753e+07	2.29578e+07	3.19953e+07	2.07532e+07	2.84128e+07	2.27276e+07	3.12239e+07	1.97469e+07	3.09799e+07	4.56188e+07	2.40312e+07	2.19534e+07	2.96054e+07	2.18401e+07	2.51315e+07	2.2662e+07	1.51361e+07	2.23959e+07
POS1182		TG(16:0/11:4/16:0)+Na	TG(43:4)+Na	TG	(16:0/11:4/16:0)	(16:0)	(11:4)	(16:0)		C46 H80 O6 Na1	751.585	16.565	0.0299691	0.838752	0.199292	1.5529e+07	1.62197e+07	1.6654e+07	1.1998e+07	2.15759e+07	1.58109e+07	2.16271e+07	1.26717e+07	1.26993e+07	24076119	1.73271e+07	1.41093e+07	1.47379e+07	2.69541e+07	2.19674e+07	2.56082e+07	1.95564e+07	1.97944e+07	1.67127e+07	1.94773e+07	2.05404e+07
POS1184		TG(16:1/11:3/16:1)+NH4	TG(43:5)+NH4	TG	(16:1/11:3/16:1)	(16:1)	(11:3)	(16:1)		C46 H82 O6 N1	744.614	15.4238	0.05303	0.854502	0.320474	2.61101e+07	2.73953e+07	4.68593e+07	2.4422e+07	6.06978e+07	5.08758e+07	3.29171e+07	2.93244e+07	2.81503e+07	4.45596e+07	3.37515e+07	3.91586e+07	4.10106e+07	4.5474e+07	6.15175e+07	5.58234e+07	4.48185e+07	3.15532e+07	3.67753e+07	3.74321e+07	34473034
POS1185		TG(15:0/10:4/18:2)+NH4	TG(43:6)+NH4	TG	(15:0/10:4/18:2)	(15:0)	(10:4)	(18:2)		C46 H80 O6 N1	742.598	14.5278	0.117241	1.18206	0.118507	19127932	1.97677e+07	2.20152e+07	2.11513e+07	3.39781e+07	2.80624e+07	2.21738e+07	2.32782e+07	1.64145e+07	1.92831e+07	1.57482e+07	1.79505e+07	1.95988e+07	2.5382e+07	2.03343e+07	2.5648e+07	2.25325e+07	2.1186e+07	1.88066e+07	2.338e+07	2.14531e+07
POS1186		TG(43:6)+NH4	TG(43:6)+NH4	TG	(43:6)	(43:6)				C46 H80 O6 N1	742.598	15.567	0.0418197	1.01142	0.91067	5.06344e+06	8.24308e+06	7.13906e+06	5.45847e+06	9.77181e+06	7.39685e+06	7.86456e+06	9.28007e+06	7.11742e+06	7.26372e+06	7.63261e+06	7.58995e+06	5.84791e+06	7.74851e+06	6.19021e+06	1.01473e+07	9.38579e+06	7.73061e+06	8.1656e+06	8.19738e+06	6.69207e+06
POS1187		TG(43:7)+Na	TG(43:7)+Na	TG	(43:7)	(43:7)				C46 H74 O6 Na1	745.538	14.184	0.152583	1.30657	0.0512096	2.38016e+07	2.02222e+07	1.4052e+07	1.15925e+07	2.45586e+07	1.29838e+07	1.77299e+07	1.54624e+07	1.1208e+07	1.22043e+07	1.51481e+07	1.32012e+07	1.32526e+07	1.50283e+07	9.93749e+06	1.74791e+07	1.64604e+07	1.68416e+07	1.471e+07	1.71456e+07	1.74994e+07
POS1188		TG(16:0/14:0/14:0)+NH4	TG(44:0)+NH4	TG	(16:0/14:0/14:0)	(16:0)	(14:0)	(14:0)		C47 H94 O6 N1	768.708	21.1295	2.50873	1.12193	0.67699	1934783008	2360797951	4110193104	3273252730	3485030442	6517696565	2500668092	6847313212	6250197662	6190592050	2191787786	5405983348	1902988456	1532753575	1841840393	2341323739	3877319607	3642754876	3371745067	3266820653	3893931248
POS1199		TG(18:1/12:0/14:0)+NH4	TG(44:1)+NH4	TG	(18:1/12:0/14:0)	(18:1)	(12:0)	(14:0)		C47 H92 O6 N1	766.692	19.9101	4.68896	1.19544	0.56913	5423538230	5770201307	13056010922	10973227052	12640446761	23052914060	7619144592	23389944320	18240421376	18878044665	5784357589	20558518569	4815017906	4065626552	5098448216	7821101535	11398993371	10968541602	10613051387	11305967981	11492781312
POS1202		TG(44:2)+NH4	TG(44:2)+NH4	TG	(44:2)	(44:2)				C47 H90 O6 N1	764.676	15.376	0.151601	1.06824	0.477496	6.33103e+07	8.87717e+07	6.23458e+07	5.74503e+07	9.68218e+07	5.90987e+07	6.17589e+07	58211488	5.84631e+07	5.9907e+07	6.38688e+07	5.43397e+07	6.60222e+07	6.37022e+07	7.85247e+07	6.79498e+07	7.05814e+07	6.52677e+07	8.55534e+07	6.33175e+07	6.39168e+07
POS1203		TG(16:1/10:0/18:1)+NH4	TG(44:2)+NH4	TG	(16:1/10:0/18:1)	(16:1)	(10:0)	(18:1)		C47 H90 O6 N1	764.676	17.5178	1.05887	1.39586	0.349259	5.24765e+08	4.66881e+08	3.72693e+08	5.46416e+08	8.70047e+08	1624754432	2.57645e+08	1122220008	1232730278	9.40086e+08	2.22938e+08	6.33622e+08	2.27228e+08	4.07213e+08	2.11857e+08	2.69036e+08	9.0244e+08	6.32777e+08	7.75291e+08	8.10806e+08	3.58091e+08
POS1206		TG(12:0/14:0/18:2)+NH4	TG(44:2)+NH4	TG	(12:0/14:0/18:2)	(12:0)	(14:0)	(18:2)		C47 H90 O6 N1	764.676	18.7729	6.12794	1.10639	0.783417	6219112550	6158133862	17088628273	13718308012	17158391414	37075803372	10348543922	36222022512	29888921520	32519167110	7950551804	30874189748	5746319198	5731266392	5968072117	11464703727	17051479488	15882112155	14855716351	15131311214	16887461423
POS1208		TG(12:0/14:0/18:2)+NH4	TG(44:2)+NH4	TG	(12:0/14:0/18:2)	(12:0)	(14:0)	(18:2)		C47 H90 O6 N1	764.676	19.2721	1.06157	1.20951	0.561091	1179107518	9.28437e+08	2146039102	1192812227	1749441711	2093557713	1425235412	3287521656	2293690906	8.68688e+07	1224200463	3999274694	9.59406e+08	6.57689e+08	7.71874e+08	1583677086	1.13352e+08	1887530123	1725423028	1580016559	2117026156
POS1220		TG(44:3)+NH4	TG(44:3)+NH4	TG	(44:3)	(44:3)				C47 H88 O6 N1	762.661	14.2011	0.0662113	0.993847	0.943033	1.92373e+07	1.68375e+07	1.67133e+07	1.32719e+07	1.57721e+07	1.72545e+07	2.09955e+07	1.28267e+07	1.3303e+07	1.68208e+07	1.61866e+07	1.91275e+07	2.09964e+07	1.62941e+07	1.23416e+07	1.86616e+07	1.42829e+07	2.08077e+07	2.24874e+07	1.49204e+07	1.43039e+07
POS1223		TG(16:0/10:1/18:2)+NH4	TG(44:3)+NH4	TG	(16:0/10:1/18:2)	(16:0)	(10:1)	(18:2)		C47 H88 O6 N1	762.661	17.6457	2.06355	0.806799	0.594776	1408929361	7.46938e+08	1493874418	1191695471	1567765999	3616784595	1026422484	3224334683	4962878284	2688177204	8.81406e+08	5456716919	9.0634e+08	8.07124e+08	7.9103e+08	1201867546	1348249313	1485674799	1406060133	9.3593e+08	1450669493
POS1224		TG(16:0/10:1/18:2)+NH4	TG(44:3)+NH4	TG	(16:0/10:1/18:2)	(16:0)	(10:1)	(18:2)		C47 H88 O6 N1	762.661	17.9726	0.770228	1.47303	0.189504	2.4929e+08	2.4975e+08	6.07595e+08	3.34196e+08	6.73124e+08	6.07414e+08	3.3444e+08	1289659038	4.18532e+08	4.93844e+08	2.86429e+08	4.66539e+08	2.80093e+08	3.09775e+08	2.87973e+08	4.06832e+08	3.02982e+08	3.92548e+08	3.66441e+08	377012109	3.91072e+08
POS1227		TG(8:0/18:2/18:2)+NH4	TG(44:4)+NH4	TG	(8:0/18:2/18:2)	(8:0)	(18:2)	(18:2)		C47 H86 O6 N1	760.645	15.4748	0.259985	0.961306	0.742229	1.35814e+08	1.35334e+08	1.49441e+08	135596365	8.00386e+07	1.6664e+08	1.06144e+08	1.62191e+08	1.51729e+08	1.64693e+08	1.56055e+08	167850742	7.21081e+07	1.39761e+08	9.85558e+07	1.63565e+08	1.69709e+08	1.83094e+08	1.44761e+08	1.85764e+08	6.2158e+07
POS1228		TG(8:0/18:2/18:2)+NH4	TG(44:4)+NH4	TG	(8:0/18:2/18:2)	(8:0)	(18:2)	(18:2)		C47 H86 O6 N1	760.645	16.5359	0.535645	0.985263	0.91332	2.9642e+08	306026954	3.92147e+08	3.70975e+08	4.53091e+08	6.36843e+08	3.54039e+08	5.60638e+08	4.81811e+08	596930037	340946355	5.50216e+08	3.32697e+08	3.61704e+08	328530034	4.27754e+08	4.20942e+08	4.07496e+08	452032416	4.13382e+08	4.6851e+08
POS1232		TG(16:0/10:2/18:2)+NH4	TG(44:4)+NH4	TG	(16:0/10:2/18:2)	(16:0)	(10:2)	(18:2)		C47 H86 O6 N1	760.645	17.3435	0.233659	1.3333	0.518482	2.72954e+07	2.42957e+07	2.294e+08	3.7767e+07	5.25002e+07	6.71958e+07	3.54985e+07	1.86914e+08	6.60491e+07	6.20833e+07	27000193	1.39572e+08	3.11014e+07	3.68992e+07	4.11373e+07	9.18199e+07	5.00626e+07	1.77294e+08	1.65167e+08	8.57221e+07	4.4825e+07
POS1233		TG(6:0/18:2/20:3)+NH4	TG(44:5)+NH4	TG	(6:0/18:2/20:3)	(6:0)	(18:2)	(20:3)		C47 H84 O6 N1	758.629	15.6598	0.142929	0.911893	0.432692	7.14946e+07	6.64062e+07	8.1801e+07	5.62275e+07	1.07774e+08	117001569	7.81104e+07	7.15835e+07	9.89807e+07	1.14075e+08	6.42231e+07	8.3927e+07	6.98327e+07	8.74846e+07	8.33825e+07	1.11334e+08	8.59242e+07	8.74096e+07	4.15666e+07	9.57061e+07	6.09425e+07
POS1234		TG(6:0/18:2/20:3)+NH4	TG(44:5)+NH4	TG	(6:0/18:2/20:3)	(6:0)	(18:2)	(20:3)		C47 H84 O6 N1	758.629	16.0487	0.161813	1.04675	0.694888	5.62855e+07	6.30772e+07	7.92539e+07	5.99728e+07	9.49242e+07	8.50969e+07	5.90449e+07	9.84975e+07	9.70039e+07	7.91086e+07	5.17239e+07	8.18788e+07	6.15809e+07	7.23369e+07	4.92322e+07	7.66642e+07	7.0119e+07	6.43031e+07	8.05935e+07	6.51071e+07	6.94598e+07
POS1235		TG(6:0/18:2/20:4)+NH4	TG(44:6)+NH4	TG	(6:0/18:2/20:4)	(6:0)	(18:2)	(20:4)		C47 H82 O6 N1	756.614	14.5472	0.135509	1.29357	0.140853	5.04178e+07	6.26966e+07	3.6194e+07	4.34392e+07	7.05507e+07	5.74847e+07	5.18605e+07	4.42475e+07	6.05839e+07	4.9933e+07	3.70971e+07	3.90268e+07	3.61808e+07	1.29888e+06	4.09537e+07	5.72046e+07	5.15396e+07	5.06008e+07	4.993e+07	5.08261e+07	5.32197e+07
POS1237		TG(6:0/16:0/22:6)+NH4	TG(44:6)+NH4	TG	(6:0/16:0/22:6)	(6:0)	(16:0)	(22:6)		C47 H82 O6 N1	756.614	15.6262	0.0804876	0.922182	0.459166	6.49658e+07	7.1491e+07	6.17061e+07	5.13553e+07	1.00154e+08	6.03978e+07	5.86584e+07	6.38316e+07	8.06038e+07	7.2613e+07	6.02382e+07	6.73024e+07	5.73136e+07	8.31383e+07	5.7146e+07	9.91444e+07	6.96657e+07	7.10677e+07	6.88299e+07	7.47082e+07	7.03666e+07
POS1240		TG(4:0/18:2/22:5)+NH4	TG(44:7)+NH4	TG	(4:0/18:2/22:5)	(4:0)	(18:2)	(22:5)		C47 H80 O6 N1	754.598	14.1324	0.192268	1.34594	0.0272908	2.08626e+07	2.26588e+07	2.55935e+07	1.68207e+07	3.37528e+07	2.34087e+07	2.34253e+07	2.49767e+07	9.97158e+06	2.26112e+07	1.57069e+07	1.94653e+07	1.65831e+07	1.42244e+07	1.69665e+07	2.67506e+07	2.49133e+07	2.41298e+07	2.16419e+07	2.47092e+07	1.94578e+07
POS1241		TG(4:0/18:1/22:6)+NH4	TG(44:7)+NH4	TG	(4:0/18:1/22:6)	(4:0)	(18:1)	(22:6)		C47 H80 O6 N1	754.598	14.6299	0.326555	1.44961	0.000270773	5.9227e+07	6.83182e+07	6.32142e+07	6.54099e+07	8.60244e+07	5.98477e+07	5.88152e+07	6.70139e+07	4.95562e+07	4.27592e+07	3.44122e+07	3.89846e+07	4.57315e+07	5.36089e+07	4.03354e+07	5.87583e+07	5.84033e+07	5.40265e+07	5.28533e+07	5.93203e+07	5.44469e+07
POS1242		TG(4:0/18:2/22:6)+NH4	TG(44:8)+NH4	TG	(4:0/18:2/22:6)	(4:0)	(18:2)	(22:6)		C47 H78 O6 N1	752.582	13.6899	0.36893	1.70856	2.126e-05	5.42982e+07	6.267e+07	5.94036e+07	5.31983e+07	8.04125e+07	6.06045e+07	6.16484e+07	6.19435e+07	3.50086e+07	4.09427e+07	3.00715e+07	2.79778e+07	2.90628e+07	4.85706e+07	3.14007e+07	4.62021e+07	5.19763e+07	5.39695e+07	4.89863e+07	5.12662e+07	5.04739e+07
POS1243		TG(15:0/14:0/16:0)+NH4	TG(45:0)+NH4	TG	(15:0/14:0/16:0)	(15:0)	(14:0)	(16:0)		C48 H96 O6 N1	782.723	18.578	0.323903	1.18094	0.63318	2.51687e+07	2.21968e+07	8.36989e+07	4.97679e+07	5.34843e+07	1.01325e+08	3.71501e+07	8.85751e+07	1.02186e+08	1.03499e+08	1.76499e+07	8.8974e+07	1.59597e+07	1.56883e+07	1.56585e+07	3.10631e+07	6.56236e+07	4.58544e+07	6.28134e+07	4.15172e+07	6.50237e+07
POS1244		TG(15:0/14:0/16:0)+NH4	TG(45:0)+NH4	TG	(15:0/14:0/16:0)	(15:0)	(14:0)	(16:0)		C48 H96 O6 N1	782.723	21.762	0.357855	0.882885	0.615004	5.08558e+07	2.89197e+07	7.06918e+07	6.4829e+07	7.23333e+07	1.26692e+08	4.89161e+07	1.43912e+08	1.28503e+08	147571514	6.42089e+07	1.12453e+08	5.32663e+07	3.84252e+07	7.17362e+07	7.15239e+07	9.65659e+07	8.506e+07	8.50954e+07	6.36603e+07	8.29649e+07
POS1248		TG(16:0/12:0/17:1)+NH4	TG(45:1)+NH4	TG	(16:0/12:0/17:1)	(16:0)	(12:0)	(17:1)		C48 H94 O6 N1	780.708	20.5308	0.417314	0.990969	0.973428	6.88139e+07	1.0185e+08	148563270	9.8974e+07	1.13666e+08	153858983	8.96307e+07	1.97767e+08	2.36271e+08	2.17703e+08	6.6371e+07	2.11326e+08	5.89819e+07	6.75263e+07	5.63271e+07	6.7485e+07	112471510	1.22856e+08	8.83828e+07	1.2233e+08	1.00439e+08
POS1251		TG(11:0/16:0/18:2)+NH4	TG(45:2)+NH4	TG	(11:0/16:0/18:2)	(11:0)	(16:0)	(18:2)		C48 H92 O6 N1	778.692	19.4203	1.03604	0.885288	0.54386	4.38843e+08	4.54449e+08	6.61135e+08	5.13714e+08	7.05305e+08	1058870726	5.37074e+08	1029006117	1154745499	1230181592	5.32783e+08	9.86505e+08	4.85138e+08	5.40174e+08	4.90723e+08	6.77646e+08	7.06479e+08	6.56792e+08	6.55611e+08	6.79938e+08	7.32147e+08
POS1253		TG(16:0/11:2/18:1)+NH4	TG(45:3)+NH4	TG	(16:0/11:2/18:1)	(16:0)	(11:2)	(18:1)		C48 H90 O6 N1	776.676	16.544	0.0894346	0.69822	0.0753595	1.75828e+07	2.33024e+06	1.19644e+07	1.93596e+07	3.65455e+07	2.53057e+07	1.78892e+07	2.54893e+07	2.5257e+07	2.32994e+07	2.85372e+07	2.861e+07	4.17945e+07	3.47562e+07	2.1222e+07	2.06174e+07	2.18679e+07	1.52857e+07	2.60101e+07	1.53138e+07	4.03052e+07
POS1254		TG(9:0/18:1/18:2)+NH4	TG(45:3)+NH4	TG	(9:0/18:1/18:2)	(9:0)	(18:1)	(18:2)		C48 H90 O6 N1	776.676	18.2321	0.607194	0.840852	0.172823	1.62468e+08	1.76884e+08	2.62549e+08	2.21368e+08	3.03519e+08	392045025	227412272	3.14223e+08	3.3782e+08	3.79677e+08	2.48375e+08	384764248	2.46203e+08	2.68873e+08	2.60799e+08	3.23939e+08	2.63552e+08	2.871e+08	2.70032e+08	2.60573e+08	2.73015e+08
POS1255		TG(16:0/11:1/18:2)+NH4	TG(45:3)+NH4	TG	(16:0/11:1/18:2)	(16:0)	(11:1)	(18:2)		C48 H90 O6 N1	776.676	18.6457	0.213015	1.27119	0.427487	3.17604e+07	3.40962e+07	1.84171e+08	6.95726e+07	1.9453e+08	8.79466e+07	5.5545e+07	2.09967e+08	9.9944e+07	7.02329e+07	5.25852e+07	1.23695e+08	6.78508e+07	6.23032e+07	8.23241e+07	1.23567e+08	1.41324e+08	7.19476e+07	4.34576e+07	5.63852e+07	8.89441e+07
POS1256		TG(45:3)+NH4	TG(45:3)+NH4	TG	(45:3)	(45:3)				C48 H90 O6 N1	776.676	19.106	0.105677	0.80982	0.305992	2.75387e+07	2.48221e+07	2.3887e+07	1.61401e+07	2.74969e+07	5.60276e+06	2.6325e+07	1.3773e+07	1.18583e+07	2.01596e+07	2.77038e+07	1.22208e+07	2.63257e+07	3.92513e+07	3.11548e+07	3.57978e+07	1.69486e+07	2.30037e+07	2.38457e+07	2.10434e+07	2.93721e+07
POS1257		TG(9:0/18:2/18:2)+NH4	TG(45:4)+NH4	TG	(9:0/18:2/18:2)	(9:0)	(18:2)	(18:2)		C48 H88 O6 N1	774.661	16.639	0.0933821	0.797448	0.0668164	4.26523e+07	3.82213e+07	4.5091e+07	3.25636e+07	5.33246e+07	4.77332e+07	5.71734e+07	4.34591e+07	3.7528e+07	7.53053e+07	5.48643e+07	5.8053e+07	4.31038e+07	7.52047e+07	6.27446e+07	4.49105e+07	6.96016e+07	6.51419e+07	5.91189e+07	3.33053e+07	6.86069e+07
POS1258		TG(9:0/18:2/18:2)+NH4	TG(45:4)+NH4	TG	(9:0/18:2/18:2)	(9:0)	(18:2)	(18:2)		C48 H88 O6 N1	774.661	17.133	0.386172	0.801464	0.0957983	7.63054e+07	5.75599e+07	1.47699e+08	7.1164e+07	8.92604e+07	1.29738e+08	8.22749e+07	9.86744e+07	1.43397e+08	1.44185e+08	1.00746e+08	1.29718e+08	8.51967e+07	1.05146e+08	1.12607e+08	1.18132e+08	122453590	8.88631e+07	8.9714e+07	9.41676e+07	9.38389e+07
POS1260		TG(9:0/18:2/18:2)+NH4	TG(45:4)+NH4	TG	(9:0/18:2/18:2)	(9:0)	(18:2)	(18:2)		C48 H88 O6 N1	774.661	17.7874	0.190144	0.878442	0.206322	5.08468e+07	6.03258e+07	6.26576e+07	5.33464e+07	8.96587e+07	9.20852e+07	7.90783e+07	6.34945e+07	6.44656e+07	9.17542e+07	6.15021e+07	7.75722e+07	7.09929e+07	8.39989e+07	7.98027e+07	9.77195e+07	7.75399e+07	6.87338e+07	7.34661e+07	8.01737e+07	7.41872e+07
POS1261		TG(9:0/18:2/18:3)+NH4	TG(45:5)+NH4	TG	(9:0/18:2/18:3)	(9:0)	(18:2)	(18:3)		C48 H86 O6 N1	772.645	16.2673	0.307093	0.665242	0.0197255	1.76814e+07	1.88701e+07	2.59493e+07	1.79488e+07	2.89487e+07	5.35504e+07	2.50966e+07	2.38341e+07	3.4547e+07	5.03426e+07	3.4351e+07	3.90176e+07	2.67664e+07	4.72414e+07	3.74678e+07	4.87658e+07	3.12545e+07	2.8091e+07	3.27917e+07	5.29838e+07	3.06337e+07
POS1262		TG(9:0/18:2/18:3)+NH4	TG(45:5)+NH4	TG	(9:0/18:2/18:3)	(9:0)	(18:2)	(18:3)		C48 H86 O6 N1	772.645	16.6495	0.373373	0.708985	0.00955727	1.08583e+08	1.15477e+08	1.27554e+08	1.01702e+08	1.78297e+08	1.47823e+08	1.54412e+08	1.04536e+08	1.31142e+08	2.01618e+08	1.74068e+08	155695961	141593607	254153633	1.82638e+08	2.23697e+08	1.62866e+08	1.53448e+08	1.64122e+08	1.61289e+08	1.63462e+08
POS1263		TG(16:0/11:4/18:2)+Na	TG(45:6)+Na	TG	(16:0/11:4/18:2)	(16:0)	(11:4)	(18:2)		C48 H80 O6 Na1	775.585	15.6115	0.0456545	0.917089	0.491512	1.49184e+07	1.48041e+07	1.5701e+07	1.07872e+07	1.81079e+07	1.47164e+07	1.93731e+07	1.03667e+07	1.05652e+07	1.75634e+07	1.64587e+07	1.23127e+07	1.22966e+07	2.38488e+07	1.70204e+07	1.94471e+07	1.6666e+07	1.54456e+07	1.50064e+07	1.59229e+07	1.61327e+07
POS1264		TG(45:6)+NH4	TG(45:6)+NH4	TG	(16:0/11:4/18:2)	(16:0)	(11:4)	(18:2)		C48 H84 O6 N1	770.629	15.6115	0.182742	0.769902	0.0570064	6.66841e+07	6.78963e+07	8.06428e+07	5.61622e+07	1.07477e+08	7.96957e+07	9.79017e+07	6.21836e+07	7.07161e+07	1.13037e+08	100138474	7.52013e+07	7.39354e+07	1.43407e+08	1.04782e+08	1.22319e+08	9.29018e+07	8.26977e+07	8.04805e+07	8.91387e+07	8.24171e+07
POS1265		TG(16:0/14:0/16:0)+NH4	TG(46:0)+NH4	TG	(16:0/14:0/16:0)	(16:0)	(14:0)	(16:0)		C49 H98 O6 N1	796.739	22.2537	1.72786	1.20144	0.111332	3211460415	4556233353	4165628646	3405768552	3133707308	5030574465	3123013948	5187173273	4223860380	4322088294	2981005066	3693146914	3181316150	2516045857	2796155108	2765837739	4170562747	4084983256	3266776188	2950261442	4317307935
POS1298		TG(16:0/12:0/18:1)+NH4	TG(46:1)+NH4	TG	(16:0/12:0/18:1)	(16:0)	(12:0)	(18:1)		C49 H96 O6 N1	794.723	21.1648	4.50832	1.11815	0.58101	10618181153	11734482134	17414322656	15576394025	17292049920	25871152697	12409596358	26218601816	23144403106	23062314068	10981893422	23889471165	9855181382	8521025577	10388132077	12802217738	16708816358	15858558102	15241185649	15533839468	16446150964
POS1351		TG(16:0/12:0/18:2)+H	TG(46:2)+H	TG	(16:0/12:0/18:2)	(16:0)	(12:0)	(18:2)		C49 H91 O6	775.681	20.0515	0.16646	1.08313	0.7488	8.53075e+06	1.21504e+07	2.62826e+07	1.83066e+07	2.45526e+07	2.86867e+07	2.58417e+07	3.0091e+07	2.63869e+07	43333306	1.23702e+07	3.05961e+07	9.84746e+06	1.3447e+07	9.73165e+06	1.53416e+07	2.26421e+07	3.04175e+07	2.05144e+07	2.03521e+07	2.15036e+07
POS1352		TG(16:0/12:0/18:2)+NH4	TG(46:2)+NH4	TG	(16:0/12:0/18:2)	(16:0)	(12:0)	(18:2)		C49 H94 O6 N1	792.708	20.0515	6.11665	1.11518	0.630045	15956314915	15876032125	29095699773	27184740415	27930087343	48681564539	21269408609	41592520272	37645755448	44888664756	17052012124	36797174796	15117582384	14461056220	16982225497	21135683652	28241870962	27695203657	26130885464	25947268785	26677154791
POS1387		TG(16:0/12:0/18:3)+H	TG(46:3)+H	TG	(16:0/12:0/18:3)	(16:0)	(12:0)	(18:3)		C49 H89 O6	773.665	18.8594	0.331207	1.19378	0.634006	2.72362e+07	2.29394e+07	5.1963e+07	2.20099e+07	5.02744e+07	1.14768e+08	4.21258e+07	1.38156e+08	8.34517e+07	8.99936e+07	2.40076e+07	9.42629e+07	2.63705e+07	1.45406e+07	2.52248e+07	3.54141e+07	5.45017e+07	5.64887e+07	4.11515e+07	6.38995e+07	4.6972e+07
POS1388		TG(16:0/12:0/18:3)+NH4	TG(46:3)+NH4	TG	(16:0/12:0/18:3)	(16:0)	(12:0)	(18:3)		C49 H92 O6 N1	790.692	18.8594	4.94802	1.22737	0.490282	6928459858	6380646771	14639194535	13272032627	15493225717	28811421843	10395883091	25562114013	19745398221	21301748104	6814594840	23341305317	5671413316	5331076405	6761672585	10011338513	13553973526	13199452420	13334213556	13208995989	13516340056
POS1389		TG(16:0/12:0/18:3)+NH4	TG(46:3)+NH4	TG	(16:0/12:0/18:3)	(16:0)	(12:0)	(18:3)		C49 H92 O6 N1	790.692	19.1462	2.21885	1.01333	0.961041	1631446402	1568107460	3602705827	2676473720	3641665075	6269355971	2778545502	6032869693	5490206380	5699723505	2356613167	6133888699	1894884189	1742701995	1844375115	2667885514	3697102669	3933744803	3090593661	3339143009	3435725981
POS1390		TG(10:0/18:1/18:2)+NH4	TG(46:3)+NH4	TG	(10:0/18:1/18:2)	(10:0)	(18:1)	(18:2)		C49 H92 O6 N1	790.692	19.294	1.07753	1.52356	0.372977	214937187	2.42426e+08	3.86324e+08	3.91742e+08	1181424408	1913714718	3.70963e+08	2076427772	1536177068	5.40061e+08	2.41256e+08	5.51477e+08	2.50462e+08	2.52491e+08	233770082	8.43084e+08	3.52773e+08	2.90955e+08	893742348	1029813700	3.83145e+08
POS1391		TG(16:0/12:0/18:3)+NH4	TG(46:3)+NH4	TG	(16:0/12:0/18:3)	(16:0)	(12:0)	(18:3)		C49 H92 O6 N1	790.692	19.7804	0.329067	1.04739	0.837157	5.94509e+07	7.56592e+07	1.07541e+08	8.17433e+07	1.60935e+08	1.86336e+08	7.38368e+07	2.00002e+08	1.53699e+08	1.73663e+08	8.40027e+07	1.73813e+08	6.64863e+07	7.75342e+07	8.4001e+07	8.95267e+07	1.03899e+08	1.54374e+08	1.11848e+08	5.49558e+07	1.17731e+08
POS1398		TG(10:0/18:1/18:3)+H	TG(46:4)+H	TG	(10:0/18:1/18:3)	(10:0)	(18:1)	(18:3)		C49 H87 O6	771.65	17.7409	0.306495	1.29303	0.567517	8.30961e+06	1.19603e+07	3.35547e+07	2.59036e+07	3.61233e+07	1.23421e+08	2.92082e+07	8.06296e+07	6.59368e+07	7.35685e+07	1.55517e+07	5.95154e+07	8.13051e+06	1.13239e+07	1.37138e+07	2.22533e+07	3.74975e+07	3.44875e+07	3.62239e+07	3.27629e+07	3.27003e+07
POS1399		TG(10:0/18:1/18:3)+NH4	TG(46:4)+NH4	TG	(10:0/18:1/18:3)	(10:0)	(18:1)	(18:3)		C49 H90 O6 N1	788.676	17.7409	3.59562	1.25094	0.579516	2131495966	1887446729	5339785969	3801501424	5199963591	16538338921	4065109610	12782651498	8702926293	10293619923	2582450432	9734737549	2101654385	2341396427	2003484055	3605685496	4946718795	4949383794	4584153234	5170313784	5166552633
POS1402		TG(18:1/10:1/18:2)+NH4	TG(46:4)+NH4	TG	(18:1/10:1/18:2)	(18:1)	(10:1)	(18:2)		C49 H90 O6 N1	788.676	18.2267	1.40729	1.11337	0.738133	4.65509e+08	4.37604e+08	8.8058e+08	9.35838e+08	1092803598	2438025671	1036241164	1953638755	1688835223	2161709406	5.16551e+08	1654120042	4.79088e+08	5.36785e+08	5.53428e+08	7.08822e+08	1124396426	824876986	1221515670	8.3443e+08	8.84944e+08
POS1404		TG(18:2/10:1/18:2)+NH4	TG(46:5)+NH4	TG	(18:2/10:1/18:2)	(18:2)	(10:1)	(18:2)		C49 H88 O6 N1	786.661	16.7386	0.830829	0.943512	0.838304	1.73576e+08	1.57116e+08	3.46604e+08	2.88833e+08	3.44303e+08	8.55465e+08	2.7228e+08	6.72378e+08	5.72065e+08	7.05601e+08	276281792	6.41385e+08	1.95366e+08	2.67167e+08	2.53543e+08	3.85372e+08	4.13781e+08	3.28973e+08	3.18147e+08	3.66128e+08	4.06219e+08
POS1405		TG(18:2/10:1/18:2)+NH4	TG(46:5)+NH4	TG	(18:2/10:1/18:2)	(18:2)	(10:1)	(18:2)		C49 H88 O6 N1	786.661	17.0354	0.664987	1.01074	0.969315	135204647	1.20829e+08	2.61501e+08	1.81135e+08	2.59829e+08	594238715	2.07534e+08	4.71928e+08	4.32025e+08	462105559	1.77145e+08	4.02075e+08	1.47698e+08	1.81989e+08	1.68374e+08	2.37081e+08	2.35958e+08	2.75734e+08	2.66314e+08	2.62587e+08	2.3496e+08
POS1406		TG(18:3/10:1/18:2)+NH4	TG(46:6)+NH4	TG	(18:3/10:1/18:2)	(18:3)	(10:1)	(18:2)		C49 H86 O6 N1	784.645	16.0075	0.11549	1.0502	0.770113	2.20977e+07	4.19816e+07	3.29432e+07	2.77682e+07	41565114	5.42946e+07	5.6298e+07	5.01267e+07	4.39086e+07	5.68607e+07	2.63652e+07	5.89622e+07	2.47327e+07	2.57817e+07	4.14164e+07	3.34134e+07	3.53358e+07	6.47703e+07	5.39346e+07	6.48104e+07	4.33068e+07
POS1407		TG(16:0/8:0/22:6)+NH4	TG(46:6)+NH4	TG	(16:0/8:0/22:6)	(16:0)	(8:0)	(22:6)		C49 H86 O6 N1	784.645	16.7498	0.224007	1.50813	0.032754	3.33803e+07	4.95014e+07	6.70525e+07	4.08097e+07	54052096	4.83021e+07	4.08381e+07	8.89026e+07	2.93066e+07	3.22022e+07	2.82873e+07	6.108e+07	2.69835e+07	4.34455e+07	2.90303e+07	3.00368e+07	3.74526e+07	5.5614e+07	3.26441e+07	4.07588e+07	3.65119e+07
POS1409		TG(6:0/18:2/22:6)+NH4	TG(46:8)+NH4	TG	(6:0/18:2/22:6)	(6:0)	(18:2)	(22:6)		C49 H82 O6 N1	780.614	14.6034	0.237004	1.92326	0.000181513	1.83178e+07	1.86806e+07	3.19546e+07	2.39816e+07	2.51209e+07	1.83296e+07	1.67455e+07	1.64213e+07	1.13375e+07	1.22166e+07	9.01791e+06	1.09697e+07	8.36913e+06	1.27963e+07	9.80483e+06	1.36466e+07	1.64472e+07	1.42125e+07	2.54378e+07	1.87808e+07	1.48446e+07
POS1410		TG(15:0/16:0/16:0)+NH4	TG(47:0)+NH4	TG	(15:0/16:0/16:0)	(15:0)	(16:0)	(16:0)		C50 H100 O6 N1	810.755	22.7644	0.247744	1.09441	0.347971	4.82511e+08	802376658	7.37231e+08	512652570	4.31281e+08	6.95126e+08	5.26595e+08	5.88856e+08	575788575	5.78541e+08	5.76793e+08	5.88469e+08	6.16358e+08	4.57762e+08	5.5099e+08	4.19849e+08	7.48614e+08	6.80944e+08	5.43653e+08	4.53966e+08	6.98408e+08
POS1416		TG(19:0/14:0/14:1)+NH4	TG(47:1)+NH4	TG	(19:0/14:0/14:1)	(19:0)	(14:0)	(14:1)		C50 H98 O6 N1	808.739	19.833	0.163006	1.14909	0.466018	2.94283e+07	2.73471e+07	4.76265e+07	3.01437e+07	3.35151e+07	4.82619e+07	1.85618e+07	3.91311e+07	4.6702e+07	4.54176e+07	14688453	4.36692e+07	1.88787e+07	2.07653e+07	2.09131e+07	2.74287e+07	4.2819e+07	3.10049e+07	2.42264e+07	3.25004e+07	4.44308e+07
POS1417		TG(15:0/16:0/16:1)+NH4	TG(47:1)+NH4	TG	(15:0/16:0/16:1)	(15:0)	(16:0)	(16:1)		C50 H98 O6 N1	808.739	21.8003	0.673868	0.906468	0.409639	5.58438e+08	5.87435e+08	7.36944e+08	6.57518e+08	7.92221e+08	8.30314e+08	4.4548e+08	8.16603e+08	979307729	9.38844e+08	636651637	9.38432e+08	5.3116e+08	5.57354e+08	6.08487e+08	7.94479e+08	6.99208e+08	7.24312e+08	6.88231e+08	678895777	7.06568e+08
POS1418		TG(15:0/16:0/16:1)+NH4	TG(47:1)+NH4	TG	(15:0/16:0/16:1)	(15:0)	(16:0)	(16:1)		C50 H98 O6 N1	808.739	22.0649	0.500256	0.724512	0.0900882	1.03022e+08	1.67706e+08	1.11672e+08	2.5662e+07	7.26928e+07	1.10124e+08	9.03605e+07	1.37584e+08	1.60187e+08	1.75664e+08	1.47014e+08	2.05201e+08	1.04957e+08	1.17163e+08	6.81313e+07	151854897	2.0328e+08	6.60559e+07	7.38944e+07	118553544	1.37191e+08
POS1419		TG(16:0/13:0/18:2)+NH4	TG(47:2)+NH4	TG	(16:0/13:0/18:2)	(16:0)	(13:0)	(18:2)		C50 H96 O6 N1	806.723	18.7657	0.272784	1.31846	0.0920173	6.09094e+07	5.87462e+07	1.00809e+08	7.90404e+07	7.20337e+07	9.84437e+07	7.7035e+07	7.69842e+07	7.59073e+07	9.51904e+07	4.08549e+07	8.88278e+07	4.07973e+07	3.74199e+07	3.06509e+07	6.36303e+07	5.84824e+07	8.60378e+07	8.2605e+07	7.32335e+07	6.67799e+07
POS1421		TG(15:0/14:0/18:2)+NH4	TG(47:2)+NH4	TG	(15:0/14:0/18:2)	(15:0)	(14:0)	(18:2)		C50 H96 O6 N1	806.723	20.7307	0.954646	0.950074	0.689033	865375595	9.56938e+08	1172746037	8.67128e+08	1237699124	1626887691	8.88035e+08	1380116824	1370574811	1527813631	9.81139e+08	1590744128	7.67276e+08	9.16159e+08	1072190365	1241705944	1120314347	1130686049	1082310466	1182714046	1153914189
POS1423		TG(11:0/18:1/18:2)+NH4	TG(47:3)+NH4	TG	(11:0/18:1/18:2)	(11:0)	(18:1)	(18:2)		C50 H94 O6 N1	804.708	19.4678	0.959136	0.956377	0.783553	6.16129e+08	601796145	7.59258e+08	6.65627e+08	8.68918e+08	1292913278	6.27338e+08	1156510291	1002765243	1123226436	6.00567e+08	1275563065	5.60456e+08	659173941	6.69842e+08	9.97415e+08	7.60521e+08	8.76951e+08	7.5591e+08	8.53197e+08	7.42098e+08
POS1427		TG(11:0/18:2/18:2)+NH4	TG(47:4)+NH4	TG	(11:0/18:2/18:2)	(11:0)	(18:2)	(18:2)		C50 H92 O6 N1	802.692	18.3649	0.590499	0.74918	0.125466	1.79891e+08	1.65372e+08	2.08952e+08	2.07493e+08	2.75029e+08	4.16571e+08	2.26513e+08	2.46748e+08	3.26159e+08	5.69666e+08	2.39909e+08	3.32441e+08	1.84041e+08	2.89239e+08	2.65864e+08	3.64251e+08	2.63993e+08	3.41464e+08	3.15022e+08	2.766e+08	2.63473e+08
POS1429		TG(47:4)+NH4	TG(47:4)+NH4	TG	(47:4)	(47:4)				C50 H92 O6 N1	802.692	19.257	0.135478	0.603298	0.374581	3.46907e+07	2.05181e+07	2.29132e+07	2.10159e+07	3.4952e+07	3.34343e+07	2.23223e+07	2.39612e+07	1.87597e+07	3.17855e+07	2.21633e+07	3.11532e+07	2.05327e+07	2.44877e+07	2.85729e+07	1.76943e+08	1.41346e+08	2.61817e+07	3.55341e+07	3.06556e+07	3.08652e+07
POS1430		TG(16:0/11:2/20:3)+NH4	TG(47:5)+NH4	TG	(16:0/11:2/20:3)	(16:0)	(11:2)	(20:3)		C50 H90 O6 N1	800.676	16.6982	0.0443328	0.890325	0.263427	2.27026e+07	2.00216e+07	2.51932e+07	1.93356e+07	3.09933e+07	3.01894e+07	2.89057e+07	1.8632e+07	2.01045e+07	3.54638e+07	2.55434e+07	2.50725e+07	2.1875e+07	3.28296e+07	2.95627e+07	29663056	2.72024e+07	2.7806e+07	2.6949e+07	3.15412e+07	3.20122e+07
POS1431		TG(18:2/11:1/18:2)+NH4	TG(47:5)+NH4	TG	(18:2/11:1/18:2)	(18:2)	(11:1)	(18:2)		C50 H90 O6 N1	800.676	17.3865	0.30733	0.693579	0.130542	2.85887e+07	1.55767e+07	4.16628e+07	2.67345e+07	3.92134e+07	8.75878e+07	2.26314e+07	2.63663e+07	4.22886e+07	8.4504e+07	4.11032e+07	6.5635e+07	3.63011e+07	4.7492e+07	3.84054e+07	6.00296e+07	3.33513e+07	2.83415e+07	3.04457e+07	4.68982e+07	4.68164e+07
POS1441		TG(16:0/16:0/16:0)+NH4	TG(48:0)+NH4	TG	(16:0/16:0/16:0)	(16:0)	(16:0)	(16:0)		C51 H102 O6 N1	824.77	23.1456	1.10821	1.45424	0.459336	8.67894e+08	7857848481	8.50481e+08	7.13707e+08	6.89323e+08	4779199697	6.98998e+08	4289508721	5.01255e+08	9.7195e+08	6.18139e+08	3157197973	3412817544	4.83858e+08	2904916066	2216352944	8.67283e+08	5057609171	6.33615e+08	2525687760	5238000920
POS1444		TG(16:0/16:0/16:0)+NH4	TG(48:0)+NH4	TG	(16:0/16:0/16:0)	(16:0)	(16:0)	(16:0)		C51 H102 O6 N1	824.77	24.4412	1.2006	0.129839	0.187616	4.73663e+07	7.93245e+07	5.06343e+07	5.45313e+07	4.1722e+07	6.26189e+07	5.36776e+07	6.52768e+07	1020961074	3.92123e+07	4.40745e+07	2171805916	6.38804e+07	8.46331e+07	4.48634e+07	3.60746e+07	5.32235e+07	3.35538e+07	2.77664e+07	3.07181e+07	5.424e+07
POS1456		TG(18:0e/14:0/16:0)+NH4	TG(48:0e)+NH4	TG	(18:0e/14:0/16:0)	(18:0e)	(14:0)	(16:0)		C51 H104 O5 N1	810.791	24.2332	0.149989	1.031	0.745932	5.59348e+07	9.0407e+07	6.01824e+07	8.01958e+07	6.54763e+07	9.34453e+07	6.88533e+07	1.05662e+08	6.99048e+07	8.84157e+07	7.10444e+07	8.28469e+07	7.90761e+07	6.31055e+07	8.17698e+07	6.53479e+07	8.69686e+07	6.74212e+07	7.2694e+07	6.49036e+07	8.08901e+07
POS1457		TG(18:0p/14:0/16:0)+NH4	TG(48:0p)+NH4	TG	(18:0p/14:0/16:0)	(18:0p)	(14:0)	(16:0)		C51 H102 O5 N1	808.775	23.552	0.118773	1.0094	0.938695	4.11714e+07	5.0617e+07	4.67076e+07	4.80582e+07	4.58577e+07	4.10595e+07	4.75318e+07	5.88609e+07	4.74389e+07	5.95937e+07	3.95983e+07	6.91321e+07	2.07426e+07	3.60952e+07	5.28494e+07	5.08772e+07	5.06928e+07	5.00134e+07	4.84399e+07	3.71783e+07	4.22186e+07
POS1498		TG(16:0/14:0/18:1)+NH4	TG(48:1)+NH4	TG	(16:0/14:0/18:1)	(16:0)	(14:0)	(18:1)		C51 H100 O6 N1	822.755	22.2687	2.21044	1.01086	0.861017	20615521945	22218934065	22378405951	19330978019	23766198402	24038770472	18229341691	25988726709	25676944599	24285245143	19260655054	24460890624	19285331293	19643223282	19360341489	22696844827	21745964753	21485345299	21011434537	21919125545	22438913788
POS1570		TG(16:1/14:0/18:1)+NH4	TG(48:2)+NH4	TG	(16:1/14:0/18:1)	(16:1)	(14:0)	(18:1)		C51 H98 O6 N1	820.739	21.3076	3.90435	1.09304	0.371165	33593475159	26920319275	40462968620	39617281299	44581939417	52190518467	28500296344	48263132412	37519502900	38072950007	31915463073	44030508288	30621132457	33226950496	32117338637	39886971744	38198780265	41369733948	37922893611	38108029782	43200583308
POS1572		TG(16:0/14:0/18:2)+NH4	TG(48:2)+NH4	TG	(16:0/14:0/18:2)	(16:0)	(14:0)	(18:2)		C51 H98 O6 N1	820.739	22.0645	0.275826	0.953814	0.902475	1.89867e+08	2.39388e+08	1230503483	9.20178e+08	3.08049e+08	3.12752e+08	1.83506e+08	3.04769e+08	3.01013e+08	2.82608e+08	8.85873e+08	268298729	2.48694e+08	164062850	8.75391e+08	8.41703e+08	9.92781e+08	338111639	8.58395e+07	2.03948e+08	2.2455e+08
POS1638		TG(16:0/14:0/18:3)+H	TG(48:3)+H	TG	(16:0/14:0/18:3)	(16:0)	(14:0)	(18:3)		C51 H93 O6	801.697	20.1056	0.293041	1.02173	0.888694	1.04946e+08	1.0533e+08	1.61818e+08	1.41714e+08	1.11052e+08	1.35109e+08	1.42967e+08	1.36217e+08	1.78078e+08	1.70171e+08	8.07253e+07	207599945	9.10262e+07	9.07943e+07	7.90464e+07	1.19608e+08	1.46886e+08	1.58024e+08	1.4266e+08	1.02353e+08	1.57194e+08
POS1639		TG(16:0/14:0/18:3)+NH4	TG(48:3)+NH4	TG	(16:0/14:0/18:3)	(16:0)	(14:0)	(18:3)		C51 H96 O6 N1	818.723	20.1056	6.04052	1.1265	0.434212	27814720726	28406933657	40828777751	39568743665	40760935275	58046051487	36527758182	55487647542	48027510020	49394017677	28946354980	53229408819	26157989126	25611233811	26929426396	32376499342	38985907892	38070708222	38610285385	38489666794	38722864330
POS1641		TG(16:0/14:0/18:3)+NH4	TG(48:3)+NH4	TG	(16:0/14:0/18:3)	(16:0)	(14:0)	(18:3)		C51 H96 O6 N1	818.723	20.3887	2.03207	1.04165	0.790291	3934939914	3923225069	4282383961	3543336008	4731548320	7304654839	3521416980	5880248128	5569186768	6834091804	3388041686	5512899723	3696168661	2477169025	3898576976	4261361141	4942077908	4663149002	4121656194	4682053909	4877683167
POS1643		TG(16:0/14:0/18:3)+NH4	TG(48:3)+NH4	TG	(16:0/14:0/18:3)	(16:0)	(14:0)	(18:3)		C51 H96 O6 N1	818.723	21.167	0.39023	1.30035	0.43083	1.84195e+08	1.52485e+08	2.76276e+08	2.39117e+08	1.93454e+08	3.5766e+08	9.72828e+08	3.995e+08	3.78809e+08	3.0836e+08	1.67736e+08	3.72015e+08	2.623e+08	1.63878e+08	2.29042e+08	2.52291e+08	2.78175e+08	3.76673e+08	2.34922e+08	2.47711e+08	1.83799e+08
POS1691		TG(12:0/18:2/18:2)+NH4	TG(48:4)+NH4	TG	(12:0/18:2/18:2)	(12:0)	(18:2)	(18:2)		C51 H94 O6 N1	816.708	17.8032	0.765558	1.3488	0.30982	201843862	103771261	3.42716e+08	3.27998e+08	3.38965e+08	7.24623e+08	3.37486e+08	6.21523e+08	4.44911e+08	5.18688e+08	2.31314e+08	4.37015e+08	1.59337e+08	1.36115e+08	1.55602e+08	1.40418e+08	3.93493e+08	4.02582e+08	3.17854e+08	3.49751e+08	4.34803e+08
POS1693		TG(18:1/12:0/18:3)+H	TG(48:4)+H	TG	(18:1/12:0/18:3)	(18:1)	(12:0)	(18:3)		C51 H91 O6	799.681	19.004	0.606113	1.18678	0.576491	8.26103e+07	9.20762e+07	1.55536e+08	1.89833e+08	2.02317e+08	4.05484e+08	1.78995e+08	3.88066e+08	3.2032e+08	3.5052e+08	1.26708e+08	251616744	9.97477e+07	9.40514e+07	8.37073e+07	1.0149e+08	1.91596e+08	2.02128e+08	2.02892e+08	1.84567e+08	208558337
POS1694		TG(18:1/12:0/18:3)+NH4	TG(48:4)+NH4	TG	(18:1/12:0/18:3)	(18:1)	(12:0)	(18:3)		C51 H94 O6 N1	816.708	19.004	7.21025	1.11475	0.714391	13118045288	11791780142	29773175422	24879095582	30091400899	58512380126	26047064830	49890639941	45178740170	51952428922	15619908187	46419400152	13999384838	11922505297	12538736392	21344511966	30506639616	25164674432	25263428530	26311375048	27773681772
POS1697		TG(12:0/18:2/18:2)+NH4	TG(48:4)+NH4	TG	(12:0/18:2/18:2)	(12:0)	(18:2)	(18:2)		C51 H94 O6 N1	816.708	19.723	1.05049	1.01462	0.954958	3.818e+08	592598429	1013036301	3.68684e+08	9.22875e+08	1547672977	708257572	1503816151	1411598895	1442675070	7.25805e+08	1191906676	3.6719e+08	4.68626e+08	6.35854e+08	6.93671e+08	977109592	9.20645e+08	9.12557e+08	7.95722e+08	9.07184e+08
POS1721		TG(48:5)+NH4	TG(48:5)+NH4	TG	(48:5)	(48:5)				C51 H92 O6 N1	814.692	14.413	0.951023	1.40252	0.000130927	4.2645e+08	5.19984e+08	4.00172e+08	4.6451e+08	4.82975e+08	3.27282e+08	493826543	4.24023e+08	2.88662e+08	3.09468e+08	2.95901e+08	3.16994e+08	3.06578e+08	3.17412e+08	3.88333e+08	3.00125e+08	4.33241e+08	3.71711e+08	373753813	3.96188e+08	3.64788e+08
POS1722		TG(12:0/18:2/18:3)+NH4	TG(48:5)+NH4	TG	(12:0/18:2/18:3)	(12:0)	(18:2)	(18:3)		C51 H92 O6 N1	814.692	18.0036	2.15617	0.972414	0.942151	9.43239e+08	8.45682e+08	1955803977	1410881941	1707201719	4788765520	1246698168	4285087992	3148974481	4219779785	1109201766	5287352641	7.86216e+08	9.11912e+08	9.3568e+08	1271719548	1700510660	1695318670	1647763885	1850298983	1781244501
POS1724		TG(12:0/18:2/18:3)+NH4	TG(48:5)+NH4	TG	(12:0/18:2/18:3)	(12:0)	(18:2)	(18:3)		C51 H92 O6 N1	814.692	18.4491	0.883774	0.980691	0.948183	149108245	2.51422e+08	1022318502	3.56768e+08	595726968	1014831059	2.79428e+08	8.8837e+08	8.23349e+08	8.39398e+08	6.74401e+08	1056883176	1.48855e+08	2.77794e+08	3.87758e+08	4.3928e+08	5.77467e+08	4.32124e+08	3.94094e+08	5.61725e+08	562075617
POS1725		TG(18:1/12:2/18:2)+NH4	TG(48:5)+NH4	TG	(18:1/12:2/18:2)	(18:1)	(12:2)	(18:2)		C51 H92 O6 N1	814.692	18.7842	0.308182	0.958738	0.838582	7.34222e+07	1.12172e+08	1.26729e+08	8.82346e+07	1.06742e+08	2.26139e+08	9.15008e+07	2.66819e+08	2.17188e+08	1.5353e+08	1.03941e+08	1.37302e+08	135278507	1.1982e+08	1.03746e+08	167939080	5.71503e+07	1.36464e+08	1.18332e+08	180918334	106723076
POS1726		TG(18:3/12:1/18:2)+NH4	TG(48:6)+NH4	TG	(18:3/12:1/18:2)	(18:3)	(12:1)	(18:2)		C51 H90 O6 N1	812.676	17.2255	0.401981	0.883761	0.648823	3.33324e+07	3.31904e+07	1.01671e+08	7.74625e+07	1.02743e+08	1.808e+08	5.20765e+07	1.5496e+08	144073980	172192926	6.41921e+07	1.6664e+08	4.28548e+07	8.45039e+07	8.24428e+07	7.61711e+07	7.29961e+07	7.62739e+07	7.41014e+07	7.91202e+07	8.10765e+07
POS1727		TG(18:3/12:1/18:2)+NH4	TG(48:6)+NH4	TG	(18:3/12:1/18:2)	(18:3)	(12:1)	(18:2)		C51 H90 O6 N1	812.676	17.4349	0.469924	1.10189	0.71937	1.61986e+08	167312839	1.57708e+08	7.45626e+07	1.09066e+08	3.26122e+08	1.23441e+08	3.5757e+08	2.16888e+08	2.4152e+08	9.76823e+07	3.24323e+08	1.17942e+08	110518069	107999438	1.24253e+08	1.31123e+08	1.79767e+08	1.75602e+08	105637597	1.13898e+08
POS1728		TG(18:2/12:2/18:2)+NH4	TG(48:6)+NH4	TG	(18:2/12:2/18:2)	(18:2)	(12:2)	(18:2)		C51 H90 O6 N1	812.676	17.8051	0.207252	0.98348	0.944584	9.01643e+07	3.54055e+07	3.89397e+07	3.04575e+07	3.19501e+07	8.48299e+07	4.34199e+07	102727432	6.32106e+07	1.04402e+08	3.88887e+07	7.22374e+07	3.04553e+07	3.63058e+07	6.62483e+07	5.38378e+07	3.55863e+07	4.80709e+07	5.4178e+07	3.44257e+07	4.27218e+07
POS1730		TG(18:2/10:1/20:4)+NH4	TG(48:7)+NH4	TG	(18:2/10:1/20:4)	(18:2)	(10:1)	(20:4)		C51 H88 O6 N1	810.661	16.4214	0.184457	0.992179	0.972954	1.67596e+07	1.55476e+07	2.66679e+07	1.87459e+07	3.3257e+07	5.26616e+07	1.75928e+07	4.81435e+07	3.92897e+07	3.97186e+07	1.93473e+07	4.60802e+07	1.78212e+07	2.24772e+07	1.84193e+07	2.80306e+07	2.1372e+07	1.96902e+07	2.14643e+07	3.27488e+07	3.19483e+07
POS1731		TG(16:0/16:0/17:0)+NH4	TG(49:0)+NH4	TG	(16:0/16:0/17:0)	(16:0)	(16:0)	(17:0)		C52 H104 O6 N1	838.786	23.56	0.829639	1.29546	0.0382455	8.7258e+08	1587524701	1134241811	1026250033	6.53298e+08	1255824065	1047126226	1008723400	8.04357e+08	9.45369e+08	8.4006e+08	8.34179e+08	1053257064	7.18259e+08	7.98298e+08	6.33648e+08	1266527266	1138854178	8.92685e+08	6.37869e+08	1163821009
POS1739		TG(15:0/13:0/21:1)+NH4	TG(49:1)+NH4	TG	(15:0/13:0/21:1)	(15:0)	(13:0)	(21:1)		C52 H102 O6 N1	836.77	19.9437	0.332652	1.13919	0.351441	1.26139e+08	121498866	2.08221e+08	1.85296e+08	1.82523e+08	2.09505e+08	1.54749e+08	132194383	1.91647e+08	2.03217e+08	1.2006e+08	2.02103e+08	1.03023e+08	8.86435e+07	115884716	1.34251e+08	1.81996e+08	1.73966e+08	1.698e+08	1.83225e+08	1.92292e+08
POS1740	Y	TG(15:0/16:0/18:1)+NH4	TG(49:1)+NH4	TG	(15:0/16:0/18:1)	(15:0)	(16:0)	(18:1)		C52 H102 O6 N1	836.77	22.7853	1.59653	0.839359	0.00154473	3451800332	3956233318	4108208200	3541690706	4025734455	3895723964	3146295327	3737764212	4767859839	4438085499	4347415679	5237744680	3979359294	4094657276	4328788340	4384965923	4268233594	4138699051	4100385433	4001830279	4134866272
POS1746		TG(20:0/10:2/19:0)+NH4	TG(49:2)+NH4	TG	(20:0/10:2/19:0)	(20:0)	(10:2)	(19:0)		C52 H100 O6 N1	834.755	20.0254	0.0893419	1.08264	0.340403	5.61437e+07	3.97986e+07	5.56761e+07	5.79431e+07	5.31978e+07	4.74726e+07	6.09623e+07	4.45024e+07	6.90437e+07	4.55407e+07	4.16249e+07	4.43138e+07	4.49939e+07	4.43322e+07	4.5704e+07	4.84126e+07	5.81891e+07	6.50056e+07	5.36254e+07	4.66609e+07	4.759e+07
POS1748	Y	TG(15:0/16:0/18:2)+NH4	TG(49:2)+NH4	TG	(15:0/16:0/18:2)	(15:0)	(16:0)	(18:2)		C52 H100 O6 N1	834.755	21.9279	2.09636	0.831736	0.00488175	6367295197	6490838232	7162100483	6256037952	8163300104	6567310602	6008609008	6696398044	8364105267	8536569344	8114910582	9428152009	6176216863	7849021766	7675720138	8433392147	7215211333	7371068588	7156725455	7097714523	7611118026
POS1760		TG(16:0/10:2/23:1)+NH4	TG(49:3)+NH4	TG	(16:0/10:2/23:1)	(16:0)	(10:2)	(23:1)		C52 H98 O6 N1	832.739	18.8541	0.150347	1.15965	0.15717	5.01322e+07	4.95276e+07	6.18478e+07	6.31904e+07	6.00225e+07	6.42911e+07	6.49652e+07	2.69956e+07	5.4767e+07	5.44098e+07	4.6867e+07	4.9726e+07	3.82352e+07	3.9001e+07	4.5968e+07	5.12904e+07	6.33586e+07	6.20038e+07	5.96182e+07	5.80092e+07	5.59303e+07
POS1763		TG(15:0/16:1/18:2)+NH4	TG(49:3)+NH4	TG	(15:0/16:1/18:2)	(15:0)	(16:1)	(18:2)		C52 H98 O6 N1	832.739	20.811	1.4081	0.869854	0.0288441	2860979713	2683984601	3320541598	2919061307	3024459898	3502351945	2853309302	2872470729	3682337329	3931605156	2926853590	4020979271	3061264249	3048644154	3173114276	3788761417	3161146455	3001018704	3245037076	3236699921	3487984152
POS1766		TG(16:0/14:4/19:0)+NH4	TG(49:4)+NH4	TG	(16:0/14:4/19:0)	(16:0)	(14:4)	(19:0)		C52 H96 O6 N1	830.723	17.7713	0.179291	1.12669	0.512347	2.69903e+07	2.39186e+07	3.9622e+07	4.93066e+07	4.06298e+07	6.93779e+07	6.58386e+07	6.27224e+07	6.38125e+07	5.94341e+07	3.12528e+07	4.48323e+07	3.17311e+07	3.73257e+07	2.36831e+07	4.37864e+07	4.27858e+07	4.56102e+07	4.34019e+07	5.97244e+07	4.57896e+07
POS1767		TG(15:0/16:1/18:3)+NH4	TG(49:4)+NH4	TG	(15:0/16:1/18:3)	(15:0)	(16:1)	(18:3)		C52 H96 O6 N1	830.723	18.372	0.151482	0.893177	0.607897	1.38876e+07	2.69115e+07	3.50769e+07	2.49574e+07	4.00621e+07	5.75085e+07	3.81191e+07	3.3013e+07	3.88625e+07	5.39701e+07	2.97002e+07	4.18729e+07	2.58941e+07	2.08899e+07	2.00736e+07	7.05087e+07	4.43366e+07	39801114	3.37109e+07	5.64188e+07	4.39747e+07
POS1769	Y	TG(18:2/13:0/18:2)+NH4	TG(49:4)+NH4	TG	(18:2/13:0/18:2)	(18:2)	(13:0)	(18:2)		C52 H96 O6 N1	830.723	19.6669	1.40284	0.723032	0.00306415	1696449146	1517600862	1717476027	1453460011	2282542985	2163825159	1768842786	1199647914	2126210581	2672122449	2323660466	2211391179	1741513518	2548295945	2454576005	3008320318	2134495340	2106661778	2195196816	2296269819	2036791021
POS1776		TG(18:3/13:0/18:2)+NH4	TG(49:5)+NH4	TG	(18:3/13:0/18:2)	(18:3)	(13:0)	(18:2)		C52 H94 O6 N1	828.708	18.5342	0.293619	0.777558	0.0882465	152882620	9.68115e+07	1.49729e+08	9.79033e+07	1.67213e+08	1.91316e+08	1.45236e+08	9.60445e+07	1.45001e+08	1.204e+08	1.66214e+08	2.04903e+08	1.19585e+08	2.08081e+08	1.85882e+08	2.60937e+08	1.8281e+08	1.75915e+08	1.58699e+08	160536803	1.85604e+08
POS1777		TG(18:3/13:0/18:2)+NH4	TG(49:5)+NH4	TG	(18:3/13:0/18:2)	(18:3)	(13:0)	(18:2)		C52 H94 O6 N1	828.708	18.7592	0.589909	0.626109	0.0028981	9.95782e+07	9.14371e+07	1.3711e+08	8.49703e+07	1.49682e+08	1.72859e+08	1.2659e+08	1.19465e+08	188450668	2.5885e+08	1.67332e+08	1.8529e+08	1.3076e+08	1.84975e+08	1.72973e+08	2.79294e+08	1.68791e+08	1.74443e+08	160349920	1.76292e+08	1.72866e+08
POS1778		TG(18:3/13:0/18:2)+NH4	TG(49:5)+NH4	TG	(18:3/13:0/18:2)	(18:3)	(13:0)	(18:2)		C52 H94 O6 N1	828.708	18.9877	0.135346	0.839507	0.219784	6.85655e+07	6.60058e+07	7.4703e+07	6.89364e+07	9.52341e+07	7.57981e+07	6.59587e+07	5.99846e+07	5.44114e+07	1.02071e+08	117610067	5.62448e+07	6.90873e+07	5.93783e+07	1.12488e+08	1.13857e+08	6.14275e+07	1.01232e+08	1.16421e+08	9.75366e+07	9.66223e+07
POS1779		TG(18:3/13:0/18:2)+NH4	TG(49:5)+NH4	TG	(18:3/13:0/18:2)	(18:3)	(13:0)	(18:2)		C52 H94 O6 N1	828.708	19.4664	0.0136954	0.90351	0.414899	1.3864e+08	9.93312e+07	1.0463e+08	9.5374e+07	1.39239e+08	1.30196e+08	1.22239e+08	8.05196e+07	9.80967e+07	1.38168e+08	1.15132e+08	1.00323e+08	8.26193e+07	161700019	1.26129e+08	1.852e+08	1.3565e+08	1.27744e+08	1.17249e+08	1.25677e+08	1.22754e+08
POS1782	Y	TG(18:0/16:0/16:0)+NH4	TG(50:0)+NH4	TG	(18:0/16:0/16:0)	(18:0)	(16:0)	(16:0)		C53 H106 O6 N1	852.801	23.8998	2.36439	1.45915	0.0199903	4413250905	8101564759	4657904550	5445502639	2751812427	4814969861	4360128578	6204670250	3673554040	3506759657	3468436556	4200356598	4256930849	2232306529	3979550855	2609284085	5568279753	6122130538	3372037647	2453167683	5197442589
POS1783		TG(18:0/16:0/16:0)+NH4	TG(50:0)+NH4	TG	(18:0/16:0/16:0)	(18:0)	(16:0)	(16:0)		C53 H106 O6 N1	852.801	24.2267	0.340653	0.948619	0.887891	3.69061e+08	3.54381e+08	2.01677e+08	215398698	1.58457e+08	2.30569e+08	3.94295e+08	3.62868e+08	9.78074e+08	2.77757e+08	1.04704e+08	2.12908e+08	3.99337e+08	1.36998e+08	1.91715e+08	1.09071e+08	2.25149e+08	2.2201e+08	9.66058e+07	5.57001e+08	2.10591e+08
POS1785		TG(18:0/16:0/16:0)+NH4	TG(50:0)+NH4	TG	(18:0/16:0/16:0)	(18:0)	(16:0)	(16:0)		C53 H106 O6 N1	852.801	25.334	0.712631	0.284829	0.31724	5.16734e+07	7.44543e+07	5.7503e+07	3.69434e+07	6.8101e+07	4.93134e+07	9.89042e+07	7.49625e+07	1303629364	4.01482e+07	5.23128e+07	1.31793e+08	4.52138e+07	1.30506e+08	4.36401e+07	4.98198e+07	5.04191e+07	5.83412e+07	3.29005e+07	5.24946e+07	4.09007e+07
POS1786		TG(18:0/16:0/16:0)+NH4	TG(50:0)+NH4	TG	(18:0/16:0/16:0)	(18:0)	(16:0)	(16:0)		C53 H106 O6 N1	852.801	27.199	0.116769	0.972587	0.959128	8.74701e+07	7.24058e+07	4.80792e+07	4.17938e+07	242745745	4.57161e+07	6.9271e+07	8.0808e+07	3.66309e+08	2.98824e+07	3.61539e+07	8.15089e+07	3.41848e+07	7.63066e+07	4.41194e+07	3.9224e+07	3.2439e+07	3.46433e+07	7.46246e+07	5.71439e+07	2.25718e+07
POS1787		TG(18:0/16:0/16:0)+NH4	TG(50:0)+NH4	TG	(18:0/16:0/16:0)	(18:0)	(16:0)	(16:0)		C53 H106 O6 N1	852.801	27.733	0.771908	0.0975251	0.305743	5.91715e+07	3.89668e+07	2.93183e+07	2.86063e+07	3.37789e+07	5.14864e+07	3.37074e+07	4.68287e+07	1.19322e+08	3.67926e+07	3.21712e+07	5.28206e+07	4.50931e+07	2862253196	3.27629e+07	119107234	2.74986e+07	5.15681e+07	2.73462e+07	3.4009e+07	2.21816e+07
POS1791		TG(18:0e/16:0/16:0)+NH4	TG(50:0e)+NH4	TG	(18:0e/16:0/16:0)	(18:0e)	(16:0)	(16:0)		C53 H108 O5 N1	838.822	24.8048	0.113729	1.04162	0.622494	4.30709e+07	7.29729e+07	5.20609e+07	5.88416e+07	5.6563e+07	4.93854e+07	6.42166e+07	6.33637e+07	3.7176e+07	6.69688e+07	5.63505e+07	6.19875e+07	5.38479e+07	5.36502e+07	5.9732e+07	5.23634e+07	65519307	6.36601e+07	4.93602e+07	5.19705e+07	6.35011e+07
POS1811		TG(16:0/16:0/18:1)+NH4	TG(50:1)+NH4	TG	(16:0/16:0/18:1)	(16:0)	(16:0)	(18:1)		C53 H104 O6 N1	850.786	23.4457	1.25915	0.889898	0.158787	10491594267	11300828829	8925428728	9426788163	9751575210	5390597247	9192441298	11114799284	11436030078	10107703642	9190602560	12853764447	10979977434	9602716733	9640709385	11135350308	9240221670	10817572583	9143162749	8599352405	11308335944
POS1812		TG(16:0/16:0/18:1)+NH4	TG(50:1)+NH4	TG	(16:0/16:0/18:1)	(16:0)	(16:0)	(18:1)		C53 H104 O6 N1	850.786	23.1803	0.988658	0.97184	0.461301	30339506442	29599215233	29988465268	24999919192	30989027868	26506437421	25079602022	28144483944	29540148428	31455706685	29441794980	29156240648	25060234600	29133243412	28043833525	30353703837	29329383119	27786354576	27784231437	30060561865	28482023364
POS1814		TG(16:0/16:0/18:1)+NH4	TG(50:1)+NH4	TG	(16:0/16:0/18:1)	(16:0)	(16:0)	(18:1)		C53 H104 O6 N1	850.786	24.5221	0.413575	1.1595	0.607279	3.86724e+08	1.98057e+08	5.00853e+08	9.47606e+08	1169225223	4.01451e+08	2.4016e+08	4.34149e+08	5.76357e+08	4.63528e+08	4.88659e+08	8.32632e+08	2.91432e+08	1.86647e+08	507245885	3.43206e+08	2.81575e+08	238945314	267750427	5.23458e+08	3.17699e+08
POS1816		TG(16:0/16:0/18:1)+NH4	TG(50:1)+NH4	TG	(16:0/16:0/18:1)	(16:0)	(16:0)	(18:1)		C53 H104 O6 N1	850.786	25.582	0.160861	0.906529	0.569594	1.91531e+08	2.51089e+08	3.88853e+08	1.40228e+08	2.67607e+08	2.97856e+08	2.2588e+08	2.35234e+08	4.87389e+08	2.37597e+08	2.92442e+08	2.08335e+08	2.9329e+08	3.13187e+08	221469796	1.50609e+08	1.59455e+08	1.4934e+08	2.12787e+08	4.47857e+08	186274334
POS1817		TG(16:0/16:0/18:1)+NH4	TG(50:1)+NH4	TG	(16:0/16:0/18:1)	(16:0)	(16:0)	(18:1)		C53 H104 O6 N1	850.786	26.208	0.243043	1.51095	0.173155	2.08107e+08	8.55758e+08	440575967	2.19594e+08	6.33676e+08	2.94907e+08	192522996	215409252	3.95993e+08	2.64246e+08	2.42814e+08	1.95792e+08	1.78884e+08	3.1452e+08	2.16671e+08	2.16666e+08	1.60481e+08	1.85392e+08	2.04048e+08	6.72598e+08	1.13447e+08
POS1819		TG(16:0/16:0/18:1)+NH4	TG(50:1)+NH4	TG	(16:0/16:0/18:1)	(16:0)	(16:0)	(18:1)		C53 H104 O6 N1	850.786	25.1078	1.36205	0.263762	0.277108	215166608	2.27041e+08	2.56685e+08	8.71604e+07	3.10559e+08	2.10657e+08	2.28481e+08	311845441	4854582699	3.43066e+08	336779811	3.52592e+08	1.55669e+08	378364551	4.25115e+08	1.58625e+08	1.81478e+08	2.28694e+08	1.87377e+08	3.74747e+08	1.62335e+08
POS1821		TG(16:0/16:0/18:1)+NH4	TG(50:1)+NH4	TG	(16:0/16:0/18:1)	(16:0)	(16:0)	(18:1)		C53 H104 O6 N1	850.786	27.626	0.665401	0.424552	0.298523	2.11446e+08	1.50236e+08	2.71444e+08	1.88018e+08	2.41807e+08	1.6691e+08	1.91826e+08	1.99216e+08	4.07391e+08	2.25732e+08	1.63995e+08	1.92166e+08	1.84993e+08	2244931857	1.92442e+08	2.06259e+08	1.52606e+08	1.60843e+08	2.03777e+08	2.08867e+08	1.28979e+08
POS1822		TG(16:0/16:0/18:1)+NH4	TG(50:1)+NH4	TG	(16:0/16:0/18:1)	(16:0)	(16:0)	(18:1)		C53 H104 O6 N1	850.786	27.954	1.19075	0.462795	0.113987	2.14749e+08	2.28534e+08	2.01342e+08	1.50526e+08	2.25593e+08	2.56905e+08	1.64098e+08	193769167	1312026882	2.42517e+08	2.17478e+08	4.73275e+08	1.32693e+08	2.99155e+08	1.67065e+08	6.89789e+08	1.63454e+08	2.23936e+08	1.69825e+08	8.44019e+08	1.24356e+08
POS1823		TG(16:0/16:0/18:1)+NH4	TG(50:1)+NH4	TG	(16:0/16:0/18:1)	(16:0)	(16:0)	(18:1)		C53 H104 O6 N1	850.786	28.4533	0.93208	0.867536	0.815591	8.04091e+08	1.76686e+08	1.69572e+08	2.11714e+08	6.04453e+08	1.48714e+08	1.3846e+08	2.55845e+08	1626692049	2.36431e+08	1.38374e+08	2.09856e+08	1.46368e+08	1.69776e+08	1.49175e+08	216041899	1.22438e+08	1.60958e+08	1.5292e+08	1.89974e+08	7.37544e+07
POS1825		TG(16:0e/16:0/18:1)+NH4	TG(50:1e)+NH4	TG	(16:0e/16:0/18:1)	(16:0e)	(16:0)	(18:1)		C53 H106 O5 N1	836.807	24.2028	0.223771	1.05033	0.367614	2.51195e+08	3.03345e+08	3.08499e+08	355055478	2.77468e+08	3.07381e+08	251888762	339098685	2.49554e+08	2.6963e+08	2.90939e+08	3.1845e+08	2.73523e+08	3.05917e+08	2.94846e+08	2.76349e+08	3.10418e+08	2.54032e+08	2.88401e+08	2.87465e+08	2.97859e+08
POS1878		TG(16:0/16:1/18:1)+H	TG(50:2)+H	TG	(16:0/16:1/18:1)	(16:0)	(16:1)	(18:1)		C53 H99 O6	831.744	22.3441	0.0460099	0.9136	0.35982	6.11427e+07	7.5451e+07	6.989e+07	3.26195e+07	5.56765e+07	4.1887e+07	5.65757e+07	7.04885e+07	7.29062e+07	7.49295e+07	6.33472e+07	6.18941e+07	5.83348e+07	6.37383e+07	5.6014e+07	5.64225e+07	5.67936e+07	7.79985e+07	7.93094e+07	6.37326e+07	6.49692e+07
[truncated: 405 more rows]
