# Supplementary material for: Cold-induced lipid dynamics and transcriptional programs in white adipose tissue
Source: BMC Biol. 2019 Sep 17;17:74. doi: 10.1186/s12915-019-0693-x (PMC6749700; doi:10.1186/s12915-019-0693-x)
Supplement: Supplementary file 4 — Values for all of the models (XLSX 9 kb) [file 12915_2019_693_MOESM4_ESM.xlsx]

## Sheet: Sheet1
Models
No.	Model	Type	A	N	R2X(cum)	R2Y(cum)	Q2(cum)	Date	Title
1	M1	PCA-X	2	21	0.474		0.292	2019-03-19	PCA-QC
2	M2	PCA-X	2	16	0.523		0.326	2019-03-19	PCA
3	M3	PLS-DA	2	16	0.451	0.978	0.659	2019-03-19	PLSDA
4	M4	OPLS-DA	1+1+0	16	0.451	0.978	0.855	2019-03-19	OPLSDA
