# Supplementary material for: Cold-induced lipid dynamics and transcriptional programs in white adipose tissue
Source: BMC Biol. 2019 Sep 17;17:74. doi: 10.1186/s12915-019-0693-x (PMC6749700; doi:10.1186/s12915-019-0693-x)
Supplement: Supplementary file 5 — Complete list of the transcriptome data (XLSX 10772 kb) [file 12915_2019_693_MOESM5_ESM.xlsx]

## Sheet: COLD_vs_RT.gene_DE.signi.addAnn
Gene id	MeanTPM (COLD)	MeanTPM (RT)	log2FoldChange	pValue	qValue	result	GeneName	GeneDescription	GO	KEGG	KOG
ENSMUSG00000006218	31.5097	0.078232	8.65382	4.58476e-18	8.82888e-14	up	Fam131c	family with sequence similarity 131, member C [Source:MGI Symbol;Acc:MGI:2685539]	GO:0003674;GO:0008150;GO:0005575	-	-
ENSMUSG00000057003	0.242348	115.863	-8.90113	2.36459e-14	2.27675e-10	down	Myh4	myosin, heavy polypeptide 4, skeletal muscle [Source:MGI Symbol;Acc:MGI:1339713]	GO:0005524;GO:0005737;GO:0000166;GO:0003779;GO:0005516;GO:0003774;GO:0016459;GO:0003725;GO:0005829;GO:0032982;GO:0006936;GO:0014823;GO:0061024;GO:0030016;GO:0000146	K10352-ko04530 Tight junction	KOG0161-Myosin class II heavy chain[Z]
ENSMUSG00000064357	0.00272733	183.399	-16.0371	2.68511e-13	1.72358e-09	down	mt-Atp6	mitochondrially encoded ATP synthase 6 [Source:MGI Symbol;Acc:MGI:99927]	GO:0016020;GO:0016021;GO:0016787;GO:0006810;GO:0006811;GO:0015078;GO:0015986;GO:0015992;GO:0045263;GO:0005739;GO:0005743;GO:0006754;GO:0016887;GO:0007568;GO:0055093;GO:0005753;GO:0070062	K02126-ko00190 Oxidative phosphorylation;ko05010 Alzheimer's disease;ko05012 Parkinson's disease;ko05016 Huntington's disease	KOG4665-ATP synthase F0 subunit 6 and related proteins[C]
ENSMUSG00000042793	3.49114	0.013296	8.03656	7.12494e-13	3.43013e-09	up	Lgr6	leucine-rich repeat-containing G protein-coupled receptor 6 [Source:MGI Symbol;Acc:MGI:2441805]	GO:0016020;GO:0016021;GO:0003674;GO:0005886;GO:0007186;GO:0004871;GO:0004930;GO:0007165;GO:0016500;GO:0016055;GO:0030177;GO:0031982;GO:0030335;GO:0042246;GO:1990523	-	KOG0619-FOG: Leucine rich repeat[R]
ENSMUSG00000031710	3394.13	41.6049	6.35014	1.06487e-12	4.10123e-09	up	Ucp1	uncoupling protein 1 (mitochondrial, proton carrier) [Source:MGI Symbol;Acc:MGI:98894]	GO:0016020;GO:0016021;GO:0005515;GO:0006810;GO:0006811;GO:0015992;GO:0006839;GO:0031966;GO:0005739;GO:0005743;GO:0006357;GO:0031667;GO:0005740;GO:0071398;GO:0017077;GO:0022857;GO:0032555;GO:0036041;GO:1901612;GO:0002024;GO:0009266;GO:0009409;GO:0032870;GO:0034614;GO:0050873;GO:1903426;GO:1990542;GO:1990845	K08769-ko03320 PPAR signaling pathway;ko05016 Huntington's disease	KOG0753-Mitochondrial fatty acid anion carrier protein/Uncoupling protein[C]
ENSMUSG00000005716	0.316198	104.817	-8.37283	1.26261e-11	4.05235e-08	down	Pvalb	parvalbumin [Source:MGI Symbol;Acc:MGI:97821]	GO:0046872;GO:0005509;GO:0005737;GO:0070062;GO:0030424;GO:0042803;GO:0046982;GO:0051480;GO:0005634;GO:0043025;GO:0043195;GO:0043234	-	KOG0027-Calmodulin and related proteins (EF-Hand superfamily)[T]
ENSMUSG00000002384	1.93477	0.0391117	5.62842	2.49539e-11	6.86483e-08	up	Bmp8b	bone morphogenetic protein 8b [Source:MGI Symbol;Acc:MGI:107335]	GO:0008083;GO:0005615;GO:0007275;GO:0005125;GO:0005576;GO:0007283;GO:0007179;GO:0030154;GO:0051216;GO:0042981;GO:0007281;GO:0010862;GO:0005160;GO:0060395;GO:0043408;GO:0001503;GO:0030509;GO:2000505;GO:0002024;GO:0070700;GO:0048598	K16622-ko04350 TGF-beta signaling pathway;ko04390 Hippo signaling pathway	KOG3900-Transforming growth factor beta, bone morphogenetic protein and related proteins[T]
ENSMUSG00000034853	34.3766	2.48242	3.79161	2.95795e-11	7.12017e-08	up	Acot11	acyl-CoA thioesterase 11 [Source:MGI Symbol;Acc:MGI:1913736]	GO:0016787;GO:0005829;GO:0005737;GO:0070062;GO:0008289;GO:0006631;GO:0052689;GO:0035556;GO:0009266;GO:0047617;GO:0009409	-	KOG2763-Acyl-CoA thioesterase[I]
ENSMUSG00000028773	2307.48	32.1109	6.16711	9.12729e-11	1.95293e-07	up	Fabp3	fatty acid binding protein 3, muscle and heart [Source:MGI Symbol;Acc:MGI:95476]	GO:0005615;GO:0005215;GO:0006810;GO:0005737;GO:0070062;GO:0008289;GO:0008092;GO:0005829;GO:0042632;GO:0005324;GO:0005504;GO:0036041;GO:0050543;GO:0070538;GO:0006631;GO:0015909;GO:0032868;GO:0042493;GO:0044539;GO:0046320;GO:0055091;GO:0070542;GO:0071073;GO:2001245;GO:0016528	K08752-ko03320 PPAR signaling pathway	KOG4015-Fatty acid-binding protein FABP[I]
ENSMUSG00000061723	2.35423	191.614	-6.34681	2.36351e-10	4.16429e-07	down	Tnnt3	troponin T3, skeletal, fast [Source:MGI Symbol;Acc:MGI:109550]	GO:0006937;GO:0005861;GO:0006942;GO:0003779;GO:0005523;GO:0030172;GO:0030899;GO:0031013;GO:0048306;GO:0003009;GO:0043462	-	KOG3634-Troponin[Z]
ENSMUSG00000017868	1.64255	0.0001	14.0036	2.37873e-10	4.16429e-07	up	Sgk2	serum/glucocorticoid regulated kinase 2 [Source:MGI Symbol;Acc:MGI:1351318]	GO:0004672;GO:0005524;GO:0006468;GO:0016740;GO:0005634;GO:0005654;GO:0005737;GO:0000166;GO:0016301;GO:0016310;GO:0004674;GO:0035556;GO:0005575;GO:0005622;GO:0042127;GO:0042981;GO:0015459;GO:0018105;GO:0017080;GO:0005246;GO:0017081;GO:0001558;GO:0032411	K13303-ko04068 FoxO signaling pathway;ko04151 PI3K-Akt signaling pathway	KOG0598-Ribosomal protein S6 kinase and related proteins[RT]
ENSMUSG00000010080	1.38285	0.0001	13.7554	2.81442e-10	4.51644e-07	up	Epn3	epsin 3 [Source:MGI Symbol;Acc:MGI:1919139]	GO:0008150;GO:0005634;GO:0005654;GO:0048471;GO:0005737;GO:0031410;GO:0070062;GO:0043231;GO:0008289;GO:0005938;GO:0005905;GO:0030136;GO:0019897;GO:1990175	K12471-ko04144 Endocytosis	KOG2056-Equilibrative nucleoside transporter protein[F]
ENSMUSG00000040740	54.9106	3.64316	3.91382	6.72379e-10	9.96e-07	up	Slc25a34	solute carrier family 25, member 34 [Source:MGI Symbol;Acc:MGI:2686215]	GO:0016020;GO:0016021;GO:0006810;GO:0005739;GO:0005743;GO:0055085;GO:0022857;GO:0006839	-	KOG0755-Mitochondrial oxaloacetate carrier protein[C]
ENSMUSG00000022219	10.4168	0.667712	3.96354	1.04315e-09	1.43486e-06	up	Cideb	cell death-inducing DNA fragmentation factor, alpha subunit-like effector B [Source:MGI Symbol;Acc:MGI:1270844]	GO:0005622;GO:0048471;GO:0005829;GO:0006915;GO:0042802;GO:0042981;GO:0097202;GO:0090200;GO:0010942;GO:0097194;GO:0005811	-	-
ENSMUSG00000073433	6.84836	0.0102107	9.38954	1.88828e-09	2.42417e-06	up	Arhgdig	Rho GDP dissociation inhibitor (GDI) gamma [Source:MGI Symbol;Acc:MGI:108430]	GO:0005096;GO:0005515;GO:0005737;GO:0043547;GO:0016020;GO:0050790;GO:0005094;GO:0032880;GO:0005092;GO:0030695	K12462-ko04962 Vasopressin-regulated water reabsorption;ko04722 Neurotrophin signaling pathway	KOG3205-Rho GDP-dissociation inhibitor[T]
ENSMUSG00000017300	3.72769	341.975	-6.51946	2.74796e-09	3.30735e-06	down	Tnnc2	troponin C2, fast [Source:MGI Symbol;Acc:MGI:98780]	GO:0046872;GO:0005509;GO:0003779;GO:0051015;GO:0003009;GO:0005861;GO:0048306;GO:0006937	K12042-ko04020 Calcium signaling pathway	KOG0027-Calmodulin and related proteins (EF-Hand superfamily)[T]
ENSMUSG00000056366	97.9468	1.98134	5.62745	4.45232e-09	5.04344e-06	up	Fabp3-ps1	fatty acid binding protein 3, muscle and heart, pseudogene 1 [Source:MGI Symbol;Acc:MGI:101929]	-	-	-
ENSMUSG00000068697	0.134168	24.1304	-7.49067	8.85523e-09	9.47362e-06	down	Myoz1	myozenin 1 [Source:MGI Symbol;Acc:MGI:1929471]	GO:0005634;GO:0005515;GO:0042995;GO:0031143;GO:0015629;GO:0030018;GO:0051373;GO:0003779;GO:0031433;GO:0030239	-	-
ENSMUSG00000105788	0.077855	167.075	-11.0674	1.11561e-08	1.1307e-05	down	AC099934.1	-	-	-	-
ENSMUSG00000023036	0.562251	28.4684	-5.662	1.96867e-08	1.89553e-05	down	Pcdhgc4	protocadherin gamma subfamily C, 4 [Source:MGI Symbol;Acc:MGI:1935203]	GO:0016020;GO:0016021;GO:0003674;GO:0005886;GO:0005509;GO:0007155;GO:0007156;GO:0050808	-	-
ENSMUSG00000042540	3.19144	0.063994	5.64013	2.51343e-08	2.30482e-05	up	Acot5	acyl-CoA thioesterase 5 [Source:MGI Symbol;Acc:MGI:2384969]	GO:0016787;GO:0005829;GO:0005777;GO:0016790;GO:0006637;GO:0052689;GO:0016290;GO:0047617;GO:0102991;GO:0000038;GO:0001676;GO:0032788;GO:0032789	K01068-ko00062 Fatty acid elongation;ko01040 Biosynthesis of unsaturated fatty acids	-
ENSMUSG00000038754	83.1307	0.768134	6.75788	2.68687e-08	2.35187e-05	up	Elovl3	elongation of very long chain fatty acids (FEN1/Elo2, SUR4/Elo3, yeast)-like 3 [Source:MGI Symbol;Acc:MGI:1195976]	GO:0016020;GO:0016021;GO:0016740;GO:0006629;GO:0005783;GO:0005789;GO:0009922;GO:0102336;GO:0102337;GO:0102338;GO:0006631;GO:0006633;GO:0019367;GO:0042761;GO:0006636;GO:0034625;GO:0034626	K10248-ko00062 Fatty acid elongation	KOG3072-Long chain fatty acid elongase[I]
ENSMUSG00000078937	189.191	18.8643	3.32611	3.02716e-08	2.53452e-05	up	Cpt1b	carnitine palmitoyltransferase 1b, muscle [Source:MGI Symbol;Acc:MGI:1098297]	GO:0016020;GO:0016021;GO:0016740;GO:0006810;GO:0006629;GO:0005739;GO:0006631;GO:0016746;GO:0005741;GO:0006635;GO:0015909;GO:0004095;GO:0043231	K19523-ko01212 Fatty acid metabolism;ko00071 Fatty acid degradation;ko04152 AMPK signaling pathway;ko04922 Glucagon signaling pathway;ko04920 Adipocytokine signaling pathway;ko03320 PPAR signaling pathway;ko04931 Insulin resistance	KOG3717-Carnitine O-acyltransferase CRAT[I]
ENSMUSG00000030672	7.98901	268.742	-5.07206	4.90181e-08	3.93309e-05	down	Mylpf	myosin light chain, phosphorylatable, fast skeletal muscle [Source:MGI Symbol;Acc:MGI:97273]	GO:0005509;GO:0046872;GO:0005765;GO:0016459;GO:0007519;GO:0008307;GO:0006955	K12758-ko04810 Regulation of actin cytoskeleton;ko04510 Focal adhesion;ko04530 Tight junction;ko04670 Leukocyte transendothelial migration	KOG0031-Myosin regulatory light chain, EF-Hand protein superfamily[Z]
ENSMUSG00000028023	0.0001	0.55948	-12.4499	6.3693e-08	4.90615e-05	down	Pitx2	paired-like homeodomain transcription factor 2 [Source:MGI Symbol;Acc:MGI:109340]	GO:0003700;GO:0006355;GO:0003677;GO:0043565;GO:0005634;GO:0005515;GO:0005737;GO:0006366;GO:0042803;GO:0007275;GO:0003682;GO:0045944;GO:0045893;GO:0000122;GO:0001701;GO:0001570;GO:0007507;GO:0048738;GO:0008134;GO:0042802;GO:0006357;GO:0001078;GO:0007368;GO:0035116;GO:0043010;GO:0007519;GO:0005667;GO:0042127;GO:0055007;GO:0000976;GO:0001085;GO:0001102;GO:0031490;GO:0009887;GO:0030324;GO:0042476;GO:…	K04686-ko04350 TGF-beta signaling pathway	KOG0486-Transcription factor PTX1, contains HOX domain[K]
ENSMUSG00000103144	0.489169	6.1453	-3.65108	6.65607e-08	4.92984e-05	down	Pcdhga1	protocadherin gamma subfamily A, 1 [Source:MGI Symbol;Acc:MGI:1935212]	GO:0016020;GO:0016021;GO:0005509;GO:0005515;GO:0007155;GO:0007156;GO:0005886	-	-
ENSMUSG00000092541	0.0001	2.86486	-14.8062	1.14778e-07	8.18621e-05	down	Gm20537	predicted gene 20537 [Source:MGI Symbol;Acc:MGI:5142002]	-	-	-
ENSMUSG00000028834	0.0001	2.04498	-14.3198	1.20101e-07	8.25997e-05	down	Trim63	tripartite motif-containing 63 [Source:MGI Symbol;Acc:MGI:2447992]	GO:0008270;GO:0046872;GO:0005622;GO:0016567;GO:0004842;GO:0031432;GO:0006936;GO:0010614;GO:0014732;GO:0014878;GO:0051384;GO:0070555;GO:0005737;GO:0043292	-	-
ENSMUSG00000001334	10.1915	1.07007	3.25159	1.7689e-07	0.000117461	up	Fndc5	fibronectin type III domain containing 5 [Source:MGI Symbol;Acc:MGI:1917614]	GO:0016020;GO:0016021;GO:0005886;GO:0005576;GO:0005783;GO:0005179;GO:0005777;GO:0005778;GO:0014850;GO:0090336	-	-
ENSMUSG00000050860	137.238	11.7664	3.54394	3.91688e-07	0.000251425	up	Phospho1	phosphatase, orphan 1 [Source:MGI Symbol;Acc:MGI:2447348]	GO:0016791;GO:0016311;GO:0046872;GO:0016787;GO:0005578;GO:0030500;GO:0001958;GO:0035630;GO:0016462;GO:0065010;GO:0052731;GO:0052732	K06124-ko00564 Glycerophospholipid metabolism	KOG3120-Predicted haloacid dehalogenase-like hydrolase[R]
ENSMUSG00000070392	1.16952	25.9252	-4.47037	4.26314e-07	0.000264824	down	Gm20634	predicted gene 20634 [Source:MGI Symbol;Acc:MGI:5313081]	-	-	-
ENSMUSG00000027022	0.0001	0.158574	-10.6309	7.44338e-07	0.000447929	down	Xirp2	xin actin-binding repeat containing 2 [Source:MGI Symbol;Acc:MGI:2685198]	GO:0008270;GO:0046872;GO:0005515;GO:0030054;GO:0003779;GO:0030036;GO:0030018;GO:0007507;GO:0051393;GO:0003281;GO:0055008;GO:0045216	-	-
ENSMUSG00000074218	623.334	65.1739	3.25764	1.13771e-06	0.000663904	up	Cox7a1	cytochrome c oxidase subunit VIIa 1 [Source:MGI Symbol;Acc:MGI:1316714]	GO:0016020;GO:0016021;GO:0009055;GO:0004129;GO:1902600;GO:0005739;GO:0005743;GO:0005746	K02270-ko00190 Oxidative phosphorylation;ko04260 Cardiac muscle contraction;ko05010 Alzheimer's disease;ko05012 Parkinson's disease;ko05016 Huntington's disease;ko04932 Non-alcoholic fatty liver disease (NAFLD)	-
ENSMUSG00000007122	0.624874	48.2532	-6.27092	1.30314e-06	0.000738076	down	Casq1	calsequestrin 1 [Source:MGI Symbol;Acc:MGI:1309468]	GO:0016020;GO:0046872;GO:0005509;GO:0005739;GO:0009408;GO:0016529;GO:0005759;GO:0033017;GO:0007029;GO:0010880;GO:0051258;GO:0006937;GO:0045214;GO:0033018;GO:0007519;GO:0010033;GO:0014809;GO:0014870;GO:0014894;GO:0051282;GO:0005737;GO:0005794;GO:0014802;GO:0014804;GO:0030016;GO:0030315;GO:0031674;GO:0042383;GO:0043231	-	-
ENSMUSG00000075591	0.698529	0.0001	12.7701	1.41942e-06	0.000780965	up	Gm10874	predicted gene 10874 [Source:MGI Symbol;Acc:MGI:3704261]	-	-	-
ENSMUSG00000043155	26.4803	2.04326	3.69598	1.46312e-06	0.000782646	up	Hpdl	4-hydroxyphenylpyruvate dioxygenase-like [Source:MGI Symbol;Acc:MGI:2444646]	GO:0046872;GO:0003674;GO:0008150;GO:0005575;GO:0055114;GO:0016491;GO:0051213;GO:0009072;GO:0016701	-	KOG0638-4-hydroxyphenylpyruvate dioxygenase[E]
ENSMUSG00000103332	0.534372	4.48028	-3.06767	1.68252e-06	0.000875686	down	Pcdhga2	protocadherin gamma subfamily A, 2 [Source:MGI Symbol;Acc:MGI:1935214]	GO:0016020;GO:0016021;GO:0003674;GO:0005886;GO:0005509;GO:0007155;GO:0007156	-	-
ENSMUSG00000024526	1990.99	298.497	2.7377	4.66796e-06	0.00236555	up	Cidea	cell death-inducing DNA fragmentation factor, alpha subunit-like effector A [Source:MGI Symbol;Acc:MGI:1270845]	GO:0005622;GO:0005634;GO:0005515;GO:0006355;GO:0006351;GO:0006915;GO:0005739;GO:0005811;GO:0019915;GO:0050710;GO:0006629;GO:0005737;GO:0042803;GO:0005740;GO:0001659;GO:0008219;GO:0010890;GO:0030512;GO:0032720;GO:0035634;GO:0050995;GO:1900118;GO:1902510	-	-
ENSMUSG00000084843	0.0001	1.45319	-13.8269	4.93374e-06	0.00243613	down	B230312C02Rik	RIKEN cDNA B230312C02 gene [Source:MGI Symbol;Acc:MGI:2444130]	-	-	-
ENSMUSG00000103037	0.782708	8.71041	-3.47619	5.75555e-06	0.00277087	down	Pcdhgb1	protocadherin gamma subfamily B, 1 [Source:MGI Symbol;Acc:MGI:1935169]	GO:0016020;GO:0016021;GO:0005886;GO:0005509;GO:0005515;GO:0007155;GO:0007156;GO:0030426;GO:0005887;GO:0007267;GO:0007399	-	-
ENSMUSG00000054072	0.169566	12.3891	-6.19108	1.33216e-05	0.00625691	down	Iigp1	interferon inducible GTPase 1 [Source:MGI Symbol;Acc:MGI:1926259]	GO:0016020;GO:0005794;GO:0016787;GO:0005634;GO:0005737;GO:0000166;GO:0005525;GO:0003924;GO:0002376;GO:0045087;GO:0005783;GO:0005789;GO:0031965;GO:0035458;GO:0032580;GO:0019221;GO:0042802;GO:0019003;GO:0010506;GO:0042832;GO:0050829;GO:0020005	-	-
ENSMUSG00000038403	0.103814	6.23576	-5.90849	1.5527e-05	0.00711911	down	Hfe2	hemochromatosis type 2 (juvenile) [Source:MGI Symbol;Acc:MGI:1916835]	GO:0016020;GO:0005615;GO:0005886;GO:0009986;GO:0045944;GO:0031225;GO:0015026;GO:0030514;GO:0005102;GO:0030509;GO:0001948;GO:0055072;GO:0071773;GO:0000122;GO:0036122;GO:0016540;GO:1990712;GO:0006879;GO:0070724;GO:0032924;GO:0098797;GO:1990459;GO:0098821	-	-
ENSMUSG00000007682	5.5883	0.199779	4.80593	2.04983e-05	0.0091799	up	Dio2	deiodinase, iodothyronine, type II [Source:MGI Symbol;Acc:MGI:1338833]	GO:0016020;GO:0016021;GO:0055114;GO:0016491;GO:0004800;GO:0042446;GO:0031625;GO:0042403;GO:0042404;GO:0070460	-	-
ENSMUSG00000093133	70.1565	0.26058	8.07271	2.12123e-05	0.00928377	up	Gm25994	predicted gene, 25994 [Source:MGI Symbol;Acc:MGI:5455771]	-	-	-
ENSMUSG00000020081	0.495201	0.0001	12.2738	2.34557e-05	0.0100375	up	Tacr2	tachykinin receptor 2 [Source:MGI Symbol;Acc:MGI:98477]	GO:0016020;GO:0016021;GO:0005886;GO:0007186;GO:0004871;GO:0004930;GO:0007165;GO:0007268;GO:0004995;GO:0045987;GO:0070472;GO:0016497;GO:0007217;GO:0014057;GO:0014827;GO:0033685;GO:0035106;GO:0043117;GO:0043270;GO:0051602;GO:0070459;GO:0070474	K04223-ko04020 Calcium signaling pathway;ko04080 Neuroactive ligand-receptor interaction	KOG4219-G protein-coupled receptor[T]
ENSMUSG00000038526	5.42896	0.448562	3.5973	2.49563e-05	0.0104475	up	Car14	carbonic anhydrase 14 [Source:MGI Symbol;Acc:MGI:1344341]	GO:0016020;GO:0016021;GO:0046872;GO:0006885;GO:0016829;GO:0004089;GO:0015670	K01672-ko00910 Nitrogen metabolism	KOG0382-Carbonic anhydrase[R]
ENSMUSG00000030483	3.10756	0.165637	4.22969	3.25743e-05	0.0133465	up	Cyp2b10	cytochrome P450, family 2, subfamily b, polypeptide 10 [Source:MGI Symbol;Acc:MGI:88598]	GO:0046872;GO:0055114;GO:0004497;GO:0005506;GO:0016491;GO:0016705;GO:0020037;GO:0016712	K07412-ko00140 Steroid hormone biosynthesis;ko00590 Arachidonic acid metabolism;ko00830 Retinol metabolism;ko05204 Chemical carcinogenesis	KOG0156-Cytochrome P450 CYP2 subfamily[Q]
ENSMUSG00000033610	15.9208	1.78098	3.16017	3.32754e-05	0.0133497	up	Pank1	pantothenate kinase 1 [Source:MGI Symbol;Acc:MGI:1922985]	GO:0005524;GO:0016740;GO:0071944;GO:0005634;GO:0005829;GO:0000166;GO:0016301;GO:0016310;GO:0015937;GO:0055037;GO:0004594;GO:0030118	K09680-ko00770 Pantothenate and CoA biosynthesis	KOG2201-Pantothenate kinase PanK and related proteins[H]
ENSMUSG00000020654	65.8196	13.4911	2.2865	3.68869e-05	0.0144181	up	Adcy3	adenylate cyclase 3 [Source:MGI Symbol;Acc:MGI:99675]	GO:0016020;GO:0016021;GO:0005622;GO:0035556;GO:0000166;GO:0005886;GO:0016849;GO:0009190;GO:0016829;GO:0004016;GO:0006171;GO:0005794;GO:0046872;GO:0005515;GO:0005737;GO:0005524;GO:0007608;GO:0050896;GO:0005516;GO:0005929;GO:0042995;GO:1904322;GO:0030317;GO:0004383;GO:0006182;GO:0008074;GO:0007190;GO:0007338;GO:0007189;GO:0007340;GO:0008355	K08043-ko00230 Purine metabolism;ko04015 Rap1 signaling pathway;ko04020 Calcium signaling pathway;ko04072 Phospholipase D signaling pathway;ko04024 cAMP signaling pathway;ko04022 cGMP - PKG signaling pathway;ko04114 Oocyte meiosis;ko04540 Gap junction;ko04611 Platelet activation;ko04062 Chemokine signaling pathway;ko04911 Insulin secretion;ko04923 Regulation of lipolysis in adipocyte;ko04912 GnRH…	KOG3619-Adenylate/guanylate cyclase[C]
ENSMUSG00000021622	0.15317	8.73149	-5.83302	3.75017e-05	0.0144181	down	Ckmt2	creatine kinase, mitochondrial 2 [Source:MGI Symbol;Acc:MGI:1923972]	GO:0016020;GO:0016740;GO:0000166;GO:0005524;GO:0003824;GO:0016301;GO:0016310;GO:0005739;GO:0005743;GO:0016772;GO:0004111;GO:0006603	K00933-ko00330 Arginine and proline metabolism	KOG3581-Creatine kinases[C]
ENSMUSG00000031461	0.0174967	1.23267	-6.13856	3.81847e-05	0.0144181	down	Myom2	myomesin 2 [Source:MGI Symbol;Acc:MGI:1328358]	GO:0005739;GO:0031430;GO:0005200;GO:0008307;GO:0051015;GO:0051371;GO:0097493;GO:0006936;GO:0006941;GO:0007015;GO:0071688;GO:0045214;GO:0005856;GO:0005859;GO:0030018;GO:0019900;GO:0002074	-	-
ENSMUSG00000025059	11.3102	0.967085	3.54784	5.55799e-05	0.0205827	up	Gk	glycerol kinase [Source:MGI Symbol;Acc:MGI:106594]	GO:0016020;GO:0016740;GO:0005634;GO:0005829;GO:0005737;GO:0000166;GO:0005524;GO:0005975;GO:0016301;GO:0016310;GO:0042593;GO:0005739;GO:0016773;GO:0006072;GO:0004370;GO:0005741;GO:0019217;GO:0006071;GO:0006641;GO:0019563;GO:0046167	K00864-ko00561 Glycerolipid metabolism;ko03320 PPAR signaling pathway;ko04626 Plant-pathogen interaction	KOG2517-Ribulose kinase and related carbohydrate kinases[G]
ENSMUSG00000038009	1.21863	0.0317967	5.26024	7.60934e-05	0.0276477	up	Dnajc22	DnaJ heat shock protein family (Hsp40) member C22 [Source:MGI Symbol;Acc:MGI:1920028]	GO:0016020;GO:0016021;GO:0005575	-	KOG0714-Molecular chaperone (DnaJ superfamily)[O]
ENSMUSG00000038239	0.157111	2.11147	-3.74839	7.92139e-05	0.0282486	down	Hrc	histidine rich calcium binding protein [Source:MGI Symbol;Acc:MGI:96226]	GO:0005509;GO:0055074;GO:0008016;GO:0033017;GO:0030018;GO:0044325;GO:0051117;GO:0002027;GO:0010460;GO:0010880;GO:0010881;GO:0033135;GO:0045823;GO:0051480;GO:0051481;GO:0060314;GO:1901844;GO:1901899;GO:1902081;GO:1903169;GO:0016529	-	-
ENSMUSG00000070880	0.300566	0.0001	11.5535	8.07711e-05	0.0282802	up	Gad1	glutamate decarboxylase 1 [Source:MGI Symbol;Acc:MGI:95632]	GO:0005737;GO:0003824;GO:0030170;GO:0005622;GO:0005739;GO:0030424;GO:0019752;GO:0016831;GO:0016829;GO:0045202;GO:0043679;GO:0005938;GO:0035176;GO:0048786;GO:0060077;GO:0044306;GO:0004351;GO:0035641;GO:0042136;GO:0016595;GO:0046982;GO:0047485;GO:0009449;GO:0042493	K01580-ko00650 Butanoate metabolism;ko00250 Alanine, aspartate and glutamate metabolism;ko00410 beta-Alanine metabolism;ko00430 Taurine and hypotaurine metabolism;ko02024 Quorum sensing;ko04727 GABAergic synapse;ko04940 Type I diabetes mellitus	KOG0629-Glutamate decarboxylase and related proteins[E]
ENSMUSG00000043085	5.98191	0.529342	3.49833	0.000103567	0.0356142	up	Tmem82	transmembrane protein 82 [Source:MGI Symbol;Acc:MGI:2384869]	GO:0016020;GO:0016021;GO:0003674;GO:0008150;GO:0005575	-	-
ENSMUSG00000037692	3.66248	10.0128	-1.45095	0.000113373	0.0383022	down	Ahdc1	AT hook, DNA binding motif, containing 1 [Source:MGI Symbol;Acc:MGI:2444218]	GO:0003674;GO:0008150;GO:0005575;GO:0003677	-	-
ENSMUSG00000042828	0.283629	4.17914	-3.88113	0.000121761	0.0404267	down	Trim72	tripartite motif-containing 72 [Source:MGI Symbol;Acc:MGI:3612190]	GO:0016020;GO:0008270;GO:0046872;GO:0005622;GO:0005886;GO:0005515;GO:0006810;GO:0016567;GO:0030659;GO:0031410;GO:0006887;GO:0007517;GO:0001786;GO:0051260;GO:0061630;GO:0042383;GO:0043161;GO:0046627;GO:0001778;GO:0031624;GO:0006936;GO:0043569;GO:0010832;GO:0003012;GO:0006900	-	KOG2177-Predicted E3 ubiquitin ligase[O]
ENSMUSG00000085348	0.0001	1.11781	-13.4484	0.000133276	0.0434998	down	Gm12300	predicted gene 12300 [Source:MGI Symbol;Acc:MGI:3650429]	-	-	-
ENSMUSG00000045094	4.62727	1.04531	2.14623	0.000217567	0.0698281	up	Arhgef37	Rho guanine nucleotide exchange factor (GEF) 37 [Source:MGI Symbol;Acc:MGI:3045339]	GO:0005737;GO:0043547;GO:0035023;GO:0005089	-	-
ENSMUSG00000011305	135.779	23.2522	2.54582	0.000235917	0.0744764	up	Plin5	perilipin 5 [Source:MGI Symbol;Acc:MGI:1914218]	GO:0005829;GO:0005737;GO:0006629;GO:0005739;GO:0005811;GO:0005515;GO:0010884;GO:0031999;GO:0050995;GO:0042802;GO:2000378;GO:0034389;GO:0035359;GO:0019915;GO:0010867;GO:0051646;GO:0035473;GO:0010890;GO:0010897;GO:0032000;GO:0060192;GO:0060193	K20255-ko03320 PPAR signaling pathway	-
ENSMUSG00000051596	40.6189	8.40237	2.27328	0.000263284	0.0817751	up	Otop1	otopetrin 1 [Source:MGI Symbol;Acc:MGI:2388363]	GO:0016020;GO:0016021	-	-
ENSMUSG00000061462	0.0709363	0.808645	-3.51091	0.000280037	0.0855981	down	Obscn	obscurin, cytoskeletal calmodulin and titin-interacting RhoGEF [Source:MGI Symbol;Acc:MGI:2681862]	GO:0004672;GO:0005524;GO:0006468;GO:0043547;GO:0035023;GO:0005089;GO:0016740;GO:0000166;GO:0016301;GO:0016310;GO:0005829;GO:0005886;GO:0016604;GO:0030017;GO:0030018;GO:0031430	-	-
ENSMUSG00000042451	0.438639	4.63652	-3.40194	0.000291065	0.0875788	down	Mybph	myosin binding protein H [Source:MGI Symbol;Acc:MGI:1858196]	GO:0007155;GO:0032982;GO:0008307;GO:0051015;GO:0051371;GO:0097493;GO:0006941;GO:0007015;GO:0071688;GO:0045214;GO:0005859;GO:0030018;GO:0031430	-	-
ENSMUSG00000032602	246.604	55.6681	2.14728	0.000331855	0.0983159	up	Slc25a20	solute carrier family 25 (mitochondrial carnitine/acylcarnitine translocase), member 20 [Source:MGI Symbol;Acc:MGI:1928738]	GO:0016020;GO:0016021;GO:0005829;GO:0006810;GO:0005739;GO:0005743;GO:0055085;GO:0006839;GO:1902603;GO:0015227;GO:1902616;GO:0005476;GO:0015226;GO:0015879	-	KOG0758-Mitochondrial carnitine-acylcarnitine carrier protein[C]
ENSMUSG00000021620	0.44459	0.009674	5.52222	0.000339509	0.0990595	up	Acot12	acyl-CoA thioesterase 12 [Source:MGI Symbol;Acc:MGI:1921406]	GO:0016787;GO:0005829;GO:0005737;GO:0006629;GO:0008289;GO:0006631;GO:0005524;GO:0006084;GO:0052689;GO:0006090;GO:0003986	K01067-ko00620 Pyruvate metabolism	KOG2763-Acyl-CoA thioesterase[I]
ENSMUSG00000063821	0.0001	0.547702	-12.4192	0.000364431	0.104744	down	Dupd1	dual specificity phosphatase and pro isomerase domain containing 1 [Source:MGI Symbol;Acc:MGI:3647127]	GO:0016787;GO:0005575;GO:0005737;GO:0004721;GO:0004725;GO:0016791;GO:0006470;GO:0016311;GO:0035335;GO:0008138	-	KOG1716-Dual specificity phosphatase[V]
ENSMUSG00000030246	471.938	116.602	2.01701	0.000415588	0.117691	up	Ldhb	lactate dehydrogenase B [Source:MGI Symbol;Acc:MGI:96763]	GO:0055114;GO:0003824;GO:0005975;GO:0016616;GO:0004459;GO:0005829;GO:0005737;GO:0016491;GO:0016020;GO:0070062;GO:0005739;GO:0019752;GO:0042802;GO:0045121;GO:0043209;GO:0019244;GO:0004457;GO:0019900;GO:0051287;GO:0006089;GO:0019674	K00016-ko00010 Glycolysis / Gluconeogenesis;ko00620 Pyruvate metabolism;ko00640 Propanoate metabolism;ko00270 Cysteine and methionine metabolism;ko04922 Glucagon signaling pathway	KOG1495-Lactate dehydrogenase[C]
ENSMUSG00000027068	1.26032	0.100689	3.64581	0.000426827	0.119122	up	Dhrs9	dehydrogenase/reductase (SDR family) member 9 [Source:MGI Symbol;Acc:MGI:2442798]	GO:0016020;GO:0055114;GO:0005737;GO:0016491;GO:0005783;GO:0005789;GO:0030176;GO:0031090;GO:0043231;GO:0004745;GO:0042904;GO:0004022;GO:0042448;GO:0008209;GO:0047035;GO:0002138	K11149-ko00830 Retinol metabolism	KOG1610-Corticosteroid 11-beta-dehydrogenase and related short chain-type dehydrogenases[QR]
ENSMUSG00000060459	6.11415	0.381923	4.0008	0.000473837	0.129028	up	Kng2	kininogen 2 [Source:MGI Symbol;Acc:MGI:3027157]	GO:0072562;GO:0005615;GO:0005623;GO:0070062;GO:0010951;GO:0004869;GO:0030414;GO:0010466;GO:0007204;GO:0005102;GO:0030195	K03898-ko04610 Complement and coagulation cascades	-
ENSMUSG00000005628	1.43155	11.1233	-2.95793	0.000475721	0.129028	down	Tmod4	tropomodulin 4 [Source:MGI Symbol;Acc:MGI:1355285]	GO:0051015;GO:0005523;GO:0051694;GO:0005737;GO:0003779;GO:0005856;GO:0005865	-	KOG3735-Tropomodulin and leiomodulin[Z]
ENSMUSG00000078923	23.376	132.809	-2.50625	0.000483277	0.129256	down	Ube2v1	ubiquitin-conjugating enzyme E2 variant 1 [Source:MGI Symbol;Acc:MGI:1913839]	GO:0005634;GO:0005654;GO:0043234;GO:0005515;GO:0005737;GO:0031625;GO:0061630;GO:0070062;GO:0000151;GO:0043123;GO:0061631;GO:0070534;GO:0051092;GO:0031624;GO:0035370;GO:0042275;GO:0031371	K10704-ko04624 Toll and Imd signaling pathway	KOG3011-Ubiquitin-conjugating enzyme[O]
ENSMUSG00000041798	6.11029	0.93705	2.70504	0.000513756	0.13489	up	Gck	glucokinase [Source:MGI Symbol;Acc:MGI:1270854]	GO:0005524;GO:0016740;GO:0005634;GO:0005829;GO:0005515;GO:0005737;GO:0000166;GO:0005975;GO:0016301;GO:0016310;GO:0042593;GO:0006096;GO:0005739;GO:0016773;GO:0051156;GO:0046835;GO:0004396;GO:0005536;GO:0001678;GO:0006006;GO:0031018;GO:0050796;GO:0045721;GO:0045725;GO:0032024;GO:0004340;GO:0006739;GO:0043266;GO:0051594;GO:0070509	K12407-ko01200 Carbon metabolism;ko00010 Glycolysis / Gluconeogenesis;ko00052 Galactose metabolism;ko00500 Starch and sucrose metabolism;ko00520 Amino sugar and nucleotide sugar metabolism;ko00521 Streptomycin biosynthesis;ko00524 Neomycin, kanamycin and gentamicin biosynthesis;ko04911 Insulin secretion;ko04910 Insulin signaling pathway;ko04922 Glucagon signaling pathway;ko04917 Prolactin signali…	KOG1369-Hexokinase[G]
ENSMUSG00000026077	0.890561	4.62653	-2.37714	0.00051835	0.13489	down	Npas2	neuronal PAS domain protein 2 [Source:MGI Symbol;Acc:MGI:109232]	GO:0046983;GO:0005634;GO:0003700;GO:0006355;GO:0003677;GO:0005737;GO:0006351;GO:0005667;GO:0051879;GO:0045739;GO:0045893;GO:0045944;GO:0051775;GO:0060548;GO:2001020;GO:0005654;GO:0005829	K09026-ko04710 Circadian rhythm	-
ENSMUSG00000056487	0.026713	1.17648	-5.46079	0.00053162	0.136499	down	Mettl7a2	methyltransferase like 7A2 [Source:MGI Symbol;Acc:MGI:3026615]	GO:0016020;GO:0016021;GO:0008152;GO:0032259;GO:0008168;GO:0016740	-	KOG4300-Predicted methyltransferase[R]
ENSMUSG00000040899	14.2841	1.01861	3.80974	0.000580193	0.14701	up	Ccr6	chemokine (C-C motif) receptor 6 [Source:MGI Symbol;Acc:MGI:1333797]	GO:0016020;GO:0016021;GO:0005886;GO:0009986;GO:0005515;GO:0005622;GO:0007186;GO:0004871;GO:0004930;GO:0007165;GO:0006955;GO:0004950;GO:0006935;GO:0070098;GO:0016493;GO:0036126;GO:0019722;GO:0097225;GO:0097228;GO:0072678;GO:0002523;GO:0060326;GO:0019957;GO:0048290;GO:0060474;GO:0072676;GO:0072679;GO:1904155;GO:1904156;GO:2000404;GO:0097524;GO:0007204;GO:0010634;GO:2000510	K04181-ko04060 Cytokine-cytokine receptor interaction;ko04062 Chemokine signaling pathway	-
ENSMUSG00000087090	0.0001	0.420852	-12.0391	0.000593231	0.148362	down	Nctc1	non-coding transcript 1 [Source:MGI Symbol;Acc:MGI:1306816]	-	-	-
ENSMUSG00000026417	0.809608	0.051242	3.98182	0.000611183	0.150892	up	Pigr	polymeric immunoglobulin receptor [Source:MGI Symbol;Acc:MGI:103080]	GO:0016020;GO:0016021;GO:0005615;GO:0005886;GO:0005576;GO:0070062;GO:0043235;GO:0043113;GO:0001580;GO:0007173;GO:0001792;GO:0001895;GO:0002415;GO:0038093	K13073-ko04672 Intestinal immune network for IgA production	-
ENSMUSG00000067786	199.58	1214.35	-2.60515	0.000800008	0.195009	down	Nnat	neuronatin [Source:MGI Symbol;Acc:MGI:104716]	GO:0016020;GO:0016021;GO:0005737;GO:0007275;GO:0007420;GO:0032880;GO:0009749;GO:0032024	-	-
ENSMUSG00000037353	232.924	58.979	1.98159	0.000840816	0.20032	up	Letmd1	LETM1 domain containing 1 [Source:MGI Symbol;Acc:MGI:1915864]	GO:0016020;GO:0016021;GO:0003674;GO:0005654;GO:0043022;GO:0005739;GO:0005743;GO:0005741;GO:0006875	-	KOG4263-Putative receptor CCR1[T]
ENSMUSG00000008153	363.424	90.5394	2.00504	0.000842598	0.20032	up	Clstn3	calsyntenin 3 [Source:MGI Symbol;Acc:MGI:2178323]	GO:0016020;GO:0016021;GO:0005509;GO:0007156;GO:0000139;GO:0005794;GO:0005886;GO:0043234;GO:0009986;GO:0005515;GO:0070062;GO:0007155;GO:0005783;GO:0005789;GO:0007416;GO:0045211;GO:0051965;GO:0014069;GO:0001558;GO:0035249;GO:0050806;GO:1902474;GO:0051932	-	KOG1834-Calsyntenin[W]
ENSMUSG00000095416	7.96689	0.141619	5.81393	0.000879766	0.206606	up	Ighv1-12	immunoglobulin heavy variable V1-12 [Source:MGI Symbol;Acc:MGI:3646284]	GO:0003823;GO:0034987;GO:0006910;GO:0006911;GO:0006958;GO:0042742;GO:0045087;GO:0050853;GO:0050871;GO:0009897;GO:0042571;GO:0072562	-	-
ENSMUSG00000046321	0.284227	0.0001	11.4728	0.000911563	0.211494	up	Hs3st2	heparan sulfate (glucosamine) 3-O-sulfotransferase 2 [Source:MGI Symbol;Acc:MGI:1333802]	GO:0016020;GO:0016021;GO:0016740;GO:0000139;GO:0005794;GO:0003674;GO:0005575;GO:0008146;GO:0033871;GO:0007623	K07808-ko00534 Glycosaminoglycan biosynthesis - heparan sulfate / heparin	KOG3704-Heparan sulfate D-glucosaminyl 3-O-sulfotransferase[O]
ENSMUSG00000042097	0.947182	0.191419	2.30691	0.000932606	0.212549	up	Zfp239	zinc finger protein 239 [Source:MGI Symbol;Acc:MGI:1306812]	GO:0046872;GO:0003677;GO:0005634;GO:0003676;GO:0003700;GO:0006355;GO:0006351	-	KOG1721-FOG: Zn-finger[R]
ENSMUSG00000022041	4.005	0.942756	2.08685	0.000938189	0.212549	up	Chrna2	cholinergic receptor, nicotinic, alpha polypeptide 2 (neuronal) [Source:MGI Symbol;Acc:MGI:87886]	GO:0016020;GO:0016021;GO:0071944;GO:0005886;GO:0006810;GO:0006811;GO:0005216;GO:0005230;GO:0022848;GO:0060078;GO:0060079;GO:0030054;GO:0045202;GO:0045211;GO:0005892;GO:0007165;GO:0015464;GO:0042166;GO:0007274;GO:0007271;GO:0035094;GO:0098655;GO:0008144;GO:0051291	K04804-ko04080 Neuroactive ligand-receptor interaction	KOG3645-Acetylcholine receptor[T]
ENSMUSG00000072949	12.3391	2.27331	2.44037	0.000974243	0.218151	up	Acot1	acyl-CoA thioesterase 1 [Source:MGI Symbol;Acc:MGI:1349396]	GO:0016787;GO:0005737;GO:0005739;GO:0016790;GO:0006637;GO:0001676;GO:0052689;GO:0016290;GO:0047617;GO:0102991	K01068-ko00062 Fatty acid elongation;ko01040 Biosynthesis of unsaturated fatty acids	-
ENSMUSG00000041359	0.441443	0.0001	12.108	0.000992753	0.219741	up	Tcl1	T cell lymphoma breakpoint 1 [Source:MGI Symbol;Acc:MGI:1097166]	GO:0005634;GO:0005737;GO:0005783;GO:0010629;GO:0042802;GO:0005938;GO:0019827;GO:0043231;GO:0045120;GO:2000036	K10167-ko04151 PI3K-Akt signaling pathway	-
ENSMUSG00000044903	0.473652	0.0001	12.2096	0.00101098	0.21994	up	Psg22	pregnancy-specific glycoprotein 22 [Source:MGI Symbol;Acc:MGI:1891354]	GO:0005575;GO:0007565;GO:0045545;GO:0045766;GO:0050715;GO:2001203	-	-
ENSMUSG00000056091	32.7197	6.26996	2.38363	0.0010165	0.21994	up	St3gal5	ST3 beta-galactoside alpha-2,3-sialyltransferase 5 [Source:MGI Symbol;Acc:MGI:1339963]	GO:0016020;GO:0016021;GO:0016740;GO:0016757;GO:0006486;GO:0000139;GO:0005794;GO:0008373;GO:0097503;GO:0009311;GO:0018279;GO:0047291;GO:0030173	K03370-ko00604 Glycosphingolipid biosynthesis - ganglio series	KOG2692-Sialyltransferase[G]
ENSMUSG00000102543	0.725965	4.18927	-2.52873	0.00109559	0.231974	down	Pcdhgc5	protocadherin gamma subfamily C, 5 [Source:MGI Symbol;Acc:MGI:1935205]	GO:0016020;GO:0016021;GO:0003674;GO:0005886;GO:0005509;GO:0070062;GO:0007155;GO:0007156;GO:0050808;GO:0005887;GO:0007267;GO:0007399	-	KOG3594-FOG: Cadherin repeats[S]
ENSMUSG00000109052	0.996621	0.124983	2.99531	0.00109621	0.231974	up	Gm45012	predicted gene 45012 [Source:MGI Symbol;Acc:MGI:5753588]	-	-	-
ENSMUSG00000033871	13.567	3.61467	1.90816	0.00112143	0.233348	up	Ppargc1b	peroxisome proliferative activated receptor, gamma, coactivator 1 beta [Source:MGI Symbol;Acc:MGI:2444934]	GO:0005634;GO:0003676;GO:0005515;GO:0006355;GO:0045944;GO:0003712;GO:0008134;GO:0006351;GO:2000273;GO:0003723;GO:0001104;GO:0005654;GO:0016592;GO:0030374;GO:0030520;GO:0005739;GO:0030331;GO:0007005;GO:0042327;GO:0030546;GO:0045893;GO:0050682;GO:0045780;GO:0051091;GO:0045892;GO:0001503;GO:0006390;GO:0007015;GO:0010694;GO:0034614;GO:0045672;GO:0051384;GO:0051591;GO:0060346	K17962-ko04931 Insulin resistance	-
ENSMUSG00000103472	0.657895	2.93668	-2.15826	0.00112694	0.233348	down	Pcdhga7	protocadherin gamma subfamily A, 7 [Source:MGI Symbol;Acc:MGI:1935219]	GO:0016020;GO:0016021;GO:0003674;GO:0005886;GO:0005509;GO:0007155;GO:0007156;GO:0005887;GO:0007267;GO:0007399	-	-
ENSMUSG00000056569	67.892	217.568	-1.68015	0.00121971	0.249819	down	Mpz	myelin protein zero [Source:MGI Symbol;Acc:MGI:103177]	GO:0016020;GO:0016021;GO:0005887;GO:0042552;GO:0043066;GO:0098742;GO:0098743;GO:0005764;GO:0005791;GO:0005886;GO:0016323;GO:0043209	-	-
ENSMUSG00000106019	10.4693	2.78629	1.90975	0.00123242	0.249819	up	Gm43672	predicted gene 43672 [Source:MGI Symbol;Acc:MGI:5663809]	-	-	-
ENSMUSG00000093720	0.0001	0.327947	-11.6792	0.00125529	0.251804	down	Gm20635	predicted gene 20635 [Source:MGI Symbol;Acc:MGI:5313082]	-	-	-
ENSMUSG00000022477	2231.05	761.472	1.55086	0.00131222	0.26051	up	Aco2	aconitase 2, mitochondrial [Source:MGI Symbol;Acc:MGI:87880]	GO:0046872;GO:0008152;GO:0005739;GO:0006099;GO:0051539;GO:0051536;GO:0016829;GO:0005506;GO:0043209;GO:0003994;GO:0006101;GO:0051538;GO:0001889;GO:0006102;GO:0035900	K01681-ko01200 Carbon metabolism;ko01210 2-Oxocarboxylic acid metabolism;ko01230 Biosynthesis of amino acids;ko00020 Citrate cycle (TCA cycle);ko00630 Glyoxylate and dicarboxylate metabolism;ko00720 Carbon fixation pathways in prokaryotes	KOG0453-Aconitase/homoaconitase (aconitase superfamily)[CE]
ENSMUSG00000103897	0.12223	1.78311	-3.86672	0.00133569	0.262464	down	Pcdhga8	protocadherin gamma subfamily A, 8 [Source:MGI Symbol;Acc:MGI:1935221]	GO:0016020;GO:0016021;GO:0003674;GO:0005886;GO:0008150;GO:0005509;GO:0007155;GO:0007156	-	-
ENSMUSG00000023176	5.23951	0.857803	2.61071	0.00137152	0.266782	up	Cpn2	carboxypeptidase N, polypeptide 2 [Source:MGI Symbol;Acc:MGI:1919006]	GO:0003674;GO:0008150;GO:0005576;GO:0070062;GO:0072562	-	KOG0619-FOG: Leucine rich repeat[R]
ENSMUSG00000096670	76.0694	4.15532	4.19429	0.00138924	0.267526	up	Ighv2-6	immunoglobulin heavy variable 2-6 [Source:MGI Symbol;Acc:MGI:4439518]	GO:0003823;GO:0034987;GO:0006910;GO:0006911;GO:0006958;GO:0042742;GO:0045087;GO:0050853;GO:0050871;GO:0009897;GO:0042571;GO:0072562	-	-
ENSMUSG00000025745	534.188	191.331	1.48128	0.00149783	0.281526	up	Hadha	hydroxyacyl-Coenzyme A dehydrogenase/3-ketoacyl-Coenzyme A thiolase/enoyl-Coenzyme A hydratase (trifunctional protein), alpha subunit [Source:MGI Symbol;Acc:MGI:2135593]	GO:0003824;GO:0008152;GO:0055114;GO:0016491;GO:0005739;GO:0032868;GO:0031012;GO:0006629;GO:0006631;GO:0006635;GO:0005759;GO:0016829;GO:0005743;GO:0003857;GO:0042645;GO:0016509;GO:0004300;GO:0000062;GO:0003988;GO:0016508;GO:0032403;GO:0051287;GO:0042493;GO:0016507	K07515-ko01200 Carbon metabolism;ko01212 Fatty acid metabolism;ko00640 Propanoate metabolism;ko00650 Butanoate metabolism;ko00062 Fatty acid elongation;ko00071 Fatty acid degradation;ko01040 Biosynthesis of unsaturated fatty acids;ko00280 Valine, leucine and isoleucine degradation;ko00310 Lysine degradation;ko00380 Tryptophan metabolism;ko00410 beta-Alanine metabolism;ko00627 Aminobenzoate degrad…	KOG1683-Hydroxyacyl-CoA dehydrogenase/enoyl-CoA hydratase[I]
ENSMUSG00000040485	0.894136	0.026557	5.07333	0.00150475	0.281526	up	Lrrc52	leucine rich repeat containing 52 [Source:MGI Symbol;Acc:MGI:1924118]	GO:0016020;GO:0016021;GO:0005886;GO:0005575;GO:0006810;GO:0006811;GO:0071805;GO:0005267;GO:0006813;GO:0022414	-	KOG0619-FOG: Leucine rich repeat[R]
ENSMUSG00000020672	0.555301	2.57657	-2.21411	0.0015058	0.281526	down	Sntg2	syntrophin, gamma 2 [Source:MGI Symbol;Acc:MGI:1919541]	GO:0005198;GO:0016020;GO:0005886;GO:0005737;GO:0003779;GO:0005856;GO:0042383;GO:0030165;GO:0097109	-	KOG3549-Syntrophins (type gamma)[W]
ENSMUSG00000011154	0.451439	0.0001	12.1403	0.00153097	0.282901	up	Cfap161	cilia and flagella associated protein 161 [Source:MGI Symbol;Acc:MGI:1922806]	GO:0016020;GO:0003674;GO:0008150;GO:0005575	-	-
ENSMUSG00000095682	5.00719	0.331439	3.91718	0.00154534	0.282901	up	Igkv3-1	immunoglobulin kappa variable 3-1 [Source:MGI Symbol;Acc:MGI:1330851]	GO:0002377;GO:0006955;GO:0005615	-	-
ENSMUSG00000074623	1.74227	0.126444	3.7844	0.00156929	0.282901	up	Gm826	predicted gene 826 [Source:MGI Symbol;Acc:MGI:2685672]	GO:0003674;GO:0008150;GO:0005575	-	-
ENSMUSG00000025779	0.0001	1.63429	-13.9964	0.00157191	0.282901	down	Ly96	lymphocyte antigen 96 [Source:MGI Symbol;Acc:MGI:1341909]	GO:0005576;GO:0005615;GO:0002376;GO:0045087;GO:0032496;GO:0005515;GO:0006954;GO:0032760;GO:0031226;GO:0071222;GO:0031666;GO:0031663;GO:0034142;GO:0046696;GO:0001875;GO:0032497	K05400-ko04064 NF-kappa B signaling pathway;ko04620 Toll-like receptor signaling pathway;ko05130 Pathogenic Escherichia coli infection;ko05133 Pertussis;ko05145 Toxoplasmosis	-
ENSMUSG00000043648	4.58054	0.840371	2.44642	0.00162419	0.289602	up	Pld6	phospholipase D family, member 6 [Source:MGI Symbol;Acc:MGI:2687283]	GO:0016020;GO:0016021;GO:0046872;GO:0016787;GO:0090305;GO:0003824;GO:0006629;GO:0016042;GO:0005739;GO:0090502;GO:0004518;GO:0004519;GO:0042803;GO:0005515;GO:0007283;GO:0030154;GO:0051321;GO:0005789;GO:0043046;GO:0005741;GO:0004630;GO:0006655;GO:0007286;GO:0008053;GO:0034587;GO:0004521;GO:0035755;GO:0010636;GO:0030719	-	-
ENSMUSG00000104679	1.62555	0.0001	13.9886	0.00167117	0.295245	up	Igkv4-60	immunoglobulin kappa variable 4-60 [Source:MGI Symbol;Acc:MGI:3708737]	-	-	-
ENSMUSG00000103749	0.549045	2.87048	-2.3863	0.00176066	0.308227	down	Pcdhgb5	protocadherin gamma subfamily B, 5 [Source:MGI Symbol;Acc:MGI:1935196]	GO:0016020;GO:0016021;GO:0003674;GO:0005886;GO:0005509;GO:0070062;GO:0007155;GO:0007156;GO:0005887;GO:0007267;GO:0007399	-	-
ENSMUSG00000022383	13.2354	2.8477	2.21653	0.00178266	0.309268	up	Ppara	peroxisome proliferator activated receptor alpha [Source:MGI Symbol;Acc:MGI:104740]	GO:0005634;GO:0003700;GO:0006355;GO:0008270;GO:0046872;GO:0003677;GO:0043565;GO:0005654;GO:0005515;GO:0010468;GO:0006366;GO:0045944;GO:0006351;GO:0008289;GO:0000978;GO:0001077;GO:0045893;GO:0003707;GO:0043401;GO:0000122;GO:0004879;GO:0030522;GO:0008134;GO:0001078;GO:0004872;GO:0001190;GO:0048511;GO:0032922;GO:0046982;GO:0007623;GO:0010891;GO:0070166;GO:0008144;GO:0006629;GO:0006631;GO:0050728;GO:…	K07294-ko04024 cAMP signaling pathway;ko04922 Glucagon signaling pathway;ko04920 Adipocytokine signaling pathway;ko03320 PPAR signaling pathway;ko04932 Non-alcoholic fatty liver disease (NAFLD);ko04931 Insulin resistance;ko05160 Hepatitis C	KOG3575-FOG: Hormone receptors[T]
ENSMUSG00000027887	0.244768	1.81086	-2.88719	0.00181907	0.312767	down	Sypl2	synaptophysin-like 2 [Source:MGI Symbol;Acc:MGI:1328311]	GO:0016020;GO:0016021;GO:0005215;GO:0006810;GO:0008021;GO:0006874;GO:0030285;GO:0021762	-	-
ENSMUSG00000005338	8.10308	21.4055	-1.40144	0.00187622	0.319738	down	Cadm3	cell adhesion molecule 3 [Source:MGI Symbol;Acc:MGI:2137858]	GO:0016020;GO:0016021;GO:0005886;GO:0005515;GO:0030054;GO:0005911;GO:0007155;GO:0005887;GO:0005102;GO:0004872;GO:0050839;GO:0008037;GO:0005913;GO:0008104;GO:0042803;GO:0007156;GO:0007157	K06780-ko04514 Cell adhesion molecules (CAMs)	-
ENSMUSG00000054204	1.6339	7.6393	-2.22512	0.00189525	0.320147	down	Fam150b	family with sequence similarity 150, member B [Source:MGI Symbol;Acc:MGI:3697448]	GO:0005575;GO:0061098;GO:0005576;GO:0030971;GO:0010976;GO:0070374;GO:0030298;GO:0070378	-	-
ENSMUSG00000104346	0.458469	2.58185	-2.49351	0.00201101	0.336748	down	Pcdhga3	protocadherin gamma subfamily A, 3 [Source:MGI Symbol;Acc:MGI:1935215]	GO:0016020;GO:0016021;GO:0005886;GO:0005509;GO:0005515;GO:0005622;GO:0007155;GO:0007156;GO:0005887;GO:0007267;GO:0007399;GO:0008333;GO:0060989	-	-
ENSMUSG00000042895	0.00839933	0.618744	-6.20292	0.00212128	0.351354	down	Abra	actin-binding Rho activating protein [Source:MGI Symbol;Acc:MGI:2444891]	GO:0006810;GO:0015031;GO:0005737;GO:0006355;GO:0005886;GO:0045944;GO:0006351;GO:0003779;GO:0005856;GO:0045893;GO:0030017;GO:0030016;GO:0000060;GO:0015629;GO:0035025;GO:0051091	-	KOG3376-Uncharacterized conserved protein[S]
ENSMUSG00000075595	24.6609	7.05046	1.80643	0.0021359	0.351354	up	Zfp652	zinc finger protein 652 [Source:MGI Symbol;Acc:MGI:2442221]	GO:0046872;GO:0008150;GO:0003677;GO:0005634;GO:0003676;GO:0006355;GO:0006351	-	KOG1721-FOG: Zn-finger[R]
ENSMUSG00000005299	125.665	38.1877	1.71841	0.00215497	0.351354	up	Letm1	leucine zipper-EF-hand containing transmembrane protein 1 [Source:MGI Symbol;Acc:MGI:1932557]	GO:0016020;GO:0016021;GO:0046872;GO:0043022;GO:0005739;GO:0005743;GO:0042407;GO:0006875;GO:0015369;GO:0006851	K17800-ko04139 Regulation of mitophagy - yeast	KOG1043-Ca2+-binding transmembrane protein LETM1/MRS7[S]
ENSMUSG00000025739	0.738016	0.0001	12.8494	0.00217122	0.351354	up	Gng13	guanine nucleotide binding protein (G protein), gamma 13 [Source:MGI Symbol;Acc:MGI:1925616]	GO:0016020;GO:0005886;GO:0004871;GO:0007186;GO:0005834;GO:0007165;GO:0030425;GO:0031681;GO:0007200;GO:0050909	K04547-ko04014 Ras signaling pathway;ko04151 PI3K-Akt signaling pathway;ko04062 Chemokine signaling pathway;ko04724 Glutamatergic synapse;ko04727 GABAergic synapse;ko04725 Cholinergic synapse;ko04728 Dopaminergic synapse;ko04726 Serotonergic synapse;ko04723 Retrograde endocannabinoid signaling;ko04745 Phototransduction - fly;ko04740 Olfactory transduction;ko04742 Taste transduction;ko04713 Circad…	KOG4119-G protein gamma subunit[T]
ENSMUSG00000076540	3.39114	0.0001	15.0495	0.00224925	0.355891	up	Igkv4-80	immunoglobulin kappa variable 4-80 [Source:MGI Symbol;Acc:MGI:4439653]	GO:0002377;GO:0006955;GO:0005615	-	-
ENSMUSG00000076471	2.04998	0.0001	14.3233	0.00224993	0.355891	up	Trbv14	T cell receptor beta, variable 14 [Source:MGI Symbol;Acc:MGI:98587]	-	-	-
ENSMUSG00000096594	18.289	1.00025	4.19255	0.00225879	0.355891	up	Igkv8-19	immunoglobulin kappa variable 8-19 [Source:MGI Symbol;Acc:MGI:1330844]	GO:0002377;GO:0006955;GO:0005615	-	-
ENSMUSG00000028841	0.022095	0.675225	-4.93358	0.00227318	0.355891	down	Cnksr1	connector enhancer of kinase suppressor of Ras 1 [Source:MGI Symbol;Acc:MGI:2670958]	GO:0007265;GO:0030674;GO:0005938;GO:0007266	-	-
ENSMUSG00000113529	3.20099	0.235782	3.76299	0.00232479	0.361036	up	AC159649.3	-	-	-	-
ENSMUSG00000040287	1.0845	5.12272	-2.23988	0.00240807	0.370978	down	Stac3	SH3 and cysteine rich domain 3 [Source:MGI Symbol;Acc:MGI:3606571]	GO:0046872;GO:0005654;GO:0005829;GO:0035556;GO:0042802;GO:0048741;GO:0003009;GO:0007274	-	-
ENSMUSG00000095700	4.71969	0.128954	5.19376	0.00243997	0.372909	up	Ighv10-3	immunoglobulin heavy variable V10-3 [Source:MGI Symbol;Acc:MGI:3648785]	GO:0003823;GO:0034987;GO:0006910;GO:0006911;GO:0006958;GO:0042742;GO:0045087;GO:0050853;GO:0050871;GO:0009897;GO:0042571;GO:0072562	-	-
ENSMUSG00000086541	0.0001	1.01427	-13.3082	0.00254239	0.384353	down	Has2os	hyaluronan synthase 2, opposite strand [Source:MGI Symbol;Acc:MGI:3643465]	-	-	-
ENSMUSG00000057137	20.5266	70.3386	-1.77682	0.00255477	0.384353	down	Tmem140	transmembrane protein 140 [Source:MGI Symbol;Acc:MGI:1915737]	GO:0016020;GO:0016021;GO:0003674;GO:0008150;GO:0005575	-	-
ENSMUSG00000018574	871.562	270.599	1.68745	0.00260794	0.385569	up	Acadvl	acyl-Coenzyme A dehydrogenase, very long chain [Source:MGI Symbol;Acc:MGI:895149]	GO:0016020;GO:0005634;GO:0005829;GO:0055114;GO:0016491;GO:0050660;GO:0008152;GO:0009409;GO:0006629;GO:0003995;GO:0016627;GO:0005739;GO:0005743;GO:0005730;GO:0006631;GO:0009062;GO:0001659;GO:0042645;GO:0033539;GO:0030855;GO:0045717;GO:0046322;GO:0090181	K09479-ko01212 Fatty acid metabolism;ko00071 Fatty acid degradation	KOG0137-Very-long-chain acyl-CoA dehydrogenase[I]
ENSMUSG00000035606	0.0654603	0.553789	-3.08064	0.00261643	0.385569	down	Ky	kyphoscoliosis peptidase [Source:MGI Symbol;Acc:MGI:96709]	-	-	-
ENSMUSG00000040666	0.374634	2.73666	-2.86886	0.00262292	0.385569	down	Sh3bgr	SH3-binding domain glutamic acid-rich protein [Source:MGI Symbol;Acc:MGI:1354740]	GO:0003674;GO:0008150;GO:0005737;GO:0017124;GO:0005829	-	KOG4023-Uncharacterized conserved protein[S]
ENSMUSG00000024525	60.8963	14.6956	2.05097	0.00273734	0.399341	up	Impa2	inositol (myo)-1(or 4)-monophosphatase 2 [Source:MGI Symbol;Acc:MGI:2149728]	GO:0046872;GO:0016787;GO:0005737;GO:0042803;GO:0007165;GO:0046854;GO:0008934;GO:0046855;GO:0006020;GO:0052832;GO:0052833;GO:0052834;GO:0006021	K01092-ko00562 Inositol phosphate metabolism;ko00521 Streptomycin biosynthesis;ko04070 Phosphatidylinositol signaling system	KOG2951-Inositol monophosphatase[G]
ENSMUSG00000053390	0.461333	1.91359	-2.0524	0.00275977	0.399586	down	Zfp952	zinc finger protein 952 [Source:MGI Symbol;Acc:MGI:2441928]	GO:0006355;GO:0046872;GO:0005622;GO:0003674;GO:0008150;GO:0005575;GO:0003676	-	-
ENSMUSG00000060600	25.2317	132.95	-2.39757	0.00282516	0.406001	down	Eno3	enolase 3, beta muscle [Source:MGI Symbol;Acc:MGI:95395]	GO:0000287;GO:0004634;GO:0006096;GO:0000015;GO:0046872;GO:0005615;GO:0005829;GO:0005737;GO:0005886;GO:0016020;GO:0070062;GO:0016829;GO:0042803;GO:0046982;GO:0007568;GO:0042493;GO:0043403	K01689-ko01200 Carbon metabolism;ko01230 Biosynthesis of amino acids;ko00010 Glycolysis / Gluconeogenesis;ko00680 Methane metabolism;ko03018 RNA degradation;ko04066 HIF-1 signaling pathway	KOG2670-Enolase[G]
ENSMUSG00000093896	20.1635	1.74057	3.53412	0.0029253	0.417255	up	Ighv1-76	immunoglobulin heavy variable 1-76 [Source:MGI Symbol;Acc:MGI:4439737]	GO:0003823;GO:0034987;GO:0006910;GO:0006911;GO:0006958;GO:0042742;GO:0045087;GO:0050853;GO:0050871;GO:0009897;GO:0042571;GO:0072562	-	-
ENSMUSG00000096768	70.8162	235.916	-1.73612	0.00297448	0.417255	down	Erdr1	erythroid differentiation regulator 1 [Source:MGI Symbol;Acc:MGI:2384747]	GO:0003674;GO:0005575;GO:0008285;GO:0030336;GO:0035019	-	-
ENSMUSG00000053877	11.0052	5.0427	1.12592	0.00299014	0.417255	up	Srcap	Snf2-related CREBBP activator protein [Source:MGI Symbol;Acc:MGI:2444036]	GO:0003674;GO:0008150;GO:0005634;GO:0005654;GO:0005794;GO:0016604;GO:0043234;GO:0048471;GO:0005524;GO:0003677	-	KOG0391-SNF2 family DNA-dependent ATPase[R]
ENSMUSG00000039699	2.15675	9.05983	-2.07062	0.00304878	0.422377	down	Batf2	basic leucine zipper transcription factor, ATF-like 2 [Source:MGI Symbol;Acc:MGI:1921731]	GO:0003700;GO:0006355;GO:0003677;GO:0043565;GO:0005634;GO:0006351;GO:0006357;GO:0030154;GO:0042832;GO:0043011	-	KOG1414-Transcriptional activator FOSB/c-Fos and related bZIP transcription factors[K]
ENSMUSG00000078486	7.54606	1.50518	2.32579	0.00313787	0.431613	up	Perm1	PPARGC1 and ESRR induced regulator, muscle 1 [Source:MGI Symbol;Acc:MGI:1921433]	GO:0003674;GO:0005634;GO:0005737;GO:0006355;GO:0006351;GO:0005654;GO:0007005;GO:0014850	-	-
ENSMUSG00000092356	1.57149	0.100174	3.97155	0.00326212	0.441184	up	Gm20532	predicted gene 20532 [Source:MGI Symbol;Acc:MGI:5141997]	-	-	-
ENSMUSG00000031111	0.0001	0.19268	-10.912	0.00328323	0.441184	down	Igsf1	immunoglobulin superfamily, member 1 [Source:MGI Symbol;Acc:MGI:2147913]	GO:0016020;GO:0016021;GO:0005576;GO:0006355;GO:0004872;GO:0007165;GO:0034711;GO:0015026	-	-
ENSMUSG00000103793	0.618672	2.76517	-2.16012	0.0033078	0.441184	down	Pcdhga6	protocadherin gamma subfamily A, 6 [Source:MGI Symbol;Acc:MGI:1935218]	GO:0016020;GO:0016021;GO:0003674;GO:0005886;GO:0005509;GO:0007155;GO:0007156;GO:0005887;GO:0007267;GO:0007399	-	-
ENSMUSG00000068606	0.194487	1.4794	-2.92727	0.00333809	0.441184	down	Gm4841	predicted gene 4841 [Source:MGI Symbol;Acc:MGI:3643814]	GO:0016020;GO:0005525;GO:0003924;GO:0006952;GO:0035458;GO:0005789	-	-
ENSMUSG00000086863	1.39613	0.0001	13.7691	0.00334234	0.441184	up	Gm15543	predicted gene 15543 [Source:MGI Symbol;Acc:MGI:3782992]	-	-	-
ENSMUSG00000105096	1.892	11.5616	-2.61135	0.00336633	0.441184	down	Gbp10	guanylate-binding protein 10 [Source:MGI Symbol;Acc:MGI:4359647]	GO:0003674;GO:0000166;GO:0031410;GO:0070062;GO:0003924;GO:0005525;GO:0071346;GO:0042832;GO:0050830;GO:0071222	-	KOG2037-Guanylate-binding protein[R]
ENSMUSG00000026407	4.56758	15.1324	-1.72813	0.00339373	0.441184	down	Cacna1s	calcium channel, voltage-dependent, L type, alpha 1S subunit [Source:MGI Symbol;Acc:MGI:88294]	GO:0055085;GO:0016020;GO:0016021;GO:0006811;GO:0005216;GO:0070588;GO:0005244;GO:0005245;GO:0005262;GO:0006816;GO:0034765;GO:0005891;GO:0008331;GO:0006936;GO:0005737;GO:0005886;GO:0030315;GO:0031674	-	-
ENSMUSG00000017412	0.0123273	0.105534	-3.09778	0.00340797	0.441184	down	Cacnb4	calcium channel, voltage-dependent, beta 4 subunit [Source:MGI Symbol;Acc:MGI:103301]	GO:0005515;GO:0006810;GO:0006811;GO:0070588;GO:0005886;GO:0005244;GO:0005245;GO:0005262;GO:0006816;GO:0034765;GO:0005891;GO:0045202;GO:0006874;GO:0050852;GO:0007628;GO:0007214;GO:0019227;GO:0042391;GO:0007528;GO:0014051;GO:0048536;GO:1901385;GO:0050877;GO:0035249;GO:0048538;GO:0008331;GO:0050908;GO:0048541;GO:0048747;GO:0046058;GO:0019901	K04865-ko04010 MAPK signaling pathway;ko04921 Oxytocin signaling pathway;ko04260 Cardiac muscle contraction;ko04261 Adrenergic signaling in cardiomyocytes;ko05410 Hypertrophic cardiomyopathy (HCM);ko05412 Arrhythmogenic right ventricular cardiomyopathy (ARVC);ko05414 Dilated cardiomyopathy (DCM)	KOG3812-L-type voltage-dependent Ca2+ channel, beta subunit[PT]
ENSMUSG00000073752	2.13101	0.15868	3.74735	0.00341363	0.441184	up	Gm10570	predicted gene 10570 [Source:MGI Symbol;Acc:MGI:3642427]	GO:0003674;GO:0008150;GO:0005575	-	-
ENSMUSG00000036040	0.745517	3.6055	-2.27389	0.00353321	0.450432	down	Adamtsl2	ADAMTS-like 2 [Source:MGI Symbol;Acc:MGI:1925044]	GO:0008270;GO:0006508;GO:0005576;GO:0005578;GO:0008237;GO:0004222;GO:0008233;GO:0030512;GO:0031012;GO:0030198;GO:0060481;GO:0050436	-	-
ENSMUSG00000052485	2.78887	0.436144	2.6768	0.00354831	0.450432	up	Tmem171	transmembrane protein 171 [Source:MGI Symbol;Acc:MGI:2685751]	GO:0016020;GO:0016021;GO:0003674;GO:0008150;GO:0005575	-	-
ENSMUSG00000087236	0.295948	0.0001	11.5311	0.00355537	0.450432	up	Gm1305	predicted gene 1305 [Source:MGI Symbol;Acc:MGI:2686151]	GO:0005524;GO:0007018;GO:0000166;GO:0008017;GO:0003774;GO:0003777;GO:0005874	-	-
ENSMUSG00000106738	0.0609027	1.42206	-4.54534	0.00371965	0.468165	down	Gm5	predicted gene 5 [Source:MGI Symbol;Acc:MGI:2684851]	-	-	-
ENSMUSG00000093838	3.32651	0.0001	15.0217	0.0037684	0.471221	up	Ighv3-1	immunoglobulin heavy variable 3-1 [Source:MGI Symbol;Acc:MGI:4439534]	GO:0003823;GO:0034987;GO:0006910;GO:0006911;GO:0006958;GO:0042742;GO:0045087;GO:0050853;GO:0050871;GO:0009897;GO:0042571;GO:0072562	-	-
ENSMUSG00000102742	0.826715	3.27676	-1.98681	0.00397823	0.491446	down	Pcdhga11	protocadherin gamma subfamily A, 11 [Source:MGI Symbol;Acc:MGI:1935228]	GO:0016020;GO:0016021;GO:0003674;GO:0005886;GO:0005509;GO:0007155;GO:0007156;GO:0005887;GO:0007267;GO:0007399	-	-
ENSMUSG00000031781	47.4268	17.5911	1.43086	0.00398118	0.491446	up	Ciapin1	cytokine induced apoptosis inhibitor 1 [Source:MGI Symbol;Acc:MGI:1922083]	GO:0046872;GO:0005634;GO:0005654;GO:0005737;GO:0051536;GO:0008152;GO:0032259;GO:0008168;GO:0005739;GO:0005730;GO:0043066;GO:0016226;GO:0006915;GO:0030097;GO:0005515;GO:0051537;GO:0005758;GO:0009055	-	KOG4020-Protein DRE2, required for cell viability[S]
ENSMUSG00000029712	0.168353	1.41939	-3.07571	0.00408474	0.495709	down	Actl6b	actin-like 6B [Source:MGI Symbol;Acc:MGI:1933548]	GO:0005634;GO:0005515;GO:0006355;GO:0006351;GO:0016569;GO:0005730;GO:0006338;GO:0007399;GO:0016514;GO:0071565;GO:0090544;GO:0006333;GO:0070603;GO:0021510;GO:0043044;GO:0071564	-	KOG0679-Actin-related protein - Arp4p/Act3p[Z]
ENSMUSG00000051456	0.0001	0.773578	-12.9173	0.00409225	0.495709	down	Hspb3	heat shock protein 3 [Source:MGI Symbol;Acc:MGI:1928479]	GO:0005634;GO:0005737;GO:0016607	-	KOG3591-Alpha crystallins[O]
ENSMUSG00000047534	0.0001	0.114683	-10.1634	0.00409529	0.495709	down	Mis18bp1	MIS18 binding protein 1 [Source:MGI Symbol;Acc:MGI:2145099]	GO:0003677;GO:0005634;GO:0005694;GO:0007049;GO:0051301;GO:0005515;GO:0000775;GO:0000778	-	-
ENSMUSG00000042529	0.138543	0.857511	-2.62983	0.00411868	0.495709	down	Kcnj12	potassium inwardly-rectifying channel, subfamily J, member 12 [Source:MGI Symbol;Acc:MGI:108495]	GO:0016020;GO:0016021;GO:0005886;GO:0006810;GO:0006811;GO:0006813;GO:0005244;GO:0034765;GO:0005242;GO:0005887;GO:0051289;GO:0031224;GO:0010107;GO:0071805;GO:0098655	K05005-ko04921 Oxytocin signaling pathway;ko04725 Cholinergic synapse	KOG3827-Inward rectifier K+ channel[P]
ENSMUSG00000064247	0.243376	1.13908	-2.22661	0.00421079	0.497833	down	Plcxd1	phosphatidylinositol-specific phospholipase C, X domain containing 1 [Source:MGI Symbol;Acc:MGI:2685422]	GO:0008081;GO:0006629	-	KOG4306-Glycosylphosphatidylinositol-specific phospholipase C[T]
ENSMUSG00000037035	8.56385	27.7028	-1.6937	0.00421967	0.497833	down	Inhbb	inhibin beta-B [Source:MGI Symbol;Acc:MGI:96571]	GO:0008083;GO:0005576;GO:0071944;GO:0048471;GO:0042803;GO:0005125;GO:0005179;GO:0001654;GO:0005615;GO:0009612;GO:0032869;GO:0045444;GO:2001235;GO:0005160;GO:0010862;GO:0043408;GO:0060395;GO:0009267;GO:0046881;GO:0048599;GO:0046676;GO:0032924;GO:0044320;GO:0060279;GO:0046882;GO:0048178	K04667-ko04350 TGF-beta signaling pathway;ko04060 Cytokine-cytokine receptor interaction;ko04550 Signaling pathways regulating pluripotency of stem cells	KOG3900-Transforming growth factor beta, bone morphogenetic protein and related proteins[T]
ENSMUSG00000057729	11.5106	48.4062	-2.07223	0.00422867	0.497833	down	Prtn3	proteinase 3 [Source:MGI Symbol;Acc:MGI:893580]	GO:0016787;GO:0008233;GO:0006508;GO:0004252;GO:0008236;GO:0019899;GO:0050765;GO:0097029;GO:0005615;GO:0005829;GO:0005886;GO:0031012;GO:0070062	-	-
ENSMUSG00000098530	0.0001	1.67053	-14.028	0.00425936	0.497833	down	Gm28051	predicted gene, 28051 [Source:MGI Symbol;Acc:MGI:5547787]	-	-	-
ENSMUSG00000084184	0.619026	0.0001	12.5958	0.00426559	0.497833	up	Gm13474	predicted gene 13474 [Source:MGI Symbol;Acc:MGI:3652316]	-	-	-
ENSMUSG00000025216	0.145017	1.14865	-2.98564	0.00433391	0.50276	down	Lbx1	ladybird homeobox homolog 1 (Drosophila) [Source:MGI Symbol;Acc:MGI:104867]	GO:0006355;GO:0003677;GO:0043565;GO:0005634;GO:0005515;GO:0007275;GO:0006351;GO:0048663;GO:0008285;GO:0007399;GO:0030154;GO:0007517;GO:0003700;GO:0005667;GO:0001947;GO:0045665;GO:0048664;GO:0021522;GO:0021920	-	KOG0488-Transcription factor BarH and related HOX domain proteins[R]
ENSMUSG00000024978	65.3971	24.3544	1.42504	0.00438251	0.505354	up	Gpam	glycerol-3-phosphate acyltransferase, mitochondrial [Source:MGI Symbol;Acc:MGI:109162]	GO:0016020;GO:0016021;GO:0016740;GO:0008374;GO:0008152;GO:0006629;GO:0005886;GO:0005739;GO:0008654;GO:0016746;GO:0006641;GO:0005743;GO:0051607;GO:0040018;GO:0016024;GO:0005741;GO:0009749;GO:0006631;GO:0050707;GO:0006637;GO:0055089;GO:0042104;GO:0019432;GO:0055091;GO:0044255;GO:0004366;GO:0006650;GO:0070236;GO:0070970	K00629-ko00561 Glycerolipid metabolism;ko00564 Glycerophospholipid metabolism	KOG3729-Mitochondrial glycerol-3-phosphate acyltransferase GPAT[I]
ENSMUSG00000030137	53.9404	12.3685	2.1247	0.00448724	0.513778	up	Tuba8	tubulin, alpha 8 [Source:MGI Symbol;Acc:MGI:1858225]	GO:0015630;GO:0005737;GO:0000166;GO:0005874;GO:0003924;GO:0005200;GO:0005525;GO:0007017;GO:0005856;GO:0000226	K07374-ko04145 Phagosome;ko04210 Apoptosis;ko04540 Gap junction;ko05130 Pathogenic Escherichia coli infection	KOG1376-Alpha tubulin[Z]
ENSMUSG00000032854	0.0750487	0.861511	-3.52097	0.00451844	0.513778	down	Ugt8a	UDP galactosyltransferase 8A [Source:MGI Symbol;Acc:MGI:109522]	GO:0016020;GO:0016021;GO:0016740;GO:0016757;GO:0008152;GO:0006629;GO:0006665;GO:0016758;GO:0043231;GO:0015020;GO:0002175;GO:0007010;GO:0030913;GO:0048812;GO:0042552;GO:0008120;GO:0047263;GO:0006682;GO:0009247;GO:0008489	K04628-ko00565 Ether lipid metabolism;ko00600 Sphingolipid metabolism	KOG1192-UDP-glucuronosyl and UDP-glucosyl transferase[GC]
ENSMUSG00000006542	0.191528	1.52118	-2.98956	0.00453561	0.513778	down	Prkag3	protein kinase, AMP-activated, gamma 3 non-catatlytic subunit [Source:MGI Symbol;Acc:MGI:1891343]	GO:0005615;GO:0000166;GO:0005524;GO:0006468;GO:0006629;GO:0019901;GO:0006631;GO:0006633;GO:0015758;GO:0005829;GO:0005654;GO:0061024;GO:0007005;GO:0005978;GO:0004679;GO:0031588	K07200-ko04068 FoxO signaling pathway;ko04152 AMPK signaling pathway;ko04910 Insulin signaling pathway;ko04922 Glucagon signaling pathway;ko04920 Adipocytokine signaling pathway;ko04921 Oxytocin signaling pathway;ko04211 Longevity regulating pathway - mammal;ko04213 Longevity regulating pathway - multiple species;ko04710 Circadian rhythm;ko05410 Hypertrophic cardiomyopathy (HCM);ko04932 Non-alcoh…	KOG1764-5'-AMP-activated protein kinase, gamma subunit[C]
ENSMUSG00000017386	186.496	47.481	1.97372	0.00461882	0.520144	up	Traf4	TNF receptor associated factor 4 [Source:MGI Symbol;Acc:MGI:1202880]	GO:0016020;GO:0008270;GO:0046872;GO:0005886;GO:0005634;GO:0007165;GO:0005737;GO:0030054;GO:0007275;GO:0042981;GO:0005856;GO:0006915;GO:0045860;GO:0042802;GO:0048471;GO:0031625;GO:0046330;GO:0005923;GO:0019901;GO:0007250;GO:0007585;GO:0030323;GO:0050699;GO:0005164;GO:0031996;GO:0090073	K09848-ko04214 Apoptosis - fly;ko05200 Pathways in cancer;ko05222 Small cell lung cancer	KOG0297-TNF receptor-associated factor[T]
ENSMUSG00000076532	13.5909	1.07866	3.65532	0.00475816	0.53272	up	Igkv4-91	immunoglobulin kappa chain variable 4-91 [Source:MGI Symbol;Acc:MGI:3642277]	GO:0002377;GO:0006955;GO:0005615	-	-
ENSMUSG00000076939	30.0874	1.84261	4.02933	0.00483807	0.538536	up	Iglv3	immunoglobulin lambda variable 3 [Source:MGI Symbol;Acc:MGI:3645509]	GO:0002377;GO:0006955;GO:0005615	-	-
ENSMUSG00000060240	3.98947	0.761958	2.38841	0.0051594	0.571004	up	Cend1	cell cycle exit and neuronal differentiation 1 [Source:MGI Symbol;Acc:MGI:1929898]	GO:0016020;GO:0016021;GO:0005515;GO:0030154;GO:0007628;GO:0021702;GO:0030182;GO:0021549;GO:0021686;GO:0021933;GO:0021941	-	-
ENSMUSG00000022371	7.88041	26.8873	-1.77058	0.00519499	0.571657	down	Col14a1	collagen, type XIV, alpha 1 [Source:MGI Symbol;Acc:MGI:1341272]	GO:0005615;GO:0048873;GO:0003723;GO:0005578;GO:0005576;GO:0070062;GO:0031012;GO:0007155;GO:0005581;GO:0030199;GO:0005614;GO:0003229;GO:0061050	K08133-ko04974 Protein digestion and absorption	KOG3544-Collagens (type IV and type XIII), and related proteins[W]
ENSMUSG00000045102	50.5361	11.4722	2.13917	0.00538996	0.587648	up	Poln	DNA polymerase N [Source:MGI Symbol;Acc:MGI:2675617]	GO:0003677;GO:0003887;GO:0006260;GO:0006261;GO:0071897;GO:0030332;GO:0000724;GO:0019985;GO:0036297;GO:0005634;GO:0005654	-	-
ENSMUSG00000066058	1.75555	6.50571	-1.88978	0.00540134	0.587648	down	Cldn19	claudin 19 [Source:MGI Symbol;Acc:MGI:3033992]	GO:0016020;GO:0016021;GO:0005886;GO:0005634;GO:0005737;GO:0030054;GO:0005198;GO:0005923;GO:0016323;GO:0043296;GO:0043297;GO:0019227;GO:0042802;GO:0016338	K06087-ko04514 Cell adhesion molecules (CAMs);ko04530 Tight junction;ko04670 Leukocyte transendothelial migration;ko05160 Hepatitis C	-
ENSMUSG00000067653	11.5957	63.5525	-2.45436	0.00555799	0.601293	down	Ankrd23	ankyrin repeat domain 23 [Source:MGI Symbol;Acc:MGI:1925571]	GO:0005634;GO:0005654;GO:0005829;GO:0031674;GO:0031432;GO:0009612;GO:0014704;GO:0015629;GO:0030016;GO:0006631;GO:0035994;GO:0060297	-	KOG0504-FOG: Ankyrin repeat[R]
ENSMUSG00000021974	1.01376	0.0689607	3.8778	0.00568662	0.608941	up	Fgf9	fibroblast growth factor 9 [Source:MGI Symbol;Acc:MGI:104723]	GO:0008083;GO:0005576;GO:0008543;GO:0005104;GO:0005615;GO:0007275;GO:0070062;GO:0001649;GO:0010628;GO:0000122;GO:0042472;GO:0002062;GO:0030154;GO:0008201;GO:0030178;GO:0048706;GO:0090263;GO:0008284;GO:0045880;GO:0030324;GO:0051781;GO:0008584;GO:0006606;GO:0001525;GO:0060979;GO:0007267;GO:0030949;GO:0043410;GO:0048566;GO:0050679;GO:0030326;GO:0002053;GO:0060484;GO:0045893;GO:0030238;GO:0060045;GO:…	K04358-ko04014 Ras signaling pathway;ko04015 Rap1 signaling pathway;ko04010 MAPK signaling pathway;ko04151 PI3K-Akt signaling pathway;ko04810 Regulation of actin cytoskeleton;ko05200 Pathways in cancer;ko05218 Melanoma;ko05224 Breast cancer	KOG3885-Fibroblast growth factor[T]
ENSMUSG00000032401	15.236	46.4007	-1.60666	0.00569192	0.608941	down	Lctl	lactase-like [Source:MGI Symbol;Acc:MGI:2183549]	GO:0016020;GO:0016021;GO:0004553;GO:0005975;GO:0005783;GO:0005789;GO:0005903;GO:0008422;GO:1901657	-	KOG0626-Beta-glucosidase, lactase phlorizinhydrolase, and related proteins[G]
ENSMUSG00000036334	0.126688	1.33788	-3.40059	0.00575239	0.61201	down	Igsf10	immunoglobulin superfamily, member 10 [Source:MGI Symbol;Acc:MGI:1923481]	GO:0003674;GO:0005575;GO:0005576;GO:0001503;GO:2001222	-	KOG0619-FOG: Leucine rich repeat[R]
ENSMUSG00000029659	3.33253	9.12672	-1.45348	0.00587385	0.621498	down	Medag	mesenteric estrogen dependent adipogenesis [Source:MGI Symbol;Acc:MGI:1917967]	GO:0003674;GO:0005737;GO:0045600	-	-
ENSMUSG00000108888	0.0001	0.320265	-11.6451	0.00598403	0.629697	down	Gm45231	predicted gene 45231 [Source:MGI Symbol;Acc:MGI:5753807]	-	-	-
ENSMUSG00000040373	0.116199	0.0001	10.1824	0.00608721	0.637073	up	Cacng5	calcium channel, voltage-dependent, gamma subunit 5 [Source:MGI Symbol;Acc:MGI:2157946]	GO:0016020;GO:0016021;GO:0005886;GO:0006810;GO:0006811;GO:0030054;GO:0045202;GO:0045211;GO:0005244;GO:0005262;GO:0006816;GO:0034765;GO:0070588;GO:0014069;GO:0032281;GO:2000311;GO:0016247;GO:0005245;GO:0019226	K04870-ko04010 MAPK signaling pathway;ko04921 Oxytocin signaling pathway;ko04260 Cardiac muscle contraction;ko04261 Adrenergic signaling in cardiomyocytes;ko05410 Hypertrophic cardiomyopathy (HCM);ko05412 Arrhythmogenic right ventricular cardiomyopathy (ARVC);ko05414 Dilated cardiomyopathy (DCM)	-
ENSMUSG00000037904	40.7506	7.80436	2.38447	0.00613672	0.638783	up	Ankrd9	ankyrin repeat domain 9 [Source:MGI Symbol;Acc:MGI:1921501]	GO:0003674;GO:0016787;GO:0005575	-	KOG0504-FOG: Ankyrin repeat[R]
ENSMUSG00000059213	0.455303	1.42432	-1.64538	0.00619179	0.640479	down	Ddn	dendrin [Source:MGI Symbol;Acc:MGI:108101]	GO:0016020;GO:0005886;GO:0005634;GO:0005737;GO:0045944;GO:0000978;GO:0005783;GO:0005789;GO:0030425;GO:0042995;GO:0043204;GO:0000982;GO:0032591	-	-
ENSMUSG00000047591	0.214019	1.71347	-3.00111	0.00621954	0.640479	down	Mafa	v-maf musculoaponeurotic fibrosarcoma oncogene family, protein A (avian) [Source:MGI Symbol;Acc:MGI:2673307]	GO:0005634;GO:0003700;GO:0006355;GO:0003677;GO:0043565;GO:0006366;GO:0045944;GO:0006351;GO:0030073;GO:0045893;GO:0000978;GO:0001077;GO:0009749;GO:0007263	K07595-ko04930 Type II diabetes mellitus;ko04950 Maturity onset diabetes of the young	-
ENSMUSG00000050777	52.5308	12.1918	2.10726	0.00633554	0.648954	up	Tmem37	transmembrane protein 37 [Source:MGI Symbol;Acc:MGI:2157899]	GO:0016020;GO:0016021;GO:0006810;GO:0006811;GO:0005262;GO:0005244;GO:0006816;GO:0034765;GO:0070588	-	-
ENSMUSG00000016257	160.588	62.9139	1.35191	0.00651181	0.663481	up	Prelid3b	PRELI domain containing 3B [Source:MGI Symbol;Acc:MGI:1913640]	GO:0005739	-	KOG3336-Predicted member of the intramitochondrial sorting protein family[U]
ENSMUSG00000035109	0.247483	0.775684	-1.64814	0.00678645	0.683913	down	Shc4	SHC (Src homology 2 domain containing) family, member 4 [Source:MGI Symbol;Acc:MGI:2655364]	GO:0016020;GO:0005886;GO:0010468;GO:0005622;GO:0030054;GO:0045202;GO:0045211;GO:0035556;GO:0008284;GO:0006915;GO:0030971;GO:0019904;GO:0048863;GO:0007169	K17449-ko04014 Ras signaling pathway;ko04012 ErbB signaling pathway;ko04072 Phospholipase D signaling pathway;ko04510 Focal adhesion;ko04650 Natural killer cell mediated cytotoxicity;ko04062 Chemokine signaling pathway;ko04910 Insulin signaling pathway;ko04915 Estrogen signaling pathway;ko04917 Prolactin signaling pathway;ko04722 Neurotrophin signaling pathway;ko05206 MicroRNAs in cancer;ko05214 …	KOG3697-Adaptor protein SHC and related proteins[T]
ENSMUSG00000047419	0.260447	1.25442	-2.26796	0.00682425	0.683913	down	Cmya5	cardiomyopathy associated 5 [Source:MGI Symbol;Acc:MGI:1923719]	-	-	-
ENSMUSG00000107486	2.17505	0.0001	14.4088	0.00690476	0.683913	up	Trbv4	T cell receptor beta, variable 10 [Source:MGI Symbol;Acc:MGI:98584]	-	-	-
ENSMUSG00000035296	0.0541127	1.11866	-4.36966	0.00691364	0.683913	down	Sgcg	sarcoglycan, gamma (dystrophin-associated glycoprotein) [Source:MGI Symbol;Acc:MGI:1346524]	GO:0016020;GO:0016021;GO:0005886;GO:0005654;GO:0005737;GO:0042383;GO:0005887;GO:0005856;GO:0016012;GO:0061024;GO:0007517;GO:0048738;GO:0055001;GO:0060047;GO:0016011	K12564-ko05410 Hypertrophic cardiomyopathy (HCM);ko05412 Arrhythmogenic right ventricular cardiomyopathy (ARVC);ko05414 Dilated cardiomyopathy (DCM);ko05416 Viral myocarditis	KOG3950-Gamma/delta sarcoglycan[Z]
ENSMUSG00000040966	2.74765	0.610856	2.16929	0.00693915	0.683913	up	Slc22a2	solute carrier family 22 (organic cation transporter), member 2 [Source:MGI Symbol;Acc:MGI:1335072]	GO:0055085;GO:0016020;GO:0016021;GO:0005215;GO:0006810;GO:0006811;GO:0070062;GO:0005887;GO:0022857;GO:0006812;GO:0015711;GO:0072488;GO:0005277;GO:0005329;GO:0005333;GO:0008513;GO:0008514;GO:0015101;GO:0015651;GO:0006836;GO:0015872;GO:0015874;GO:1901374;GO:0015695;GO:0015697	K08199-ko05231 Choline metabolism in cancer	KOG0255-Synaptic vesicle transporter SVOP and related transporters (major facilitator superfamily)[R]
ENSMUSG00000058153	0.02147	0.230516	-3.42447	0.00699355	0.683913	down	Sez6l	seizure related 6 homolog like [Source:MGI Symbol;Acc:MGI:1935121]	GO:0016020;GO:0016021;GO:0003674;GO:0005886;GO:0005783;GO:0005789;GO:0043025;GO:0008344;GO:0021680;GO:0090036;GO:0060074	-	-
ENSMUSG00000049422	2068.63	646.161	1.67871	0.00699647	0.683913	up	Chchd10	coiled-coil-helix-coiled-coil-helix domain containing 10 [Source:MGI Symbol;Acc:MGI:2143558]	GO:0003674;GO:0005634;GO:0005739;GO:0007005;GO:0005758;GO:0006119;GO:0006754;GO:2000984	-	KOG4090-Uncharacterized conserved protein[S]
ENSMUSG00000110588	0.927231	3.40816	-1.87799	0.00719093	0.699372	down	Gm45774	predicted gene 45774 [Source:MGI Symbol;Acc:MGI:5804889]	-	-	-
ENSMUSG00000011752	438.072	157.908	1.47208	0.00725938	0.699887	up	Pgam1	phosphoglycerate mutase 1 [Source:MGI Symbol;Acc:MGI:97552]	GO:0016787;GO:0005829;GO:0005737;GO:0016853;GO:0003824;GO:0016020;GO:0008152;GO:0070062;GO:0006096;GO:0019901;GO:0016868;GO:0045730;GO:0004082;GO:0004619;GO:0043209;GO:0046538;GO:0006094;GO:0043456;GO:0006110;GO:0005634	K01834-ko01200 Carbon metabolism;ko01230 Biosynthesis of amino acids;ko00010 Glycolysis / Gluconeogenesis;ko00680 Methane metabolism;ko00260 Glycine, serine and threonine metabolism;ko04922 Glucagon signaling pathway;ko05230 Central carbon metabolism in cancer	KOG0235-Phosphoglycerate mutase[G]
ENSMUSG00000026950	0.0689373	1.14989	-4.06006	0.00726891	0.699887	down	Neb	nebulin [Source:MGI Symbol;Acc:MGI:97292]	GO:0043234;GO:0005515;GO:0070062;GO:0003779;GO:0030832;GO:0045214;GO:0005865;GO:0030018;GO:0043292;GO:0030016	-	-
ENSMUSG00000022332	19.9269	6.12362	1.70226	0.00732855	0.702119	up	Khdrbs3	KH domain containing, RNA binding, signal transduction associated 3 [Source:MGI Symbol;Acc:MGI:1313312]	GO:0005634;GO:0003676;GO:0005654;GO:0006355;GO:0003723;GO:0006351;GO:0006397;GO:0017124;GO:0048024	-	KOG1588-RNA-binding protein Sam68 and related KH domain proteins[A]
ENSMUSG00000079434	0.016615	0.420891	-4.66289	0.00757874	0.722494	down	Neu2	neuraminidase 2 [Source:MGI Symbol;Acc:MGI:1344417]	GO:0004308;GO:0016787;GO:0016798;GO:0008152;GO:0005829;GO:0005737;GO:0006629;GO:0016042;GO:0005975;GO:0043231;GO:0016020;GO:0052794;GO:0052795;GO:0052796;GO:0006689;GO:0009313;GO:0051692;GO:1902494	K12357-ko00600 Sphingolipid metabolism;ko00511 Other glycan degradation	-
ENSMUSG00000085274	0.460601	0.0001	12.1693	0.00771364	0.731732	up	BC046401	cDNA sequence BC046401 [Source:MGI Symbol;Acc:MGI:2683561]	-	-	-
ENSMUSG00000022101	0.00326133	0.203717	-5.96496	0.00789987	0.745725	down	Fgf17	fibroblast growth factor 17 [Source:MGI Symbol;Acc:MGI:1202401]	GO:0008083;GO:0005576;GO:0007275;GO:0008543;GO:0005104;GO:0008284;GO:0005111;GO:0005105	K04358-ko04014 Ras signaling pathway;ko04015 Rap1 signaling pathway;ko04010 MAPK signaling pathway;ko04151 PI3K-Akt signaling pathway;ko04810 Regulation of actin cytoskeleton;ko05200 Pathways in cancer;ko05218 Melanoma;ko05224 Breast cancer	KOG3885-Fibroblast growth factor[T]
ENSMUSG00000055775	0.0149173	0.291502	-4.28844	0.00797679	0.749313	down	Myh8	myosin, heavy polypeptide 8, skeletal muscle, perinatal [Source:MGI Symbol;Acc:MGI:1339712]	GO:0005524;GO:0005515;GO:0005737;GO:0000166;GO:0003779;GO:0003774;GO:0016459;GO:0032982;GO:0046034;GO:0003009;GO:0016887;GO:0000146;GO:0030016;GO:0030049	K10352-ko04530 Tight junction	KOG0161-Myosin class II heavy chain[Z]
ENSMUSG00000068686	9.00089	21.5433	-1.2591	0.00824975	0.767466	down	Cd59b	CD59b antigen [Source:MGI Symbol;Acc:MGI:1888996]	GO:0001971;GO:0016020;GO:0005615;GO:0005886;GO:0009986;GO:0005576;GO:0005925;GO:0070062;GO:0031362;GO:0031225;GO:0007166;GO:0031982;GO:0001848;GO:0001775;GO:0045918;GO:0045916	K04008-ko04640 Hematopoietic cell lineage;ko04610 Complement and coagulation cascades	-
ENSMUSG00000079243	0.189984	0.798445	-2.07132	0.00856577	0.789938	down	Xirp1	xin actin-binding repeat containing 1 [Source:MGI Symbol;Acc:MGI:1333878]	GO:0003779;GO:0030036;GO:0007507;GO:0030054	-	-
ENSMUSG00000100261	0.740889	0.0001	12.855	0.00858733	0.789938	up	Gm6473	predicted gene 6473 [Source:MGI Symbol;Acc:MGI:3645176]	-	-	-
ENSMUSG00000109237	6.42107	0.914218	2.8122	0.00861437	0.789938	up	Gm44642	predicted gene 44642 [Source:MGI Symbol;Acc:MGI:5753218]	-	-	-
ENSMUSG00000091818	0.0001	0.842958	-13.0412	0.00867222	0.791474	down	Rpl19-ps4	ribosomal protein L19, pseudogene 4 [Source:MGI Symbol;Acc:MGI:3646824]	-	-	-
ENSMUSG00000034768	0.069645	0.814861	-3.54846	0.00876074	0.793281	down	Asb16	ankyrin repeat and SOCS box-containing 16 [Source:MGI Symbol;Acc:MGI:2654437]	GO:0008150;GO:0005634;GO:0035556;GO:0031625;GO:0005737;GO:0016567;GO:0004842;GO:0000151	-	KOG0504-FOG: Ankyrin repeat[R]
ENSMUSG00000057969	13.9831	35.8411	-1.35793	0.00880516	0.793281	down	Sema3b	sema domain, immunoglobulin domain (Ig), short basic domain, secreted, (semaphorin) 3B [Source:MGI Symbol;Acc:MGI:107561]	-	-	-
ENSMUSG00000024979	0.652487	0.100148	2.70382	0.00881806	0.793281	up	Tectb	tectorin beta [Source:MGI Symbol;Acc:MGI:109574]	GO:0016020;GO:0005886;GO:0005578;GO:0005576;GO:0007605;GO:0031225;GO:0005201	-	-
ENSMUSG00000018809	8.46759	3.22212	1.39394	0.0088568	0.793281	up	Smyd4	SET and MYND domain containing 4 [Source:MGI Symbol;Acc:MGI:2442796]	GO:0016740;GO:0046872;GO:0003674;GO:0008150;GO:0005575;GO:0008168;GO:0032259	-	KOG2084-Predicted histone tail methylase containing SET domain[B]
ENSMUSG00000001901	0.557392	0.039055	3.83511	0.00896426	0.797973	up	Kcnh6	potassium voltage-gated channel, subfamily H (eag-related), member 6 [Source:MGI Symbol;Acc:MGI:2684139]	GO:0055085;GO:0016020;GO:0016021;GO:0006811;GO:0006810;GO:0005216;GO:0005249;GO:0005267;GO:0006813;GO:0071805;GO:0005244;GO:0034765;GO:0042391;GO:0005887	-	KOG0498-K+-channel ERG and related proteins, contain PAS/PAC sensor domain[PT]
ENSMUSG00000082016	242.603	83.8699	1.53237	0.00899206	0.797973	up	Pgam1-ps2	phosphoglycerate mutase 1, pseudogene 2 [Source:MGI Symbol;Acc:MGI:3645709]	-	-	-
ENSMUSG00000026308	0.260574	1.2835	-2.30032	0.00910016	0.803862	down	Klhl30	kelch-like 30 [Source:MGI Symbol;Acc:MGI:1918038]	GO:0016567;GO:0004842;GO:0031463	-	KOG4441-Proteins containing BTB/POZ and Kelch domains, involved in regulatory/signal transduction processes[TR]
ENSMUSG00000024253	3.29063	8.67251	-1.39809	0.00920469	0.809382	down	Dync2li1	dynein cytoplasmic 2 light intermediate chain 1 [Source:MGI Symbol;Acc:MGI:1913996]	GO:0005737;GO:0007275;GO:0003774;GO:0005874;GO:0005856;GO:0005813;GO:0005815;GO:0005929;GO:0042995;GO:0030030;GO:0036064;GO:0060271;GO:0007368;GO:0030286;GO:1902017;GO:0005868;GO:0008569;GO:0035735;GO:0035869;GO:0045177;GO:0031514;GO:0005930;GO:0045504;GO:0030990	K10417-ko04962 Vasopressin-regulated water reabsorption	KOG3929-Uncharacterized conserved protein[S]
ENSMUSG00000038777	2.45411	6.29736	-1.35955	0.00926243	0.810757	down	Sema6c	sema domain, transmembrane domain (TM), and cytoplasmic domain, (semaphorin) 6C [Source:MGI Symbol;Acc:MGI:1338032]	GO:0016020;GO:0016021;GO:0007411;GO:0005886;GO:0007275;GO:0007399;GO:0030154;GO:0030215	K06842-ko04360 Axon guidance	KOG3611-Semaphorins[T]
ENSMUSG00000064356	21.1671	118.299	-2.48254	0.00931811	0.81194	down	mt-Atp8	mitochondrially encoded ATP synthase 8 [Source:MGI Symbol;Acc:MGI:99926]	GO:0016020;GO:0016021;GO:0016787;GO:0006810;GO:0006811;GO:0016491;GO:0055114;GO:0015078;GO:0015986;GO:0015992;GO:0005739;GO:0000276;GO:0031966;GO:0006754;GO:0005753;GO:0045263;GO:0016887;GO:0055093	K02125-ko00190 Oxidative phosphorylation;ko05010 Alzheimer's disease;ko05012 Parkinson's disease;ko05016 Huntington's disease	-
ENSMUSG00000035852	0.22199	0.980935	-2.14366	0.00946124	0.818492	down	Misp	mitotic spindle positioning [Source:MGI Symbol;Acc:MGI:1926156]	GO:0003674;GO:0005737;GO:0030054;GO:0005925;GO:0005886;GO:0043231;GO:0003779;GO:0005856;GO:0007049;GO:0051301;GO:0005938	-	-
ENSMUSG00000034449	59.0781	22.791	1.37416	0.009509	0.818492	up	Dhrs11	dehydrogenase/reductase (SDR family) member 11 [Source:MGI Symbol;Acc:MGI:2652816]	GO:0003674;GO:0008150;GO:0005575;GO:0016491;GO:0055114;GO:0005576	-	-
ENSMUSG00000024436	105.846	43.3223	1.28878	0.00954399	0.818492	up	Mrps18b	mitochondrial ribosomal protein S18B [Source:MGI Symbol;Acc:MGI:1914223]	GO:0005622;GO:0005654;GO:0003735;GO:0006412;GO:0005840;GO:0030054;GO:0005739;GO:0030529;GO:0032543;GO:0005763	-	KOG4021-Mitochondrial ribosomal protein S18b[J]
ENSMUSG00000108435	6.29284	1.58341	1.99068	0.00963848	0.818492	up	Gm45051	predicted gene 45051 [Source:MGI Symbol;Acc:MGI:5753627]	-	-	-
ENSMUSG00000068614	0.933233	3.5342	-1.92108	0.00971146	0.818492	down	Actc1	actin, alpha, cardiac muscle 1 [Source:MGI Symbol;Acc:MGI:87905]	GO:0005615;GO:0005737;GO:0000166;GO:0005524;GO:0005925;GO:0016020;GO:0070062;GO:0005856;GO:0072562;GO:0043066;GO:0005515;GO:0055003;GO:0030240;GO:0055008;GO:0030017;GO:0031674;GO:0010628;GO:0016887;GO:0060047;GO:0070252;GO:0017022;GO:0005884;GO:0031032;GO:0090131;GO:0030027;GO:0030175;GO:0044297;GO:0030048;GO:0033275;GO:0042493;GO:0045471;GO:0060048;GO:0042643	K12314-ko04260 Cardiac muscle contraction;ko04261 Adrenergic signaling in cardiomyocytes;ko05410 Hypertrophic cardiomyopathy (HCM);ko05414 Dilated cardiomyopathy (DCM)	KOG0676-Actin and related proteins[Z]
ENSMUSG00000020534	19.1978	7.5745	1.34172	0.00972267	0.818492	up	Shmt1	serine hydroxymethyltransferase 1 (soluble) [Source:MGI Symbol;Acc:MGI:98299]	GO:0016740;GO:0005634;GO:0005829;GO:0005737;GO:0042803;GO:0003824;GO:0030170;GO:0070062;GO:0005739;GO:0006730;GO:0042802;GO:0035999;GO:0051289;GO:0017148;GO:0051262;GO:0004372;GO:0006544;GO:0006563;GO:0048027;GO:0000900;GO:0046653;GO:0046655;GO:0008732;GO:0016597;GO:0070905;GO:0006231;GO:0006545;GO:0006565;GO:0009113;GO:0019264;GO:1904482	K00600-ko01200 Carbon metabolism;ko01230 Biosynthesis of amino acids;ko00630 Glyoxylate and dicarboxylate metabolism;ko00680 Methane metabolism;ko00260 Glycine, serine and threonine metabolism;ko00460 Cyanoamino acid metabolism;ko00670 One carbon pool by folate	KOG2467-Glycine/serine hydroxymethyltransferase[E]
ENSMUSG00000026430	26.0156	4.63643	2.48829	0.00972275	0.818492	up	Rassf5	Ras association (RalGDS/AF-6) domain family member 5 [Source:MGI Symbol;Acc:MGI:1926375]	GO:0046872;GO:0005634;GO:0007165;GO:0005515;GO:0005737;GO:0035556;GO:0042981;GO:0005874;GO:0005856;GO:0006915;GO:0017016;GO:0008285;GO:0031398;GO:1900180	K08015-ko04014 Ras signaling pathway;ko04015 Rap1 signaling pathway;ko04670 Leukocyte transendothelial migration;ko05200 Pathways in cancer;ko05223 Non-small cell lung cancer	-
ENSMUSG00000019302	23.696	64.1901	-1.43771	0.00973332	0.818492	down	Atp6v0a1	ATPase, H+ transporting, lysosomal V0 subunit A1 [Source:MGI Symbol;Acc:MGI:103286]	GO:0016020;GO:0016021;GO:0005794;GO:0005829;GO:0005737;GO:0006810;GO:0006811;GO:0030659;GO:0031410;GO:0005886;GO:0070062;GO:0043231;GO:0015078;GO:0015991;GO:0015992;GO:0033179;GO:0016607;GO:0005515;GO:0051117;GO:1901998;GO:0015986;GO:0000220;GO:0042470;GO:0046961;GO:0007035;GO:0070072;GO:0016471;GO:0016241	K02154-ko00190 Oxidative phosphorylation;ko04145 Phagosome;ko04142 Lysosome;ko04966 Collecting duct acid secretion;ko04721 Synaptic vesicle cycle;ko05323 Rheumatoid arthritis;ko05110 Vibrio cholerae infection;ko05120 Epithelial cell signaling in Helicobacter pylori infection;ko05152 Tuberculosis	KOG2189-Vacuolar H+-ATPase V0 sector, subunit a[C]
ENSMUSG00000028494	861.282	308.009	1.48351	0.00990265	0.82911	up	Plin2	perilipin 2 [Source:MGI Symbol;Acc:MGI:87920]	GO:0016020;GO:0005634;GO:0005829;GO:0005515;GO:0005737;GO:0005886;GO:0005811;GO:0015909;GO:0019915;GO:0014070;GO:0042493	K17284-ko03320 PPAR signaling pathway	-
ENSMUSG00000021226	65.5489	20.1349	1.70287	0.0100984	0.838808	up	Acot2	acyl-CoA thioesterase 2 [Source:MGI Symbol;Acc:MGI:2159605]	GO:0016787;GO:0070062;GO:0005739;GO:0005759;GO:0016790;GO:0006637;GO:0005102;GO:0001676;GO:0052689;GO:0000038;GO:0016290;GO:0047617;GO:0102991;GO:0006631	K01068-ko00062 Fatty acid elongation;ko01040 Biosynthesis of unsaturated fatty acids	-
ENSMUSG00000112346	0.855385	2.34188	-1.45302	0.0101056	0.838808	down	AC153504.1	-	-	-	-
ENSMUSG00000025488	3771.82	957.395	1.97808	0.0102122	0.844019	up	Cox8b	cytochrome c oxidase subunit VIIIb [Source:MGI Symbol;Acc:MGI:105958]	GO:0016020;GO:0016021;GO:0004129;GO:1902600;GO:0005739;GO:0005743;GO:0006123;GO:0005751;GO:0042493	K02273-ko00190 Oxidative phosphorylation;ko04260 Cardiac muscle contraction;ko05010 Alzheimer's disease;ko05012 Parkinson's disease;ko05016 Huntington's disease;ko04932 Non-alcoholic fatty liver disease (NAFLD)	-
ENSMUSG00000031352	9.73084	3.5567	1.45203	0.0104053	0.852604	up	Hccs	holocytochrome c synthetase [Source:MGI Symbol;Acc:MGI:106911]	GO:0016020;GO:0046872;GO:0005739;GO:0005743;GO:0016829;GO:0005515;GO:0004408;GO:0018063	K01764-ko00860 Porphyrin and chlorophyll metabolism	KOG3996-Holocytochrome c synthase/heme-lyase[CO]
ENSMUSG00000036596	3.60199	9.03294	-1.3264	0.0104489	0.852604	down	Cpz	carboxypeptidase Z [Source:MGI Symbol;Acc:MGI:88487]	GO:0008270;GO:0046872;GO:0005615;GO:0016787;GO:0008233;GO:0006508;GO:0016055;GO:0005578;GO:0005576;GO:0070062;GO:0008237;GO:0004181;GO:0004180;GO:0016485;GO:0006518	-	KOG2649-Zinc carboxypeptidase[R]
ENSMUSG00000076695	75.7751	5.60167	3.7578	0.0104489	0.852604	up	Ighv1-18	immunoglobulin heavy variable V1-18 [Source:MGI Symbol;Acc:MGI:4439780]	GO:0003823;GO:0034987;GO:0006910;GO:0006911;GO:0006958;GO:0042742;GO:0045087;GO:0050853;GO:0050871;GO:0009897;GO:0042571;GO:0072562	-	-
ENSMUSG00000036880	966.885	324.68	1.57432	0.0105609	0.856938	up	Acaa2	acetyl-Coenzyme A acyltransferase 2 (mitochondrial 3-oxoacyl-Coenzyme A thiolase) [Source:MGI Symbol;Acc:MGI:1098623]	GO:0016740;GO:0003723;GO:0003824;GO:0008152;GO:0070062;GO:0006629;GO:0005739;GO:0006631;GO:0016746;GO:0016747;GO:0005743;GO:0071456;GO:1901029;GO:0006635;GO:0003988;GO:1902109	K07508-ko01212 Fatty acid metabolism;ko00062 Fatty acid elongation;ko00071 Fatty acid degradation;ko00280 Valine, leucine and isoleucine degradation	KOG1391-Acetyl-CoA acetyltransferase[I]
ENSMUSG00000092137	4.5041	1.10922	2.02169	0.0106089	0.856938	up	Gcom1	GRINL1A complex locus [Source:MGI Symbol;Acc:MGI:5141967]	GO:0003674;GO:0005622;GO:0035556;GO:0016591;GO:0030864;GO:0031674	-	-
ENSMUSG00000025190	31.381	10.294	1.60808	0.010651	0.856938	up	Got1	glutamic-oxaloacetic transaminase 1, soluble [Source:MGI Symbol;Acc:MGI:95791]	GO:0016740;GO:0005634;GO:0005654;GO:0005829;GO:0005737;GO:0003824;GO:0030170;GO:0070062;GO:0009058;GO:0006520;GO:0008483;GO:0008652;GO:0007219;GO:0006536;GO:0006103;GO:0055089;GO:0004069;GO:0004609;GO:0031406;GO:0047801;GO:0080130;GO:0006107;GO:0006114;GO:0006531;GO:0006532;GO:0006533;GO:0019550;GO:0019551;GO:0032869;GO:0043648;GO:0051384;GO:0005764;GO:0043679	K14454-ko01200 Carbon metabolism;ko01210 2-Oxocarboxylic acid metabolism;ko01230 Biosynthesis of amino acids;ko00710 Carbon fixation in photosynthetic organisms;ko00250 Alanine, aspartate and glutamate metabolism;ko00270 Cysteine and methionine metabolism;ko00220 Arginine biosynthesis;ko00330 Arginine and proline metabolism;ko00350 Tyrosine metabolism;ko00360 Phenylalanine metabolism;ko00400 Phen…	KOG1411-Aspartate aminotransferase/Glutamic oxaloacetic transaminase AAT1/GOT2[E]
ENSMUSG00000086233	0.78298	3.15876	-2.01231	0.01068	0.856938	down	Gm11816	predicted gene 11816 [Source:MGI Symbol;Acc:MGI:3650294]	-	-	-
ENSMUSG00000046056	12.9822	39.6901	-1.61224	0.0108058	0.863433	down	Sbsn	suprabasin [Source:MGI Symbol;Acc:MGI:2446326]	GO:0031012;GO:0070062	-	-
ENSMUSG00000097375	0.0113233	0.404571	-5.15902	0.0108907	0.86662	down	6720427I07Rik	RIKEN cDNA 6720427I07 gene [Source:MGI Symbol;Acc:MGI:1924398]	-	-	-
ENSMUSG00000026255	5.77801	19.6113	-1.76304	0.0110313	0.874194	down	Efhd1	EF hand domain containing 1 [Source:MGI Symbol;Acc:MGI:1921607]	GO:0016020;GO:0046872;GO:0005509;GO:0070062;GO:0005739;GO:0005743;GO:0031175	-	KOG0041-Predicted Ca2+-binding protein, EF-Hand protein superfamily[R]
ENSMUSG00000001506	196.439	599.243	-1.60906	0.0112145	0.881832	down	Col1a1	collagen, type I, alpha 1 [Source:MGI Symbol;Acc:MGI:88467]	GO:0046872;GO:0005615;GO:0005515;GO:0005737;GO:0005578;GO:0005576;GO:0005201;GO:0031012;GO:0005581;GO:0045893;GO:0048705;GO:0060325;GO:0007605;GO:0042802;GO:0043588;GO:0071230;GO:0001501;GO:0001568;GO:0048706;GO:0090263;GO:0002020;GO:0070208;GO:0038063;GO:0030199;GO:0001957;GO:0007601;GO:0015031;GO:0032964;GO:0010812;GO:0030335;GO:0010718;GO:0034504;GO:0001649;GO:0048407;GO:0043589;GO:0001958;GO:…	K06236-ko04151 PI3K-Akt signaling pathway;ko04512 ECM-receptor interaction;ko04510 Focal adhesion;ko04611 Platelet activation;ko04974 Protein digestion and absorption;ko04933 AGE-RAGE signaling pathway in diabetic complications;ko05146 Amoebiasis	KOG3544-Collagens (type IV and type XIII), and related proteins[W]
ENSMUSG00000005950	21.5558	8.82364	1.28863	0.0112192	0.881832	up	P2rx5	purinergic receptor P2X, ligand-gated ion channel, 5 [Source:MGI Symbol;Acc:MGI:2137026]	GO:0016020;GO:0016021;GO:0005524;GO:0006811;GO:0005887;GO:0005829;GO:0006810;GO:0005216;GO:0060079;GO:0098794;GO:0001614;GO:0004931;GO:0033198;GO:0035590;GO:0098655;GO:0005639;GO:0007166	K05219-ko04020 Calcium signaling pathway;ko04080 Neuroactive ligand-receptor interaction	-
ENSMUSG00000061816	42.4292	157.848	-1.89541	0.0113272	0.886699	down	Myl1	myosin, light polypeptide 1 [Source:MGI Symbol;Acc:MGI:97269]	GO:0005509;GO:0016459;GO:0006936;GO:0030016;GO:0060048;GO:0043292	-	KOG0030-Myosin essential light chain, EF-Hand protein superfamily[Z]
ENSMUSG00000010311	0.349943	1.36436	-1.96303	0.0114461	0.891281	down	Optc	opticin [Source:MGI Symbol;Acc:MGI:2151113]	-	-	KOG0619-FOG: Leucine rich repeat[R]
ENSMUSG00000012819	1.86064	5.12259	-1.46108	0.0114783	0.891281	down	Cdh23	cadherin 23 (otocadherin) [Source:MGI Symbol;Acc:MGI:1890219]	GO:0016020;GO:0016021;GO:0005509;GO:0007155;GO:0007156;GO:0005886;GO:0007605;GO:0032420;GO:0007626;GO:0060122;GO:0046872;GO:0005515;GO:0016339;GO:0042472;GO:0045202;GO:0050957;GO:0005813;GO:0045494;GO:0048839;GO:0006816;GO:0051480;GO:0001917;GO:0060088;GO:0032426;GO:0048563;GO:0050953;GO:0042491;GO:0060091	-	KOG1219-Uncharacterized conserved protein, contains laminin, cadherin and EGF domains[T]
ENSMUSG00000021868	142.253	49.1948	1.53188	0.0115365	0.892205	up	Ppif	peptidylprolyl isomerase F (cyclophilin F) [Source:MGI Symbol;Acc:MGI:2145814]	GO:0005515;GO:0003755;GO:0016853;GO:0000413;GO:0006457;GO:0005739;GO:0043066;GO:0005759;GO:0006915;GO:0006979;GO:0071277;GO:0070301;GO:0008637;GO:0046902;GO:2001243;GO:0071243;GO:0090201;GO:0012501;GO:0090324;GO:0005753;GO:0070266;GO:0090200;GO:0002931;GO:0032780;GO:1902445;GO:0005757;GO:0016018;GO:0042277;GO:0010849;GO:0010939;GO:0042981;GO:2000276;GO:0005743	K09565-ko04020 Calcium signaling pathway;ko04022 cGMP - PKG signaling pathway;ko05012 Parkinson's disease;ko05016 Huntington's disease;ko05145 Toxoplasmosis	KOG0865-Cyclophilin type peptidyl-prolyl cis-trans isomerase[O]
ENSMUSG00000046818	0.281452	1.3267	-2.23688	0.0116647	0.895348	down	Ddit4l	DNA-damage-inducible transcript 4-like [Source:MGI Symbol;Acc:MGI:1920534]	GO:0003674;GO:0008150;GO:0005575;GO:0005737;GO:0009968	-	-
ENSMUSG00000027204	5.97605	16.5697	-1.47128	0.0116702	0.895348	down	Fbn1	fibrillin 1 [Source:MGI Symbol;Acc:MGI:95489]	GO:0005615;GO:0005509;GO:0008201;GO:0005515;GO:0005578;GO:0005576;GO:0005201;GO:0070062;GO:0031012;GO:0005179;GO:0007507;GO:0005604;GO:0032403;GO:0033627;GO:0001501;GO:0001527;GO:0005178;GO:0035582;GO:0045671;GO:2001205;GO:0009653;GO:0035583;GO:0001656;GO:0001822;GO:0043010;GO:0048048;GO:0048050;GO:0071560;GO:1990314	-	KOG1217-Fibrillins and related proteins containing Ca2+-binding EGF-like domains[T]
ENSMUSG00000035772	48.8076	21.1701	1.20507	0.0119433	0.910227	up	Mrps2	mitochondrial ribosomal protein S2 [Source:MGI Symbol;Acc:MGI:2153089]	GO:0005622;GO:0003735;GO:0006412;GO:0005840;GO:0005739;GO:0030529;GO:0015935;GO:0032543;GO:0005763	K02967-ko03010 Ribosome	KOG0832-Mitochondrial/chloroplast ribosomal protein S2[J]
ENSMUSG00000105547	163.299	17.058	3.259	0.0119777	0.910227	up	Iglc3	immunoglobulin lambda constant 3 [Source:MGI Symbol;Acc:MGI:99886]	-	-	-
ENSMUSG00000032680	0.364145	0.0175087	4.37837	0.0120769	0.910227	up	6820408C15Rik	RIKEN cDNA 6820408C15 gene [Source:MGI Symbol;Acc:MGI:3045333]	GO:0003674;GO:0008150;GO:0005575	-	-
ENSMUSG00000076731	9.59816	0.604928	3.98792	0.0120916	0.910227	up	Ighv8-12	immunoglobulin heavy variable V8-12 [Source:MGI Symbol;Acc:MGI:3642873]	GO:0003823;GO:0034987;GO:0006910;GO:0006911;GO:0006958;GO:0042742;GO:0045087;GO:0050853;GO:0050871;GO:0009897;GO:0042571;GO:0072562	-	-
ENSMUSG00000078308	0.16918	0.0001	10.7243	0.0121004	0.910227	up	Gm7293	predicted gene 7293 [Source:MGI Symbol;Acc:MGI:3779717]	-	-	-
ENSMUSG00000024008	4.09353	0.698165	2.55171	0.012344	0.924935	up	Cpne5	copine V [Source:MGI Symbol;Acc:MGI:2385908]	GO:0003674;GO:0070062;GO:0042995;GO:0030154;GO:0043005;GO:0043025;GO:0043204;GO:1903861	-	KOG1327-Copine[T]
ENSMUSG00000085519	0.0297233	1.11091	-5.224	0.012801	0.955459	down	Gm13703	predicted gene 13703 [Source:MGI Symbol;Acc:MGI:3651307]	-	-	-
ENSMUSG00000106630	4.26816	0.0994887	5.42294	0.0129006	0.955864	up	Igkv2-116	immunoglobulin kappa variable 2-116 [Source:MGI Symbol;Acc:MGI:3647785]	-	-	-
ENSMUSG00000039462	0.342672	0.045889	2.90061	0.0129057	0.955864	up	Col10a1	collagen, type X, alpha 1 [Source:MGI Symbol;Acc:MGI:88445]	GO:0005578;GO:0005576;GO:0005581;GO:0005938;GO:0043235;GO:0001958;GO:0051216	K19479-ko04974 Protein digestion and absorption	-
ENSMUSG00000047657	0.00207867	0.617104	-8.21371	0.0132331	0.976356	down	Crry-ps	complement receptor related protein, pseudogene [Source:MGI Symbol;Acc:MGI:88514]	-	-	-
ENSMUSG00000010914	60.0835	24.7798	1.27781	0.0133554	0.981246	up	Pdhx	pyruvate dehydrogenase complex, component X [Source:MGI Symbol;Acc:MGI:1351627]	GO:0008152;GO:0005739;GO:0016746;GO:0005759;GO:0034604;GO:0061732;GO:0045254	K13997-ko00010 Glycolysis / Gluconeogenesis;ko00020 Citrate cycle (TCA cycle);ko00620 Pyruvate metabolism	KOG0557-Dihydrolipoamide acetyltransferase[C]
ENSMUSG00000018822	20.3313	69.5803	-1.77498	0.0134012	0.981246	down	Sfrp5	secreted frizzled-related sequence protein 5 [Source:MGI Symbol;Acc:MGI:1860298]	GO:0007275;GO:0016055;GO:0005576;GO:0008285;GO:0035414;GO:0043433;GO:0051898;GO:0090090;GO:2000057	K02222-ko04310 Wnt signaling pathway	-
ENSMUSG00000059146	5.8985	13.7902	-1.22522	0.0134963	0.981798	down	Ntrk3	neurotrophic tyrosine kinase, receptor, type 3 [Source:MGI Symbol;Acc:MGI:97385]	GO:0016020;GO:0016021;GO:0004672;GO:0005524;GO:0006468;GO:0016740;GO:0005887;GO:0005515;GO:0005737;GO:0000166;GO:0007275;GO:0016301;GO:0016310;GO:0004713;GO:0018108;GO:0048013;GO:0010628;GO:0004714;GO:0005030;GO:0007169;GO:0038179;GO:0000187;GO:0001933;GO:0002039;GO:0007507;GO:0007399;GO:0043235;GO:0030154;GO:0051965;GO:0007623;GO:0008284;GO:0090630;GO:0033138;GO:0043065;GO:0030335;GO:2000251;GO:…	K05101-ko04722 Neurotrophin signaling pathway;ko05230 Central carbon metabolism in cancer	KOG1026-Nerve growth factor receptor TRKA and related tyrosine kinases[TU]
ENSMUSG00000043719	0.540513	1.48167	-1.45482	0.0135463	0.981798	down	Col6a6	collagen, type VI, alpha 6 [Source:MGI Symbol;Acc:MGI:2444259]	GO:0003674;GO:0005578;GO:0005576;GO:0007155;GO:0005581	K06238-ko04151 PI3K-Akt signaling pathway;ko04512 ECM-receptor interaction;ko04510 Focal adhesion;ko04974 Protein digestion and absorption	KOG3544-Collagens (type IV and type XIII), and related proteins[W]
ENSMUSG00000022551	1639.27	581.194	1.49596	0.0135617	0.981798	up	Cyc1	cytochrome c-1 [Source:MGI Symbol;Acc:MGI:1913695]	GO:0016020;GO:0016021;GO:0046872;GO:0005634;GO:0005515;GO:0009055;GO:0020037;GO:0055114;GO:0005739;GO:0005743;GO:0070469;GO:0006122;GO:0005750;GO:0045153;GO:0045155;GO:0033762;GO:0042776	K00413-ko00190 Oxidative phosphorylation;ko02020 Two-component system;ko04260 Cardiac muscle contraction;ko05010 Alzheimer's disease;ko05012 Parkinson's disease;ko05016 Huntington's disease;ko04932 Non-alcoholic fatty liver disease (NAFLD)	KOG3052-Cytochrome c1[C]
ENSMUSG00000022853	97.2716	26.4134	1.88075	0.0138224	0.989848	up	Ehhadh	enoyl-Coenzyme A, hydratase/3-hydroxyacyl Coenzyme A dehydrogenase [Source:MGI Symbol;Acc:MGI:1277964]	GO:0003824;GO:0008152;GO:0016853;GO:0055114;GO:0016491;GO:0006629;GO:0005739;GO:0006631;GO:0016829;GO:0019899;GO:0005777;GO:0003857;GO:0005102;GO:0006475;GO:0006635;GO:0006637;GO:0004165;GO:0004300;GO:0005829	K07514-ko01200 Carbon metabolism;ko01212 Fatty acid metabolism;ko00640 Propanoate metabolism;ko00650 Butanoate metabolism;ko00071 Fatty acid degradation;ko00280 Valine, leucine and isoleucine degradation;ko00310 Lysine degradation;ko00380 Tryptophan metabolism;ko00410 beta-Alanine metabolism;ko00627 Aminobenzoate degradation;ko00930 Caprolactam degradation;ko04146 Peroxisome;ko03320 PPAR signalin…	KOG1683-Hydroxyacyl-CoA dehydrogenase/enoyl-CoA hydratase[I]
ENSMUSG00000055027	0.559189	1.63582	-1.5486	0.0138587	0.989848	down	Smyd1	SET and MYND domain containing 1 [Source:MGI Symbol;Acc:MGI:104790]	GO:0016740;GO:0046872;GO:0003677;GO:0005634;GO:0005515;GO:0005737;GO:0006355;GO:0006351;GO:0008168;GO:0018024;GO:0032259;GO:0034968;GO:0035914;GO:0045892;GO:0006338;GO:0007507;GO:0003714;GO:0045663;GO:0010831	-	KOG2084-Predicted histone tail methylase containing SET domain[B]
ENSMUSG00000020260	33.6142	83.6877	-1.31594	0.0138673	0.989848	down	Pofut2	protein O-fucosyltransferase 2 [Source:MGI Symbol;Acc:MGI:1916863]	GO:0016740;GO:0016757;GO:0005794;GO:0010468;GO:0005975;GO:0005783;GO:0006486;GO:0046922;GO:0036066;GO:0051046;GO:0010717;GO:0001707;GO:0006004;GO:0036065;GO:0008417	K03691-ko00514 Other types of O-glycan biosynthesis	-
ENSMUSG00000031962	0.0253773	0.320144	-3.65711	0.0138785	0.989848	down	Cdh15	cadherin 15 [Source:MGI Symbol;Acc:MGI:106672]	GO:0016020;GO:0016021;GO:0046872;GO:0005886;GO:0005509;GO:0005515;GO:0070062;GO:0007155;GO:0007156;GO:0031594;GO:0005901	K06809-ko04514 Cell adhesion molecules (CAMs)	KOG3594-FOG: Cadherin repeats[S]
ENSMUSG00000032366	53.4872	201.815	-1.91577	0.0142971	0.999957	down	Tpm1	tropomyosin 1, alpha [Source:MGI Symbol;Acc:MGI:98809]	GO:0005737;GO:0003779;GO:0005856;GO:0001701;GO:0031941;GO:0005200;GO:0008307;GO:0051015;GO:0007015;GO:0030016;GO:0055010;GO:0060048;GO:0003065;GO:0005862;GO:0008092;GO:0008360;GO:0034614;GO:0045214;GO:1904706;GO:1904753;GO:0001725;GO:0005829;GO:0015629;GO:0032059;GO:0032587	K10373-ko04260 Cardiac muscle contraction;ko04261 Adrenergic signaling in cardiomyocytes;ko05206 MicroRNAs in cancer;ko05410 Hypertrophic cardiomyopathy (HCM);ko05414 Dilated cardiomyopathy (DCM)	KOG1003-Actin filament-coating protein tropomyosin[Z]
ENSMUSG00000020456	573.156	223.124	1.36108	0.0143232	0.999957	up	Ogdh	oxoglutarate (alpha-ketoglutarate) dehydrogenase (lipoamide) [Source:MGI Symbol;Acc:MGI:1098267]	GO:0046872;GO:0055114;GO:0016491;GO:0008152;GO:0006096;GO:0005739;GO:0006099;GO:0005759;GO:0016624;GO:0031966;GO:0004591;GO:0030976;GO:0006091;GO:0045252;GO:0021695;GO:0021766;GO:0021794;GO:0034602;GO:0021756;GO:0021860;GO:0022028;GO:0061034;GO:0031072;GO:0051087;GO:0006103;GO:0006104;GO:0006734	K00164-ko01200 Carbon metabolism;ko00020 Citrate cycle (TCA cycle);ko00310 Lysine degradation;ko00380 Tryptophan metabolism	KOG0450-2-oxoglutarate dehydrogenase, E1 subunit[G]
ENSMUSG00000041329	5.19383	14.0758	-1.43835	0.0144498	0.999957	down	Atp1b2	ATPase, Na+/K+ transporting, beta 2 polypeptide [Source:MGI Symbol;Acc:MGI:88109]	GO:0016020;GO:0016021;GO:0005886;GO:0005737;GO:0006810;GO:0006811;GO:0006813;GO:0007155;GO:0006814;GO:0010248;GO:0005890;GO:0016324;GO:0051117;GO:0050821;GO:0032781;GO:0001671;GO:0005391;GO:0006883;GO:0010107;GO:0030007;GO:0036376;GO:0086009;GO:1901018;GO:1903278;GO:1903288	K01540-ko04024 cAMP signaling pathway;ko04022 cGMP - PKG signaling pathway;ko04911 Insulin secretion;ko04918 Thyroid hormone synthesis;ko04919 Thyroid hormone signaling pathway;ko04260 Cardiac muscle contraction;ko04261 Adrenergic signaling in cardiomyocytes;ko04970 Salivary secretion;ko04971 Gastric acid secretion;ko04972 Pancreatic secretion;ko04976 Bile secretion;ko04973 Carbohydrate digestion…	KOG3927-Na+/K+ ATPase, beta subunit[P]
ENSMUSG00000105432	3.28543	0.085042	5.27176	0.0145601	0.999957	up	Gm43218	predicted gene 43218 [Source:MGI Symbol;Acc:MGI:5663355]	GO:0002377;GO:0006955;GO:0005615	-	-
ENSMUSG00000033579	1.6338	4.57561	-1.48573	0.0147517	0.999957	down	Fa2h	fatty acid 2-hydroxylase [Source:MGI Symbol;Acc:MGI:2443327]	GO:0016020;GO:0016021;GO:0046872;GO:0055114;GO:0005506;GO:0016491;GO:0020037;GO:0006629;GO:0005783;GO:0005789;GO:0006631;GO:0006633;GO:0008610;GO:0031090;GO:0043231;GO:0042127;GO:0042634;GO:0032287;GO:0032286;GO:0080132;GO:0001949;GO:0030258	-	KOG0539-Sphingolipid fatty acid hydroxylase[I]
ENSMUSG00000037989	0.301473	1.11073	-1.88141	0.0148994	0.999957	down	Wnk2	WNK lysine deficient protein kinase 2 [Source:MGI Symbol;Acc:MGI:1922857]	GO:0004672;GO:0005524;GO:0006468;GO:0004674;GO:0008285;GO:0046777;GO:0070373;GO:2000021;GO:2000651;GO:0005737;GO:0005829	-	-
ENSMUSG00000024376	0.543838	1.69861	-1.6431	0.014925	0.999957	down	Epb41l4a	erythrocyte membrane protein band 4.1 like 4a [Source:MGI Symbol;Acc:MGI:103007]	GO:0005737;GO:0005856;GO:0008092;GO:0019898;GO:0005200;GO:0031032	-	-
ENSMUSG00000097102	1.33321	0.145907	3.19178	0.0149353	0.999957	up	2310069G16Rik	RIKEN cDNA 2310069G16 gene [Source:MGI Symbol;Acc:MGI:1916909]	-	-	-
ENSMUSG00000046215	6.83376	19.6748	-1.5256	0.0151645	0.999957	down	Rprml	reprimo-like [Source:MGI Symbol;Acc:MGI:2144486]	GO:0016020;GO:0016021;GO:0003674;GO:0008150;GO:0005575	-	-
ENSMUSG00000026443	1.1495	3.5748	-1.63685	0.0151965	0.999957	down	Lrrn2	leucine rich repeat protein 2, neuronal [Source:MGI Symbol;Acc:MGI:106037]	GO:0016020;GO:0016021;GO:0005615;GO:0003674;GO:0007409;GO:0005578	-	KOG0619-FOG: Leucine rich repeat[R]
ENSMUSG00000060591	391.386	831.778	-1.08761	0.0152378	0.999957	down	Ifitm2	interferon induced transmembrane protein 2 [Source:MGI Symbol;Acc:MGI:1933382]	GO:0016020;GO:0016021;GO:0003674;GO:0005886;GO:0005575;GO:0009607;GO:0051607;GO:0002376;GO:0045087;GO:0009615;GO:0045071;GO:0034341;GO:0035455;GO:0035456;GO:0046597;GO:0007507	-	-
ENSMUSG00000051855	3.14336	12.5833	-2.00113	0.0153349	0.999957	down	Mest	mesoderm specific transcript [Source:MGI Symbol;Acc:MGI:96968]	GO:0003824;GO:0016020;GO:0016021;GO:0016787;GO:0070062;GO:0005783;GO:0005789;GO:0032526;GO:0010883	-	-
ENSMUSG00000097391	1.75605	6.80834	-1.95497	0.0153948	0.999957	down	Mirg	miRNA containing gene [Source:MGI Symbol;Acc:MGI:3781106]	-	-	-
ENSMUSG00000038963	5.73421	1.12787	2.34599	0.0154015	0.999957	up	Slco4a1	solute carrier organic anion transporter family, member 4a1 [Source:MGI Symbol;Acc:MGI:1351866]	GO:0016020;GO:0016021;GO:0005886;GO:0005215;GO:0006810;GO:0006811;GO:0005887;GO:0008514;GO:0015711	-	KOG3626-Organic anion transporter[Q]
ENSMUSG00000076596	20.6157	2.16834	3.24908	0.0155531	0.999957	up	Igkv3-10	immunoglobulin kappa variable 3-10 [Source:MGI Symbol;Acc:MGI:1330821]	GO:0002377;GO:0006955;GO:0005615	-	-
ENSMUSG00000052738	414.561	173.014	1.2607	0.0155727	0.999957	up	Suclg1	succinate-CoA ligase, GDP-forming, alpha subunit [Source:MGI Symbol;Acc:MGI:1927234]	GO:0005829;GO:0000166;GO:0003723;GO:0005886;GO:0003824;GO:0008152;GO:0070062;GO:0005739;GO:0016874;GO:0006099;GO:0005743;GO:0048037;GO:0004775;GO:0004776	K01899-ko01200 Carbon metabolism;ko00020 Citrate cycle (TCA cycle);ko00640 Propanoate metabolism	KOG1255-Succinyl-CoA synthetase, alpha subunit[C]
ENSMUSG00000036611	35.0048	88.9153	-1.34488	0.0157827	0.999957	down	Eepd1	endonuclease/exonuclease/phosphatase family domain containing 1 [Source:MGI Symbol;Acc:MGI:1914734]	GO:0008150;GO:0005575;GO:0003677;GO:0006281	-	-
ENSMUSG00000102440	0.844622	2.75864	-1.70758	0.0158666	0.999957	down	Pcdhga9	protocadherin gamma subfamily A, 9 [Source:MGI Symbol;Acc:MGI:1935226]	GO:0016020;GO:0016021;GO:0005886;GO:0005509;GO:0003723;GO:0007155;GO:0007156;GO:0005887;GO:0007267;GO:0007399;GO:0007283	-	-
ENSMUSG00000039257	0.292113	1.67637	-2.52074	0.0158881	0.999957	down	Vstm2b	V-set and transmembrane domain containing 2B [Source:MGI Symbol;Acc:MGI:1914525]	GO:0016020;GO:0016021;GO:0003674;GO:0008150;GO:0005886	-	-
ENSMUSG00000095304	42.7497	129.354	-1.59733	0.0159094	0.999957	down	Plac9a	placenta specific 9a [Source:MGI Symbol;Acc:MGI:2663998]	GO:0003674;GO:0008150;GO:0005575;GO:0005576;GO:0005615	-	-
ENSMUSG00000045534	5.72172	13.7721	-1.26723	0.0159988	0.999957	down	Kcna5	potassium voltage-gated channel, shaker-related subfamily, member 5 [Source:MGI Symbol;Acc:MGI:96662]	GO:0055085;GO:0016020;GO:0016021;GO:0065009;GO:0051260;GO:0005886;GO:0006811;GO:0005794;GO:0005515;GO:0006810;GO:0005216;GO:0005249;GO:0005267;GO:0006813;GO:0071805;GO:0008076;GO:0005244;GO:0034765;GO:0005887;GO:0019901;GO:0014704;GO:0051393;GO:0045121;GO:0042391;GO:0005251;GO:0007219;GO:0086091;GO:0097110;GO:0034705;GO:0060081;GO:0060372;GO:0019229;GO:0086089;GO:0098914;GO:0043266;GO:0019870;GO:…	-	KOG1545-Voltage-gated shaker-like K+ channel KCNA[P]
ENSMUSG00000020331	9.31485	2.52718	1.882	0.0160529	0.999957	up	Hcn2	hyperpolarization-activated, cyclic nucleotide-gated K+ 2 [Source:MGI Symbol;Acc:MGI:1298210]	GO:0055085;GO:0016020;GO:0016021;GO:0005886;GO:0006811;GO:0005515;GO:0006810;GO:0005216;GO:0060078;GO:0005249;GO:0005267;GO:0006813;GO:0071805;GO:0000166;GO:0005244;GO:0034765;GO:0005887;GO:0030552;GO:0005272;GO:0006814;GO:0005248;GO:0042802;GO:0035725;GO:0042391;GO:0071320;GO:0098719;GO:0005222;GO:0071321;GO:1990573;GO:0098855	K04955-ko04024 cAMP signaling pathway	KOG0498-K+-channel ERG and related proteins, contain PAS/PAC sensor domain[PT]
ENSMUSG00000001604	4.76252	15.5973	-1.7115	0.0161427	0.999957	down	Tcea3	transcription elongation factor A (SII), 3 [Source:MGI Symbol;Acc:MGI:1196908]	GO:0005634;GO:0006355;GO:0008270;GO:0046872;GO:0003677;GO:0006351;GO:0003676	-	KOG1105-Transcription elongation factor TFIIS/Cofactor of enhancer-binding protein Sp1[K]
ENSMUSG00000045104	7.31146	1.80561	2.01767	0.0161489	0.999957	up	Gm5514	predicted gene 5514 [Source:MGI Symbol;Acc:MGI:3645435]	-	-	-
ENSMUSG00000095779	0.0001	0.143119	-10.483	0.0162985	0.999957	down	Gm2163	predicted gene 2163 [Source:MGI Symbol;Acc:MGI:3780332]	-	-	-
ENSMUSG00000021456	9.12049	2.76173	1.72354	0.0163724	0.999957	up	Fbp2	fructose bisphosphatase 2 [Source:MGI Symbol;Acc:MGI:95491]	GO:0046872;GO:0016787;GO:0005634;GO:0003824;GO:0008152;GO:0005654;GO:0005737;GO:0030054;GO:0005886;GO:0005975;GO:0016791;GO:0070062;GO:0005829;GO:0016311;GO:0006094;GO:0042802;GO:0042578;GO:0030018;GO:0042132;GO:0005986;GO:0006000;GO:0006002;GO:0030388	K03841-ko01200 Carbon metabolism;ko00010 Glycolysis / Gluconeogenesis;ko00030 Pentose phosphate pathway;ko00051 Fructose and mannose metabolism;ko00710 Carbon fixation in photosynthetic organisms;ko00680 Methane metabolism;ko04152 AMPK signaling pathway;ko04910 Insulin signaling pathway	KOG1458-Fructose-1,6-bisphosphatase[G]
ENSMUSG00000057396	0.0001	0.234046	-11.1926	0.0164036	0.999957	down	Zfp759	zinc finger protein 759 [Source:MGI Symbol;Acc:MGI:2446280]	GO:0006355;GO:0046872;GO:0005622;GO:0003674;GO:0008150;GO:0005575;GO:0003676	-	KOG1721-FOG: Zn-finger[R]
ENSMUSG00000064032	0.303446	0.00181267	7.38718	0.0166352	0.999957	up	Gm10143	predicted gene 10143 [Source:MGI Symbol;Acc:MGI:3704492]	-	-	-
ENSMUSG00000031762	96.5476	307.205	-1.66989	0.0166706	0.999957	down	Mt2	metallothionein 2 [Source:MGI Symbol;Acc:MGI:97172]	GO:0046872;GO:0005634;GO:0005737;GO:0008270;GO:0048471;GO:0005829;GO:0008144;GO:0046870;GO:0006882;GO:0007263;GO:0010038;GO:0010273;GO:0035690;GO:0036016;GO:0036018;GO:0045926;GO:0048143;GO:0071294	K14739-ko04978 Mineral absorption;ko04212 Longevity regulating pathway - worm	-
ENSMUSG00000024500	0.263873	0.905007	-1.77809	0.016692	0.999957	down	Ppp2r2b	protein phosphatase 2, regulatory subunit B, beta [Source:MGI Symbol;Acc:MGI:1920180]	GO:0016020;GO:0005737;GO:0005856;GO:0019888;GO:0050790;GO:0005739;GO:0000159;GO:0005829;GO:0006915;GO:0032502;GO:0005741;GO:0004722;GO:0000278;GO:0070262	K04354-ko03015 mRNA surveillance pathway;ko04390 Hippo signaling pathway;ko04391 Hippo signaling pathway -fly;ko04071 Sphingolipid signaling pathway;ko04151 PI3K-Akt signaling pathway;ko04152 AMPK signaling pathway;ko04111 Cell cycle - yeast;ko04530 Tight junction;ko04261 Adrenergic signaling in cardiomyocytes;ko04728 Dopaminergic synapse;ko05160 Hepatitis C;ko05142 Chagas disease (American trypa…	KOG1354-Serine/threonine protein phosphatase 2A, regulatory subunit[T]
ENSMUSG00000078784	4.0019	18.913	-2.24063	0.0167424	0.999957	down	1810022K09Rik	RIKEN cDNA 1810022K09 gene [Source:MGI Symbol;Acc:MGI:1916376]	GO:0003674;GO:0005575	-	-
ENSMUSG00000021699	6.12264	2.58778	1.24244	0.0168544	0.999957	up	Pde4d	phosphodiesterase 4D, cAMP specific [Source:MGI Symbol;Acc:MGI:99555]	GO:0016020;GO:0046872;GO:0005886;GO:0016787;GO:0007165;GO:0005515;GO:0005737;GO:0005856;GO:0008081;GO:0071222;GO:0004114;GO:0035264;GO:0005813;GO:0030593;GO:0005815;GO:0016324;GO:0044325;GO:0004115;GO:0008144;GO:0030552;GO:0051117;GO:0097110;GO:0006198;GO:0032729;GO:0032743;GO:0032754;GO:0050852;GO:0005829;GO:0031965;GO:0034704;GO:0050900;GO:0005891;GO:0071872;GO:0086004;GO:1901898;GO:0007568;GO:…	K13293-ko00230 Purine metabolism;ko04024 cAMP signaling pathway;ko05032 Morphine addiction	KOG3689-Cyclic nucleotide phosphodiesterase[T]
ENSMUSG00000033006	3.83745	11.3317	-1.56215	0.0168834	0.999957	down	Sox10	SRY (sex determining region Y)-box 10 [Source:MGI Symbol;Acc:MGI:98358]	GO:0003677;GO:0005634;GO:0005654;GO:0005515;GO:0005737;GO:0006355;GO:0006366;GO:0003682;GO:0045944;GO:0006351;GO:0045893;GO:0001701;GO:0007422;GO:0048709;GO:0008134;GO:0042802;GO:0044212;GO:0002052;GO:0001190;GO:0043066;GO:0048469;GO:0003700;GO:0030154;GO:0090090;GO:0032808;GO:0003705;GO:0048589;GO:0030318;GO:0048546;GO:0048484;GO:0000978;GO:0001755;GO:0000981;GO:0014015;GO:0061138;GO:0000980;GO:…	-	KOG0527-HMG-box transcription factor[K]
ENSMUSG00000097458	0.299596	0.0173143	4.11298	0.0169905	0.999957	up	Gm26697	predicted gene, 26697 [Source:MGI Symbol;Acc:MGI:5477191]	-	-	-
ENSMUSG00000073418	195.135	481.85	-1.30411	0.0170441	0.999957	down	C4b	complement component 4B (Chido blood group) [Source:MGI Symbol;Acc:MGI:88228]	GO:0005576;GO:0005615;GO:0016064;GO:0030054;GO:0045202;GO:0006954;GO:0070062;GO:0010951;GO:0002376;GO:0045087;GO:0072562;GO:0030424;GO:0004866;GO:0030425;GO:0042995;GO:0043025;GO:0006956;GO:0030246;GO:0001849;GO:0006958;GO:0001848;GO:0044216	K03989-ko04610 Complement and coagulation cascades;ko05322 Systemic lupus erythematosus;ko05133 Pertussis;ko05150 Staphylococcus aureus infection	KOG1366-Alpha-macroglobulin[O]
ENSMUSG00000090175	0.0001	0.365533	-11.8358	0.0171659	0.999957	down	Ugt1a9	UDP glucuronosyltransferase 1 family, polypeptide A9 [Source:MGI Symbol;Acc:MGI:3576092]	GO:0016020;GO:0016021;GO:0016740;GO:0016757;GO:0042803;GO:0046982;GO:0008152;GO:0070062;GO:0043086;GO:0005783;GO:0016758;GO:0019899;GO:0015020;GO:0052697;GO:0004857;GO:0005080;GO:0005496;GO:0005504;GO:0008144	K00699-ko00040 Pentose and glucuronate interconversions;ko00053 Ascorbate and aldarate metabolism;ko00500 Starch and sucrose metabolism;ko00140 Steroid hormone biosynthesis;ko00830 Retinol metabolism;ko00860 Porphyrin and chlorophyll metabolism;ko00980 Metabolism of xenobiotics by cytochrome P450;ko00982 Drug metabolism - cytochrome P450;ko00983 Drug metabolism - other enzymes;ko05204 Chemical ca…	KOG1192-UDP-glucuronosyl and UDP-glucosyl transferase[GC]
ENSMUSG00000050505	0.0288617	0.460477	-3.9959	0.0172818	0.999957	down	Pcdh20	protocadherin 20 [Source:MGI Symbol;Acc:MGI:2443376]	GO:0016020;GO:0016021;GO:0005886;GO:0008150;GO:0005509;GO:0003723;GO:0007155;GO:0007156	-	-
ENSMUSG00000086096	0.51816	1.93576	-1.90143	0.0173733	0.999957	down	Gm12688	predicted gene 12688 [Source:MGI Symbol;Acc:MGI:3650434]	-	-	-
ENSMUSG00000067261	0.670251	2.17178	-1.6961	0.0174207	0.999957	down	Foxd3	forkhead box D3 [Source:MGI Symbol;Acc:MGI:1347473]	GO:0003700;GO:0006355;GO:0003677;GO:0043565;GO:0005634;GO:0000977;GO:0001227;GO:0000122;GO:0045944;GO:0000790	-	-
ENSMUSG00000032315	16.521	5.9162	1.48156	0.0174327	0.999957	up	Cyp1a1	cytochrome P450, family 1, subfamily a, polypeptide 1 [Source:MGI Symbol;Acc:MGI:88588]	GO:0016020;GO:0046872;GO:0055114;GO:0004497;GO:0005506;GO:0016491;GO:0016705;GO:0020037;GO:0005783;GO:0005789;GO:0016712;GO:0008202;GO:0031090;GO:0043231;GO:0070330;GO:0071407;GO:0009636;GO:0009404;GO:0009308;GO:0003824;GO:0008395;GO:0016679;GO:0016711;GO:0019899;GO:0032451;GO:0070576;GO:0101020;GO:0001666;GO:0001889;GO:0002933;GO:0006778;GO:0007568;GO:0008283;GO:0009611;GO:0009615;GO:0009624;GO:…	K07408-ko00140 Steroid hormone biosynthesis;ko00380 Tryptophan metabolism;ko00830 Retinol metabolism;ko00980 Metabolism of xenobiotics by cytochrome P450;ko04913 Ovarian Steroidogenesis;ko05204 Chemical carcinogenesis	KOG0156-Cytochrome P450 CYP2 subfamily[Q]
ENSMUSG00000103677	0.522692	2.53818	-2.27976	0.0174461	0.999957	down	Pcdhga4	protocadherin gamma subfamily A, 4 [Source:MGI Symbol;Acc:MGI:1935216]	GO:0016020;GO:0016021;GO:0003674;GO:0005886;GO:0005509;GO:0007155;GO:0007156;GO:0005887;GO:0007267;GO:0007399	-	-
ENSMUSG00000031391	5.13954	2.18572	1.23353	0.0174754	0.999957	up	L1cam	L1 cell adhesion molecule [Source:MGI Symbol;Acc:MGI:96721]	GO:0016020;GO:0016021;GO:0019904;GO:0007160;GO:0007411;GO:0016477;GO:0031175;GO:0050808;GO:0061564;GO:0005886;GO:0005925;GO:0009986;GO:0030424;GO:0043025	K06550-ko04514 Cell adhesion molecules (CAMs);ko04360 Axon guidance	KOG3513-Neural cell adhesion molecule L1[T]
ENSMUSG00000094800	35.9104	106.209	-1.56443	0.0176725	0.999957	down	Gm9780	predicted gene 9780 [Source:MGI Symbol;Acc:MGI:3710532]	GO:0003674;GO:0008150;GO:0005575;GO:0005576;GO:0005615	-	-
ENSMUSG00000072674	56.6674	170.01	-1.58503	0.017721	0.999957	down	Plac9b	placenta specific 9b [Source:MGI Symbol;Acc:MGI:3711222]	GO:0003674;GO:0008150;GO:0005575;GO:0005576;GO:0005615	-	-
ENSMUSG00000063694	109.808	35.5458	1.62724	0.0177897	0.999957	up	Cycs	cytochrome c, somatic [Source:MGI Symbol;Acc:MGI:88578]	GO:0046872;GO:0005634;GO:0005829;GO:0009055;GO:0020037;GO:0055114;GO:0005739;GO:0006915;GO:0070469;GO:0006123;GO:0005758;GO:0043209;GO:0008635;GO:0006122;GO:0042743;GO:0045155	K08738-ko00920 Sulfur metabolism;ko02020 Two-component system;ko04210 Apoptosis;ko04214 Apoptosis - fly;ko04215 Apoptosis - multiple species;ko04115 p53 signaling pathway;ko05200 Pathways in cancer;ko05210 Colorectal cancer;ko05222 Small cell lung cancer;ko05010 Alzheimer's disease;ko05012 Parkinson's disease;ko05014 Amyotrophic lateral sclerosis (ALS);ko05016 Huntington's disease;ko05416 Viral m…	KOG3453-Cytochrome c[C]
ENSMUSG00000027832	1.26312	3.36941	-1.4155	0.0178738	0.999957	down	Ptx3	pentraxin related gene [Source:MGI Symbol;Acc:MGI:104641]	GO:0005615;GO:0005576;GO:0050766;GO:0042802;GO:0045087;GO:0045429;GO:0046597;GO:0001849;GO:0046790;GO:0001878;GO:0044869;GO:0044871;GO:1903016;GO:1903019;GO:0001872;GO:0008228	-	-
ENSMUSG00000089943	0.0001	0.359615	-11.8122	0.017975	0.999957	down	Ugt1a5	UDP glucuronosyltransferase 1 family, polypeptide A5 [Source:MGI Symbol;Acc:MGI:3032634]	GO:0016020;GO:0016021;GO:0016740;GO:0016757;GO:0042803;GO:0046982;GO:0008152;GO:0005783;GO:0016758;GO:0019899;GO:0015020;GO:0052695;GO:0052697	K00699-ko00040 Pentose and glucuronate interconversions;ko00053 Ascorbate and aldarate metabolism;ko00500 Starch and sucrose metabolism;ko00140 Steroid hormone biosynthesis;ko00830 Retinol metabolism;ko00860 Porphyrin and chlorophyll metabolism;ko00980 Metabolism of xenobiotics by cytochrome P450;ko00982 Drug metabolism - cytochrome P450;ko00983 Drug metabolism - other enzymes;ko05204 Chemical ca…	KOG1192-UDP-glucuronosyl and UDP-glucosyl transferase[GC]
ENSMUSG00000004069	95.7978	40.8972	1.22799	0.0181768	0.999957	up	Dnaja3	DnaJ heat shock protein family (Hsp40) member A3 [Source:MGI Symbol;Acc:MGI:1933786]	GO:0016020;GO:0005524;GO:0046872;GO:0005886;GO:0009408;GO:0005634;GO:0005829;GO:0005515;GO:0005737;GO:0030054;GO:0045202;GO:0045211;GO:0006457;GO:0043231;GO:0005739;GO:0019901;GO:0043066;GO:0000122;GO:0051082;GO:0005759;GO:0006915;GO:0008134;GO:0043124;GO:0008285;GO:0006919;GO:0007528;GO:0032088;GO:0007264;GO:0031072;GO:0050821;GO:0043065;GO:0007005;GO:0007569;GO:0031398;GO:0051059;GO:0005884;GO:…	K09504-ko05203 Viral carcinogenesis	KOG0715-Molecular chaperone (DnaJ superfamily)[O]
ENSMUSG00000033306	0.531375	2.30249	-2.11539	0.0182329	0.999957	down	Lpp	LIM domain containing preferred translocation partner in lipoma [Source:MGI Symbol;Acc:MGI:2441849]	GO:0008270;GO:0046872;GO:0005634;GO:0005829;GO:0005515;GO:0005737;GO:0030054;GO:0005925;GO:0007155	K16676-ko04391 Hippo signaling pathway -fly	KOG1701-Focal adhesion adaptor protein Paxillin and related LIM proteins[T]
ENSMUSG00000028116	0.0286967	0.517001	-4.17121	0.018252	0.999957	down	Myoz2	myozenin 2 [Source:MGI Symbol;Acc:MGI:1913063]	GO:0005737;GO:0003779;GO:0030018;GO:0031433;GO:0015629;GO:0051373;GO:0030239	-	-
ENSMUSG00000039738	13.4457	5.16291	1.38088	0.0182826	0.999957	up	Slx4	SLX4 structure-specific endonuclease subunit homolog (S. cerevisiae) [Source:MGI Symbol;Acc:MGI:106299]	GO:0005634;GO:0005654;GO:0005829;GO:0006281;GO:0030054;GO:0043085;GO:0006974;GO:0006260;GO:0000784;GO:0000790;GO:0006310;GO:0000724;GO:0006289;GO:0061820;GO:0000781;GO:1904357;GO:0008047;GO:0090656;GO:1904431;GO:0070522;GO:0010792;GO:0000712;GO:0008821;GO:0017108;GO:0036297;GO:0048476;GO:0048257;GO:0000706;GO:0072429;GO:0033557	K10484-ko03460 Fanconi anemia pathway	-
ENSMUSG00000005683	735.521	271.381	1.43845	0.018539	0.999957	up	Cs	citrate synthase [Source:MGI Symbol;Acc:MGI:88529]	GO:0016740;GO:0005634;GO:0003723;GO:0070062;GO:0005739;GO:0005975;GO:0006099;GO:0005759;GO:0046912;GO:0006101;GO:0004108	K01647-ko01200 Carbon metabolism;ko01210 2-Oxocarboxylic acid metabolism;ko01230 Biosynthesis of amino acids;ko00020 Citrate cycle (TCA cycle);ko00630 Glyoxylate and dicarboxylate metabolism	KOG2617-Citrate synthase[C]
ENSMUSG00000027076	188.922	69.2986	1.44689	0.0186989	0.999957	up	Timm10	translocase of inner mitochondrial membrane 10 [Source:MGI Symbol;Acc:MGI:1353429]	GO:0016020;GO:0046872;GO:0006810;GO:0015031;GO:0042803;GO:0008565;GO:0005739;GO:0005743;GO:0072321;GO:0051087;GO:0005215;GO:0045039;GO:0042719	-	KOG3480-Mitochondrial import inner membrane translocase, subunits TIM10/TIM12[U]
ENSMUSG00000038917	1.4039	0.253295	2.47055	0.0187348	0.999957	up	3930402G23Rik	RIKEN cDNA 3930402G23 gene [Source:MGI Symbol;Acc:MGI:1921277]	-	-	-
ENSMUSG00000020431	0.0996107	0.290252	-1.54293	0.0188621	0.999957	down	Adcy1	adenylate cyclase 1 [Source:MGI Symbol;Acc:MGI:99677]	GO:0016020;GO:0016021;GO:0046872;GO:0005886;GO:0005737;GO:0035556;GO:0000166;GO:0005524;GO:0070062;GO:0007165;GO:0016849;GO:0009190;GO:0005516;GO:0005887;GO:0016829;GO:0004016;GO:0006171;GO:0045121;GO:0071277;GO:0048511;GO:1904322;GO:0007409;GO:0004383;GO:0006182;GO:0008074;GO:0042752;GO:0007190;GO:0019933;GO:0008294;GO:0007189;GO:0007616;GO:0007623;GO:0010226;GO:0042493;GO:0005634	K08041-ko00230 Purine metabolism;ko04015 Rap1 signaling pathway;ko04020 Calcium signaling pathway;ko04072 Phospholipase D signaling pathway;ko04024 cAMP signaling pathway;ko04022 cGMP - PKG signaling pathway;ko04114 Oocyte meiosis;ko04540 Gap junction;ko04611 Platelet activation;ko04062 Chemokine signaling pathway;ko04911 Insulin secretion;ko04923 Regulation of lipolysis in adipocyte;ko04912 GnRH…	KOG3619-Adenylate/guanylate cyclase[C]
ENSMUSG00000098224	3.71568	0.765429	2.27929	0.0189144	0.999957	up	Gm7985	predicted gene 7985 [Source:MGI Symbol;Acc:MGI:3645837]	-	-	-
ENSMUSG00000038217	48.6677	18.7981	1.37238	0.0189798	0.999957	up	Tlcd2	TLC domain containing 2 [Source:MGI Symbol;Acc:MGI:1917141]	GO:0016020;GO:0016021;GO:0003674;GO:0008150;GO:0005575	-	KOG4474-Uncharacterized conserved protein[S]
ENSMUSG00000042476	0.981083	2.52658	-1.36474	0.0189847	0.999957	down	Abcb4	ATP-binding cassette, sub-family B (MDR/TAP), member 4 [Source:MGI Symbol;Acc:MGI:97569]	GO:0055085;GO:0016020;GO:0016021;GO:0005524;GO:0005886;GO:0016787;GO:0006810;GO:0005654;GO:0005829;GO:0005737;GO:0000166;GO:0031410;GO:0005925;GO:0070062;GO:0016887;GO:0006869;GO:0042626;GO:0016324;GO:0045121;GO:0015629;GO:0030136;GO:0055088;GO:0045332;GO:0046581;GO:0008525;GO:0090554;GO:0001666;GO:0001890;GO:0007420;GO:0007595;GO:0007623;GO:0009914;GO:0010033;GO:0010046;GO:0014070;GO:0014072;GO:…	K05659-ko02010 ABC transporters;ko04976 Bile secretion	KOG0055-Multidrug/pheromone exporter, ABC superfamily[Q]
ENSMUSG00000111785	0.143585	0.0001	10.4877	0.0191287	0.999957	up	AC120394.4	-	-	-	-
ENSMUSG00000093656	0.631002	1.85376	-1.55474	0.0191773	0.999957	down	Gm20628	predicted gene 20628 [Source:MGI Symbol;Acc:MGI:5313075]	-	-	-
ENSMUSG00000053198	5.76656	15.2832	-1.40616	0.0192141	0.999957	down	Prx	periaxin [Source:MGI Symbol;Acc:MGI:108176]	GO:0005634;GO:0005737;GO:0016020;GO:0005886;GO:0030054;GO:0043484;GO:0019226;GO:0019233;GO:0032287;GO:0032290	-	-
ENSMUSG00000020092	33.0706	13.4408	1.29893	0.0194515	0.999957	up	Pald1	phosphatase domain containing, paladin 1 [Source:MGI Symbol;Acc:MGI:1351623]	GO:0005829	-	-
ENSMUSG00000111375	0.268724	1.01475	-1.91693	0.0195771	0.999957	down	Btbd8	BTB (POZ) domain containing 8 [Source:MGI Symbol;Acc:MGI:3646208]	GO:0005634;GO:0005654;GO:0003700;GO:0005737;GO:0045893;GO:0006357;GO:0000976	-	-
ENSMUSG00000025537	6.87991	15.8124	-1.2006	0.0196862	0.999957	down	Phkg1	phosphorylase kinase gamma 1 [Source:MGI Symbol;Acc:MGI:97579]	GO:0004672;GO:0005524;GO:0006468;GO:0016740;GO:0000166;GO:0016301;GO:0016310;GO:0004674;GO:0035556;GO:0005516;GO:0005975;GO:0005978;GO:0005977;GO:0018105;GO:0018107;GO:0004689;GO:0019899;GO:0050321;GO:0005964	K00871-ko04020 Calcium signaling pathway;ko04910 Insulin signaling pathway;ko04922 Glucagon signaling pathway	KOG0599-Phosphorylase kinase gamma subunit[G]
ENSMUSG00000107251	0.0001	0.0995173	-9.9588	0.0199127	0.999957	down	Gm43102	predicted gene 43102 [Source:MGI Symbol;Acc:MGI:5663239]	-	-	-
ENSMUSG00000097617	4.1736	10.9839	-1.39603	0.0199453	0.999957	down	Gm10687	predicted gene 10687 [Source:MGI Symbol;Acc:MGI:3642689]	-	-	-
ENSMUSG00000068246	3.72553	8.67223	-1.21896	0.0199601	0.999957	down	Apol9b	apolipoprotein L 9b [Source:MGI Symbol;Acc:MGI:1919148]	GO:0005576;GO:0003674;GO:0008150;GO:0005575;GO:0008289;GO:0006869;GO:0042157	-	-
ENSMUSG00000035773	1.88678	4.32978	-1.19837	0.0200179	0.999957	down	Kiss1r	KISS1 receptor [Source:MGI Symbol;Acc:MGI:2148793]	GO:0016020;GO:0016021;GO:0005886;GO:0009986;GO:0005515;GO:0007186;GO:0004871;GO:0004930;GO:0007165;GO:0043231;GO:0005887;GO:0007218;GO:0007200;GO:0008188;GO:0008528	K08374-ko04080 Neuroactive ligand-receptor interaction	KOG3656-FOG: 7 transmembrane receptor[R]
ENSMUSG00000102748	1.33341	3.61983	-1.44081	0.0200346	0.999957	down	Pcdhgb2	protocadherin gamma subfamily B, 2 [Source:MGI Symbol;Acc:MGI:1935170]	GO:0016020;GO:0016021;GO:0005886;GO:0005509;GO:0005515;GO:0007155;GO:0007156;GO:0005887;GO:0007267;GO:0007399	-	-
ENSMUSG00000024471	0.0001	1.24576	-13.6047	0.0201691	0.999957	down	Myot	myotilin [Source:MGI Symbol;Acc:MGI:1889800]	GO:0016020;GO:0005886;GO:0008150;GO:0005737;GO:0003779;GO:0005856;GO:0030018;GO:0051393;GO:0042383	-	-
ENSMUSG00000051067	0.0001	0.166316	-10.6997	0.0202683	0.999957	down	Lingo3	leucine rich repeat and Ig domain containing 3 [Source:MGI Symbol;Acc:MGI:3609246]	GO:0016020;GO:0016021;GO:0005615;GO:0003674;GO:0008150;GO:0005578	-	KOG0619-FOG: Leucine rich repeat[R]
ENSMUSG00000009248	0.246199	1.16634	-2.2441	0.0202901	0.999957	down	Ascl2	achaete-scute family bHLH transcription factor 2 [Source:MGI Symbol;Acc:MGI:96920]	GO:0003677;GO:0005634;GO:0003700;GO:0005737;GO:0007275;GO:0046983;GO:0000978;GO:0006351;GO:0000122;GO:0001701;GO:0043565;GO:0007399;GO:0006357;GO:0001078;GO:0000977;GO:0030154;GO:0035019;GO:0001890;GO:0090575;GO:0070888;GO:0060708;GO:0001666;GO:0010626;GO:0050767;GO:0060712	-	-
ENSMUSG00000092021	1.54623	10.1729	-2.71791	0.0204608	0.999957	down	Gbp11	guanylate binding protein 11 [Source:MGI Symbol;Acc:MGI:3646307]	GO:0000166;GO:0003924;GO:0005525	-	-
ENSMUSG00000109780	0.11255	0.658166	-2.54789	0.0204857	0.999957	down	Gm45447	predicted gene 45447 [Source:MGI Symbol;Acc:MGI:5791283]	-	-	-
ENSMUSG00000019787	0.0001	0.05968	-9.2211	0.0206646	0.999957	down	Trdn	triadin [Source:MGI Symbol;Acc:MGI:1924007]	GO:0016020;GO:0016021;GO:0005829;GO:0005886;GO:0005102;GO:0016529;GO:0005515;GO:0033017;GO:0006936;GO:0014808;GO:0044325;GO:0010649;GO:0010880;GO:0060047;GO:0060316;GO:0086036;GO:0014701	-	-
ENSMUSG00000095753	30.148	2.57116	3.55157	0.0208327	0.999957	up	Igkv4-53	immunoglobulin kappa variable 4-53 [Source:MGI Symbol;Acc:MGI:2686266]	GO:0002377;GO:0006955;GO:0005615	-	-
ENSMUSG00000038028	11.2808	4.72332	1.25599	0.0208874	0.999957	up	Tigar	Trp53 induced glycolysis repulatory phosphatase [Source:MGI Symbol;Acc:MGI:2442752]	GO:0016787;GO:0005634;GO:0005829;GO:0005737;GO:0006914;GO:0003824;GO:0008152;GO:0006974;GO:0005622;GO:0005739;GO:0016311;GO:0006915;GO:0004331;GO:0005741;GO:0004083;GO:0006003;GO:0030388;GO:0043069;GO:0043456;GO:0045739;GO:0071279;GO:0071456;GO:1902153;GO:1903301;GO:0010666;GO:0010332;GO:0045820;GO:1901215;GO:1901525;GO:1904024;GO:2000378;GO:0002931;GO:0033673;GO:0009410;GO:0060576	K14634-ko00051 Fructose and mannose metabolism;ko05230 Central carbon metabolism in cancer	-
ENSMUSG00000030701	5.08403	11.8567	-1.22166	0.0209837	0.999957	down	Plekhb1	pleckstrin homology domain containing, family B (evectins) member 1 [Source:MGI Symbol;Acc:MGI:1351469]	GO:0016020;GO:0016021;GO:0005737;GO:0007275;GO:0005515;GO:0001750;GO:0045595	-	-
ENSMUSG00000043079	2.90494	6.44608	-1.14991	0.0210437	0.999957	down	Synpo	synaptopodin [Source:MGI Symbol;Acc:MGI:1099446]	GO:0016020;GO:0005886;GO:0005737;GO:0005634;GO:0030054;GO:0045202;GO:0045211;GO:0003779;GO:0005856;GO:0030425;GO:0042995;GO:0043197;GO:0014069;GO:0005923;GO:0043204;GO:0015629;GO:0030018;GO:0032233;GO:0030865;GO:0098886;GO:0008542;GO:0048169;GO:1905355;GO:0097444	-	-
ENSMUSG00000063388	0.0236827	0.723916	-4.93392	0.0210754	0.999957	down	BC023105	cDNA sequence BC023105 [Source:MGI Symbol;Acc:MGI:2384767]	-	-	-
ENSMUSG00000087646	0.0001	0.396018	-11.9513	0.0211383	0.999957	down	Gm1667	predicted gene 1667 [Source:MGI Symbol;Acc:MGI:2686513]	-	-	-
ENSMUSG00000076577	20.315	2.05039	3.30858	0.0212127	0.999957	up	Igkv8-30	immunoglobulin kappa chain variable 8-30 [Source:MGI Symbol;Acc:MGI:3642250]	-	-	-
ENSMUSG00000100642	0.475739	1.25783	-1.4027	0.0215926	0.999957	down	Gm28230	predicted gene 28230 [Source:MGI Symbol;Acc:MGI:5578936]	GO:0003700;GO:0006355;GO:0003677	-	-
ENSMUSG00000090785	0.0001	0.724282	-12.8223	0.0217471	0.999957	down	Gm17116	predicted gene 17116 [Source:MGI Symbol;Acc:MGI:4937943]	-	-	-
ENSMUSG00000052468	0.0001	0.51597	-12.3331	0.0217471	0.999957	down	Pmp2	peripheral myelin protein 2 [Source:MGI Symbol;Acc:MGI:102667]	GO:0005215;GO:0006810;GO:0005737;GO:0070062;GO:0008289;GO:0015485;GO:0005504;GO:0043209;GO:0061024	-	KOG4015-Fatty acid-binding protein FABP[I]
ENSMUSG00000054083	1.09081	2.61816	-1.26315	0.021753	0.999957	down	Capn12	calpain 12 [Source:MGI Symbol;Acc:MGI:1891369]	GO:0005622;GO:0016787;GO:0005509;GO:0008233;GO:0008234;GO:0006508;GO:0004198	-	-
ENSMUSG00000039347	6.79877	16.8186	-1.30671	0.0217595	0.999957	down	Atp6v0e2	ATPase, H+ transporting, lysosomal V0 subunit E2 [Source:MGI Symbol;Acc:MGI:1923502]	GO:0016020;GO:0016021;GO:0016787;GO:0006810;GO:0006811;GO:0015078;GO:0015991;GO:0015992;GO:0033179;GO:0016049;GO:0046961	K02153-ko00190 Oxidative phosphorylation;ko04145 Phagosome;ko04966 Collecting duct acid secretion;ko04721 Synaptic vesicle cycle;ko05323 Rheumatoid arthritis;ko05110 Vibrio cholerae infection;ko05120 Epithelial cell signaling in Helicobacter pylori infection	KOG3500-Vacuolar H+-ATPase V0 sector, subunit M9.7 (M9.2)[C]
ENSMUSG00000022441	0.0001	0.0928513	-9.85878	0.0218251	0.999957	down	Efcab6	EF-hand calcium binding domain 6 [Source:MGI Symbol;Acc:MGI:1924877]	GO:0046872;GO:0008150;GO:0005634;GO:0005509;GO:0005654;GO:0006355;GO:0006351	-	KOG0027-Calmodulin and related proteins (EF-Hand superfamily)[T]
ENSMUSG00000031551	0.0627473	0.506716	-3.01355	0.0221068	0.999957	down	Ido1	indoleamine 2,3-dioxygenase 1 [Source:MGI Symbol;Acc:MGI:96416]	GO:0020037;GO:0046872;GO:0005737;GO:0016491;GO:0055114;GO:0002376;GO:0032496;GO:0051213;GO:0005829;GO:0046007;GO:0006952;GO:0005515;GO:0006954;GO:0006569;GO:0043065;GO:0033555;GO:0042130;GO:0070233;GO:0032735;GO:0032421;GO:0004833;GO:0033754;GO:0002534;GO:0002666;GO:0002678;GO:0002830;GO:0019441;GO:0032693;GO:0034276;GO:0036269;GO:0070234;GO:0030485	K00463-ko00380 Tryptophan metabolism;ko05143 African trypanosomiasis	-
ENSMUSG00000073610	0.0001	0.716541	-12.8068	0.022163	0.999957	down	Gm10549	predicted gene 10549 [Source:MGI Symbol;Acc:MGI:3641986]	GO:0003674;GO:0008150;GO:0005575	-	-
ENSMUSG00000000171	737.797	291.938	1.33756	0.0222196	0.999957	up	Sdhd	succinate dehydrogenase complex, subunit D, integral membrane protein [Source:MGI Symbol;Acc:MGI:1914175]	GO:0016020;GO:0016021;GO:0046872;GO:0055114;GO:0005740;GO:0005739;GO:0005743;GO:0006099;GO:0020037;GO:0071456;GO:0048039;GO:0006121;GO:0000104;GO:0008177;GO:0005749;GO:0050433	K00237-ko01200 Carbon metabolism;ko00020 Citrate cycle (TCA cycle);ko00190 Oxidative phosphorylation;ko05010 Alzheimer's disease;ko05012 Parkinson's disease;ko05016 Huntington's disease;ko04932 Non-alcoholic fatty liver disease (NAFLD)	KOG4097-Succinate dehydrogenase membrane anchor subunit and related proteins[CU]
ENSMUSG00000022404	80.7777	32.7302	1.30334	0.0223281	0.999957	up	Slc25a17	solute carrier family 25 (mitochondrial carrier, peroxisomal membrane protein), member 17 [Source:MGI Symbol;Acc:MGI:1342248]	GO:0055085;GO:0016020;GO:0016021;GO:0006810;GO:0005737;GO:0005739;GO:0006839;GO:0005743;GO:0005777;GO:0005347;GO:0015217;GO:0005778;GO:0005779;GO:0006635;GO:0015908;GO:0051087;GO:0015228;GO:0015230;GO:0044610;GO:0051724;GO:0080122;GO:0015858;GO:0015866;GO:0015867;GO:0035349;GO:0035350;GO:0043132;GO:0080121	K13354-ko04146 Peroxisome	KOG0769-Predicted mitochondrial carrier protein[C]
ENSMUSG00000047261	0.422204	1.53979	-1.86672	0.0225112	0.999957	down	Gap43	growth associated protein 43 [Source:MGI Symbol;Acc:MGI:95639]	GO:0016020;GO:0071944;GO:0005886;GO:0005737;GO:0030054;GO:0045202;GO:0007275;GO:0005516;GO:0030424;GO:0010001;GO:0007399;GO:0042995;GO:0030154;GO:0014069;GO:0040008;GO:0031527;GO:0051489;GO:0007411;GO:0045165;GO:0016198;GO:0001786;GO:0035727;GO:1901981;GO:0042246;GO:0032584	-	-
ENSMUSG00000076435	102.806	47.1157	1.12564	0.0225338	0.999957	up	Acsf2	acyl-CoA synthetase family member 2 [Source:MGI Symbol;Acc:MGI:2388287]	GO:0003674;GO:0008150;GO:0000166;GO:0005524;GO:0003824;GO:0008152;GO:0006629;GO:0005739;GO:0016874;GO:0006631	-	KOG1177-Long chain fatty acid acyl-CoA ligase[I]
ENSMUSG00000043496	2.24689	5.86851	-1.38506	0.02272	0.999957	down	Tril	TLR4 interactor with leucine-rich repeats [Source:MGI Symbol;Acc:MGI:1914123]	GO:0016020;GO:0016021;GO:0002376;GO:0045087;GO:0034142;GO:0006954;GO:0001530;GO:0046696;GO:0002718	-	KOG0619-FOG: Leucine rich repeat[R]
ENSMUSG00000100794	31.9972	12.3245	1.37642	0.0227364	0.999957	up	Gm29667	predicted gene 29667 [Source:MGI Symbol;Acc:MGI:5580373]	-	-	-
ENSMUSG00000041669	0.454872	1.82296	-2.00275	0.0228653	0.999957	down	Prima1	proline rich membrane anchor 1 [Source:MGI Symbol;Acc:MGI:1926097]	GO:0016020;GO:0016021	-	-
ENSMUSG00000026043	248.76	700.495	-1.49362	0.0233552	0.999957	down	Col3a1	collagen, type III, alpha 1 [Source:MGI Symbol;Acc:MGI:88453]	GO:0046872;GO:0005615;GO:0005578;GO:0005576;GO:0005201;GO:0031012;GO:0005581;GO:0007507;GO:0046332;GO:0007179;GO:0007160;GO:0043588;GO:0048565;GO:0071230;GO:0001568;GO:0002020;GO:0030199;GO:0007229;GO:0034097;GO:0035025;GO:0018149;GO:0021987;GO:0005178;GO:0009314;GO:0042060;GO:0048407;GO:0097435;GO:0001501;GO:0007568;GO:0009612;GO:0050777;GO:0060414;GO:2001223;GO:0005586	K19720-ko04611 Platelet activation;ko04974 Protein digestion and absorption;ko04933 AGE-RAGE signaling pathway in diabetic complications;ko05146 Amoebiasis	KOG3544-Collagens (type IV and type XIII), and related proteins[W]
ENSMUSG00000039376	0.081934	0.452896	-2.46665	0.0234314	0.999957	down	Synpo2l	synaptopodin 2-like [Source:MGI Symbol;Acc:MGI:1916010]	GO:0005634;GO:0005829;GO:0005515;GO:0005737;GO:0003779;GO:0005856;GO:0016607;GO:0030018;GO:0015629;GO:0032233	-	-
ENSMUSG00000063522	0.583086	0.078151	2.89937	0.0235179	0.999957	up	2010109I03Rik	RIKEN cDNA 2010109I03 gene [Source:MGI Symbol;Acc:MGI:1914288]	GO:0003674;GO:0008150;GO:0009986	-	-
ENSMUSG00000103998	0.211852	0.0001	11.0488	0.0235285	0.999957	up	Gm38025	predicted gene, 38025 [Source:MGI Symbol;Acc:MGI:5611253]	-	-	-
ENSMUSG00000076614	516.343	54.2327	3.25109	0.0236864	0.999957	up	Ighg1	immunoglobulin heavy constant gamma 1 (G1m marker) [Source:MGI Symbol;Acc:MGI:96446]	GO:0016020;GO:0016021	-	-
ENSMUSG00000103585	0.789765	2.84251	-1.84767	0.0239124	0.999957	down	Pcdhgb4	protocadherin gamma subfamily B, 4 [Source:MGI Symbol;Acc:MGI:1935173]	GO:0016020;GO:0016021;GO:0005886;GO:0005509;GO:0005515;GO:0007155;GO:0007156;GO:0005887;GO:0007267;GO:0007399	-	-
ENSMUSG00000026649	5.95841	12.2528	-1.04011	0.024168	0.999957	down	Cfap126	cilia and flagella associated protein 126 [Source:MGI Symbol;Acc:MGI:1922722]	GO:0016020;GO:0005886;GO:0005737;GO:0005856;GO:0005929;GO:0042995;GO:0030030;GO:0036064;GO:0005515;GO:0016324;GO:0044782	-	-
ENSMUSG00000046794	19.3644	5.55868	1.80059	0.0242748	0.999957	up	Ppp1r3b	protein phosphatase 1, regulatory (inhibitor) subunit 3B [Source:MGI Symbol;Acc:MGI:2177268]	GO:0019888;GO:0050790;GO:0005975;GO:0005977;GO:0006470;GO:0005981;GO:0000164;GO:0004721;GO:0019899;GO:0005979;GO:0042587;GO:0043231	K07189-ko04910 Insulin signaling pathway;ko04931 Insulin resistance	KOG3986-Protein phosphatase, regulatory subunit PPP1R3C/D[OT]
ENSMUSG00000094335	49.7188	7.25202	2.77734	0.0244562	0.999957	up	Igkv1-117	immunoglobulin kappa variable 1-117 [Source:MGI Symbol;Acc:MGI:4439721]	-	-	-
ENSMUSG00000021228	0.187326	0.0174677	3.42279	0.024492	0.999957	up	Acot3	acyl-CoA thioesterase 3 [Source:MGI Symbol;Acc:MGI:2159619]	GO:0016787;GO:0005829;GO:0005777;GO:0016790;GO:0006637;GO:0001676;GO:0052689;GO:0000038;GO:0016290;GO:0047617;GO:0102991;GO:0032788;GO:0032789	K01068-ko00062 Fatty acid elongation;ko01040 Biosynthesis of unsaturated fatty acids	-
ENSMUSG00000109572	0.12266	0.617625	-2.33207	0.0245839	0.999957	down	Cfap99	cilia and flagella associated protein 99 [Source:MGI Symbol;Acc:MGI:5434801]	-	-	-
ENSMUSG00000087408	0.20583	0.813437	-1.98258	0.0246088	0.999957	down	Cers1	ceramide synthase 1 [Source:MGI Symbol;Acc:MGI:2136690]	GO:0016020;GO:0016021;GO:0006629;GO:0005783;GO:0005789;GO:0007420;GO:0030148;GO:0035690;GO:0046513;GO:0051974;GO:0050291;GO:0036146;GO:0071492;GO:0072721;GO:0043231;GO:0008083;GO:0005615;GO:0005125;GO:0005576;GO:0001701;GO:0007492;GO:0042981;GO:0007165;GO:0005160;GO:0010862;GO:0043408;GO:0048468;GO:0060395;GO:0030509;GO:0007498	K04710-ko00600 Sphingolipid metabolism;ko04071 Sphingolipid signaling pathway	KOG1607-Protein transporter of the TRAM (translocating chain-associating membrane) superfamily[U]
ENSMUSG00000046337	5.94104	16.1739	-1.44488	0.0247053	0.999957	down	Fam178b	family with sequence similarity 178, member B [Source:MGI Symbol;Acc:MGI:3026913]	-	-	-
ENSMUSG00000112246	1.07946	3.76385	-1.8019	0.0247194	0.999957	down	AC121871.1	-	-	-	-
ENSMUSG00000108466	5.73646	1.27245	2.17255	0.0247374	0.999957	up	Gm44771	predicted gene 44771 [Source:MGI Symbol;Acc:MGI:5753347]	-	-	-
ENSMUSG00000033948	0.209792	0.0420523	2.3187	0.0249977	0.999957	up	Zswim5	zinc finger SWIM-type containing 5 [Source:MGI Symbol;Acc:MGI:1921714]	GO:0008270;GO:0046872;GO:0005615;GO:0003674;GO:0008150	-	KOG3615-Uncharacterized conserved protein[S]
ENSMUSG00000029633	0.598977	2.16259	-1.85219	0.0250353	0.999957	down	Gm5578	predicted pseudogene 5578 [Source:MGI Symbol;Acc:MGI:3645010]	-	-	-
ENSMUSG00000103768	0.72572	1.96244	-1.43516	0.0251439	0.999957	down	Gm37856	predicted gene, 37856 [Source:MGI Symbol;Acc:MGI:5611084]	-	-	-
ENSMUSG00000057880	0.689994	1.96188	-1.50758	0.0252649	0.999957	down	Abat	4-aminobutyrate aminotransferase [Source:MGI Symbol;Acc:MGI:2443582]	GO:0016740;GO:0046872;GO:0042803;GO:0003824;GO:0030170;GO:0070062;GO:0005739;GO:0051536;GO:0005759;GO:0008483;GO:0042135;GO:0003867;GO:0032145;GO:0047298;GO:0001666;GO:0007568;GO:0007620;GO:0007626;GO:0009448;GO:0009449;GO:0010039;GO:0014053;GO:0021549;GO:0031652;GO:0032024;GO:0033602;GO:0035094;GO:0035640;GO:0042220;GO:0042493;GO:0045471;GO:0045776;GO:0045964;GO:0048148;GO:0070474;GO:0090331;GO:…	K13524-ko00640 Propanoate metabolism;ko00650 Butanoate metabolism;ko00250 Alanine, aspartate and glutamate metabolism;ko00280 Valine, leucine and isoleucine degradation;ko00410 beta-Alanine metabolism;ko04727 GABAergic synapse	KOG1405-4-aminobutyrate aminotransferase[E]
ENSMUSG00000056162	0.0973317	0.518754	-2.41407	0.0254154	0.999957	down	Cndp1	carnosine dipeptidase 1 (metallopeptidase M20 family) [Source:MGI Symbol;Acc:MGI:2451097]	GO:0006508;GO:0008152;GO:0008237;GO:0016787;GO:0016805;GO:0032268;GO:0005829	-	-
ENSMUSG00000049173	0.0001	0.497919	-12.2817	0.0254392	0.999957	down	Myoz3	myozenin 3 [Source:MGI Symbol;Acc:MGI:2179296]	-	-	-
ENSMUSG00000026166	3.56317	0.366556	3.28106	0.0255056	0.999957	up	Ccl20	chemokine (C-C motif) ligand 20 [Source:MGI Symbol;Acc:MGI:1329031]	GO:0005576;GO:0005125;GO:0005615;GO:0006955;GO:0008009;GO:0006935;GO:0060326;GO:0005515;GO:0005622;GO:0007186;GO:0006954;GO:0035584;GO:0002548;GO:0030593;GO:0043547;GO:0048247;GO:0070098;GO:0070374;GO:0071346;GO:0071347;GO:0071356;GO:2000406;GO:0072678;GO:0072679;GO:0031731;GO:0042060;GO:0050726;GO:0051770;GO:0071222;GO:0071223;GO:0071310	K14625-ko04668 TNF signaling pathway;ko04060 Cytokine-cytokine receptor interaction;ko04062 Chemokine signaling pathway;ko05323 Rheumatoid arthritis	-
ENSMUSG00000020911	1.64285	4.03489	-1.29633	0.0256793	0.999957	down	Krt19	keratin 19 [Source:MGI Symbol;Acc:MGI:96693]	GO:0071944;GO:0005515;GO:0005886;GO:0070062;GO:0042383;GO:0005882;GO:0005198;GO:0045214;GO:0030018;GO:0008307;GO:0032403;GO:0043627;GO:0016010;GO:0043034;GO:0007219;GO:0016327;GO:0060706;GO:1990357	-	-
ENSMUSG00000025610	0.766141	2.17293	-1.50396	0.025684	0.999957	down	Map3k7cl	Map3k7 C-terminal like [Source:MGI Symbol;Acc:MGI:2446584]	GO:0000165;GO:0005622;GO:0004709;GO:0000186	-	-
ENSMUSG00000096833	27.7831	2.91994	3.2502	0.0257113	0.999957	up	Igkv4-55	immunoglobulin kappa variable 4-55 [Source:MGI Symbol;Acc:MGI:2686370]	-	-	-
ENSMUSG00000031231	872.024	391.964	1.15365	0.025748	0.999957	up	Cox7b	cytochrome c oxidase subunit VIIb [Source:MGI Symbol;Acc:MGI:1913392]	GO:0016020;GO:0016021;GO:0003674;GO:0004129;GO:1902600;GO:0005739;GO:0005743;GO:0005746;GO:0007417;GO:0045277	K02271-ko00190 Oxidative phosphorylation;ko04260 Cardiac muscle contraction;ko05010 Alzheimer's disease;ko05012 Parkinson's disease;ko05016 Huntington's disease;ko04932 Non-alcoholic fatty liver disease (NAFLD)	-
ENSMUSG00000043635	0.16869	0.0100863	4.0639	0.0257647	0.999957	up	Adamts3	a disintegrin-like and metallopeptidase (reprolysin type) with thrombospondin type 1 motif, 3 [Source:MGI Symbol;Acc:MGI:3045353]	GO:0008270;GO:0046872;GO:0005615;GO:0006508;GO:0005578;GO:0070062;GO:0008237;GO:0004222;GO:0008233;GO:0004175;GO:0016485;GO:0031012;GO:0010573;GO:0032964;GO:1900748	-	-
ENSMUSG00000027996	16.1672	43.8542	-1.43964	0.0260663	0.999957	down	Sfrp2	secreted frizzled-related protein 2 [Source:MGI Symbol;Acc:MGI:108078]	GO:0005615;GO:0005515;GO:0007275;GO:0016055;GO:0005576;GO:2000273;GO:0045892;GO:0042981;GO:0006915;GO:0009952;GO:0050680;GO:0030308;GO:0008285;GO:0030154;GO:0001756;GO:0001843;GO:0021915;GO:0030178;GO:0036342;GO:0090090;GO:0090263;GO:0008284;GO:0042127;GO:0030514;GO:0017147;GO:0042733;GO:0030199;GO:0043065;GO:0008584;GO:0060028;GO:0060349;GO:0010629;GO:0030336;GO:0003151;GO:0045944;GO:0010719;GO:…	K02176-ko04310 Wnt signaling pathway	KOG3577-Smoothened and related G-protein-coupled receptors[T]
ENSMUSG00000054871	6.68766	17.2708	-1.36876	0.0263558	0.999957	down	Tmem158	transmembrane protein 158 [Source:MGI Symbol;Acc:MGI:1919559]	GO:0016020;GO:0016021;GO:0042277	-	-
ENSMUSG00000039787	6.87264	17.3689	-1.33757	0.0264034	0.999957	down	Cercam	cerebral endothelial cell adhesion molecule [Source:MGI Symbol;Acc:MGI:2139134]	GO:0003674;GO:0005575;GO:0007155;GO:0005783;GO:0005788	-	KOG4179-Lysyl hydrolase/glycosyltransferase family 25[O]
ENSMUSG00000032902	27.7495	11.6014	1.25816	0.0264751	0.999957	up	Slc16a1	solute carrier family 16 (monocarboxylic acid transporters), member 1 [Source:MGI Symbol;Acc:MGI:106013]	GO:0055085;GO:0016020;GO:0016021;GO:0005886;GO:0005887;GO:0006810;GO:0030054;GO:0070062;GO:0043231;GO:0006629;GO:0005739;GO:0015293;GO:0008028;GO:0015718;GO:0005813;GO:0015129;GO:0050796;GO:0042593;GO:0035879;GO:0042803;GO:0097159;GO:0007098;GO:0032094;GO:0035873;GO:0051780;GO:0071407	-	-
ENSMUSG00000086714	0.986301	2.59583	-1.3961	0.0265811	0.999957	down	0610009E02Rik	RIKEN cDNA 0610009E02 gene [Source:MGI Symbol;Acc:MGI:3698435]	-	-	-
ENSMUSG00000031390	2.51031	0.611703	2.03696	0.0269601	0.999957	up	Avpr2	arginine vasopressin receptor 2 [Source:MGI Symbol;Acc:MGI:88123]	GO:0016020;GO:0016021;GO:0005886;GO:0005622;GO:0007186;GO:0004871;GO:0004930;GO:0007165;GO:0005000;GO:0005887;GO:0010628;GO:0034097;GO:0042277;GO:0032870;GO:1901652;GO:0032609;GO:0001992;GO:0003084;GO:0007249;GO:0008284;GO:0021537;GO:0035811;GO:0035814;GO:0045777;GO:0045907	K04228-ko04072 Phospholipase D signaling pathway;ko04080 Neuroactive ligand-receptor interaction;ko04962 Vasopressin-regulated water reabsorption	KOG3656-FOG: 7 transmembrane receptor[R]
ENSMUSG00000020963	9.34376	29.6205	-1.66452	0.0269857	0.999957	down	Tshr	thyroid stimulating hormone receptor [Source:MGI Symbol;Acc:MGI:98849]	GO:0016020;GO:0016021;GO:0005886;GO:0007186;GO:0004871;GO:0004930;GO:0007165;GO:0004996;GO:0016500;GO:0016323;GO:0005887;GO:0043235;GO:0032403;GO:0071542;GO:0004872;GO:0040018;GO:0008344;GO:0007166;GO:0030819;GO:0030183;GO:0060122;GO:0040012;GO:0060119;GO:0008528;GO:0007189;GO:0090103;GO:0009755;GO:0045762;GO:0007190;GO:0038194;GO:1904588;GO:1905229	K04249-ko04024 cAMP signaling pathway;ko04080 Neuroactive ligand-receptor interaction;ko04923 Regulation of lipolysis in adipocyte;ko04918 Thyroid hormone synthesis;ko05320 Autoimmune thyroid disease	KOG2087-Glycoprotein hormone receptor[T]
ENSMUSG00000097770	0.532762	2.92644	-2.45758	0.0270167	0.999957	down	Gm26776	predicted gene, 26776 [Source:MGI Symbol;Acc:MGI:5477270]	-	-	-
ENSMUSG00000023046	156.889	462.856	-1.56082	0.0271767	0.999957	down	Igfbp6	insulin-like growth factor binding protein 6 [Source:MGI Symbol;Acc:MGI:96441]	GO:0005576;GO:0070062;GO:0005520;GO:0001558;GO:0005615;GO:0019838;GO:0031995;GO:0031994;GO:0043567;GO:0005737;GO:0005794;GO:0042568	-	-
ENSMUSG00000026839	7.76503	18.6831	-1.26667	0.0277612	0.999957	down	Upp2	uridine phosphorylase 2 [Source:MGI Symbol;Acc:MGI:1923904]	GO:0016740;GO:0016757;GO:0005737;GO:0003824;GO:0016763;GO:0044206;GO:0004850;GO:0009116;GO:0009166;GO:0045098	K00757-ko00240 Pyrimidine metabolism;ko00983 Drug metabolism - other enzymes	KOG3728-Uridine phosphorylase[F]
ENSMUSG00000020467	15.7336	46.0751	-1.55014	0.0278109	0.999957	down	Efemp1	epidermal growth factor-containing fibulin-like extracellular matrix protein 1 [Source:MGI Symbol;Acc:MGI:1339998]	GO:0005615;GO:0005509;GO:0006355;GO:0005578;GO:0005576;GO:0070062;GO:0031012;GO:0008083;GO:0007173;GO:0032331;GO:0005006;GO:0018108;GO:0005154;GO:0043010;GO:0048048;GO:0048050	-	-
ENSMUSG00000031791	5.59904	15.2648	-1.44696	0.0278269	0.999957	down	Tmem38a	transmembrane protein 38A [Source:MGI Symbol;Acc:MGI:1921416]	GO:0016020;GO:0016021;GO:0098655;GO:0005261;GO:0015672;GO:0005634;GO:0006810;GO:0006811;GO:0005267;GO:0006813;GO:0071805;GO:0070062;GO:0016529;GO:0031965;GO:0033017;GO:0015269	-	KOG3944-Uncharacterized conserved protein[S]
ENSMUSG00000032942	89.7907	38.1823	1.23366	0.0278332	0.999957	up	Ucp3	uncoupling protein 3 (mitochondrial, proton carrier) [Source:MGI Symbol;Acc:MGI:1099787]	GO:0016020;GO:0016021;GO:0006810;GO:0006839;GO:0031966;GO:0005739;GO:0005743;GO:0015992;GO:0000303;GO:0001666;GO:0007568;GO:0007584;GO:0009409;GO:0014823;GO:0032868;GO:0032870;GO:0048545;GO:0051384;GO:0006631;GO:0017077;GO:1990542;GO:1990845	-	KOG0753-Mitochondrial fatty acid anion carrier protein/Uncoupling protein[C]
ENSMUSG00000100037	0.00687767	0.465447	-6.08055	0.0279804	0.999957	down	Gm29103	predicted gene 29103 [Source:MGI Symbol;Acc:MGI:5579809]	-	-	-
ENSMUSG00000052525	0.0001	0.341556	-11.7379	0.0280587	0.999957	down	Spdya	speedy/RINGO cell cycle regulator family, member A [Source:MGI Symbol;Acc:MGI:1918141]	GO:0005634;GO:0005654;GO:0007275;GO:0006974;GO:0000082;GO:0019901;GO:0007049;GO:0008284;GO:0045737;GO:0007140	K08694-ko04114 Oocyte meiosis;ko04914 Progesterone-mediated oocyte maturation	-
ENSMUSG00000039005	0.263621	1.30658	-2.30925	0.0281625	0.999957	down	Tlr4	toll-like receptor 4 [Source:MGI Symbol;Acc:MGI:96824]	GO:0016020;GO:0016021;GO:0009897;GO:0005886;GO:0048471;GO:0007165;GO:0009986;GO:0005515;GO:0005737;GO:0004888;GO:0005887;GO:0010628;GO:0002376;GO:0002755;GO:0045087;GO:0050707;GO:0030890;GO:0071222;GO:0032496;GO:0006954;GO:0050671;GO:0032760;GO:0050829;GO:0032755;GO:0032874;GO:0046330;GO:0001875;GO:0031663;GO:0034142;GO:0042116;GO:0046696;GO:0043123;GO:0045429;GO:0070374;GO:0032733;GO:0051092;GO:…	K10160-ko04064 NF-kappa B signaling pathway;ko04066 HIF-1 signaling pathway;ko04151 PI3K-Akt signaling pathway;ko04145 Phagosome;ko04620 Toll-like receptor signaling pathway;ko05205 Proteoglycans in cancer;ko05323 Rheumatoid arthritis;ko05321 Inflammatiory bowel disease (IBD);ko05130 Pathogenic Escherichia coli infection;ko05132 Salmonella infection;ko05133 Pertussis;ko05134 Legionellosis;ko05152…	KOG4641-FOG: Toll/interleukin receptor and related proteins containing LRR and TIR repeats[T]
ENSMUSG00000028982	41.5146	14.4963	1.51794	0.0281851	0.999957	up	Slc25a33	solute carrier family 25, member 33 [Source:MGI Symbol;Acc:MGI:1917806]	GO:0016020;GO:0016021;GO:0006810;GO:0005739;GO:0005743;GO:0007005;GO:0031966;GO:0008284;GO:0032869;GO:0051881;GO:0030307;GO:0071156;GO:1990314;GO:1903426;GO:0000002;GO:0006390;GO:0015218;GO:0002082;GO:0006264;GO:0006864;GO:0031930;GO:0034551;GO:1990519	-	KOG0757-Mitochondrial carrier protein - Rim2p/Mrs12p[C]
ENSMUSG00000015451	6.98398	15.2409	-1.12583	0.028228	0.999957	down	C4a	complement component 4A (Rodgers blood group) [Source:MGI Symbol;Acc:MGI:98320]	-	-	-
ENSMUSG00000030244	52.7131	17.0983	1.62431	0.0283847	0.999957	up	Gys2	glycogen synthase 2 [Source:MGI Symbol;Acc:MGI:2385254]	GO:0016740;GO:0016757;GO:0003824;GO:0008152;GO:0005737;GO:0005856;GO:0005978;GO:0005829;GO:0004373;GO:0030864;GO:0005938;GO:0009749;GO:0043265	K00693-ko00500 Starch and sucrose metabolism;ko04151 PI3K-Akt signaling pathway;ko04152 AMPK signaling pathway;ko04910 Insulin signaling pathway;ko04922 Glucagon signaling pathway;ko04931 Insulin resistance	KOG3742-Glycogen synthase[G]
ENSMUSG00000029168	0.0675197	0.233725	-1.79143	0.0284392	0.999957	down	Dpysl5	dihydropyrimidinase-like 5 [Source:MGI Symbol;Acc:MGI:1929772]	GO:0005515;GO:0005737;GO:0007411;GO:0007399;GO:0016787;GO:0008017;GO:0016810;GO:0030425;GO:0043025;GO:0030182;GO:0043234	K07529-ko04360 Axon guidance	KOG2584-Dihydroorotase and related enzymes[F]
ENSMUSG00000044938	0.0001	0.295772	-11.5303	0.028515	0.999957	down	Klhl31	kelch-like 31 [Source:MGI Symbol;Acc:MGI:3045305]	GO:0006355;GO:0016020;GO:0016021;GO:0007519	-	KOG4441-Proteins containing BTB/POZ and Kelch domains, involved in regulatory/signal transduction processes[TR]
ENSMUSG00000058665	1.84526	4.53458	-1.29714	0.0286263	0.999957	down	En1	engrailed 1 [Source:MGI Symbol;Acc:MGI:95389]	GO:0005634;GO:0006355;GO:0003677;GO:0043565;GO:0005515;GO:0010468;GO:0007275;GO:0045944;GO:0000978;GO:0000122;GO:0035264;GO:0001078;GO:0043473;GO:0060173;GO:0048666;GO:0030901;GO:0030182;GO:0035115;GO:0071542;GO:0009953;GO:0009954;GO:0030326;GO:0061743;GO:0021549;GO:0030917;GO:1990403;GO:0008344;GO:0030902;GO:0035176;GO:0042756;GO:0043524;GO:1901215	K09319-ko04341 Hedgehog signaling pathway - Fly	KOG0493-Transcription factor Engrailed, contains HOX domain[R]
ENSMUSG00000052698	4.90849	11.9707	-1.28616	0.0286873	0.999957	down	Tln2	talin 2 [Source:MGI Symbol;Acc:MGI:1917799]	GO:0005856;GO:0005200;GO:0007155;GO:0003779;GO:0051015;GO:0007016;GO:0001726;GO:0005925	K06271-ko04015 Rap1 signaling pathway;ko04510 Focal adhesion;ko04611 Platelet activation;ko05166 HTLV-I infection	KOG4261-Talin[Z]
ENSMUSG00000046699	0.0001	0.0499857	-8.96537	0.0287534	0.999957	down	Slitrk4	SLIT and NTRK-like family, member 4 [Source:MGI Symbol;Acc:MGI:2442509]	GO:0016020;GO:0016021;GO:0003674;GO:0005886;GO:0051965;GO:0007409	-	-
ENSMUSG00000032279	329.527	127	1.37557	0.0288345	0.999957	up	Idh3a	isocitrate dehydrogenase 3 (NAD+) alpha [Source:MGI Symbol;Acc:MGI:1915084]	GO:0046872;GO:0000287;GO:0055114;GO:0016491;GO:0016616;GO:0051287;GO:0005739;GO:0006099;GO:0004449;GO:0005634;GO:0043209	K00030-ko01200 Carbon metabolism;ko01210 2-Oxocarboxylic acid metabolism;ko01230 Biosynthesis of amino acids;ko00020 Citrate cycle (TCA cycle)	KOG0785-Isocitrate dehydrogenase, alpha subunit[E]
ENSMUSG00000002104	1.54531	4.42248	-1.51696	0.0288984	0.999957	down	Rapsn	receptor-associated protein of the synapse [Source:MGI Symbol;Acc:MGI:99422]	GO:0008270;GO:0007268;GO:0045202;GO:0033130;GO:0043495;GO:0016020;GO:0046872;GO:0005886;GO:0005794;GO:0005829;GO:0005737;GO:0030054;GO:0045211;GO:0005856;GO:0031594;GO:0007271;GO:0005813;GO:0043525;GO:0035255;GO:0071340;GO:1900075;GO:1901626;GO:0099634	-	KOG1941-Acetylcholine receptor-associated protein of the synapse (rapsyn)[W]
ENSMUSG00000034919	0.104377	0.0001	10.0276	0.0289295	0.999957	up	Ttc22	tetratricopeptide repeat domain 22 [Source:MGI Symbol;Acc:MGI:3045307]	GO:0003674;GO:0008150;GO:0005575	-	-
ENSMUSG00000062038	5.75843	1.63806	1.81369	0.0292562	0.999957	up	Gm10108	predicted pseudogene 10108 [Source:MGI Symbol;Acc:MGI:3642431]	-	-	-
ENSMUSG00000060913	0.0112343	0.20448	-4.18597	0.0292901	0.999957	down	Trim55	tripartite motif-containing 55 [Source:MGI Symbol;Acc:MGI:3036269]	GO:0008270;GO:0046872;GO:0005622;GO:0042802	-	-
ENSMUSG00000058099	17.0338	7.55588	1.17273	0.0294614	0.999957	up	Nfam1	Nfat activating molecule with ITAM motif 1 [Source:MGI Symbol;Acc:MGI:1921289]	GO:0016020;GO:0016021;GO:0005886;GO:0009986;GO:0005622;GO:0004888;GO:0001819;GO:0035556;GO:0051091;GO:0045121;GO:0007165;GO:0050853;GO:0045577;GO:0030183;GO:0050861	-	-
ENSMUSG00000086914	2.30471	7.158	-1.63498	0.0294906	0.999957	down	Gm16124	predicted gene 16124 [Source:MGI Symbol;Acc:MGI:3802001]	-	-	-
ENSMUSG00000039798	0.683758	2.20868	-1.69163	0.029619	0.999957	down	2600006K01Rik	RIKEN cDNA 2600006K01 gene [Source:MGI Symbol;Acc:MGI:1917569]	-	-	-
ENSMUSG00000040138	0.0001	0.153336	-10.5825	0.0297636	0.999957	down	Ndp	Norrie disease (pseudoglioma) (human) [Source:MGI Symbol;Acc:MGI:102570]	GO:0005615;GO:0009986;GO:0042803;GO:0016055;GO:0005576;GO:0031012;GO:0045893;GO:0060070;GO:0001890;GO:0005109;GO:0051091;GO:0005125;GO:0035426;GO:0061299	-	-
ENSMUSG00000043740	3.80398	1.05166	1.85484	0.0298428	0.999957	up	B430306N03Rik	RIKEN cDNA B430306N03 gene [Source:MGI Symbol;Acc:MGI:2443478]	GO:0016020;GO:0016021;GO:0003674;GO:0008150;GO:0005575	-	-
ENSMUSG00000086763	0.222061	0.736916	-1.73054	0.0300223	0.999957	down	Plxna4os1	plexin A4, opposite strand 1 [Source:MGI Symbol;Acc:MGI:2442851]	-	-	-
ENSMUSG00000020173	0.087289	0.936845	-3.42394	0.0300332	0.999957	down	Cobl	cordon-bleu WH2 repeat [Source:MGI Symbol;Acc:MGI:105056]	GO:0016020;GO:0005886;GO:0005737;GO:0003779;GO:0005856;GO:0005515;GO:0042995;GO:0001843;GO:0001726;GO:0030425;GO:0048471;GO:0001889;GO:0000578;GO:0043025;GO:0044295;GO:0030424;GO:0048565;GO:1900006;GO:0005884;GO:0003785;GO:0001757;GO:0030041;GO:0030903;GO:0033504;GO:0048669;GO:0051639;GO:0051764;GO:1900029;GO:0005938;GO:0044294;GO:1990357	-	-
ENSMUSG00000055632	4.02272	10.7217	-1.41429	0.0301296	0.999957	down	Hmcn2	hemicentin 2 [Source:MGI Symbol;Acc:MGI:2677838]	GO:0005509;GO:0005578;GO:0005576;GO:0050896;GO:0030054;GO:0005938;GO:0005604;GO:0006939;GO:0030335;GO:0032154	-	KOG1217-Fibrillins and related proteins containing Ca2+-binding EGF-like domains[T]
ENSMUSG00000021702	1.50863	3.46058	-1.19778	0.0302749	0.999957	down	Thbs4	thrombospondin 4 [Source:MGI Symbol;Acc:MGI:1101779]	GO:0005576;GO:0005615;GO:0005509;GO:0008201;GO:0005578;GO:0070062;GO:0007155;GO:0005783;GO:0008083;GO:0016529;GO:0050731;GO:0005515;GO:0005604;GO:0005178;GO:0001938;GO:0016525;GO:0051451;GO:0071603;GO:0090023;GO:0051781;GO:0031012;GO:0006986;GO:0034976;GO:0048771;GO:0034103;GO:0048266	K04659-ko04151 PI3K-Akt signaling pathway;ko04512 ECM-receptor interaction;ko04145 Phagosome;ko04510 Focal adhesion;ko05144 Malaria	-
ENSMUSG00000047686	0.183904	0.727373	-1.98374	0.0303223	0.999957	down	Zcchc5	zinc finger, CCHC domain containing 5 [Source:MGI Symbol;Acc:MGI:2685221]	GO:0008270;GO:0003674;GO:0008150;GO:0005575;GO:0003676	-	-
ENSMUSG00000025257	0.925851	2.27767	-1.29871	0.0304398	0.999957	down	Ribc1	RIB43A domain with coiled-coils 1 [Source:MGI Symbol;Acc:MGI:1913861]	GO:0003674;GO:0008150;GO:0005575	-	-
ENSMUSG00000085095	4.14009	13.4354	-1.69831	0.0305677	0.999957	down	Gm15635	predicted gene 15635 [Source:MGI Symbol;Acc:MGI:3783079]	-	-	-
ENSMUSG00000058174	2.36156	11.9781	-2.34259	0.0307159	0.999957	down	Gm5148	predicted gene 5148 [Source:MGI Symbol;Acc:MGI:3646006]	GO:0003674;GO:0008150;GO:0005575	-	-
ENSMUSG00000006575	15.9556	5.04873	1.66007	0.030779	0.999957	up	Rundc3a	RUN domain containing 3A [Source:MGI Symbol;Acc:MGI:1858752]	GO:0031284;GO:0030250;GO:0051428;GO:0030828;GO:0005829;GO:0005886	-	KOG4381-RUN domain-containing protein[T]
ENSMUSG00000050762	3.21298	8.40723	-1.38772	0.0308498	0.999957	down	Prss27	protease, serine 27 [Source:MGI Symbol;Acc:MGI:2450123]	GO:0016787;GO:0008233;GO:0006508;GO:0005886;GO:0005576;GO:0004252;GO:0008236;GO:0046658;GO:0019897	-	KOG3627-Trypsin[E]
ENSMUSG00000076470	6.54086	0.446726	3.87202	0.0312306	0.999957	up	Trbv13-3	T cell receptor beta, variable 13-3 [Source:MGI Symbol;Acc:MGI:98607]	GO:0001562	-	-
ENSMUSG00000045973	43.9345	17.5088	1.32728	0.0312448	0.999957	up	Slc25a51	solute carrier family 25, member 51 [Source:MGI Symbol;Acc:MGI:2684984]	GO:0016020;GO:0016021;GO:0006810;GO:0005739;GO:0005743;GO:0055085;GO:0022857;GO:0006839	-	KOG1519-Predicted mitochondrial carrier protein[R]
ENSMUSG00000000182	0.98626	0.0977963	3.33412	0.0314412	0.999957	up	Fgf23	fibroblast growth factor 23 [Source:MGI Symbol;Acc:MGI:1891427]	GO:0008083;GO:0005576;GO:0005615;GO:0005622;GO:0005623;GO:0008543;GO:0000165;GO:0005104;GO:0005515;GO:0030154;GO:0045893;GO:0090080;GO:0010980;GO:0030500;GO:0070374;GO:0030502;GO:0045668;GO:0030643;GO:0005105;GO:0006796;GO:0010966;GO:0032026;GO:0042359;GO:0042369;GO:0044320;GO:0046888;GO:0055062;GO:0071305;GO:0071354;GO:0071374;GO:1904383	K04358-ko04014 Ras signaling pathway;ko04015 Rap1 signaling pathway;ko04010 MAPK signaling pathway;ko04151 PI3K-Akt signaling pathway;ko04810 Regulation of actin cytoskeleton;ko05200 Pathways in cancer;ko05218 Melanoma;ko05224 Breast cancer	KOG3885-Fibroblast growth factor[T]
ENSMUSG00000038550	3.27003	0.885182	1.88526	0.0316846	0.999957	up	Ciart	circadian associated repressor of transcription [Source:MGI Symbol;Acc:MGI:2684975]	GO:0005634;GO:0006355;GO:0006351;GO:0045892;GO:0005515;GO:0048511;GO:0032922;GO:0000976;GO:0001046;GO:0016605;GO:0070888;GO:0045475	-	-
ENSMUSG00000015850	6.19129	14.5329	-1.23101	0.0318366	0.999957	down	Adamtsl4	ADAMTS-like 4 [Source:MGI Symbol;Acc:MGI:2389008]	GO:0006508;GO:0005578;GO:0005576;GO:0004222;GO:0008233;GO:0006915;GO:0031012;GO:0030198;GO:0005615;GO:0002020;GO:0043065;GO:0002064;GO:0005614	-	KOG3538-Disintegrin metalloproteinases with thrombospondin repeats[O]
ENSMUSG00000035835	10.4298	25.0407	-1.26357	0.0319366	0.999957	down	Plppr3	phospholipid phosphatase related 3 [Source:MGI Symbol;Acc:MGI:2388640]	GO:0016020;GO:0016021	-	-
ENSMUSG00000003476	0.224933	0.770221	-1.77578	0.0321408	0.999957	down	Crhr2	corticotropin releasing hormone receptor 2 [Source:MGI Symbol;Acc:MGI:894312]	GO:0016020;GO:0016021;GO:0005886;GO:0007186;GO:0004871;GO:0004930;GO:0007165;GO:0004888;GO:0007166;GO:0005794;GO:0009986;GO:0005515;GO:0005783;GO:0016525;GO:0043951;GO:0005179;GO:0043950;GO:0015056;GO:0071376	K04579-ko04080 Neuroactive ligand-receptor interaction	KOG4564-Adenylate cyclase-coupled calcitonin receptor[T]
ENSMUSG00000087336	1.10981	3.51843	-1.66461	0.0322308	0.999957	down	Gm15860	predicted gene 15860 [Source:MGI Symbol;Acc:MGI:3801778]	-	-	-
ENSMUSG00000048371	12.0025	5.45528	1.13761	0.032261	0.999957	up	Pdp2	pyruvate dehyrogenase phosphatase catalytic subunit 2 [Source:MGI Symbol;Acc:MGI:1918878]	GO:0046872;GO:0016787;GO:0004721;GO:0003824;GO:0006470;GO:0004722;GO:0005739;GO:0043169;GO:0004741	-	KOG0700-Protein phosphatase 2C/pyruvate dehydrogenase (lipoamide) phosphatase[T]
ENSMUSG00000040653	0.022243	0.297091	-3.73948	0.0323651	0.999957	down	Ppp1r14c	protein phosphatase 1, regulatory (inhibitor) subunit 14c [Source:MGI Symbol;Acc:MGI:1923392]	GO:0016020;GO:0005737;GO:0043086;GO:0012505;GO:0042325;GO:0004864;GO:0007165;GO:0004865	-	-
ENSMUSG00000027452	24.6718	10.6189	1.21623	0.0324792	0.999957	up	Acss1	acyl-CoA synthetase short-chain family member 1 [Source:MGI Symbol;Acc:MGI:1915988]	GO:0000166;GO:0005524;GO:0003824;GO:0008152;GO:0005739;GO:0016874;GO:0005759;GO:0003987;GO:0016208;GO:0019427;GO:0006085;GO:0019413;GO:0019542	K01895-ko01200 Carbon metabolism;ko00010 Glycolysis / Gluconeogenesis;ko00620 Pyruvate metabolism;ko00640 Propanoate metabolism;ko00720 Carbon fixation pathways in prokaryotes;ko00680 Methane metabolism	KOG1175-Acyl-CoA synthetase[I]
ENSMUSG00000097156	0.421431	0.000496667	9.7288	0.0325183	0.999957	up	Gm3764	predicted gene 3764 [Source:MGI Symbol;Acc:MGI:3781938]	-	-	-
ENSMUSG00000042010	200.914	81.3842	1.30376	0.0326216	0.999957	up	Acacb	acetyl-Coenzyme A carboxylase beta [Source:MGI Symbol;Acc:MGI:2140940]	GO:0016020;GO:0005524;GO:0046872;GO:0005634;GO:0003824;GO:0008152;GO:0000166;GO:0006629;GO:0005739;GO:0016874;GO:0004075;GO:0006631;GO:0006633;GO:0012505;GO:0031667;GO:0003989;GO:0097009;GO:0051289;GO:0009374;GO:0006084;GO:0010629;GO:0010884;GO:0010906;GO:0014070;GO:0031999;GO:0042493;GO:0043086;GO:0046322;GO:0050995;GO:0060421;GO:2001295	K01946-ko00620 Pyruvate metabolism;ko00640 Propanoate metabolism;ko00061 Fatty acid biosynthesis;ko00254 Aflatoxin biosynthesis;ko04910 Insulin signaling pathway;ko04922 Glucagon signaling pathway;ko04920 Adipocytokine signaling pathway;ko04931 Insulin resistance	KOG0368-Acetyl-CoA carboxylase[I]
ENSMUSG00000031748	16.1449	6.89461	1.22754	0.0328156	0.999957	up	Gnao1	guanine nucleotide binding protein, alpha O [Source:MGI Symbol;Acc:MGI:95775]	GO:0007165;GO:0004871;GO:0007186;GO:0000166;GO:0003924;GO:0005525;GO:0019001;GO:0031683;GO:0007188;GO:0016020;GO:0046872;GO:0005886;GO:0007626;GO:0030425;GO:0044297;GO:0008016;GO:0005515;GO:0031821;GO:0043209;GO:0005834;GO:0009987;GO:0031852;GO:0051430;GO:0007212;GO:0032403;GO:0032794;GO:0007568;GO:0010243;GO:0014070;GO:0030900;GO:0031175;GO:0034097;GO:0042493;GO:0042542;GO:0043278;GO:0043547;GO:…	K04534-ko04015 Rap1 signaling pathway;ko04915 Estrogen signaling pathway;ko04921 Oxytocin signaling pathway;ko04916 Melanogenesis;ko04724 Glutamatergic synapse;ko04727 GABAergic synapse;ko04725 Cholinergic synapse;ko04728 Dopaminergic synapse;ko04726 Serotonergic synapse;ko04730 Long-term depression;ko04723 Retrograde endocannabinoid signaling;ko04713 Circadian entrainment;ko05032 Morphine addict…	KOG0082-G-protein alpha subunit (small G protein superfamily)[DT]
ENSMUSG00000030144	1.60769	0.280346	2.51971	0.0328437	0.999957	up	Clec4d	C-type lectin domain family 4, member d [Source:MGI Symbol;Acc:MGI:1298389]	GO:0016020;GO:0016021;GO:0005886;GO:0030246;GO:0002376;GO:0045087;GO:0042742;GO:0002250;GO:0034987;GO:0002292;GO:0038094	-	KOG4297-C-type lectin[TV]
ENSMUSG00000030270	0.0315317	0.212755	-2.75432	0.0328757	0.999957	down	Cpne9	copine family member IX [Source:MGI Symbol;Acc:MGI:2443052]	GO:1903861;GO:0005615;GO:0070062	-	-
ENSMUSG00000076671	1.57394	0.0837023	4.23297	0.0329037	0.999957	up	Ighv13-2	immunoglobulin heavy variable 13-2 [Source:MGI Symbol;Acc:MGI:3705861]	GO:0003823;GO:0034987;GO:0006910;GO:0006911;GO:0006958;GO:0042742;GO:0045087;GO:0050853;GO:0050871;GO:0009897;GO:0042571;GO:0072562	-	-
ENSMUSG00000076469	13.1844	1.8227	2.85468	0.0329842	0.999957	up	Trbv13-2	T cell receptor beta, variable 13-2 [Source:MGI Symbol;Acc:MGI:98608]	GO:0019221	-	-
ENSMUSG00000041378	135.425	309.559	-1.19272	0.0330261	0.999957	down	Cldn5	claudin 5 [Source:MGI Symbol;Acc:MGI:1276112]	GO:0016020;GO:0016021;GO:0005886;GO:0030054;GO:0016337;GO:0005911;GO:0070062;GO:0005198;GO:0005923;GO:0007179;GO:0005515;GO:0030864;GO:0042802;GO:0016338;GO:0007043;GO:0042552;GO:0045471;GO:1903142;GO:0016327;GO:0033270;GO:0043220	K06087-ko04514 Cell adhesion molecules (CAMs);ko04530 Tight junction;ko04670 Leukocyte transendothelial migration;ko05160 Hepatitis C	-
ENSMUSG00000032060	94.6283	219.209	-1.21196	0.0331826	0.999957	down	Cryab	crystallin, alpha B [Source:MGI Symbol;Acc:MGI:88516]	GO:0046872;GO:0005634;GO:0005829;GO:0005515;GO:0005737;GO:0042803;GO:0051260;GO:0005886;GO:0070062;GO:0010629;GO:0043066;GO:0005739;GO:0007517;GO:0042802;GO:0030018;GO:0043292;GO:0005212;GO:0043010;GO:0002088;GO:0050821;GO:0001666;GO:0043209;GO:0051082;GO:0071480;GO:0010941;GO:0042542;GO:0043154;GO:0032463;GO:0032387;GO:0060561;GO:0008017;GO:0008092;GO:0006457;GO:0007021;GO:0007568;GO:0030308;GO:…	K09542-ko04141 Protein processing in endoplasmic reticulum;ko04213 Longevity regulating pathway - multiple species	KOG3591-Alpha crystallins[O]
ENSMUSG00000084129	0.0858893	1.59436	-4.21435	0.03326	0.999957	down	Hmgb1-ps1	high mobility group box 1, pseudogene 1 [Source:MGI Symbol;Acc:MGI:3768536]	-	-	-
ENSMUSG00000028948	13.8275	5.60558	1.30261	0.0336186	0.999957	up	Nol9	nucleolar protein 9 [Source:MGI Symbol;Acc:MGI:1921285]	GO:0016740;GO:0005634;GO:0000166;GO:0005524;GO:0016020;GO:0016301;GO:0016310;GO:0005730;GO:0003723;GO:0006364;GO:0045111;GO:0000460;GO:0051731;GO:0000448	-	KOG2750-Uncharacterized conserved protein similar to ATP/GTP-binding protein[R]
ENSMUSG00000047109	0.0001	0.181161	-10.8231	0.0336913	0.999957	down	Cldn14	claudin 14 [Source:MGI Symbol;Acc:MGI:1860425]	GO:0016020;GO:0016021;GO:0005886;GO:0030054;GO:0005198;GO:0005923;GO:0005783;GO:0005515;GO:0042802;GO:0016338	K06087-ko04514 Cell adhesion molecules (CAMs);ko04530 Tight junction;ko04670 Leukocyte transendothelial migration;ko05160 Hepatitis C	-
ENSMUSG00000029862	0.0339957	0.212415	-2.64346	0.0336924	0.999957	down	Clcn1	chloride channel, voltage-sensitive 1 [Source:MGI Symbol;Acc:MGI:88417]	GO:0055085;GO:0016020;GO:0016021;GO:0005886;GO:0006810;GO:0006811;GO:0005216;GO:0042803;GO:0005244;GO:0034765;GO:0042383;GO:0005887;GO:0006821;GO:0005254;GO:0034707;GO:0005247;GO:1903959;GO:0019227;GO:0006936;GO:1902476;GO:0034220	-	KOG0476-Cl- channel CLC-2 and related proteins (CLC superfamily)[P]
ENSMUSG00000076652	10.2229	1.31837	2.95497	0.0337829	0.999957	up	Ighv7-3	immunoglobulin heavy variable 7-3 [Source:MGI Symbol;Acc:MGI:4439766]	GO:0003823;GO:0034987;GO:0006910;GO:0006911;GO:0006958;GO:0042742;GO:0045087;GO:0050853;GO:0050871;GO:0009897;GO:0042571;GO:0072562	-	-
ENSMUSG00000112080	4.15474	0.547891	2.9228	0.0340242	0.999957	up	AC165164.2	-	-	-	-
ENSMUSG00000076937	217.266	42.4967	2.35404	0.0340579	0.999957	up	Iglc2	immunoglobulin lambda constant 2 [Source:MGI Symbol;Acc:MGI:99547]	GO:0003823;GO:0034987;GO:0006910;GO:0006911;GO:0006958;GO:0042742;GO:0045087;GO:0050853;GO:0050871;GO:0009897;GO:0042571;GO:0072562;GO:0005886	-	-
ENSMUSG00000049721	1.37439	3.87827	-1.49663	0.034069	0.999957	down	Gal3st1	galactose-3-O-sulfotransferase 1 [Source:MGI Symbol;Acc:MGI:1858277]	GO:0016020;GO:0016021;GO:0016740;GO:0000139;GO:0005794;GO:0007283;GO:0006629;GO:0001733;GO:0009247;GO:0006665;GO:0042552;GO:0006682	K01019-ko00565 Ether lipid metabolism;ko00600 Sphingolipid metabolism	-
ENSMUSG00000021061	0.498814	1.12243	-1.17006	0.034115	0.999957	down	Sptb	spectrin beta, erythrocytic [Source:MGI Symbol;Acc:MGI:98387]	GO:0005737;GO:0005200;GO:0007010;GO:0003779;GO:0005543;GO:0005856;GO:0008091;GO:0051693;GO:0030506;GO:0051015;GO:0005794;GO:0005829;GO:0014731;GO:0043234	-	KOG0517-Beta-spectrin[Z]
ENSMUSG00000024011	76.6015	204.625	-1.41754	0.034182	0.999957	down	Pi16	peptidase inhibitor 16 [Source:MGI Symbol;Acc:MGI:1921366]	GO:0005576;GO:0070062	-	-
ENSMUSG00000048022	0.0281633	0.130269	-2.20961	0.0342606	0.999957	down	Tmem229a	transmembrane protein 229A [Source:MGI Symbol;Acc:MGI:2442812]	GO:0016020;GO:0016021;GO:0003674;GO:0008150;GO:0005575	-	-
ENSMUSG00000022701	1.25738	2.70938	-1.10755	0.034304	0.999957	down	Ccdc191	coiled-coil domain containing 191 [Source:MGI Symbol;Acc:MGI:1922661]	GO:0003674;GO:0008150;GO:0005575	-	-
ENSMUSG00000097162	24.3473	57.0927	-1.22954	0.0344063	0.999957	down	2310010J17Rik	RIKEN cDNA 2310010J17 gene [Source:MGI Symbol;Acc:MGI:1925579]	-	-	-
ENSMUSG00000001739	25.6313	51.9803	-1.02006	0.0344831	0.999957	down	Cldn15	claudin 15 [Source:MGI Symbol;Acc:MGI:1913103]	GO:0016020;GO:0016021;GO:0005886;GO:0006810;GO:0006811;GO:0030054;GO:0005198;GO:0016328;GO:0005923;GO:0042802;GO:0016338	K06087-ko04514 Cell adhesion molecules (CAMs);ko04530 Tight junction;ko04670 Leukocyte transendothelial migration;ko05160 Hepatitis C	-
ENSMUSG00000068882	2.15773	10.5278	-2.28662	0.0345714	0.999957	down	Ssb	Sjogren syndrome antigen B [Source:MGI Symbol;Acc:MGI:98423]	GO:0005634;GO:0003676;GO:0005737;GO:0003723;GO:0006396;GO:0030529;GO:0000784;GO:0008266;GO:0000049;GO:0075522;GO:1990825;GO:0001682;GO:0006409;GO:0008033;GO:0042780;GO:0071045;GO:1903608	K11090-ko05322 Systemic lupus erythematosus	-
ENSMUSG00000104318	0.0001	0.068342	-9.41663	0.0346587	0.999957	down	Pcdha7	protocadherin alpha 7 [Source:MGI Symbol;Acc:MGI:1298369]	GO:0016020;GO:0016021;GO:0046872;GO:0005886;GO:0005509;GO:0005515;GO:0007155;GO:0007156;GO:0005887;GO:0007267;GO:0007399;GO:0042802;GO:0009988	-	-
ENSMUSG00000110704	1.33725	0.0001	13.707	0.0346915	0.999957	up	Gm45732	predicted gene 45732 [Source:MGI Symbol;Acc:MGI:5804847]	-	-	-
ENSMUSG00000038204	0.490548	1.94772	-1.98932	0.0347509	0.999957	down	Asb10	ankyrin repeat and SOCS box-containing 10 [Source:MGI Symbol;Acc:MGI:2152836]	GO:0008150;GO:0005634;GO:0005737;GO:0035556;GO:0031625;GO:0016567;GO:0004842;GO:0000151;GO:0005622	-	KOG0504-FOG: Ankyrin repeat[R]
ENSMUSG00000048572	3.52102	7.63325	-1.1163	0.0348515	0.999957	down	Tmem252	transmembrane protein 252 [Source:MGI Symbol;Acc:MGI:3583948]	GO:0016020;GO:0016021;GO:0003674;GO:0008150;GO:0005575	-	-
ENSMUSG00000051747	0.028057	0.102678	-1.8717	0.0349365	0.999957	down	Ttn	titin [Source:MGI Symbol;Acc:MGI:98864]	GO:0004672;GO:0005524;GO:0006468;GO:0016740;GO:0046872;GO:0005634;GO:0005515;GO:0005737;GO:0000166;GO:0045859;GO:0016301;GO:0016310;GO:0070062;GO:0018108;GO:0004674;GO:0010628;GO:0005516;GO:0019901;GO:0001701;GO:0042802;GO:0045214;GO:0005865;GO:0030018;GO:0019899;GO:0005509;GO:0051371;GO:0051015;GO:0031430;GO:0003007;GO:0007512;GO:0055003;GO:0043621;GO:0005200;GO:0002020;GO:0004713;GO:0008307;GO:…	K12567-ko05410 Hypertrophic cardiomyopathy (HCM);ko05414 Dilated cardiomyopathy (DCM)	KOG0613-Projectin/twitchin and related proteins[Z]
ENSMUSG00000061474	170.093	73.1579	1.21724	0.0349542	0.999957	up	Mrps36	mitochondrial ribosomal protein S36 [Source:MGI Symbol;Acc:MGI:1913378]	GO:0005840;GO:0005739;GO:0030529;GO:0005763;GO:0009353	-	-
ENSMUSG00000073375	0.0001	0.827122	-13.0139	0.0351648	0.999957	down	Lrrc30	leucine rich repeat containing 30 [Source:MGI Symbol;Acc:MGI:2685172]	-	-	KOG0619-FOG: Leucine rich repeat[R]
ENSMUSG00000039252	1.44724	3.3547	-1.21289	0.0351865	0.999957	down	Lgi2	leucine-rich repeat LGI family, member 2 [Source:MGI Symbol;Acc:MGI:2180196]	GO:0003674;GO:0008150;GO:0005576;GO:0005615	-	-
ENSMUSG00000037060	148.012	415.363	-1.48866	0.035231	0.999957	down	Prkcdbp	protein kinase C, delta binding protein [Source:MGI Symbol;Acc:MGI:1923422]	GO:0043234;GO:0005737;GO:0005515;GO:0048511;GO:0030866;GO:0032922;GO:0051898;GO:0005901;GO:0070374;GO:0005080;GO:1901003	-	-
ENSMUSG00000027230	17.7009	44.7994	-1.33966	0.0352776	0.999957	down	Creb3l1	cAMP responsive element binding protein 3-like 1 [Source:MGI Symbol;Acc:MGI:1347062]	GO:0005634;GO:0003700;GO:0006355;GO:0003677;GO:0043565;GO:0045944;GO:0035497;GO:0030968;GO:0044212;GO:0046332;GO:0032967;GO:1902236;GO:1990440;GO:0005783;GO:0016020	K09048-ko04668 TNF signaling pathway;ko04024 cAMP signaling pathway;ko04022 cGMP - PKG signaling pathway;ko04151 PI3K-Akt signaling pathway;ko04152 AMPK signaling pathway;ko04911 Insulin secretion;ko04922 Glucagon signaling pathway;ko04915 Estrogen signaling pathway;ko04918 Thyroid hormone synthesis;ko04916 Melanogenesis;ko04925 Aldosterone synthesis and secretion;ko04261 Adrenergic signaling in …	-
ENSMUSG00000028024	11.0858	23.169	-1.06348	0.0353125	0.999957	down	Enpep	glutamyl aminopeptidase [Source:MGI Symbol;Acc:MGI:106645]	GO:0016020;GO:0016021;GO:0008270;GO:0046872;GO:0009897;GO:0016787;GO:0008233;GO:0006508;GO:0005886;GO:0031410;GO:0070062;GO:0008237;GO:0004177;GO:0005765;GO:0016477;GO:0016324;GO:0045177;GO:0008283;GO:0005903;GO:0070006;GO:0042277;GO:0001525;GO:0032835;GO:0002003;GO:0043171;GO:0003081;GO:0008217	K11141-ko04614 Renin-angiotensin system	KOG1046-Puromycin-sensitive aminopeptidase and related aminopeptidases[EO]
ENSMUSG00000049404	0.758575	1.82974	-1.27028	0.0354268	0.999957	down	Rarres1	retinoic acid receptor responder (tazarotene induced) 1 [Source:MGI Symbol;Acc:MGI:1924461]	GO:0003674;GO:0008150;GO:0070062	-	-
ENSMUSG00000075307	0.0001	0.584661	-12.5134	0.0354733	0.999957	down	Klhl41	kelch-like 41 [Source:MGI Symbol;Acc:MGI:2683854]	GO:0016020;GO:0005634;GO:0005829;GO:0005737;GO:0005886;GO:0005856;GO:0005783;GO:0005789;GO:0004842;GO:0031463;GO:0016529;GO:0048741;GO:0033017;GO:0042995;GO:0031430;GO:0016567;GO:0030239;GO:0031275;GO:0035914;GO:0045214;GO:0045661;GO:2000291;GO:2001014;GO:0001726;GO:0031143	-	KOG4441-Proteins containing BTB/POZ and Kelch domains, involved in regulatory/signal transduction processes[TR]
ENSMUSG00000096577	3.27008	0.469934	2.79879	0.035534	0.999957	up	Ighv1-71	immunoglobulin heavy variable 1-71 [Source:MGI Symbol;Acc:MGI:3643033]	-	-	-
ENSMUSG00000023019	3926.14	1546.39	1.3442	0.0357338	0.999957	up	Gpd1	glycerol-3-phosphate dehydrogenase 1 (soluble) [Source:MGI Symbol;Acc:MGI:95679]	GO:0005737;GO:0055114;GO:0016491;GO:0005975;GO:0016616;GO:0070062;GO:0051287;GO:0005739;GO:0042803;GO:0006072;GO:0009331;GO:0004367;GO:0046168;GO:0071320;GO:0045821;GO:0071356;GO:0006116;GO:0004368;GO:0006094;GO:0006127;GO:0006734;GO:0046486;GO:0005829	K00006-ko00564 Glycerophospholipid metabolism;ko04011 MAPK signaling pathway - yeast	KOG2711-Glycerol-3-phosphate dehydrogenase/dihydroxyacetone 3-phosphate reductase[C]
ENSMUSG00000062070	200.099	60.852	1.71734	0.0358315	0.999957	up	Pgk1	phosphoglycerate kinase 1 [Source:MGI Symbol;Acc:MGI:97555]	GO:0016740;GO:0005615;GO:0055114;GO:0005737;GO:0000166;GO:0005524;GO:0016020;GO:0016301;GO:0016310;GO:0070062;GO:0006096;GO:0045121;GO:0016525;GO:0031639;GO:0071456;GO:0004618;GO:0047134;GO:0030855	K00927-ko01200 Carbon metabolism;ko01230 Biosynthesis of amino acids;ko00010 Glycolysis / Gluconeogenesis;ko00710 Carbon fixation in photosynthetic organisms	KOG1367-3-phosphoglycerate kinase[G]
ENSMUSG00000020620	0.31518	1.01121	-1.68184	0.0358401	0.999957	down	Abca8b	ATP-binding cassette, sub-family A (ABC1), member 8b [Source:MGI Symbol;Acc:MGI:1351668]	GO:0016020;GO:0016021;GO:0005524;GO:0005886;GO:0005215;GO:0006810;GO:0000166;GO:0016887;GO:0055085;GO:0005743;GO:0042626;GO:0006869	K05650-ko02010 ABC transporters	KOG0059-Lipid exporter ABCA1 and related proteins, ABC superfamily[IR]
ENSMUSG00000021268	39.8835	93.114	-1.22321	0.0363022	0.999957	down	Meg3	maternally expressed 3 [Source:MGI Symbol;Acc:MGI:1202886]	-	-	-
ENSMUSG00000038086	12.7282	36.8699	-1.53442	0.0363643	0.999957	down	Hspb2	heat shock protein 2 [Source:MGI Symbol;Acc:MGI:1916503]	GO:0005634;GO:0005737;GO:0005212;GO:0007525;GO:0009408	K09543-ko05205 Proteoglycans in cancer;ko05169 Epstein-Barr virus infection	KOG3591-Alpha crystallins[O]
ENSMUSG00000016995	0.495698	1.70372	-1.78115	0.0363788	0.999957	down	Matn4	matrilin 4 [Source:MGI Symbol;Acc:MGI:1328314]	GO:0005509	-	-
ENSMUSG00000104063	1.21722	3.17898	-1.38498	0.0363894	0.999957	down	Pcdhgb7	protocadherin gamma subfamily B, 7 [Source:MGI Symbol;Acc:MGI:1935199]	GO:0016020;GO:0016021;GO:0005886;GO:0005509;GO:0007155;GO:0007156	-	-
ENSMUSG00000029661	141.486	323.042	-1.19107	0.0366059	0.999957	down	Col1a2	collagen, type I, alpha 2 [Source:MGI Symbol;Acc:MGI:88468]	GO:0046872;GO:0005615;GO:0005515;GO:0005578;GO:0005576;GO:0005201;GO:0070062;GO:0031012;GO:0005581;GO:0030674;GO:0005783;GO:0042802;GO:0007266;GO:0046332;GO:0007179;GO:0071230;GO:0001501;GO:0001568;GO:0002020;GO:0070208;GO:0030199;GO:0008217;GO:0048407;GO:0043589;GO:0005584	K06236-ko04151 PI3K-Akt signaling pathway;ko04512 ECM-receptor interaction;ko04510 Focal adhesion;ko04611 Platelet activation;ko04974 Protein digestion and absorption;ko04933 AGE-RAGE signaling pathway in diabetic complications;ko05146 Amoebiasis	KOG3544-Collagens (type IV and type XIII), and related proteins[W]
ENSMUSG00000090122	1.132	3.87171	-1.77409	0.0368168	0.999957	down	Kcne1l	potassium voltage-gated channel, Isk-related family, member 1-like, pseudogene [Source:MGI Symbol;Acc:MGI:1913490]	GO:0016020;GO:0016021;GO:0006811;GO:0005249;GO:0005886;GO:0008016;GO:0044325;GO:0008076;GO:0071805;GO:0060048;GO:0086005;GO:0086091;GO:0015459;GO:0060306;GO:1901381;GO:0060307;GO:1901379;GO:0060372;GO:0086008;GO:1901380;GO:0071435;GO:0086014;GO:2001257;GO:0086013	-	-
ENSMUSG00000049265	135.558	52.2905	1.37429	0.0368817	0.999957	up	Kcnk3	potassium channel, subfamily K, member 3 [Source:MGI Symbol;Acc:MGI:1100509]	GO:0016020;GO:0016021;GO:0008083;GO:0005886;GO:0006810;GO:0006811;GO:0005267;GO:0006813;GO:0034765;GO:0071805;GO:0005615;GO:0034220;GO:0044548;GO:0022841;GO:0005216;GO:0005252;GO:0008022;GO:0042803;GO:0046982;GO:0007420;GO:0042493;GO:0051481;GO:0071294;GO:0071456;GO:0090102	K04914-ko04925 Aldosterone synthesis and secretion	KOG4404-Tandem pore domain K+ channel TASK3/THIK-1[P]
ENSMUSG00000097979	8.60701	1.76918	2.28243	0.0369404	0.999957	up	Gm4691	predicted gene 4691 [Source:MGI Symbol;Acc:MGI:3782871]	-	-	-
ENSMUSG00000068009	1.03488	3.46458	-1.74322	0.0372747	0.999957	down	Bpifb6	BPI fold containing family B, member 6 [Source:MGI Symbol;Acc:MGI:2684965]	GO:0008150;GO:0005575;GO:0005576;GO:0008289	-	KOG4160-BPI/LBP/CETP family protein[V]
ENSMUSG00000048007	25.0596	9.13706	1.45556	0.0374159	0.999957	up	Timm8a1	translocase of inner mitochondrial membrane 8A1 [Source:MGI Symbol;Acc:MGI:1353433]	GO:0016020;GO:0046872;GO:0006810;GO:0015031;GO:0005739;GO:0005743;GO:0005758	-	KOG3489-Mitochondrial import inner membrane translocase, subunit TIM8[U]
ENSMUSG00000085408	0.385472	1.06686	-1.46867	0.0376678	0.999957	down	C530005A16Rik	RIKEN cDNA C530005A16 gene [Source:MGI Symbol;Acc:MGI:3612454]	-	-	-
ENSMUSG00000096459	12.4908	2.00329	2.64043	0.0376855	0.999957	up	Ighv9-3	immunoglobulin heavy variable V9-3 [Source:MGI Symbol;Acc:MGI:3642720]	GO:0003823;GO:0034987;GO:0006910;GO:0006911;GO:0006958;GO:0042742;GO:0045087;GO:0050853;GO:0050871;GO:0009897;GO:0042571;GO:0072562	-	-
ENSMUSG00000054003	0.057198	0.0001	9.15982	0.0377494	0.999957	up	Tdrd9	tudor domain containing 9 [Source:MGI Symbol;Acc:MGI:1921941]	GO:0005524;GO:0016787;GO:0005634;GO:0003676;GO:0005737;GO:0000166;GO:0007275;GO:0004386;GO:0004004;GO:0005829;GO:0005515;GO:0007283;GO:0030154;GO:0005654;GO:0006396;GO:0005739;GO:0051321;GO:0043046;GO:0031047;GO:0009566;GO:0007140;GO:0034587;GO:0071547	-	KOG0920-ATP-dependent RNA helicase A[A]
ENSMUSG00000020123	0.899813	1.89154	-1.07186	0.0377576	0.999957	down	Avpr1a	arginine vasopressin receptor 1A [Source:MGI Symbol;Acc:MGI:1859216]	GO:0016020;GO:0016021;GO:0005886;GO:0007186;GO:0004871;GO:0004930;GO:0007165;GO:0005000;GO:0005887;GO:0042277;GO:0032870;GO:1901652;GO:0045907;GO:0042711;GO:0017046;GO:0031894;GO:0002125;GO:0003084;GO:0007204;GO:0007621;GO:0007625;GO:0008284;GO:0010033;GO:0010035;GO:0010460;GO:0014049;GO:0014902;GO:0019722;GO:0021537;GO:0030307;GO:0031394;GO:0032849;GO:0035176;GO:0035815;GO:0042631;GO:0042713;GO:…	K04226-ko04020 Calcium signaling pathway;ko04072 Phospholipase D signaling pathway;ko04080 Neuroactive ligand-receptor interaction;ko04270 Vascular smooth muscle contraction	KOG3656-FOG: 7 transmembrane receptor[R]
ENSMUSG00000046447	3.36388	8.00812	-1.25134	0.0378654	0.999957	down	Camk2n1	calcium/calmodulin-dependent protein kinase II inhibitor 1 [Source:MGI Symbol;Acc:MGI:1913509]	GO:0016020;GO:0005886;GO:0030054;GO:0045202;GO:0045211;GO:0043005;GO:0014069;GO:0004860;GO:0006469;GO:0008427;GO:0019901;GO:0030425;GO:0043025	-	-
ENSMUSG00000054793	9.50203	22.5282	-1.24543	0.0381829	0.999957	down	Cadm4	cell adhesion molecule 4 [Source:MGI Symbol;Acc:MGI:2449088]	GO:0016020;GO:0016021;GO:0070062;GO:0007155;GO:0005887;GO:0005102;GO:0004872;GO:0042803;GO:0050839;GO:0007156;GO:0007157;GO:0008037;GO:0005913	-	-
ENSMUSG00000109096	0.0988157	0.0001	9.9486	0.0383386	0.999957	up	Gm44888	predicted gene 44888 [Source:MGI Symbol;Acc:MGI:5753464]	-	-	-
ENSMUSG00000079593	8.52821	22.4799	-1.39832	0.038477	0.999957	down	Gm14597	predicted gene 14597 [Source:MGI Symbol;Acc:MGI:3711766]	GO:0003674;GO:0008150;GO:0005575	-	-
ENSMUSG00000046345	0.0001	0.257696	-11.3315	0.0386012	0.999957	down	Smco1	single-pass membrane protein with coiled-coil domains 1 [Source:MGI Symbol;Acc:MGI:1916826]	GO:0016020;GO:0016021;GO:0003674;GO:0008150;GO:0005575	-	-
ENSMUSG00000046182	0.0743547	0.358349	-2.26887	0.0387275	0.999957	down	Gsg1l	GSG1-like [Source:MGI Symbol;Acc:MGI:2685483]	GO:0016020;GO:0016021;GO:0003674;GO:0005886;GO:0030054;GO:0045202;GO:0014069;GO:2000311;GO:0032279;GO:0099061	-	-
ENSMUSG00000059852	0.634341	1.71075	-1.4313	0.0389119	0.999957	down	Kcng2	potassium voltage-gated channel, subfamily G, member 2 [Source:MGI Symbol;Acc:MGI:3694646]	GO:0055085;GO:0016020;GO:0016021;GO:0051260;GO:0006811;GO:0006810;GO:0005216;GO:0005249;GO:0005267;GO:0006813;GO:0071805;GO:0008076;GO:0005244;GO:0034765;GO:0070062	-	-
ENSMUSG00000068740	5.28694	13.1059	-1.30971	0.0389139	0.999957	down	Celsr2	cadherin, EGF LAG seven-pass G-type receptor 2 [Source:MGI Symbol;Acc:MGI:1858235]	GO:0016020;GO:0016021;GO:0005509;GO:0007186;GO:0004871;GO:0004930;GO:0007165;GO:0004888;GO:0007166;GO:0007155;GO:0007156;GO:0005886	-	KOG4289-Cadherin EGF LAG seven-pass G-type receptor[T]
ENSMUSG00000050295	0.38081	0.944987	-1.31122	0.0389775	0.999957	down	Foxc1	forkhead box C1 [Source:MGI Symbol;Acc:MGI:1347466]	GO:0003700;GO:0006355;GO:0003677;GO:0043565;GO:0005634;GO:0005654;GO:0005829;GO:0045944;GO:0006351;GO:0001541;GO:0045893;GO:0000977;GO:0001701;GO:0016477;GO:0001822;GO:0001503;GO:0007420;GO:0007507;GO:0008134;GO:0003713;GO:0000122;GO:0001501;GO:0001654;GO:0010628;GO:0001568;GO:0001974;GO:0003007;GO:0043010;GO:0048844;GO:0045930;GO:0008283;GO:0016525;GO:0014032;GO:0046620;GO:0030199;GO:0007219;GO:…	-	KOG2294-Transcription factor of the Forkhead/HNF3 family[K]
ENSMUSG00000078592	35.1906	13.3097	1.40271	0.038978	0.999957	up	Gm4609	predicted gene 4609 [Source:MGI Symbol;Acc:MGI:3782792]	-	-	-
ENSMUSG00000001983	29.2553	13.2035	1.14778	0.0390348	0.999957	up	Taco1	translational activator of mitochondrially encoded cytochrome c oxidase I [Source:MGI Symbol;Acc:MGI:1917457]	GO:0003674;GO:0008150;GO:0005634;GO:0005739;GO:0006417	-	KOG2972-Uncharacterized conserved protein[S]
ENSMUSG00000028919	5.22632	1.20665	2.11479	0.039045	0.999957	up	Arhgef19	Rho guanine nucleotide exchange factor (GEF) 19 [Source:MGI Symbol;Acc:MGI:1925912]	GO:0005096;GO:0035023;GO:0005085;GO:0005089;GO:0032956;GO:0043547;GO:0042060	-	KOG3523-Putative guanine nucleotide exchange factor TIM[T]
ENSMUSG00000108308	0.431443	1.44002	-1.73885	0.0391382	0.999957	down	Gm45218	predicted gene 45218 [Source:MGI Symbol;Acc:MGI:5753794]	-	-	-
ENSMUSG00000027375	0.998253	3.81135	-1.93282	0.0391509	0.999957	down	Mal	myelin and lymphocyte protein, T cell differentiation protein [Source:MGI Symbol;Acc:MGI:892970]	GO:0016020;GO:0016021;GO:0000139;GO:0005794;GO:0005886;GO:0005783;GO:0045121;GO:0016324;GO:0008104;GO:0019911;GO:0001766;GO:0042552;GO:1902043;GO:0019898	-	KOG4788-Members of chemokine-like factor super family and related proteins[V]
ENSMUSG00000047565	0.0001	0.366463	-11.8395	0.0391799	0.999957	down	Acot10	acyl-CoA thioesterase 10 [Source:MGI Symbol;Acc:MGI:1928940]	GO:0016787;GO:0005739;GO:0052689;GO:0047617;GO:0006637	-	KOG2763-Acyl-CoA thioesterase[I]
ENSMUSG00000026610	0.93197	0.14199	2.71449	0.039187	0.999957	up	Esrrg	estrogen-related receptor gamma [Source:MGI Symbol;Acc:MGI:1347056]	GO:0005634;GO:0003700;GO:0006355;GO:0008270;GO:0046872;GO:0003677;GO:0043565;GO:0006366;GO:0007275;GO:0006351;GO:0003707;GO:0043401;GO:0005516;GO:0005496;GO:0005515;GO:0045893;GO:0045944;GO:0003708;GO:0048384;GO:0000977;GO:0001228;GO:0004879	-	KOG3575-FOG: Hormone receptors[T]
ENSMUSG00000039518	81.4707	183.281	-1.16971	0.0392155	0.999957	down	Cdsn	corneodesmosin [Source:MGI Symbol;Acc:MGI:3505689]	GO:0005576;GO:0005615;GO:0030057;GO:0042803;GO:0016337;GO:0043589	-	-
ENSMUSG00000008435	16.1055	7.73222	1.0586	0.0393277	0.999957	up	Rdh13	retinol dehydrogenase 13 (all-trans and 9-cis) [Source:MGI Symbol;Acc:MGI:1918732]	GO:0055114;GO:0016491;GO:0005739;GO:0010842;GO:0042462;GO:0009644	-	KOG1208-Dehydrogenases with different specificities (related to short-chain alcohol dehydrogenases)[Q]
ENSMUSG00000039542	0.517439	1.22383	-1.24195	0.0394969	0.999957	down	Ncam1	neural cell adhesion molecule 1 [Source:MGI Symbol;Acc:MGI:97281]	GO:0016020;GO:0016021;GO:0007155;GO:0005829;GO:0005886	-	-
ENSMUSG00000043126	0.042066	0.358851	-3.09266	0.0395006	0.999957	down	D830039M14Rik	RIKEN cDNA D830039M14 gene [Source:MGI Symbol;Acc:MGI:2445111]	-	-	-
ENSMUSG00000000168	98.3806	43.0372	1.19279	0.0395685	0.999957	up	Dlat	dihydrolipoamide S-acetyltransferase (E2 component of pyruvate dehydrogenase complex) [Source:MGI Symbol;Acc:MGI:2385311]	GO:0016740;GO:0008152;GO:0005739;GO:0005975;GO:0006099;GO:0016746;GO:0005759;GO:0006006;GO:0006090;GO:0043209;GO:0034604;GO:0061732;GO:0045254;GO:0004742;GO:0006086;GO:0030431;GO:0005967	K00627-ko01200 Carbon metabolism;ko00010 Glycolysis / Gluconeogenesis;ko00020 Citrate cycle (TCA cycle);ko00620 Pyruvate metabolism	KOG0557-Dihydrolipoamide acetyltransferase[C]
ENSMUSG00000028108	105.051	219.637	-1.06403	0.039596	0.999957	down	Ecm1	extracellular matrix protein 1 [Source:MGI Symbol;Acc:MGI:103060]	GO:0005576;GO:0005615;GO:0007165;GO:0005578;GO:0070062;GO:0031012;GO:0010466;GO:0008022;GO:0006357;GO:0006954;GO:0031214;GO:0019899;GO:0002020;GO:0001960;GO:0001525;GO:0004871;GO:0043123;GO:0045766;GO:0030500;GO:0001938;GO:0030502;GO:0043236;GO:0001503;GO:0005134;GO:0002828;GO:2000404	-	-
ENSMUSG00000095711	1.46857	0.0679393	4.43402	0.039654	0.999957	up	Trav14-2	T cell receptor alpha variable 14-2 [Source:MGI Symbol;Acc:MGI:3649206]	-	-	-
ENSMUSG00000094930	39.6739	4.76244	3.05842	0.0396885	0.999957	up	Igkv6-25	immunoglobulin kappa chain variable 6-25 [Source:MGI Symbol;Acc:MGI:4439867]	-	-	-
ENSMUSG00000064307	6.0721	13.3444	-1.13597	0.0396931	0.999957	down	Lrrc51	leucine rich repeat containing 51 [Source:MGI Symbol;Acc:MGI:1916608]	GO:0003674;GO:0008150;GO:0005575;GO:0005737	-	KOG1644-U2-associated snRNP A' protein[A]
ENSMUSG00000033060	2.41862	6.15698	-1.34804	0.0397595	0.999957	down	Lmo7	LIM domain only 7 [Source:MGI Symbol;Acc:MGI:1353586]	GO:0008270;GO:0046872;GO:0016567;GO:0005925;GO:0023051;GO:0004842;GO:0030155;GO:0008022;GO:0042805;GO:0016337;GO:0005913;GO:0016324	-	KOG1704-FOG: LIM domain[TZR]
ENSMUSG00000066632	16.4718	5.03985	1.70854	0.0399389	0.999957	up	Pgk1-rs7	phosphoglycerate kinase-1, related sequence-7 [Source:MGI Symbol;Acc:MGI:97562]	-	-	-
ENSMUSG00000104340	0.369268	0.0001	11.8505	0.0400901	0.999957	up	Gm10522	predicted gene 10522 [Source:MGI Symbol;Acc:MGI:3642357]	-	-	-
ENSMUSG00000049649	0.411759	0.070868	2.53859	0.0402715	0.999957	up	Gpr3	G-protein coupled receptor 3 [Source:MGI Symbol;Acc:MGI:101908]	GO:0016020;GO:0016021;GO:0005886;GO:0007186;GO:0004871;GO:0004930;GO:0007165;GO:0040020	-	KOG3656-FOG: 7 transmembrane receptor[R]
ENSMUSG00000035863	69.1518	172.921	-1.32227	0.0407488	0.999957	down	Palm	paralemmin [Source:MGI Symbol;Acc:MGI:1261814]	GO:0016020;GO:0005886;GO:0005634;GO:0005737;GO:0043231;GO:0008360;GO:0042995;GO:0030425;GO:0043197;GO:0007010;GO:0030424;GO:0016323;GO:0014069;GO:0072661;GO:0031527;GO:0030175;GO:0008104;GO:0016327;GO:0030818;GO:0007194;GO:0060160;GO:0051491;GO:0071257;GO:0031750;GO:0060074;GO:0032590;GO:0032591;GO:0044309	-	-
ENSMUSG00000020799	0.531944	1.5	-1.49561	0.0407621	0.999957	down	Tekt1	tektin 1 [Source:MGI Symbol;Acc:MGI:1333819]	GO:0005634;GO:0015630;GO:0005874;GO:0060271;GO:0060294;GO:0030317;GO:0036126	-	KOG2685-Cystoskeletal protein Tektin[Z]
ENSMUSG00000076549	23.0333	4.53626	2.34414	0.0409678	0.999957	up	Igkv4-68	immunoglobulin kappa variable 4-68 [Source:MGI Symbol;Acc:MGI:2686265]	GO:0002377;GO:0006955;GO:0005615	-	-
ENSMUSG00000047797	0.661204	1.71675	-1.37651	0.0409923	0.999957	down	Gjb1	gap junction protein, beta 1 [Source:MGI Symbol;Acc:MGI:95719]	GO:0016020;GO:0016021;GO:0005886;GO:0005737;GO:0030054;GO:0042803;GO:0055085;GO:0007154;GO:0005922;GO:0005921;GO:0005243;GO:0015868;GO:0051259;GO:1905867;GO:0005783;GO:0016328	-	-
ENSMUSG00000034730	0.041524	0.154278	-1.89352	0.0410317	0.999957	down	Adgrb1	adhesion G protein-coupled receptor B1 [Source:MGI Symbol;Acc:MGI:1933736]	GO:0016020;GO:0016021;GO:0005886;GO:0005515;GO:0007186;GO:0004930;GO:0004888;GO:0007166;GO:0016525;GO:0014069;GO:0051965	K04596-ko04115 p53 signaling pathway	-
ENSMUSG00000041078	0.145982	0.59225	-2.02042	0.0411758	0.999957	down	Grid1	glutamate receptor, ionotropic, delta 1 [Source:MGI Symbol;Acc:MGI:95812]	GO:0016020;GO:0016021;GO:0005886;GO:0006811;GO:0004872;GO:0006810;GO:0005216;GO:0034220;GO:0060079;GO:0030054;GO:0045202;GO:0045211;GO:0070062;GO:0004970;GO:0005234;GO:0035235;GO:0035176	K05206-ko04080 Neuroactive ligand-receptor interaction	KOG1052-Glutamate-gated kainate-type ion channel receptor subunit GluR5 and related subunits[PET]
ENSMUSG00000020681	45.7671	103.642	-1.17923	0.0413829	0.999957	down	Ace	angiotensin I converting enzyme (peptidyl-dipeptidase A) 1 [Source:MGI Symbol;Acc:MGI:87874]	GO:0010629;GO:0016020;GO:0016021;GO:0046872;GO:0005615;GO:0009897;GO:0005886;GO:0016787;GO:0005515;GO:0008233;GO:0006508;GO:0005737;GO:0003779;GO:0005576;GO:0007283;GO:0070062;GO:0008237;GO:0005768;GO:0004180;GO:0001822;GO:0004175;GO:0005764;GO:0008241;GO:0061098;GO:0008270;GO:0050435;GO:0008144;GO:0060047;GO:0051019;GO:0032092;GO:0032091;GO:1900086;GO:0008240;GO:0043171;GO:0031404;GO:0008238;GO:…	K01283-ko04924 Renin secretion;ko04614 Renin-angiotensin system;ko05410 Hypertrophic cardiomyopathy (HCM);ko05142 Chagas disease (American trypanosomiasis)	KOG3690-Angiotensin I-converting enzymes - M2 family peptidases[E]
ENSMUSG00000089789	0.070971	0.0001	9.47109	0.0414081	0.999957	up	Rdh1	retinol dehydrogenase 1 (all trans) [Source:MGI Symbol;Acc:MGI:1195275]	GO:0055114;GO:0016491;GO:0008202;GO:0004745;GO:0001523;GO:0016229	-	KOG1610-Corticosteroid 11-beta-dehydrogenase and related short chain-type dehydrogenases[QR]
ENSMUSG00000021224	18.323	3.84032	2.25436	0.0415445	0.999957	up	Numb	numb homolog (Drosophila) [Source:MGI Symbol;Acc:MGI:107423]	GO:0016020;GO:0005634;GO:0005515;GO:0005737;GO:0005925;GO:0007275;GO:0007399;GO:0016323;GO:0005769;GO:0060487;GO:0045177;GO:0045296;GO:0005886;GO:0030900;GO:0008013;GO:0007219;GO:0007409;GO:0045294;GO:0034332;GO:0030335;GO:0007405;GO:0021670;GO:0021849;GO:0050769;GO:0045746;GO:0019897;GO:1903077;GO:0030136;GO:0031410;GO:0030862	K06057-ko04330 Notch signaling pathway	KOG3537-Adaptor protein NUMB[T]
ENSMUSG00000043336	10.4291	2.9877	1.80351	0.0416237	0.999957	up	Filip1l	filamin A interacting protein 1-like [Source:MGI Symbol;Acc:MGI:1925999]	GO:0016020;GO:0003674;GO:0008150;GO:0005575;GO:0005634;GO:0005737	-	-
ENSMUSG00000038462	593.897	253.119	1.2304	0.0416667	0.999957	up	Uqcrfs1	ubiquinol-cytochrome c reductase, Rieske iron-sulfur polypeptide 1 [Source:MGI Symbol;Acc:MGI:1913944]	GO:0016020;GO:0016021;GO:0046872;GO:0055114;GO:0016491;GO:0051537;GO:1902600;GO:0005739;GO:0005743;GO:0051536;GO:0070469;GO:0005515;GO:0008121;GO:0043209;GO:0016679;GO:0032403;GO:0009725;GO:0042493;GO:0046677;GO:0005750;GO:0031966	K00411-ko00190 Oxidative phosphorylation;ko02020 Two-component system;ko04260 Cardiac muscle contraction;ko05010 Alzheimer's disease;ko05012 Parkinson's disease;ko05016 Huntington's disease;ko04932 Non-alcoholic fatty liver disease (NAFLD)	KOG1671-Ubiquinol cytochrome c reductase, subunit RIP1[C]
ENSMUSG00000039646	12.8313	31.171	-1.28053	0.0417102	0.999957	down	Vasn	vasorin [Source:MGI Symbol;Acc:MGI:2177651]	GO:0016020;GO:0016021;GO:0005615;GO:0009986;GO:0005515;GO:0005886;GO:0070062;GO:0005765;GO:0005739;GO:0030512;GO:0045296;GO:0007166;GO:0071456;GO:0010719;GO:0050431;GO:0071461	-	KOG0619-FOG: Leucine rich repeat[R]
ENSMUSG00000032135	89.0072	183.61	-1.04465	0.04178	0.999957	down	Mcam	melanoma cell adhesion molecule [Source:MGI Symbol;Acc:MGI:1933966]	GO:0016020;GO:0016021;GO:0009897;GO:0005925;GO:0005886;GO:0007155;GO:0001525;GO:0007157;GO:0003094;GO:0030335;GO:0061042;GO:0005615;GO:0005634	-	-
ENSMUSG00000091745	0.0445657	0.494491	-3.47194	0.0418278	0.999957	down	Gm17098	predicted gene 17098 [Source:MGI Symbol;Acc:MGI:4937925]	-	-	-
ENSMUSG00000063529	0.0001	0.214148	-11.0644	0.0418591	0.999957	down	Stmnd1	stathmin domain containing 1 [Source:MGI Symbol;Acc:MGI:2686420]	GO:0031110	-	-
ENSMUSG00000029664	0.227232	1.16377	-2.35656	0.041866	0.999957	down	Tfpi2	tissue factor pathway inhibitor 2 [Source:MGI Symbol;Acc:MGI:108543]	GO:0005576;GO:0010951;GO:0031012;GO:0004867;GO:0030414;GO:0010466;GO:0007596;GO:0007599;GO:0071498	-	KOG4295-Serine proteinase inhibitor (KU family)[O]
ENSMUSG00000016024	27.6121	59.9128	-1.11756	0.0419358	0.999957	down	Lbp	lipopolysaccharide binding protein [Source:MGI Symbol;Acc:MGI:1098776]	GO:0005615;GO:0045087;GO:0008289;GO:0001530;GO:0006953;GO:0050829;GO:0016020;GO:0042742;GO:0009986;GO:0006810;GO:0005576;GO:0070062;GO:0002376;GO:0006869;GO:0050830;GO:0071222;GO:0032496;GO:0032760;GO:0032755;GO:0043032;GO:0034145;GO:0032720;GO:0090023;GO:0044130;GO:0031663;GO:0032722;GO:0032757;GO:0005102;GO:0070891;GO:0071723;GO:0071223;GO:0042535;GO:0002281;GO:0015920;GO:0002232;GO:0008228;GO:…	K05399-ko04064 NF-kappa B signaling pathway;ko04620 Toll-like receptor signaling pathway;ko05132 Salmonella infection;ko05152 Tuberculosis	KOG4160-BPI/LBP/CETP family protein[V]
ENSMUSG00000040759	1.66868	4.20288	-1.33267	0.0420393	0.999957	down	Cmtm5	CKLF-like MARVEL transmembrane domain containing 5 [Source:MGI Symbol;Acc:MGI:2447164]	GO:0016020;GO:0016021;GO:0003674;GO:0005125;GO:0005615;GO:0006935;GO:0045662	-	KOG4788-Members of chemokine-like factor super family and related proteins[V]
ENSMUSG00000027966	0.0608693	0.172885	-1.50603	0.0420715	0.999957	down	Col11a1	collagen, type XI, alpha 1 [Source:MGI Symbol;Acc:MGI:88446]	GO:0046872;GO:0003674;GO:0005578;GO:0005576;GO:0005201;GO:0005581;GO:0042472;GO:0050910;GO:0048705;GO:0007605;GO:0003007;GO:0005615;GO:0048704;GO:0030199;GO:0007601;GO:0055010;GO:0001502;GO:0002063;GO:0035989;GO:0051216;GO:0006029;GO:0001503;GO:0035987;GO:0005592;GO:0031012	K19721-ko04974 Protein digestion and absorption	KOG3544-Collagens (type IV and type XIII), and related proteins[W]
ENSMUSG00000113598	0.376827	0.0001	11.8797	0.0420761	0.999957	up	AC123043.2	-	-	-	-
ENSMUSG00000018569	0.866108	0.201137	2.10637	0.042105	0.999957	up	Cldn7	claudin 7 [Source:MGI Symbol;Acc:MGI:1859285]	GO:0016020;GO:0016021;GO:0005886;GO:0030054;GO:0005198;GO:0016328;GO:0005923;GO:0016323;GO:0005515;GO:0042802;GO:0016338;GO:0016327;GO:0050839;GO:0007162;GO:0008284;GO:0032463;GO:0043066;GO:0045471;GO:2000147	K06087-ko04514 Cell adhesion molecules (CAMs);ko04530 Tight junction;ko04670 Leukocyte transendothelial migration;ko05160 Hepatitis C	-
ENSMUSG00000031849	1.41525	3.84645	-1.44247	0.0422891	0.999957	down	Comp	cartilage oligomeric matrix protein [Source:MGI Symbol;Acc:MGI:88469]	GO:0005576;GO:0005615;GO:0005509;GO:0008201;GO:0005578;GO:0070062;GO:0031012;GO:0007155;GO:0043066;GO:0006915;GO:0005515;GO:0060173;GO:0002020;GO:0043395;GO:0005518;GO:0003417	K04659-ko04151 PI3K-Akt signaling pathway;ko04512 ECM-receptor interaction;ko04145 Phagosome;ko04510 Focal adhesion;ko05144 Malaria	-
ENSMUSG00000105759	0.429167	0.0001	12.0673	0.0424549	0.999957	up	Gm42425	predicted gene 42425 [Source:MGI Symbol;Acc:MGI:5662562]	-	-	-
ENSMUSG00000021245	0.977756	3.03034	-1.63193	0.0424942	0.999957	down	Mlh3	mutL homolog 3 [Source:MGI Symbol;Acc:MGI:1353455]	GO:0005524;GO:0005634;GO:0003682;GO:0030983;GO:0006298;GO:0000793;GO:0005654;GO:0006974;GO:0000794;GO:0007130;GO:0016887;GO:0007131;GO:0032300;GO:0001673;GO:0007140;GO:0008104;GO:0003697;GO:0000795;GO:0007144;GO:0019237;GO:0005712	K08739-ko03430 Mismatch repair	KOG1977-DNA mismatch repair protein - MLH3 family[L]
ENSMUSG00000030470	0.0479267	1.18784	-4.63137	0.04313	0.999957	down	Csrp3	cysteine and glycine-rich protein 3 [Source:MGI Symbol;Acc:MGI:1330824]	GO:0008270;GO:0046872;GO:0005634;GO:0005515;GO:0005737;GO:0006355;GO:0007275;GO:0045944;GO:0006351;GO:0003779;GO:0005856;GO:0048738;GO:0042802;GO:0030018;GO:0033365;GO:0006874;GO:0051091;GO:0030154;GO:0007517;GO:0030017;GO:0008307;GO:0031433;GO:0003300;GO:0035995;GO:0060048;GO:0045662;GO:0002026;GO:0045663;GO:0061629;GO:0042805;GO:0043426;GO:0010831;GO:0055003;GO:1903919;GO:1903920	-	-
ENSMUSG00000096805	3.47097	0.418447	3.05222	0.0432345	0.999957	up	Ighv9-1	immunoglobulin heavy variable 9-1 [Source:MGI Symbol;Acc:MGI:4439911]	GO:0003823;GO:0034987;GO:0006910;GO:0006911;GO:0006958;GO:0042742;GO:0045087;GO:0050853;GO:0050871;GO:0009897;GO:0042571;GO:0072562	-	-
ENSMUSG00000026062	0.119824	0.368293	-1.61994	0.0432651	0.999957	down	Slc9a2	solute carrier family 9 (sodium/hydrogen exchanger), member 2 [Source:MGI Symbol;Acc:MGI:105075]	GO:0055085;GO:0016020;GO:0016021;GO:0006810;GO:0006811;GO:0005886;GO:1902600;GO:0006814;GO:0006812;GO:0006885;GO:0015299;GO:0015297;GO:0015385;GO:0015386;GO:0051453;GO:0071805;GO:0098719;GO:0005903;GO:0008104;GO:0035725	-	KOG1966-Sodium/hydrogen exchanger protein[P]
ENSMUSG00000032097	9.29396	3.7658	1.30334	0.0435442	0.999957	up	Ddx6	DEAD (Asp-Glu-Ala-Asp) box polypeptide 6 [Source:MGI Symbol;Acc:MGI:104976]	GO:0005524;GO:0016787;GO:0005634;GO:0003676;GO:0005829;GO:0005737;GO:0000166;GO:0003723;GO:0016020;GO:0000932;GO:0004386;GO:0019904;GO:0004004;GO:0019827;GO:0045296;GO:0010494;GO:0010501;GO:0045665;GO:0033962;GO:0006417;GO:0019074;GO:0016442;GO:0007283;GO:0000792;GO:0001520;GO:0005730;GO:0005739;GO:0043186;GO:0097227	K12614-ko03018 RNA degradation	KOG0326-ATP-dependent RNA helicase[A]
ENSMUSG00000092071	1.95738	0.459402	2.09109	0.0435937	0.999957	up	A230065N10Rik	RIKEN cDNA A230065N10 gene [Source:MGI Symbol;Acc:MGI:3642744]	-	-	-
ENSMUSG00000048616	0.240358	0.856349	-1.83301	0.0437286	0.999957	down	Nog	noggin [Source:MGI Symbol;Acc:MGI:104327]	GO:0005615;GO:0042803;GO:0007275;GO:0045944;GO:0005576;GO:0010629;GO:0000122;GO:0001701;GO:0045596;GO:0060325;GO:0007420;GO:0007492;GO:0030514;GO:0030336;GO:0030154;GO:0035019;GO:0007417;GO:0001501;GO:0001843;GO:0021510;GO:0021915;GO:0060173;GO:0048706;GO:0090090;GO:0090190;GO:0019955;GO:0009953;GO:0021533;GO:0042474;GO:0042733;GO:0045668;GO:0051216;GO:0060272;GO:0060302;GO:0060394;GO:0060825;GO:…	K04658-ko04350 TGF-beta signaling pathway	-
ENSMUSG00000021339	14.9173	7.06941	1.07732	0.043837	0.999957	up	Mrs2	MRS2 magnesium transporter [Source:MGI Symbol;Acc:MGI:2685748]	GO:0016020;GO:0016021;GO:0006810;GO:0006811;GO:0005739;GO:0005743;GO:0015095;GO:0006089;GO:0045016;GO:1990614	-	-
ENSMUSG00000061126	0.231697	0.993401	-2.10013	0.0438984	0.999957	down	Cyp4f39	cytochrome P450, family 4, subfamily f, polypeptide 39 [Source:MGI Symbol;Acc:MGI:2445210]	GO:0016020;GO:0016021;GO:0046872;GO:0003674;GO:0008150;GO:0005575;GO:0055114;GO:0004497;GO:0005506;GO:0016491;GO:0016705;GO:0020037	-	KOG0157-Cytochrome P450 CYP4/CYP19/CYP26 subfamilies[QI]
ENSMUSG00000109216	0.00876133	0.176795	-4.33478	0.0440432	0.999957	down	Gm44907	predicted gene 44907 [Source:MGI Symbol;Acc:MGI:5753483]	-	-	-
ENSMUSG00000057346	3.37799	7.8878	-1.22346	0.044076	0.999957	down	Apol9a	apolipoprotein L 9a [Source:MGI Symbol;Acc:MGI:3606001]	GO:0005576;GO:0003674;GO:0008150;GO:0005575;GO:0008289;GO:0006869;GO:0042157	-	-
ENSMUSG00000103001	0.0001	0.423173	-12.047	0.0441207	0.999957	down	A930005N03Rik	RIKEN cDNA A930005N03 gene [Source:MGI Symbol;Acc:MGI:1924441]	-	-	-
ENSMUSG00000026357	0.0001	0.258221	-11.3344	0.0441207	0.999957	down	Rgs18	regulator of G-protein signaling 18 [Source:MGI Symbol;Acc:MGI:1927498]	GO:0005737;GO:0043547;GO:0005886;GO:0007186;GO:0005096;GO:0009968;GO:0008277	-	KOG3589-G protein signaling regulators[T]
ENSMUSG00000025425	0.117205	0.89364	-2.93066	0.0441241	0.999957	down	St8sia5	ST8 alpha-N-acetyl-neuraminide alpha-2,8-sialyltransferase 5 [Source:MGI Symbol;Acc:MGI:109243]	GO:0016020;GO:0016021;GO:0016740;GO:0016757;GO:0006486;GO:0000139;GO:0005794;GO:0008373;GO:0097503;GO:0030173;GO:0003828	K03369-ko00604 Glycosphingolipid biosynthesis - ganglio series	KOG2692-Sialyltransferase[G]
ENSMUSG00000048416	0.115995	1.31522	-3.50317	0.0441686	0.999957	down	Mlf1	myeloid leukemia factor 1 [Source:MGI Symbol;Acc:MGI:1341819]	GO:0003677;GO:0005634;GO:0005515;GO:0005737;GO:0007275;GO:0006351;GO:0007049;GO:0019904;GO:0097730;GO:0030154;GO:0031514;GO:0007050;GO:0002318	K15622-ko05202 Transcriptional misregulation in cancers	KOG4049-Proliferation-related protein MLF[S]
ENSMUSG00000022956	1075.3	489.072	1.13662	0.044231	0.999957	up	Atp5o	ATP synthase, H+ transporting, mitochondrial F1 complex, O subunit [Source:MGI Symbol;Acc:MGI:106341]	GO:0015986;GO:0099132;GO:0046933;GO:0016020;GO:0005634;GO:0006810;GO:0006811;GO:0005886;GO:0070062;GO:0031012;GO:0015992;GO:0005739;GO:0005743;GO:0006754;GO:0008144;GO:0016887;GO:0043209;GO:0005753;GO:0042776;GO:0005496;GO:0032403;GO:0046034;GO:0000276	K02137-ko00190 Oxidative phosphorylation;ko05010 Alzheimer's disease;ko05012 Parkinson's disease;ko05016 Huntington's disease	KOG1662-Mitochondrial F1F0-ATP synthase, subunit OSCP/ATP5[C]
ENSMUSG00000096919	0.107768	0.0001	10.0737	0.0443034	0.999957	up	Gm26775	predicted gene, 26775 [Source:MGI Symbol;Acc:MGI:5477269]	-	-	-
ENSMUSG00000037686	51.1844	16.7156	1.61451	0.0443565	0.999957	up	Aspg	asparaginase [Source:MGI Symbol;Acc:MGI:2144822]	GO:0016787;GO:0006520;GO:0006629;GO:0016042;GO:0003847;GO:0004067;GO:0004622;GO:0006530	-	KOG0503-Asparaginase[E]
ENSMUSG00000076655	6.19024	0.527839	3.55183	0.044381	0.999957	up	Ighv4-1	immunoglobulin heavy variable 4-1 [Source:MGI Symbol;Acc:MGI:4439536]	GO:0003823;GO:0034987;GO:0006910;GO:0006911;GO:0006958;GO:0042742;GO:0045087;GO:0050853;GO:0050871;GO:0009897;GO:0042571;GO:0072562	-	-
ENSMUSG00000035121	1.30566	2.85177	-1.12708	0.0444235	0.999957	down	Neil2	nei like 2 (E. coli) [Source:MGI Symbol;Acc:MGI:2686058]	GO:0008270;GO:0046872;GO:0016787;GO:0003677;GO:0005634;GO:0003824;GO:0016798;GO:0008152;GO:0003676;GO:0015630;GO:0005737;GO:0006281;GO:0006974;GO:0005730;GO:0006284;GO:0003684;GO:0006289;GO:0016829;GO:0005876;GO:0008017;GO:0003906;GO:0016799	K10568-ko03410 Base excision repair	-
ENSMUSG00000040265	3.10587	7.26675	-1.22631	0.0444908	0.999957	down	Dnm3	dynamin 3 [Source:MGI Symbol;Acc:MGI:1341299]	GO:0003924;GO:0005525;GO:0000166;GO:0016787;GO:0005515;GO:0005737;GO:0070062;GO:0005874;GO:0005856;GO:0005739;GO:0006897;GO:0001917;GO:0031966;GO:0061025;GO:0008017;GO:0000266;GO:0003374;GO:0016185;GO:0031798;GO:0031802;GO:0050998;GO:0051491;GO:0061001;GO:0061002;GO:0098884;GO:0005794;GO:0014069;GO:0030424;GO:0043083;GO:0043197;GO:0044327;GO:0045202;GO:0048471;GO:0098844	-	-
ENSMUSG00000076438	0.130829	0.0001	10.3535	0.0446345	0.999957	up	Oxct2b	3-oxoacid CoA transferase 2B [Source:MGI Symbol;Acc:MGI:2664115]	GO:0016740;GO:0008152;GO:0005739;GO:0008260;GO:0008410;GO:0046952	-	-
ENSMUSG00000054181	1.5713	4.28584	-1.44762	0.0446837	0.999957	down	A930012O16Rik	RIKEN cDNA A930012O16 gene [Source:MGI Symbol;Acc:MGI:2442255]	-	-	-
ENSMUSG00000105906	138.576	22.1897	2.64272	0.0447904	0.999957	up	Iglc1	immunoglobulin lambda constant 1 [Source:MGI Symbol;Acc:MGI:99546]	GO:0003823;GO:0034987;GO:0006910;GO:0006911;GO:0006958;GO:0042742;GO:0045087;GO:0050853;GO:0050871;GO:0042571;GO:0072562;GO:0009897;GO:0019815	-	-
ENSMUSG00000035041	1.50736	3.50946	-1.21922	0.044953	0.999957	down	Creb3l3	cAMP responsive element binding protein 3-like 3 [Source:MGI Symbol;Acc:MGI:2384786]	GO:0003700;GO:0006355;GO:0016020;GO:0016021;GO:0003677;GO:0043565;GO:0005634;GO:0006366;GO:0042803;GO:0046982;GO:0045944;GO:0006351;GO:0035497;GO:0030968;GO:0000977;GO:0001228;GO:0005783;GO:0005789;GO:0005829;GO:0005654;GO:0000976;GO:0006986;GO:1990440;GO:0051004	K09048-ko04668 TNF signaling pathway;ko04024 cAMP signaling pathway;ko04022 cGMP - PKG signaling pathway;ko04151 PI3K-Akt signaling pathway;ko04152 AMPK signaling pathway;ko04911 Insulin secretion;ko04922 Glucagon signaling pathway;ko04915 Estrogen signaling pathway;ko04918 Thyroid hormone synthesis;ko04916 Melanogenesis;ko04925 Aldosterone synthesis and secretion;ko04261 Adrenergic signaling in …	KOG0709-CREB/ATF family transcription factor[K]
ENSMUSG00000014633	37.9491	18.5765	1.03058	0.0449992	0.999957	up	Cmc2	COX assembly mitochondrial protein 2 [Source:MGI Symbol;Acc:MGI:1913781]	GO:0003674;GO:0008150;GO:0005739	-	KOG4148-Uncharacterized conserved protein[S]
ENSMUSG00000029096	173.04	401.171	-1.21311	0.0451295	0.999957	down	Htra3	HtrA serine peptidase 3 [Source:MGI Symbol;Acc:MGI:1925808]	GO:0005576;GO:0016787;GO:0008233;GO:0006508;GO:0004252;GO:0008236;GO:0004175;GO:0005515;GO:0030512;GO:0005520;GO:0001558;GO:0030514	-	KOG1320-Serine protease[O]
ENSMUSG00000079311	39.2946	16.6467	1.23909	0.0452759	0.999957	up	Gm3222	predicted pseudogene 3222 [Source:MGI Symbol;Acc:MGI:3781401]	-	-	-
ENSMUSG00000035486	0.194259	0.968719	-2.31809	0.0454748	0.999957	down	Plk5	polo-like kinase 5 [Source:MGI Symbol;Acc:MGI:3026984]	GO:0004672;GO:0005524;GO:0006468;GO:0016740;GO:0000166;GO:0016301;GO:0016310;GO:0004674;GO:0046872;GO:0005634;GO:0005737;GO:0006974;GO:0005730;GO:0007049;GO:0051301;GO:0008285;GO:0030154;GO:0010976;GO:2000045;GO:0071363;GO:0002357	-	KOG0575-Polo-like serine/threonine protein kinase[D]
ENSMUSG00000026725	0.185211	0.017749	3.38336	0.0454763	0.999957	up	Tnn	tenascin N [Source:MGI Symbol;Acc:MGI:2665790]	GO:0009986;GO:0005578;GO:0005576;GO:0042802;GO:0007160;GO:0016477;GO:0007409;GO:0005178;GO:0045668;GO:0016049;GO:0033689;GO:0002076;GO:1905240	K06252-ko04151 PI3K-Akt signaling pathway;ko04512 ECM-receptor interaction;ko04510 Focal adhesion;ko05206 MicroRNAs in cancer	KOG1225-Teneurin-1 and related extracellular matrix proteins, contain EGF-like repeats[TW]
ENSMUSG00000086919	0.0001	0.120902	-10.2396	0.0455439	0.999957	down	Gm11497	predicted gene 11497 [Source:MGI Symbol;Acc:MGI:3651117]	-	-	-
ENSMUSG00000036395	13.6011	67.5351	-2.31192	0.0456146	0.999957	down	Glb1l2	galactosidase, beta 1-like 2 [Source:MGI Symbol;Acc:MGI:2388283]	GO:0016787;GO:0016798;GO:0008152;GO:0004553;GO:0005975;GO:0004565	-	KOG0496-Beta-galactosidase[G]
ENSMUSG00000076840	1.12331	0.0001	13.4555	0.0456548	0.999957	up	Trav14-1	T cell receptor alpha variable 14-1 [Source:MGI Symbol;Acc:MGI:3646773]	-	-	-
ENSMUSG00000015467	7.36598	16.5619	-1.16892	0.0457536	0.999957	down	Egfl8	EGF-like domain 8 [Source:MGI Symbol;Acc:MGI:1932094]	GO:0008150;GO:0005575;GO:0005509;GO:0005576	-	-
ENSMUSG00000039463	30.3405	13.3216	1.18748	0.0459079	0.999957	up	Slc9a8	solute carrier family 9 (sodium/hydrogen exchanger), member 8 [Source:MGI Symbol;Acc:MGI:1924281]	GO:0055085;GO:0016020;GO:0016021;GO:0000139;GO:0005794;GO:0006810;GO:0006811;GO:0071805;GO:1902600;GO:0006814;GO:0006813;GO:0035725;GO:0006812;GO:0015299;GO:0015297;GO:0015385;GO:0006885;GO:0051453;GO:0015386	-	KOG1965-Sodium/hydrogen exchanger protein[P]
ENSMUSG00000021200	11.2778	28.9995	-1.36255	0.0460206	0.999957	down	Asb2	ankyrin repeat and SOCS box-containing 2 [Source:MGI Symbol;Acc:MGI:1929743]	GO:0035556;GO:0016567;GO:0035914;GO:0042787;GO:0061630;GO:0000209;GO:0045445;GO:0031466	-	KOG0504-FOG: Ankyrin repeat[R]
ENSMUSG00000078817	0.219545	0.0314437	2.80368	0.0460258	0.999957	up	Nlrp12	NLR family, pyrin domain containing 12 [Source:MGI Symbol;Acc:MGI:2676630]	GO:0005515;GO:0005737;GO:0000166;GO:0005524;GO:0050710;GO:0045409;GO:0043124;GO:0032088;GO:0070373;GO:0045345;GO:0043122;GO:0008588;GO:0009968;GO:0031953;GO:0036336;GO:0043281;GO:0045751;GO:0050711;GO:0050728;GO:0071345;GO:1901223	-	-
ENSMUSG00000052396	2.63197	6.01441	-1.19228	0.0460914	0.999957	down	Mogat2	monoacylglycerol O-acyltransferase 2 [Source:MGI Symbol;Acc:MGI:2663253]	GO:0016020;GO:0016021;GO:0016740;GO:0006629;GO:0005783;GO:0005789;GO:0016746;GO:0016747;GO:0016407;GO:0050892;GO:0019432;GO:0006651;GO:0006071;GO:0003846;GO:0046462	K14457-ko00561 Glycerolipid metabolism;ko04975 Fat digestion and absorption	KOG0831-Acyl-CoA:diacylglycerol acyltransferase (DGAT)[I]
ENSMUSG00000055653	4.13542	11.9693	-1.53323	0.0461443	0.999957	down	Gpc3	glypican 3 [Source:MGI Symbol;Acc:MGI:104903]	GO:0016020;GO:0005886;GO:0005515;GO:0010466;GO:0005576;GO:0005615;GO:0005578;GO:0070062;GO:0005887;GO:0030414;GO:0001822;GO:0050680;GO:0031225;GO:0008285;GO:0045732;GO:0005764;GO:0035116;GO:0060976;GO:0090090;GO:2000096;GO:0030282;GO:0006024;GO:0005796;GO:0045880;GO:0043395;GO:0046658;GO:0009887;GO:0030324;GO:0045807;GO:0001658;GO:0030513;GO:0030316;GO:0046326;GO:0045926;GO:0009948;GO:0045879;GO:…	K08109-ko05205 Proteoglycans in cancer	KOG3821-Heparin sulfate cell surface proteoglycan[T]
ENSMUSG00000031760	3.07082	8.82788	-1.52344	0.0463134	0.999957	down	Mt3	metallothionein 3 [Source:MGI Symbol;Acc:MGI:97173]	GO:0046872;GO:0005634;GO:0008270;GO:0006915;GO:0045892;GO:0048471;GO:0005829;GO:0045893;GO:0010628;GO:0005622;GO:0034599;GO:0043066;GO:0043491;GO:0001934;GO:0036091;GO:0030517;GO:0001666;GO:0050821;GO:0030308;GO:0006112;GO:0043524;GO:0006979;GO:0006829;GO:0008021;GO:0032148;GO:0008144;GO:0071732;GO:0005507;GO:0070374;GO:0043027;GO:0043154;GO:0050768;GO:0035690;GO:0010038;GO:0006875;GO:2000378;GO:…	-	-
ENSMUSG00000061877	0.0001	0.506335	-12.3059	0.0463558	0.999957	down	BC048679	cDNA sequence BC048679 [Source:MGI Symbol;Acc:MGI:3510776]	GO:0003674;GO:0008150;GO:0005575	-	-
ENSMUSG00000092595	13.7927	4.86629	1.50301	0.0463673	0.999957	up	Gm20427	predicted gene 20427 [Source:MGI Symbol;Acc:MGI:5141892]	-	-	-
ENSMUSG00000045455	35.14	12.4089	1.50174	0.046379	0.999957	up	Gm9797	predicted pseudogene 9797 [Source:MGI Symbol;Acc:MGI:3704349]	-	-	-
ENSMUSG00000031548	1.38247	2.86748	-1.05253	0.0464454	0.999957	down	Sfrp1	secreted frizzled-related protein 1 [Source:MGI Symbol;Acc:MGI:892014]	GO:0005615;GO:0008201;GO:0005829;GO:0009986;GO:0006508;GO:0005886;GO:0007275;GO:0016055;GO:0005576;GO:0070062;GO:0031012;GO:0005578;GO:0005622;GO:0045893;GO:0010629;GO:0043066;GO:0045892;GO:0042493;GO:0030097;GO:0009952;GO:0050680;GO:0042802;GO:0030308;GO:0008285;GO:0030336;GO:0005515;GO:0030154;GO:0035019;GO:0002244;GO:0001756;GO:0001843;GO:0021915;GO:0030178;GO:0060070;GO:0060071;GO:0044344;GO:…	K02166-ko04310 Wnt signaling pathway	KOG3577-Smoothened and related G-protein-coupled receptors[T]
ENSMUSG00000030827	5.99094	1.22773	2.28679	0.0465275	0.999957	up	Fgf21	fibroblast growth factor 21 [Source:MGI Symbol;Acc:MGI:1861377]	GO:0008083;GO:0005576;GO:0005623;GO:0008543;GO:0005104;GO:0005829;GO:0008284;GO:0070374;GO:0090080;GO:0046326;GO:0051004;GO:0010898;GO:0014823;GO:0030968;GO:0031667;GO:0035690;GO:0071333;GO:0071377;GO:0071404;GO:0072577;GO:1901215;GO:1904640;GO:2000352;GO:0005615	K04358-ko04014 Ras signaling pathway;ko04015 Rap1 signaling pathway;ko04010 MAPK signaling pathway;ko04151 PI3K-Akt signaling pathway;ko04810 Regulation of actin cytoskeleton;ko05200 Pathways in cancer;ko05218 Melanoma;ko05224 Breast cancer	KOG3885-Fibroblast growth factor[T]
ENSMUSG00000042148	38.2925	16.0904	1.25086	0.0465485	0.999957	up	Cox10	cytochrome c oxidase assembly protein 10 [Source:MGI Symbol;Acc:MGI:1917633]	GO:0016020;GO:0016021;GO:0016740;GO:0005829;GO:0031966;GO:1902600;GO:0005739;GO:0005730;GO:0006783;GO:0045333;GO:0016765;GO:0007005;GO:0009060;GO:0000266;GO:0004129;GO:0008495;GO:0006784;GO:0008535;GO:0048034;GO:0070069;GO:0018343;GO:0017004;GO:0004311	K02257-ko00190 Oxidative phosphorylation;ko00860 Porphyrin and chlorophyll metabolism	KOG1380-Heme A farnesyltransferase[H]
ENSMUSG00000021594	1.66	3.92389	-1.2411	0.0466461	0.999957	down	Srd5a1	steroid 5 alpha-reductase 1 [Source:MGI Symbol;Acc:MGI:98400]	GO:0016020;GO:0016021;GO:0005737;GO:0055114;GO:0016627;GO:0006629;GO:0003865;GO:0033218;GO:0070402;GO:0001655;GO:0001889;GO:0006694;GO:0006702;GO:0008202;GO:0008209;GO:0008584;GO:0009267;GO:0014070;GO:0014850;GO:0016101;GO:0021510;GO:0021766;GO:0021794;GO:0021854;GO:0021983;GO:0021987;GO:0030539;GO:0030540;GO:0032354;GO:0032355;GO:0032869;GO:0033574;GO:0042428;GO:0042448;GO:0042493;GO:0042747;GO:…	-	-
ENSMUSG00000025207	0.756537	1.68218	-1.15285	0.0467263	0.999957	down	Sema4g	sema domain, immunoglobulin domain (Ig), transmembrane domain (TM) and short cytoplasmic domain, (semaphorin) 4G [Source:MGI Symbol;Acc:MGI:1347047]	GO:0016020;GO:0016021;GO:0005886;GO:0005515;GO:0007275;GO:0007399;GO:0030154	K06521-ko04360 Axon guidance	KOG3611-Semaphorins[T]
ENSMUSG00000046961	0.523211	1.50849	-1.52764	0.0467522	0.999957	down	Gpr156	G protein-coupled receptor 156 [Source:MGI Symbol;Acc:MGI:2653880]	GO:0016020;GO:0016021;GO:0007186;GO:0004930;GO:0004965;GO:0005886	-	-
ENSMUSG00000033024	0.0001	0.403392	-11.978	0.0468929	0.999957	down	Klra9	killer cell lectin-like receptor subfamily A, member 9 [Source:MGI Symbol;Acc:MGI:1321153]	GO:0016020;GO:0016021;GO:0005886;GO:0030246	-	KOG4297-C-type lectin[TV]
ENSMUSG00000056481	48.6835	120.973	-1.31318	0.0468968	0.999957	down	Cd248	CD248 antigen, endosialin [Source:MGI Symbol;Acc:MGI:1917695]	GO:0016020;GO:0016021;GO:0005509;GO:0005737;GO:0005886;GO:0070062;GO:0030246;GO:0016477;GO:0008284;GO:0048535;GO:2000353;GO:0050840;GO:0060033	-	-
ENSMUSG00000026981	2.68562	0.70394	1.93173	0.0470643	0.999957	up	Il1rn	interleukin 1 receptor antagonist [Source:MGI Symbol;Acc:MGI:96547]	GO:0005615;GO:0005737;GO:0005125;GO:0019221;GO:0005576;GO:0006954;GO:0070062;GO:0006955;GO:0030073;GO:0005149;GO:0006629;GO:0031982;GO:0034115;GO:0006953;GO:0051384;GO:0005150;GO:0005151;GO:0005152;GO:0045352;GO:0045353;GO:2000660	-	-
ENSMUSG00000049670	1.56138	3.15428	-1.01449	0.0473331	0.999957	down	Morn4	MORN repeat containing 4 [Source:MGI Symbol;Acc:MGI:2449568]	GO:0003674;GO:0008150;GO:0005575	-	KOG0231-Junctional membrane complex protein Junctophilin and related MORN repeat proteins[R]
ENSMUSG00000019173	294.422	127.994	1.20181	0.0473371	0.999957	up	Rab5c	RAB5C, member RAS oncogene family [Source:MGI Symbol;Acc:MGI:105306]	GO:0016020;GO:0005886;GO:0005515;GO:0006810;GO:0015031;GO:0000166;GO:0070062;GO:0003924;GO:0005525;GO:0007032;GO:0005765;GO:0005768;GO:0005811;GO:0031901;GO:0030139;GO:0019003;GO:0042470;GO:0030100;GO:0048227;GO:0005769;GO:0031410	K07889-ko04014 Ras signaling pathway;ko04144 Endocytosis;ko04145 Phagosome;ko04962 Vasopressin-regulated water reabsorption;ko05152 Tuberculosis;ko05146 Amoebiasis	KOG0092-GTPase Rab5/YPT51 and related small G protein superfamily GTPases[U]
ENSMUSG00000112920	0.00394967	0.469542	-6.89338	0.0473655	0.999957	down	Spata22	spermatogenesis associated 22 [Source:MGI Symbol;Acc:MGI:2685728]	GO:0005575;GO:0007276;GO:0005694;GO:0061458;GO:0005515;GO:0051321;GO:0009566;GO:0007129;GO:0000711;GO:0051445	-	-
ENSMUSG00000068522	0.0544547	0.347659	-2.67455	0.0474034	0.999957	down	Aard	alanine and arginine rich domain containing protein [Source:MGI Symbol;Acc:MGI:2181621]	GO:0003674;GO:0008150;GO:0005575;GO:0030324	-	-
ENSMUSG00000096960	0.0286917	0.176392	-2.62008	0.0474046	0.999957	down	A230028O05Rik	RIKEN cDNA A230028O05 gene [Source:MGI Symbol;Acc:MGI:2442126]	-	-	-
ENSMUSG00000091553	0.0176353	0.62066	-5.13726	0.0474248	0.999957	down	Serpina3e-ps	serine (or cysteine) peptidase inhibitor, clade A, member 3E, pseudogene [Source:MGI Symbol;Acc:MGI:2182837]	-	-	-
ENSMUSG00000053070	0.630124	2.06793	-1.71448	0.0476889	0.999957	down	9230110C19Rik	RIKEN cDNA 9230110C19 gene [Source:MGI Symbol;Acc:MGI:3045346]	GO:0003674;GO:0008150;GO:0005575	-	-
ENSMUSG00000062257	0.0873767	0.51325	-2.55434	0.0476958	0.999957	down	Opcml	opioid binding protein/cell adhesion molecule-like [Source:MGI Symbol;Acc:MGI:97397]	GO:0003674;GO:0070062	-	-
ENSMUSG00000025955	0.429314	0.0328787	3.70681	0.0477339	0.999957	up	Akr1cl	aldo-keto reductase family 1, member C-like [Source:MGI Symbol;Acc:MGI:1918111]	GO:0003674;GO:0008150;GO:0005575;GO:0055114;GO:0016491	-	KOG1577-Aldo/keto reductase family proteins[R]
ENSMUSG00000038248	0.287258	0.659943	-1.2	0.0479745	0.999957	down	Sobp	sine oculis-binding protein homolog (Drosophila) [Source:MGI Symbol;Acc:MGI:1924427]	GO:0046872;GO:0042472;GO:0007605;GO:0007626;GO:0050890;GO:0005634;GO:0032184;GO:0090102	-	-
ENSMUSG00000091272	0.243977	0.00890367	4.7762	0.0480382	0.999957	up	Gm17641	predicted gene, 17641 [Source:MGI Symbol;Acc:MGI:4937275]	-	-	-
ENSMUSG00000059741	2.10137	7.17323	-1.77129	0.0481259	0.999957	down	Myl3	myosin, light polypeptide 3 [Source:MGI Symbol;Acc:MGI:97268]	GO:0005509;GO:0016459;GO:0003785;GO:0060048;GO:0031672;GO:0031674;GO:0055010;GO:0002026;GO:0003774;GO:0006942;GO:0007519	K12749-ko04260 Cardiac muscle contraction;ko04261 Adrenergic signaling in cardiomyocytes;ko05410 Hypertrophic cardiomyopathy (HCM);ko05414 Dilated cardiomyopathy (DCM)	KOG0030-Myosin essential light chain, EF-Hand protein superfamily[Z]
ENSMUSG00000006435	0.528998	1.4911	-1.49504	0.0481587	0.999957	down	Neurl1a	neuralized E3 ubiquitin protein ligase 1A [Source:MGI Symbol;Acc:MGI:1334263]	GO:0016020;GO:0016740;GO:0008270;GO:0046872;GO:0005886;GO:0005515;GO:0005737;GO:0030054;GO:0045202;GO:0045211;GO:0030317;GO:0016567;GO:0007219;GO:0071230;GO:0008285;GO:0042995;GO:0030425;GO:0043197;GO:0048471;GO:0051491;GO:0014069;GO:0004842;GO:0007595;GO:0043204;GO:0043065;GO:0061630;GO:0006417;GO:0060999;GO:0045746;GO:0045741;GO:0090129;GO:0006513;GO:0007288;GO:0097440;GO:0045183;GO:0007420;GO:…	-	KOG4172-Predicted E3 ubiquitin ligase[O]
ENSMUSG00000076676	1.11219	0.0001	13.4411	0.0482376	0.999957	up	Ighv12-3	immunoglobulin heavy variable V12-3 [Source:MGI Symbol;Acc:MGI:3646760]	GO:0003823;GO:0034987;GO:0006910;GO:0006911;GO:0006958;GO:0042742;GO:0045087;GO:0050853;GO:0050871;GO:0009897;GO:0042571;GO:0072562	-	-
ENSMUSG00000002010	628.476	297.196	1.08044	0.0482526	0.999957	up	Idh3g	isocitrate dehydrogenase 3 (NAD+), gamma [Source:MGI Symbol;Acc:MGI:1099463]	GO:0046872;GO:0000287;GO:0005654;GO:0000166;GO:0005524;GO:0055114;GO:0016491;GO:0016616;GO:0051287;GO:0005739;GO:0005730;GO:0006099;GO:0004449;GO:0006102	K00030-ko01200 Carbon metabolism;ko01210 2-Oxocarboxylic acid metabolism;ko01230 Biosynthesis of amino acids;ko00020 Citrate cycle (TCA cycle)	KOG0784-Isocitrate dehydrogenase, gamma subunit[E]
ENSMUSG00000048636	0.0001	0.159534	-10.6396	0.0482624	0.999957	down	A730049H05Rik	RIKEN cDNA A730049H05 gene [Source:MGI Symbol;Acc:MGI:1921766]	GO:0003674;GO:0008150;GO:0005575	-	-
ENSMUSG00000070490	63.328	28.2562	1.16428	0.0482828	0.999957	up	Gm10293	predicted pseudogene 10293 [Source:MGI Symbol;Acc:MGI:3704216]	-	-	-
ENSMUSG00000037962	0.508768	1.49693	-1.55692	0.0484422	0.999957	down	Rflna	refilin A [Source:MGI Symbol;Acc:MGI:1920371]	GO:0005737;GO:0005856;GO:0048705;GO:1900158;GO:0031005;GO:0032432;GO:0061181;GO:0061182;GO:0061572	-	-
ENSMUSG00000086465	0.0138037	0.447536	-5.01888	0.0486163	0.999957	down	Gm16049	predicted gene 16049 [Source:MGI Symbol;Acc:MGI:3802073]	-	-	-
ENSMUSG00000029198	108.207	50.5992	1.09661	0.0486344	0.999957	up	Grpel1	GrpE-like 1, mitochondrial [Source:MGI Symbol;Acc:MGI:1334417]	GO:0005634;GO:0006457;GO:0050790;GO:0005739;GO:0051087;GO:0042803;GO:0005759;GO:0051082;GO:0030150;GO:0000774;GO:0001405	-	KOG3003-Molecular chaperone of the GrpE family[O]
ENSMUSG00000062480	14.246	6.66913	1.09499	0.0487453	0.999957	up	Acat3	acetyl-Coenzyme A acetyltransferase 3 [Source:MGI Symbol;Acc:MGI:109182]	GO:0016740;GO:0005634;GO:0005829;GO:0005737;GO:0003824;GO:0008152;GO:0070062;GO:0005730;GO:0005739;GO:0016746;GO:0016747;GO:0003985;GO:0006635	-	KOG1391-Acetyl-CoA acetyltransferase[I]
ENSMUSG00000057913	0.92934	0.102849	3.17568	0.048779	0.999957	up	Gm10032	predicted gene 10032 [Source:MGI Symbol;Acc:MGI:3642901]	GO:0003674;GO:0008150;GO:0005575	-	-
ENSMUSG00000027401	0.271576	0.0565577	2.26356	0.048795	0.999957	up	Tgm3	transglutaminase 3, E polypeptide [Source:MGI Symbol;Acc:MGI:98732]	GO:0016740;GO:0046872;GO:0003824;GO:0005737;GO:0070062;GO:0003810;GO:0018149;GO:0016746;GO:0005509;GO:0051262;GO:0043588;GO:0031234;GO:0031424;GO:0008544;GO:0030216;GO:0001533;GO:0035315;GO:0043163	-	-
ENSMUSG00000108723	0.0181637	0.44942	-4.62894	0.0490494	0.999957	down	Gm44837	predicted gene 44837 [Source:MGI Symbol;Acc:MGI:5753413]	-	-	-
ENSMUSG00000047213	1.21124	3.82967	-1.66073	0.0492263	0.999957	down	Ythdf3	YTH domain family 3 [Source:MGI Symbol;Acc:MGI:1918850]	GO:0008150;GO:0005575;GO:0005737;GO:0003723;GO:0043022;GO:0005829;GO:0045727;GO:1990247;GO:0061157	-	KOG1901-Uncharacterized high-glucose-regulated protein[R]
ENSMUSG00000091243	1.30729	3.30089	-1.33627	0.0492338	0.999957	down	Vgll3	vestigial like family member 3 [Source:MGI Symbol;Acc:MGI:1920819]	GO:0005634;GO:0006355	-	-
ENSMUSG00000072571	3.3445	1.29477	1.3691	0.049335	0.999957	up	Tmem253	transmembrane protein 253 [Source:MGI Symbol;Acc:MGI:3588246]	GO:0016020;GO:0016021;GO:0003674;GO:0008150;GO:0005575	-	-
ENSMUSG00000005958	1.20027	2.66858	-1.15272	0.0494363	0.999957	down	Ephb3	Eph receptor B3 [Source:MGI Symbol;Acc:MGI:104770]	GO:0016020;GO:0016021;GO:0004672;GO:0005524;GO:0006468;GO:0016740;GO:0005886;GO:0005887;GO:0000166;GO:0007275;GO:0016301;GO:0016310;GO:0004713;GO:0018108;GO:0004714;GO:0007169;GO:0005003;GO:0016477;GO:0007399;GO:0042995;GO:0030425;GO:0043087;GO:0051965;GO:0034446;GO:0001525;GO:0046777;GO:0021952;GO:0007411;GO:0022407;GO:0031290;GO:0048013;GO:0008046;GO:0060021;GO:0048546;GO:0005005;GO:0001655;GO:…	K05112-ko04360 Axon guidance	KOG0196-Tyrosine kinase, EPH (ephrin) receptor family[T]
ENSMUSG00000071637	20.5814	47.7246	-1.21339	0.0494646	0.999957	down	Cebpd	CCAAT/enhancer binding protein (C/EBP), delta [Source:MGI Symbol;Acc:MGI:103573]	GO:0003700;GO:0006355;GO:0003677;GO:0043565;GO:0005634;GO:0005654;GO:0005515;GO:0006366;GO:0042803;GO:0045944;GO:0006351;GO:0045892;GO:0006357;GO:0048839;GO:0044212;GO:0002244;GO:0000978;GO:0001077;GO:0045444;GO:0046982;GO:0045669	-	-
ENSMUSG00000030465	0.302798	0.99269	-1.71299	0.0495217	0.999957	down	Psd3	pleckstrin and Sec7 domain containing 3 [Source:MGI Symbol;Acc:MGI:1918215]	GO:0043547;GO:0005543;GO:0016020;GO:0005886;GO:0005622;GO:0030054;GO:0045202;GO:0045211;GO:0005085;GO:0005086;GO:0032012;GO:0014069;GO:0032587;GO:0032011	-	KOG0932-Guanine nucleotide exchange factor EFA6[U]
ENSMUSG00000086390	0.702743	0.061903	3.50492	0.049572	0.999957	up	1810019D21Rik	RIKEN cDNA 1810019D21 gene [Source:MGI Symbol;Acc:MGI:1917021]	-	-	-
ENSMUSG00000002033	26.4752	3.50879	2.9156	0.0496965	0.999957	up	Cd3g	CD3 antigen, gamma polypeptide [Source:MGI Symbol;Acc:MGI:88333]	GO:0016020;GO:0016021;GO:0015031;GO:0042803;GO:0046982;GO:0051260;GO:0007163;GO:0004888;GO:0007166;GO:0042105;GO:0070228	K06452-ko04640 Hematopoietic cell lineage;ko04660 T cell receptor signaling pathway;ko05166 HTLV-I infection;ko05162 Measles;ko05142 Chagas disease (American trypanosomiasis)	-
ENSMUSG00000096410	6.56698	0.934879	2.81238	0.0497132	0.999957	up	Ighv1-19	immunoglobulin heavy variable V1-19 [Source:MGI Symbol;Acc:MGI:4439779]	GO:0003823;GO:0034987;GO:0006910;GO:0006911;GO:0006958;GO:0042742;GO:0045087;GO:0050853;GO:0050871;GO:0009897;GO:0042571;GO:0072562	-	-
ENSMUSG00000027654	1.28207	2.92137	-1.18817	0.0497843	0.999957	down	Fam83d	family with sequence similarity 83, member D [Source:MGI Symbol;Acc:MGI:1919128]	GO:0005737;GO:0005856;GO:0019901;GO:0019894;GO:0016477;GO:0007049;GO:0051301;GO:0097431;GO:0000922;GO:0008017;GO:0005819;GO:0051310;GO:0008283;GO:0032006;GO:0070372;GO:0001837;GO:1902808;GO:0042176;GO:1902480	-	-
ENSMUSG00000052911	60.6857	139.869	-1.20465	0.0497981	0.999957	down	Lamb2	laminin, beta 2 [Source:MGI Symbol;Acc:MGI:99916]	GO:0005578;GO:0005576;GO:0070062;GO:0031012;GO:0050808;GO:0007155;GO:0045202;GO:0005604;GO:0014044;GO:0031175;GO:0060041;GO:0007528;GO:0005605;GO:0005615;GO:0043083;GO:0007601;GO:0006898;GO:0005178;GO:0007411;GO:0000904;GO:0030198;GO:0043256;GO:0014002;GO:0048677;GO:0072249;GO:0072274;GO:0005608	K06243-ko04151 PI3K-Akt signaling pathway;ko04512 ECM-receptor interaction;ko04510 Focal adhesion;ko05200 Pathways in cancer;ko05222 Small cell lung cancer;ko05146 Amoebiasis;ko05145 Toxoplasmosis	KOG0994-Extracellular matrix glycoprotein Laminin subunit beta[W]
ENSMUSG00000040690	6.04979	13.4877	-1.15669	0.0498015	0.999957	down	Col16a1	collagen, type XVI, alpha 1 [Source:MGI Symbol;Acc:MGI:1095396]	GO:0005578;GO:0005576;GO:0007155;GO:0005581;GO:0033627;GO:0071230;GO:0005178;GO:0033622;GO:0051894	-	KOG3544-Collagens (type IV and type XIII), and related proteins[W]
ENSMUSG00000094475	0.0001	0.677675	-12.7264	0.0498932	0.999957	down	Gm11007	predicted gene 11007 [Source:MGI Symbol;Acc:MGI:3779223]	GO:0006355;GO:0005622;GO:0003674;GO:0008150;GO:0005575;GO:0003676;GO:0046872;GO:0003700	-	KOG1721-FOG: Zn-finger[R]
ENSMUSG00000027896	0.0001	0.228371	-11.1572	0.0498932	0.999957	down	Slc16a4	solute carrier family 16 (monocarboxylic acid transporters), member 4 [Source:MGI Symbol;Acc:MGI:2385183]	GO:0055085;GO:0016020;GO:0016021;GO:0005886;GO:0006810;GO:0015293	-	-
ENSMUSG00000019124	0.92551	2.02369	-1.12867	0.049939	0.999957	down	Scrn1	secernin 1 [Source:MGI Symbol;Acc:MGI:1917188]	GO:0006508;GO:0016805;GO:0003674;GO:0005634;GO:0005737;GO:0031965;GO:0005575;GO:0006887	-	-

## Sheet: gene_expression
Gene ID	Gene Name	Pos.	Count (COLD1)	TPM (COLD1)	FPKM (COLD1)	Count (COLD2)	TPM (COLD2)	FPKM (COLD2)	Count (COLD3)	TPM (COLD3)	FPKM (COLD3)	Count (COLD4)	TPM (COLD4)	FPKM (COLD4)	Count (RT1)	TPM (RT1)	FPKM (RT1)	Count (RT2)	TPM (RT2)	FPKM (RT2)	Count (RT3)	TPM (RT3)	FPKM (RT3)	Count (RT4)	TPM (RT4)	FPKM (RT4)	Count (RT5)	TPM (RT5)	FPKM (RT5)
ENSMUSG00000028180	Zranb2	3[+]157534160-157548410	339	5.40668	2.94989	396	3.40192	1.89914	82	1.30835	0.751429	709	11.4303	7.09986	79	1.19374	0.688115	78	1.19796	0.684821	395	8.55507	4.62386	730	7.26106	6.5012	1171	20.748	11.7998
ENSMUSG00000028182	Lrriq3	3[+]155093434-155194280	8	0.184703	0.100774	15	0.12605	0.070368	13	0.217222	0.124758	82	1.47415	0.915655	8	0.127787	0.073661	4	0.069007	0.039449	65	1.5476	0.83645	26	0.302785	0.271099	79	2.08606	1.18638
ENSMUSG00000028185	Dnase2b	3[-]146580985-146615596	0	0	0	0	0	0	0	0	0	0	0	0	0	0	0	0	0	0	0	0	0	16	0.157936	0.141409	99	1.57946	0.898272
ENSMUSG00000028184	Adgrl2	3[-]148815583-148990555	634	10.0039	5.45815	952	8.08541	4.51373	494	5.35595	3.0761	840	14.225	8.83578	464	8.8281	5.08885	511	8.42286	4.81499	1001	17.9434	9.69808	162	0.731284	0.654757	852	13.6812	7.78077
ENSMUSG00000028187	Rpf1	3[-]146505956-146521429	398	10.0727	5.49566	519	6.45138	3.60152	236	6.48581	3.72501	560	14.3356	8.90445	276	7.85387	4.52727	167	5.11279	2.92277	548	19.457	10.5162	620	15.5868	13.9557	1246	45.954	26.135
ENSMUSG00000028186	Uox	3[+]146570426-146632305	0	0	0	0	0	0	0	0	0	0	0	0	0	0	0	0	0	0	0	0	0	637	6.37664	5.70934	8	0.176922	0.100619
ENSMUSG00000028189	Ctbs	3[+]146449795-146465849	197	2.94972	1.60937	137	1.18784	0.663118	127	3.02963	1.74002	340	4.71974	2.93164	86	1.32852	0.765812	98	1.53149	0.875487	264	4.33604	2.34355	167	1.52833	1.3684	427	6.56152	3.73167
ENSMUSG00000028188	Spata1	3[-]146457196-146499753	30	0.71711	0.391256	9	0.071883	0.040129	11	0.250695	0.143982	75	1.69784	1.0546	4	0.086478	0.049849	7	0.163479	0.093454	43	1.15683	0.625248	86	2.13143	1.90838	130	3.75651	2.1364
ENSMUSG00000100726	Gm21497	Y[+]61646746-61672861	0	0	0	0	0	0	0	0	0	0	0	0	0	0	0	0	0	0	0	0	0	0	0	0	0	0	0
ENSMUSG00000107279	Gm43450	5[-]149868748-149871409	0	0	0	0	0	0	0	0	0	0	0	0	0	0	0	0	0	0	0	0	0	0	0	0	0	0	0
ENSMUSG00000035429	Ptprh	7[-]4548612-4604041	0	0	0	0	0	0	0	0	0	0	0	0	0	0	0	0	0	0	0	0	0	0	0	0	0	0	0
ENSMUSG00000035427	Mageb4	X[-]86250254-86305093	0	0	0	0	0	0	0	0	0	0	0	0	0	0	0	0	0	0	0	0	0	0	0	0	0	0	0
ENSMUSG00000035420	Fam170a	18[+]50278369-50283019	0	0	0	0	0	0	0	0	0	0	0	0	0	0	0	0	0	0	0	0	0	0	0	0	0	0	0
ENSMUSG00000070074	Mir484	16[+]14159626-14159692	0	0	0	0	0	0	0	0	0	0	0	0	0	0	0	0	0	0	0	0	0	0	0	0	0	0	0
ENSMUSG00000020755	Sap30bp	11[+]115933282-115966725	2127	26.8886	14.6705	4049	26.5076	14.798	1876	23.4247	13.4535	759	8.28313	5.14501	2410	29.34	16.9127	1541	19.4958	11.1449	1516	19.8587	10.7333	920	6.93329	6.20774	1342	17.1153	9.73382
ENSMUSG00000070076	Mir127	12[+]109592846-109592915	0	0	0	0	0	0	0	0	0	0	0	0	0	0	0	0	0	0	0	0	0	0	0	0	0	0	0
ENSMUSG00000070077	Mir491	4[+]88122040-88122125	0	0	0	0	0	0	0	0	0	0	0	0	0	0	0	0	0	0	0	0	0	0	0	0	0	0	0
ENSMUSG00000070071	Mir465	X[-]66839052-66839125	0	0	0	0	0	0	0	0	0	0	0	0	0	0	0	0	0	0	0	0	0	0	0	0	0	0	0
ENSMUSG00000020752	Recql5	11[-]115892595-115933477	1272	16.9142	9.2284	2473	15.9418	8.89959	1115	24.5101	14.0769	519	6.72752	4.17875	1838	25.399	14.6409	917	20.8369	11.9115	658	8.6114	4.65431	813	11.3384	10.1519	1205	16.1259	9.17111
ENSMUSG00000070073	Mir470	X[-]66813951-66814025	0	0	0	0	0	0	0	0	0	0	0	0	0	0	0	0	0	0	0	0	0	0	0	0	0	0	0
ENSMUSG00000020758	Itgb4	11[+]115974709-116008412	761	6.03342	3.29184	2077	8.02674	4.48097	1102	9.05788	5.20224	270	2.32432	1.44374	1386	11.5096	6.63459	2868	23.8169	13.6151	1190	9.57961	5.17761	193	0.926091	0.829177	401	3.08255	1.75311
ENSMUSG00000069833	Ahnak	19[+]8989284-9076919	7247	43.2068	23.5737	7416	35.4835	19.8089	1309	23.2895	13.3759	11188	55.8269	34.6765	1978	21.2511	12.2499	3006	54.9125	31.3911	18003	94.1675	50.8958	6096	23.7456	21.2606	18634	64.3802	36.6143
ENSMUSG00000069830	Nlrp1a	11[-]71092236-71144704	15	0.153996	0.08402	22	0.121708	0.067944	2	0.018422	0.01058	0	0	0	19	0.205657	0.118549	0	0	0	7	0.066459	0.03592	13	0.088573	0.079304	0	0	0
ENSMUSG00000028238	Atp6v0d2	4[-]19876841-19922605	8	0.135458	0.073906	7	0.056075	0.031304	0	0	0	150	2.35851	1.46497	0	0	0	0	0	0	27	0.484817	0.262035	50	0.521792	0.467188	335	5.70422	3.2441
ENSMUSG00000033862	Cdk10	8[+]123224842-123232250	860	31.1812	17.0125	1578	29.3417	16.3802	1057	49.3319	28.3329	415	12.4717	7.74671	1258	58.112	33.498	1289	61.5713	35.1977	663	22.8768	12.3645	553	11.7489	10.5194	625	22.5829	12.8434
ENSMUSG00000033863	Klf9	19[+]23141226-23166911	1719	23.0362	12.5686	3744	25.54	14.2579	1660	23.1523	13.2971	2213	27.0076	16.7756	1148	15.6151	9.00112	1159	16.2501	9.28949	2220	31.1095	16.8141	549	4.4727	4.00464	2257	29.8565	16.98
ENSMUSG00000033860	Fgg	3[+]83007724-83015049	0	0	0	0	0	0	0	0	0	2	0.047117	0.029266	0	0	0	0	0	0	0	0	0	1746	27.3786	24.5135	0	0	0
ENSMUSG00000069835	Sat2	11[+]69622024-69623870	139	7.03714	3.83947	227	5.60144	3.12704	25	1.33318	0.765691	173	8.06458	5.00926	45	2.32092	1.33787	35	1.6208	0.926542	286	14.8627	8.03299	110	3.00206	2.6879	143	6.91867	3.93479
ENSMUSG00000028233	Tgs1	4[+]3574875-3616619	192	2.30831	1.25942	38	0.558948	0.312036	26	0.721991	0.414663	502	5.4144	3.36312	17	0.436077	0.251371	10	0.276635	0.158141	401	4.61768	2.49577	229	1.41681	1.26854	1225	13.4509	7.64981
ENSMUSG00000028232	Tmem68	4[-]3549041-3574853	52	1.0876	0.593398	63	0.744327	0.415525	54	0.998029	0.5732	526	8.16116	5.06925	20	0.313786	0.180878	26	0.427949	0.24464	152	3.20958	1.73472	112	1.19268	1.06787	802	17.9477	10.2072
ENSMUSG00000028236	Sdr16c5	4[-]3995936-4019663	0	0	0	0	0	0	0	0	0	0	0	0	0	0	0	0	0	0	0	0	0	0	0	0	0	0	0
ENSMUSG00000028234	Rps20	4[-]3831334-3835665	26396	326.085	177.913	55337	342.135	190.999	39127	495.644	284.664	9001	107.133	66.5448	58484	729.324	420.41	27668	351.072	200.693	14722	189.613	102.482	34439	267.992	239.947	25738	329.192	187.218
ENSMUSG00000044537	Olfr779	10[+]129311180-129312108	0	0	0	0	0	0	0	0	0	0	0	0	0	0	0	0	0	0	0	0	0	0	0	0	0	0	0
ENSMUSG00000044534	Ackr2	9[+]121898355-121911074	248	3.95216	2.1563	125	1.01203	0.564973	20	1.1505	0.66077	3	0.138486	0.08602	176	2.92644	1.68691	18	0.64563	0.369079	299	4.55102	2.45974	86	0.753938	0.67504	19	0.611601	0.34783
ENSMUSG00000044533	Rps2	17[+]24718116-24721929	36503	1611.66	879.325	79696	1730.55	966.089	40086	1768.06	1015.45	20230	874.666	543.293	49101	2111.84	1217.34	33644	1503.54	859.51	20416	947.066	511.872	30619	961.84	861.186	27359	1299.25	738.909
ENSMUSG00000068120	Gm10231	17[-]5816200-5816640	498	49.4497	26.9798	951	48.0712	26.836	220	22.7503	13.0662	342	30.9179	19.2044	251	25.2727	14.5682	178	18.4201	10.53	313	32.4565	17.5421	187	11.2472	10.0702	280	27.3858	15.5749
ENSMUSG00000093857	Btbd35f22	X[+]32047829-32049325	0	0	0	0	0	0	0	0	0	0	0	0	0	0	0	0	0	0	0	0	0	0	0	0	0	0	0
ENSMUSG00000068129	Cst7	2[+]150570415-150578944	368	16.3743	8.93384	307	6.94124	3.87499	49	2.24764	1.29089	6	0.237075	0.147258	275	12.406	7.15129	17	0.762224	0.435731	37	1.70361	0.92077	115	3.09759	2.77343	284	12.454	7.08286
ENSMUSG00000104750	n-TStga1	13[+]23518142-23518250	0	0	0	0	0	0	0	0	0	0	0	0	0	0	0	0	0	0	0	0	0	0	0	0	0	0	0
ENSMUSG00000093851	Gm15089	X[+]149331749-149332944	0	0	0	0	0	0	0	0	0	0	0	0	0	0	0	0	0	0	0	0	0	0	0	0	0	0	0
ENSMUSG00000027405	Nop56	2[+]130274430-130279313	1755	71.0909	38.7873	1503	28.5445	15.9351	646	17.8903	10.275	583	15.0692	9.36015	792	27.4118	15.8012	297	9.12917	5.21875	671	26.5846	14.3685	1220	24.5091	21.9443	1936	69.9235	39.7669
ENSMUSG00000027404	Snrpb	2[-]130171414-130179403	4934	189.011	103.125	14714	300.106	167.536	10651	418.948	240.616	3093	107.304	66.651	9573	387.195	223.194	9337	377.56	215.835	3831	160.044	86.5011	1854	41.5327	37.1864	3544	132.316	75.251
ENSMUSG00000075167	Olfr1101	2[-]86986291-86991221	0	0	0	0	0	0	0	0	0	0	0	0	0	0	0	0	0	0	0	0	0	0	0	0	0	0	0
ENSMUSG00000027406	Idh3b	2[-]130279309-130284547	23690	750.204	409.312	42659	676.148	377.464	18161	556.82	319.8	15644	448.285	278.449	7731	235.935	136.002	8147	235.746	134.766	14967	499.39	269.911	5100	97.2216	87.0476	7636	242.629	137.988
ENSMUSG00000027401	Tgm3	2[+]130012349-130050399	30	0.316346	0.172599	32	0.171871	0.095948	30	0.326048	0.18726	6	0.052744	0.032762	6	0.060431	0.034834	0	0	0	10	0.109202	0.059022	4	0.025681	0.022994	0	0	0
ENSMUSG00000027400	Pdyn	2[-]129686565-129699844	0	0	0	0	0	0	0	0	0	0	0	0	0	0	0	2	0.027357	0.015639	0	0	0	0	0	0	0	0	0
ENSMUSG00000027403	Tgm6	2[+]130112416-130154232	0	0	0	0	0	0	0	0	0	2	0.023925	0.014861	0	0	0	0	0	0	0	0	0	0	0	0	0	0	0
ENSMUSG00000075162	Gm10812	10[+]44004154-44004701	0	0	0	0	0	0	0	0	0	6	0.434785	0.270064	0	0	0	0	0	0	0	0	0	0	0	0	0	0	0
ENSMUSG00000027409	1700020A23Rik	2[+]130405259-130406074	6	0.356552	0.194535	5	0.140392	0.078374	0	0	0	0	0	0	4	0.248784	0.143409	0	0	0	0	0	0	0	0	0	4	0.242426	0.137872
ENSMUSG00000027408	Cpxm1	2[-]130390775-130397574	4214	78.7785	42.9816	7889	74.7556	41.7328	3726	72.4035	41.5837	627	10.8649	6.74864	7223	136.387	78.6186	3263	63.5403	36.3233	3321	65.1435	35.2089	1109	13.9867	12.5231	1535	29.2052	16.6096
ENSMUSG00000073730	4933415F23Rik	1[-]23100473-23102253	0	0	0	0	0	0	0	0	0	2	0.034562	0.021468	0	0	0	2	0.046754	0.026727	4	0.100081	0.054092	0	0	0	2	0.024552	0.013963
ENSMUSG00000108431	Gm44963	7[-]26304421-26307286	0	0	0	0	0	0	0	0	0	0	0	0	0	0	0	0	0	0	0	0	0	0	0	0	0	0	0
ENSMUSG00000018209	Stk4	2[+]164070322-164155524	2135	18.6405	10.1703	1077	9.78949	5.46504	568	12.415	7.13034	878	7.30498	4.53744	1027	20.7084	11.9371	148	6.20269	3.54581	1115	10.1886	5.50677	438	2.37205	2.12382	4613	38.5074	21.9
ENSMUSG00000044288	Cnr1	4[+]33924593-33948831	118	0.888395	0.48471	108	0.680535	0.379913	21	0.163678	0.094006	221	1.51295	0.93976	48	0.364413	0.210062	11	0.085143	0.048673	316	2.50776	1.3554	80	0.364944	0.326754	311	2.3047	1.31073
ENSMUSG00000108434	Gm45768	7[-]37317899-37321100	0	0	0	0	0	0	0	0	0	0	0	0	0	0	0	0	0	0	0	0	0	0	0	0	0	0	0
ENSMUSG00000000244	Tspan32	7[+]143005046-143019644	1823	55.541	30.3033	1715	29.0051	16.1923	656	18.0422	10.3622	30	0.768929	0.477615	1204	30.1091	17.3561	86	2.03749	1.16475	281	7.89611	4.26771	615	11.7885	10.5549	941	26.8314	15.2595
ENSMUSG00000044285	Gm1821	14[+]46084126-46084815	12839	814.66	444.479	29860	964.072	538.199	12956	855.695	491.453	5453	314.945	195.626	18695	1203.53	693.758	16444	1091.9	624.192	13051	865.711	467.901	5862	226.231	202.556	6235	390.468	222.067
ENSMUSG00000044286	Olfr221	14[-]52033962-52042459	0	0	0	0	0	0	0	0	0	0	0	0	0	0	0	0	0	0	0	0	0	0	0	0	0	0	0
ENSMUSG00000108435	Gm45051	6[-]72347029-72348458	60	2.71014	1.47866	361	8.35126	4.66214	166	7.81618	4.48909	90	3.69699	2.29636	35	1.59816	0.921243	34	1.60518	0.917611	33	1.54841	0.836885	102	2.79641	2.50377	80	3.55647	2.02264
ENSMUSG00000042801	Olfr769	10[-]129108952-129117861	0	0	0	0	0	0	0	0	0	0	0	0	0	0	0	0	0	0	0	0	0	0	0	0	0	0	0
ENSMUSG00000108437	Gm19366	7[-]128013029-128013184	3	0.623658	0.340269	0	0	0	0	0	0	22	5.55752	3.45201	1	0.009857	0.005682	0	0	0	2	0.368753	0.199305	7	1.18203	1.05834	33	9.16347	5.21145
ENSMUSG00000006958	Chrd	16[+]20733127-20742384	294	3.95026	2.15526	901	6.02177	3.36169	502	7.0214	4.03262	236	2.61543	1.62456	598	8.08639	4.6613	1331	18.6566	10.6652	719	10.0877	5.4522	134	1.02965	0.921903	359	4.8146	2.73816
ENSMUSG00000087577	Gm13299	4[-]42121613-42153435	0	0	0	0	0	0	0	0	0	0	0	0	0	0	0	0	0	0	0	0	0	0	0	0	0	0	0
ENSMUSG00000087575	Gm12976	4[+]129261965-129265010	0	0	0	0	0	0	0	0	0	0	0	0	0	0	0	0	0	0	0	0	0	2	0.115871	0.103745	0	0	0
ENSMUSG00000087574	C030037D09Rik	11[+]88718645-88728893	119	2.99118	1.63199	184	2.77726	1.55042	145	5.15671	2.96166	130	3.1824	1.97673	61	1.64417	0.94776	117	2.24465	1.28317	143	4.43675	2.39798	45	0.785494	0.703294	52	1.25455	0.713489
ENSMUSG00000087571	Gm15202	X[+]161908223-161908777	0	0	0	0	0	0	0	0	0	0	0	0	0	0	0	0	0	0	0	0	0	0	0	0	0	0	0
ENSMUSG00000087570	Gm13647	2[+]71737815-71745397	0	0	0	0	0	0	0	0	0	0	0	0	0	0	0	0	0	0	0	0	0	0	0	0	0	0	0
ENSMUSG00000087579	1500017E21Rik	19[-]36614052-36705641	52	1.42166	0.775661	72	0.784466	0.437933	0	0	0	55	1.36451	0.847559	0	0	0	3	0.197868	0.113112	116	2.97776	1.60943	152	1.89583	1.69743	107	2.32722	1.32354
ENSMUSG00000087578	Ccdc142os	6[-]83106608-83109054	38	2.07412	1.13164	37	1.17986	0.658666	16	1.0149	0.582889	34	1.54809	0.961588	33	2.38098	1.37249	26	1.72093	0.983782	54	3.46857	1.8747	7	0.227991	0.204132	33	2.29916	1.30758
ENSMUSG00000058568	Defb50	8[+]21823539-21831296	0	0	0	0	0	0	0	0	0	0	0	0	0	0	0	0	0	0	2	0.236074	0.127594	0	0	0	0	0	0
ENSMUSG00000058569	Tmed9	13[+]55593135-55597663	4361	134.732	73.5099	10027	157.625	87.9952	6396	205.683	118.131	3016	84.8024	52.6745	6549	205.289	118.336	5832	188.552	107.787	4027	130.064	70.2972	925	17.3778	15.5592	3421	104.301	59.3181
ENSMUSG00000098011	Gm21232	13[+]87782971-87783976	0	0	0	1	0.018723	0.010452	0	0	0	0	0	0	0	0	0	0	0	0	0	0	0	0	0	0	0	0	0
ENSMUSG00000058567	Gm2531	18[-]10145453-10145965	0	0	0	0	0	0	0	0	0	4	0.309288	0.192112	0	0	0	0	0	0	0	0	0	0	0	0	6	0.474417	0.26981
ENSMUSG00000073862	Gm5600	7[-]113700890-113708442	0	0	0	0	0	0	0	0	0	0	0	0	0	0	0	0	0	0	0	0	0	0	0	0	0	0	0
ENSMUSG00000021583	Erap1	13[+]74639568-74693201	868	9.35812	5.1058	747	3.09115	1.72565	50	0.396906	0.227956	1813	13.2592	8.23586	239	1.88118	1.08439	78	0.773476	0.442163	1551	13.1319	7.09754	923	4.41626	3.95411	4155	34.4351	19.584
ENSMUSG00000073860	Gm829	4[+]45683589-45723338	8	0.484428	0.264304	0	0	0	0	0	0	0	0	0	0	0	0	0	0	0	0	0	0	5	0.158575	0.14198	0	0	0
ENSMUSG00000021587	Pcsk1	13[+]75089826-75134861	4	0.034582	0.018868	0	0	0	0	0	0	6	0.041905	0.026029	0	0	0	0	0	0	0	0	0	6	0.031622	0.028313	17	0.142469	0.081025
ENSMUSG00000021585	Cast	13[-]74692368-74808810	2502	29.3585	16.018	1520	14.0854	7.86325	474	4.40472	2.52977	3668	35.2737	21.91	553	5.05668	2.91486	338	3.28322	1.87688	3819	42.3555	22.8924	1650	10.9307	9.78681	5532	58.2461	33.1257
ENSMUSG00000021589	Rhobtb3	13[-]75869537-75943925	103	0.899672	0.490862	96	0.500161	0.279218	64	0.577619	0.331746	257	2.6088	1.62044	17	0.14425	0.083152	37	1.00551	0.574804	227	2.30844	1.24767	174	0.950044	0.850624	446	4.08502	2.32323
ENSMUSG00000084065	Gm15159	X[+]155237498-155238261	0	0	0	0	0	0	0	0	0	0	0	0	0	0	0	0	0	0	0	0	0	0	0	0	0	0	0
ENSMUSG00000106513	Gm44348	8[+]86586962-86587083	0	0	0	0	0	0	0	0	0	0	0	0	2	0.569618	0.328349	0	0	0	0	0	0	0	0	0	0	0	0
ENSMUSG00000090497	Gm17611	13[-]49976258-49977074	0	0	0	0	0	0	0	0	0	0	0	0	0	0	0	0	0	0	0	0	0	0	0	0	0	0	0
ENSMUSG00000081342	Gm11434	11[+]83800464-83801092	0	0	0	1	0.028058	0.015664	0	0	0	0	0	0	0	0	0	0	0	0	0	0	0	6	0.253663	0.227118	2	0.096045	0.054623
ENSMUSG00000081343	Gm16071	9[+]31094202-31094994	6	0.330424	0.18028	2	0.048232	0.026926	3	0.119056	0.068377	1	0.00174	0.001081	3	0.1159	0.066809	0	0	0	1	0.001998	0.00108	0	0	0	14	0.733888	0.417377
ENSMUSG00000079034	Gm8300	12[+]87514316-87518266	0	0	0	0	0	0	0	0	0	0	0	0	0	0	0	0	0	0	0	0	0	0	0	0	0	0	0
ENSMUSG00000106512	Gm43078	3[+]35413833-35414000	0	0	0	0	0	0	0	0	0	0	0	0	0	0	0	0	0	0	0	0	0	0	0	0	0	0	0
ENSMUSG00000070075	Mir490	6[+]36421742-36421825	0	0	0	0	0	0	0	0	0	0	0	0	0	0	0	0	0	0	0	0	0	0	0	0	0	0	0
ENSMUSG00000086192	Gm13609	2[-]32016644-32017344	0	0	0	2	0.063122	0.035238	0	0	0	0	0	0	0	0	0	0	0	0	0	0	0	0	0	0	0	0	0
ENSMUSG00000086193	Gm11508	11[-]88011991-88048006	0	0	0	0	0	0	2	0.20478	0.117612	0	0	0	0	0	0	4	0.340367	0.194573	0	0	0	0	0	0	0	0	0
ENSMUSG00000086190	4930579M01Rik	8[-]47026805-47038177	0	0	0	0	0	0	0	0	0	0	0	0	0	0	0	0	0	0	0	0	0	0	0	0	0	0	0
ENSMUSG00000086191	Zfp652os	11[-]95700106-95712754	10	0.788635	0.43028	27	1.09918	0.613625	19	1.58864	0.912405	8	0.592412	0.367972	12	0.963144	0.555193	66	5.58793	3.19438	19	1.55466	0.840265	12	0.56354	0.504567	15	1.20589	0.685815
ENSMUSG00000086196	Gm13571	2[+]60338188-60371234	0	0	0	0	0	0	0	0	0	0	0	0	0	0	0	0	0	0	0	0	0	0	0	0	14	0.298022	0.169491
ENSMUSG00000086197	Gm13976	2[+]115344385-115346968	0	0	0	0	0	0	0	0	0	0	0	0	0	0	0	0	0	0	0	0	0	0	0	0	0	0	0
ENSMUSG00000086194	Gm16329	1[+]21354005-21355116	0	0	0	0	0	0	0	0	0	0	0	0	0	0	0	0	0	0	0	0	0	0	0	0	2	0.210226	0.11956
ENSMUSG00000086195	Gm6152	1[-]8855928-8856267	0	0	0	0	0	0	0	0	0	0	0	0	0	0	0	0	0	0	0	0	0	0	0	0	0	0	0
ENSMUSG00000030881	Arfip2	7[-]105634203-105640416	1639	37.3782	20.3936	2071	22.1397	12.3596	1667	57.8229	33.2096	1419	30.336	18.843	1811	53.4059	30.7852	1571	44.1504	25.2389	1073	20.1294	10.8796	950	14.2923	12.7967	1068	19.8032	11.2625
ENSMUSG00000026753	Ppp6c	2[-]39194354-39226451	329	4.94812	2.6997	464	4.11961	2.2998	281	5.96279	3.42463	2144	27.1238	16.8478	171	3.50345	2.01952	126	2.55994	1.46341	1189	30.4049	16.4333	1456	11.4121	10.2179	3214	35.2754	20.0618
ENSMUSG00000026750	Psmb7	2[-]38588036-38644087	5730	216.537	118.143	4232	79.7587	44.5258	384	8.98962	5.16303	6988	239.716	148.898	514	16.3565	9.42852	354	12.7949	7.31431	5593	218.411	118.047	2107	48.356	43.2957	4093	152.512	86.7365
ENSMUSG00000086199	Bcas3os1	11[-]85702200-85719744	0	0	0	0	0	0	0	0	0	2	0.071388	0.044342	3	0.11154	0.064296	0	0	0	2	0.029032	0.015691	0	0	0	12	0.161166	0.091658
ENSMUSG00000030884	Uqcrc2	7[+]120635176-120659524	16300	391.401	213.549	11757	169.378	94.5561	1058	26.7866	15.3844	18396	396.523	246.298	636	16.5568	9.54395	372	9.54961	5.45911	10218	254.49	137.547	4494	64.058	57.3544	7508	176.218	100.219
ENSMUSG00000026754	Golga1	2[-]39016155-39065541	356	7.43188	4.05484	276	1.35232	0.754942	121	1.18555	0.680903	310	6.35846	3.94951	233	2.25741	1.30126	60	0.566269	0.323712	424	8.05496	4.35356	295	3.18648	2.85303	634	15.4409	8.78155
ENSMUSG00000026755	Arpc5l	2[+]39005348-39015877	2478	79.3122	43.2728	5023	90.7144	50.6419	3739	143.901	82.6469	2757	97.826	60.7639	2804	100.009	57.6491	1954	83.302	47.6202	2035	75.5654	40.8417	2495	34.2352	30.6526	3815	113.549	64.5779
ENSMUSG00000007338	Mrpl49	19[-]6053630-6057751	2296	58.4235	31.876	2275	29.454	16.4429	500	13.2424	7.60552	1576	36.5069	22.676	506	13.0544	7.52504	510	13.5795	7.7628	2582	68.6716	37.1157	1199	18.5455	16.6047	1687	42.3503	24.0854
ENSMUSG00000070072	Mir433	12[+]109591715-109591838	0	0	0	0	0	0	0	0	0	0	0	0	0	0	0	0	0	0	0	0	0	0	0	0	0	0	0
ENSMUSG00000043003	Rasef	4[-]73714579-73790994	0	0	0	0	0	0	0	0	0	0	0	0	0	0	0	0	0	0	0	0	0	1	0.009812	0.008785	4	0.033191	0.018877
ENSMUSG00000081841	Gm13444	2[-]35483384-35483905	0	0	0	0	0	0	0	0	0	0	0	0	0	0	0	0	0	0	0	0	0	0	0	0	0	0	0
ENSMUSG00000059213	Ddn	15[-]98803782-98807925	37	0.425116	0.231944	86	0.510945	0.285238	36	0.429839	0.24687	44	0.464106	0.288277	79	0.931112	0.536728	153	1.87232	1.07033	121	1.47172	0.795438	46	0.324749	0.290765	89	1.01964	0.579891
ENSMUSG00000093362	Gm22802	14[+]111282046-111282134	0	0	0	0	0	0	0	0	0	0	0	0	0	0	0	0	0	0	1	0.018585	0.010045	0	0	0	0	0	0
ENSMUSG00000075833	Gm22003	12[+]4758547-4758653	0	0	0	0	0	0	0	0	0	0	0	0	0	0	0	0	0	0	0	0	0	0	0	0	0	0	0
ENSMUSG00000075832	Gm22004	12[+]86655125-86655231	0	0	0	0	0	0	0	0	0	0	0	0	0	0	0	0	0	0	0	0	0	0	0	0	0	0	0
ENSMUSG00000075837	Gm22005	2[-]3291378-3291518	0	0	0	0	0	0	0	0	0	1	0.148657	0.092338	0	0	0	0	0	0	0	0	0	0	0	0	0	0	0
ENSMUSG00000070078	Mir463	X[-]66799223-66799297	0	0	0	0	0	0	0	0	0	0	0	0	0	0	0	0	0	0	0	0	0	0	0	0	0	0	0
ENSMUSG00000086224	2700069I18Rik	3[-]5177586-5220841	4	0.49322	0.269101	7	0.468981	0.261811	0	0	0	7	0.259674	0.161295	4	0.475577	0.274141	0	0	0	21	0.98908	0.53458	10	0.242981	0.217554	33	1.38785	0.789299
ENSMUSG00000086225	Gm8661	9[-]100624974-100625965	0	0	0	0	0	0	0	0	0	0	0	0	0	0	0	0	0	0	0	0	0	0	0	0	0	0	0
ENSMUSG00000086226	Gm12660	11[-]50851332-50852582	0	0	0	0	0	0	0	0	0	0	0	0	0	0	0	0	0	0	0	0	0	0	0	0	0	0	0
ENSMUSG00000086227	Gm11820	4[+]13076140-13096806	0	0	0	0	0	0	0	0	0	0	0	0	0	0	0	0	0	0	0	0	0	0	0	0	0	0	0
ENSMUSG00000086220	Gm16599	5[+]136274996-136417894	0	0	0	0	0	0	0	0	0	0	0	0	0	0	0	0	0	0	0	0	0	0	0	0	0	0	0
ENSMUSG00000086221	4930412B13Rik	2[+]117821928-117909136	0	0	0	0	0	0	0	0	0	0	0	0	0	0	0	0	0	0	0	0	0	0	0	0	0	0	0
ENSMUSG00000086222	Gm11665	11[-]104556789-104557777	0	0	0	0	0	0	0	0	0	3	0.322114	0.200079	0	0	0	0	0	0	0	0	0	0	0	0	0	0	0
ENSMUSG00000083954	Gm12179	11[-]48551253-48552524	0	0	0	0	0	0	0	0	0	0	0	0	0	0	0	0	0	0	0	0	0	0	0	0	0	0	0
ENSMUSG00000086228	Ubap1l	9[+]65361041-65380377	8	0.233656	0.127483	32	0.510799	0.285156	25	0.828129	0.475622	4	0.109161	0.067805	11	0.335591	0.193447	16	0.505203	0.288803	20	0.641837	0.346901	0	0	0	7	0.215178	0.122376
ENSMUSG00000086229	Gm4887	7[+]104821204-104822256	19	0.756339	0.41266	15	0.309571	0.17282	3	0.116396	0.06685	3	0.080001	0.049692	0	0	0	0	0	0	13	0.535885	0.289636	1	0.01953	0.017486	6	0.208724	0.118705
ENSMUSG00000081643	Gm11605	1[-]63364720-63365365	458	30.9786	16.9019	1170	40.3301	22.5145	790	55.7194	32.0015	206	12.6672	7.86817	873	60.0302	34.6037	1030	73.0541	41.7619	402	28.4722	15.3887	235	9.66889	8.65706	191	12.7418	7.2465
ENSMUSG00000081642	Gm13532	2[-]57628989-57629228	1	0.02186	0.011927	0	0	0	0	0	0	6	0.945663	0.587393	0	0	0	0	0	0	1	0.018302	0.009892	1	0.034164	0.030589	7	1.16608	0.663174
ENSMUSG00000031876	Gm45711	8[-]104281347-104310081	0	0	0	0	0	0	0	0	0	0	0	0	0	0	0	0	0	0	0	0	0	0	0	0	0	0	0
ENSMUSG00000081640	Rplp0-ps1	3[+]93278141-93279073	7	0.316674	0.172778	16	0.369962	0.206533	7	0.319288	0.183378	7	0.27034	0.16792	19	0.896991	0.51706	4	0.163055	0.093212	2	0.075737	0.040935	1	0.00266	0.002382	8	0.367486	0.208997
ENSMUSG00000081647	Gm13022	4[-]132801970-132802254	1	0.042952	0.023435	4	0.243535	0.135955	4	0.527983	0.303238	0	0	0	2	0.279115	0.160893	4	0.511566	0.29244	4	0.498196	0.269266	0	0	0	3	0.378524	0.215274
ENSMUSG00000081646	Gm15060	X[+]145646506-145647453	0	0	0	0	0	0	0	0	0	0	0	0	0	0	0	0	0	0	0	0	0	0	0	0	0	0	0
ENSMUSG00000081649	Olfr213	6[+]116538456-116544292	0	0	0	0	0	0	0	0	0	0	0	0	0	0	0	0	0	0	0	0	0	0	0	0	0	0	0
ENSMUSG00000081648	Gm13423	2[+]23202033-23203683	2	0.093228	0.050865	0	0	0	0	0	0	14	0.591348	0.367312	0	0	0	0	0	0	0	0	0	83	2.48407	2.22411	16	0.741897	0.421932
ENSMUSG00000085553	Gm14808	X[+]99459025-99460753	0	0	0	6	0.355466	0.198441	0	0	0	0	0	0	7	0.846192	0.487777	8	1.01347	0.579359	0	0	0	2	0.134067	0.120037	0	0	0
ENSMUSG00000098558	Mir7049	7[-]28560925-28560984	1	0.291464	0.159023	2	0.420203	0.234581	1	0.606754	0.348479	1	0.265325	0.164805	1	0.497789	0.286945	2	1.36239	0.778822	1	0.594146	0.321125	0	0	0	1	0.086303	0.049083
ENSMUSG00000085551	1810063I02Rik	11[+]59921499-59921889	0	0	0	0	0	0	0	0	0	0	0	0	0	0	0	0	0	0	0	0	0	0	0	0	0	0	0
ENSMUSG00000085550	Gm15658	16[-]33770430-33787112	5	0.36291	0.198004	0	0	0	0	0	0	0	0	0	0	0	0	0	0	0	0	0	0	0	0	0	6	0.391697	0.222766
ENSMUSG00000085556	Gm15020	X[-]135122878-135152596	0	0	0	0	0	0	0	0	0	0	0	0	0	0	0	0	0	0	0	0	0	0	0	0	0	0	0
ENSMUSG00000085555	2610035F20Rik	14[-]122470284-122475199	0	0	0	0	0	0	0	0	0	0	0	0	0	0	0	0	0	0	0	0	0	0	0	0	0	0	0
ENSMUSG00000004446	Bid	6[-]120891930-120916853	1135	22.3651	12.2024	821	10.9458	6.11057	279	8.56194	4.9174	412	7.43784	4.61997	725	16.8021	9.68535	412	9.12778	5.21796	1007	20.6882	11.1816	480	6.06134	5.42704	1282	25.8707	14.7132
ENSMUSG00000098550	Mir7079	8[+]123104975-123105043	1	0.141206	0.077042	1	0.073754	0.041174	1	0.150483	0.086427	1	0.066515	0.041316	1	0.10048	0.05792	1	0.132302	0.075632	1	0.07693	0.041579	1	0.083492	0.074755	1	0.134981	0.076767
ENSMUSG00000098553	Mir3569	7[+]30589380-30589437	2	0.984947	0.537388	1	0.148307	0.082793	2	0.910132	0.522718	0	0	0	1	0.193745	0.111682	1	0.773051	0.44192	1	0.283677	0.153323	0	0	0	2	1.50287	0.854713
ENSMUSG00000085558	4930412C18Rik	4[+]9770585-9823411	41	1.76475	0.962851	70	1.02636	0.57297	43	1.30383	0.748831	157	2.3591	1.46534	21	0.618854	0.356731	22	1.37677	0.78704	203	3.68978	1.99426	73	0.776925	0.695621	63	1.70512	0.969735
ENSMUSG00000098555	Mir6341	1[+]12425986-12426106	0	0	0	0	0	0	0	0	0	0	0	0	0	0	0	0	0	0	0	0	0	0	0	0	0	0	0
ENSMUSG00000094675	Astx4b	X[+]124659500-124662385	0	0	0	0	0	0	0	0	0	0	0	0	0	0	0	0	0	0	0	0	0	0	0	0	0	0	0
ENSMUSG00000098557	Kctd12	14[-]102976581-102982637	1774	12.7998	6.98361	1778	6.57457	3.67029	1156	8.685	4.98808	3294	21.6473	13.4461	1249	9.19484	5.30026	0	0	0	1583	12.3879	6.69541	249	1.0924	0.97808	7781	55.7366	31.6985
ENSMUSG00000094677	Gm22008	9[+]117999336-117999430	0	0	0	0	0	0	0	0	0	0	0	0	0	0	0	0	0	0	1	0.134705	0.072806	0	0	0	0	0	0
ENSMUSG00000089416	Gm22116	14[-]49520029-49520169	0	0	0	0	0	0	0	0	0	0	0	0	0	0	0	0	0	0	0	0	0	0	0	0	0	0	0
ENSMUSG00000089417	Gm22009	3[-]69085105-69085447	78	9.86134	5.38036	6	0.364065	0.203241	0	0	0	40	4.54456	2.82283	2	0.210364	0.121262	0	0	0	102	13.5307	7.31312	49	3.80666	3.4083	132	16.6367	9.46162
ENSMUSG00000089414	Gm22010	4[+]34006306-34006392	0	0	0	0	0	0	0	0	0	0	0	0	0	0	0	0	0	0	0	0	0	0	0	0	0	0	0
ENSMUSG00000089415	Gm22011	5[-]77669724-77669846	0	0	0	0	0	0	0	0	0	0	0	0	0	0	0	0	0	0	0	0	0	0	0	0	0	0	0
ENSMUSG00000089413	Gm22013	13[-]24486662-24486764	0	0	0	0	0	0	0	0	0	0	0	0	0	0	0	0	0	0	0	0	0	0	0	0	0	0	0
ENSMUSG00000089410	Gm22014	18[-]84737102-84737391	0	0	0	0	0	0	0	0	0	0	0	0	0	0	0	0	0	0	0	0	0	0	0	0	0	0	0
ENSMUSG00000077092	Mir742	X[-]66780373-66780437	0	0	0	0	0	0	0	0	0	0	0	0	0	0	0	0	0	0	0	0	0	0	0	0	0	0	0
ENSMUSG00000077090	Gm22117	10[-]60211185-60211251	2	0.809138	0.441467	0	0	0	0	0	0	0	0	0	0	0	0	0	0	0	0	0	0	0	0	0	0	0	0
ENSMUSG00000077096	Gm22015	12[-]91791610-91791674	0	0	0	0	0	0	0	0	0	0	0	0	0	0	0	0	0	0	0	0	0	0	0	0	0	0	0
ENSMUSG00000077095	Gm24342	2[+]10509584-10509687	0	0	0	0	0	0	0	0	0	0	0	0	0	0	0	0	0	0	0	0	0	0	0	0	0	0	0
ENSMUSG00000010051	Hyal1	9[+]107576927-107581710	1159	21.4022	11.6771	2284	21.1382	11.8005	274	4.33045	2.48712	398	5.87596	3.64981	87	1.44418	0.832481	131	2.21248	1.26478	712	14.786	7.99158	100	0.95889	0.858545	223	3.82049	2.17279
ENSMUSG00000085885	Gm11906	4[+]24966517-25271099	0	0	0	0	0	0	0	0	0	0	0	0	2	0.081333	0.046883	0	0	0	0	0	0	0	0	0	0	0	0
ENSMUSG00000085884	Gm15342	16[+]96036090-96038743	0	0	0	0	0	0	0	0	0	0	0	0	0	0	0	0	0	0	2	0.043527	0.023526	0	0	0	8	0.151648	0.086245
ENSMUSG00000085887	Arhgap27os3	11[+]103344753-103350124	521	8.35665	4.5594	624	5.08857	2.84072	157	2.62012	1.50482	4	0.058237	0.036174	315	5.12661	2.95518	7	0.112691	0.064421	46	0.768637	0.415434	117	1.1417	1.02222	427	6.7489	3.83823
ENSMUSG00000085886	D030047H15Rik	7[-]4126340-4136926	8	0.121022	0.06603	0	0	0	2	0.023806	0.013673	4	0.062251	0.038667	5	0.076222	0.043937	4	0.071923	0.041115	5	0.088548	0.047858	2	0.020972	0.018777	6	0.100701	0.057271
ENSMUSG00000085881	Gm15912	13[-]74008009-74009354	38	1.47237	0.803327	98	2.87754	1.60641	25	1.01877	0.585111	52	1.75567	1.09052	27	1.60303	0.924051	33	1.82554	1.04358	82	3.07082	1.65972	43	1.14546	1.02559	51	2.64241	1.50279
ENSMUSG00000085880	Gm15229	X[-]166482220-166483617	2	0.062546	0.034125	1	0.006683	0.003731	0	0	0	0	0	0	0	0	0	0	0	0	0	0	0	0	0	0	4	0.123467	0.070218
ENSMUSG00000085883	Gm3848	14[-]11965447-11981223	0	0	0	0	0	0	0	0	0	0	0	0	0	0	0	0	0	0	0	0	0	0	0	0	0	0	0
ENSMUSG00000085882	2610507I01Rik	11[-]59199836-59202385	278	8.9378	4.87647	532	8.71324	4.86422	107	3.57088	2.05087	144	4.21809	2.62004	162	5.29041	3.0496	81	2.72527	1.55792	288	9.67033	5.22664	59	1.15273	1.0321	290	9.19914	5.23174
ENSMUSG00000085889	1700054M17Rik	2[+]118304914-118308166	0	0	0	0	0	0	0	0	0	0	0	0	0	0	0	0	0	0	0	0	0	0	0	0	0	0	0
ENSMUSG00000085888	Gm12224	11[-]54340369-54353479	0	0	0	0	0	0	0	0	0	22	1.49696	0.929829	0	0	0	186	15.0517	8.6044	0	0	0	0	0	0	2	0.152211	0.086565
ENSMUSG00000029919	Hpgds	6[-]65117293-65144908	166	2.42657	1.32394	115	0.730946	0.408055	24	0.297018	0.170587	231	3.19889	1.98697	60	0.754477	0.43491	1	0.003841	0.002196	182	4.44963	2.40495	144	1.36352	1.22083	464	6.70293	3.81209
ENSMUSG00000029918	Mrps33	6[-]39801804-39810988	1040	45.1654	24.6423	950	24.908	13.9051	87	4.1511	2.38411	1412	63.71	39.573	84	3.60279	2.07679	62	3.1914	1.82439	1011	49.6491	26.8344	1002	30.1906	27.0312	1052	53.0812	30.1884
ENSMUSG00000100172	Gm4412	14[-]99291204-99291636	0	0	0	0	0	0	0	0	0	0	0	0	0	0	0	0	0	0	0	0	0	0	0	0	0	0	0
ENSMUSG00000043892	Olfr1018	2[+]85818479-85824221	0	0	0	0	0	0	0	0	0	0	0	0	0	0	0	0	0	0	0	0	0	0	0	0	0	0	0
ENSMUSG00000029915	Clec5a	6[-]40574894-40585821	20	0.225604	0.12309	0	0	0	0	0	0	58	0.613427	0.381026	0	0	0	0	0	0	34	0.41219	0.222781	74	0.524812	0.469892	113	1.90057	1.08089
ENSMUSG00000029917	C130060K24Rik	6[+]65381105-65458150	0	0	0	0	0	0	0	0	0	0	0	0	0	0	0	0	0	0	0	0	0	0	0	0	0	0	0
ENSMUSG00000029916	Agk	6[+]40325172-40396762	770	13.5386	7.38667	1144	10.1635	5.67382	533	9.63861	5.53577	555	9.02054	5.60305	413	7.40207	4.26684	480	8.74024	4.99642	751	13.7748	7.44505	201	2.19431	1.96469	629	10.9098	6.20464
ENSMUSG00000029911	Ssbp1	6[+]40471352-40484700	688	26.8123	14.6288	489	11.3172	6.31788	328	5.27284	3.02836	1136	41.0446	25.4946	352	5.62948	3.24505	259	4.43656	2.5362	962	41.4663	22.4118	790	18.2253	16.3181	1534	58.8823	33.4875
ENSMUSG00000029910	Mad2l1	6[+]66535390-66547220	142	0.874149	0.476937	225	0.865889	0.483388	127	1.2753	0.732446	362	5.85631	3.63761	253	1.72083	0.991954	61	0.449243	0.256813	226	4.82188	2.60614	396	3.72454	3.33477	536	10.6807	6.0743
ENSMUSG00000029913	Prdm5	6[+]65778988-65937010	74	1.50587	0.821602	79	0.810803	0.452636	26	0.510943	0.293451	97	2.24915	1.39704	44	0.893723	0.515176	44	1.24543	0.711957	139	2.97736	1.60921	37	0.681402	0.610095	121	2.83548	1.6126
ENSMUSG00000077549	Snord71	8[+]109839295-109839379	3	1.34073	0.731506	0	0	0	0	0	0	0	0	0	0	0	0	0	0	0	0	0	0	0	0	0	3	1.15071	0.654434
ENSMUSG00000070527	Mkrn3	7[-]62417593-62420139	28	0.473986	0.258608	38	0.324505	0.181157	26	0.4612	0.264882	42	0.655552	0.407192	33	0.572624	0.330083	22	0.39387	0.225159	64	1.13885	0.615528	2	0.020881	0.018696	30	0.497648	0.283023
ENSMUSG00000077545	Gm22018	8[+]68010340-68010470	2	0.427184	0.233072	3	0.41775	0.233211	0	0	0	0	0	0	0	0	0	0	0	0	3	0.823362	0.445012	0	0	0	1	0.232027	0.131958
ENSMUSG00000077547	Gm22019	7[-]141181216-141181311	0	0	0	0	0	0	0	0	0	0	0	0	0	0	0	0	0	0	0	0	0	0	0	0	0	0	0
ENSMUSG00000077546	Gm22020	2[-]62802489-62802624	0	0	0	0	0	0	0	0	0	0	0	0	0	0	0	0	0	0	0	0	0	0	0	0	0	0	0
ENSMUSG00000077541	Gm22021	14[+]104591094-104591200	0	0	0	0	0	0	0	0	0	0	0	0	0	0	0	0	0	0	0	0	0	0	0	0	0	0	0
ENSMUSG00000077543	Gm22022	11[-]34842228-34842354	0	0	0	0	0	0	0	0	0	0	0	0	0	0	0	0	0	0	0	0	0	0	0	0	0	0	0
ENSMUSG00000077542	Gm22023	X[+]164283096-164283225	0	0	0	0	0	0	0	0	0	0	0	0	0	0	0	0	0	0	0	0	0	0	0	0	0	0	0
ENSMUSG00000095108	Gm17467	X[-]123704324-123704791	0	0	0	0	0	0	0	0	0	0	0	0	0	0	0	0	0	0	0	0	0	0	0	0	0	0	0
ENSMUSG00000084682	Gm22024	8[+]83752918-83753204	0	0	0	0	0	0	0	0	0	0	0	0	0	0	0	0	0	0	0	0	0	0	0	0	0	0	0
ENSMUSG00000084683	Gm22025	X[-]140641960-140642261	0	0	0	0	0	0	0	0	0	0	0	0	0	0	0	0	0	0	0	0	0	0	0	0	0	0	0
ENSMUSG00000084684	Gm22026	3[-]14029482-14029762	0	0	0	0	0	0	0	0	0	0	0	0	0	0	0	0	0	0	0	0	0	0	0	0	0	0	0
ENSMUSG00000084686	Gm22027	3[+]96176361-96176487	0	0	0	2	0.274426	0.1532	0	0	0	1	0.288623	0.179276	1	0.087254	0.050297	1	0.065072	0.037199	1	0.158043	0.08542	0	0	0	9	2.86999	1.63222
ENSMUSG00000095101	Gm13285	4[+]88799665-88801126	2	0.03215	0.017541	2	0.016834	0.009398	1	0.020412	0.011723	1	0.004259	0.002645	2	0.037966	0.021885	1	0.030677	0.017537	2	0.040374	0.021821	1	0.012332	0.011042	1	0.005341	0.003038
ENSMUSG00000006179	Prss16	13[-]22002176-22009742	30	1.04058	0.567741	12	0.175091	0.097746	15	0.306508	0.176037	2	0.036741	0.022822	39	1.24031	0.714962	0	0	0	0	0	0	21	0.258888	0.231796	10	0.355179	0.201997
ENSMUSG00000095103	Gm21171	Y[-]65043717-65068377	0	0	0	0	0	0	0	0	0	0	0	0	0	0	0	0	0	0	0	0	0	0	0	0	0	0	0
ENSMUSG00000095102	n-R5s167	6[+]132591058-132591178	0	0	0	0	0	0	0	0	0	0	0	0	0	0	0	0	0	0	0	0	0	0	0	0	0	0	0
ENSMUSG00000095105	Edaradd	13[-]12472632-12520438	205	1.34004	0.73113	225	0.749181	0.418235	71	0.482364	0.277038	2	0.011897	0.00739	156	1.0357	0.597014	4	0.027446	0.01569	28	0.190637	0.103036	62	0.245531	0.219837	189	1.2184	0.692931
ENSMUSG00000095104	Esp15	17[+]39640957-39645666	0	0	0	0	0	0	0	0	0	0	0	0	0	0	0	0	0	0	0	0	0	0	0	0	0	0	0
ENSMUSG00000095107	Vmn2r-ps10	3[+]64621694-64623995	0	0	0	0	0	0	0	0	0	0	0	0	0	0	0	0	0	0	0	0	0	0	0	0	0	0	0
ENSMUSG00000098083	Gm8957	3[-]14511084-14512095	0	0	0	2	0.043671	0.02438	0	0	0	0	0	0	0	0	0	0	0	0	2	0.063226	0.034173	0	0	0	0	0	0
ENSMUSG00000098082	Gm20574	17[+]40854036-40868141	0	0	0	0	0	0	0	0	0	0	0	0	0	0	0	0	0	0	0	0	0	0	0	0	0	0	0
ENSMUSG00000098081	Gm26913	13[-]84690210-84690941	1	0.028669	0.015642	0	0	0	0	0	0	0	0	0	0	0	0	0	0	0	0	0	0	0	0	0	0	0	0
ENSMUSG00000098080	Gm5732	7[+]33402819-33403825	0	0	0	2	0.023564	0.013155	0	0	0	1	0.010803	0.00671	0	0	0	1	0.005755	0.00329	0	0	0	0	0	0	0	0	0
ENSMUSG00000098087	Gm17750	13[-]84025297-84064772	0	0	0	0	0	0	0	0	0	0	0	0	0	0	0	0	0	0	0	0	0	0	0	0	0	0	0
ENSMUSG00000035273	Hpse	5[-]100679484-100719716	974	13.8956	7.58144	689	4.99702	2.78962	265	3.88366	2.23051	168	2.14682	1.33349	515	7.3441	4.23342	93	1.35597	0.775152	576	8.51866	4.60418	425	3.63722	3.25659	813	11.3724	6.4677
ENSMUSG00000098085	Gm8919	3[-]11658497-11659510	0	0	0	0	0	0	0	0	0	0	0	0	0	0	0	0	0	0	0	0	0	0	0	0	0	0	0
ENSMUSG00000098084	Gm26914	6[+]130617488-130617710	0	0	0	0	0	0	0	0	0	0	0	0	0	0	0	0	0	0	0	0	0	0	0	0	0	0	0
ENSMUSG00000043263	Ifi209	1[+]173630917-173647928	302	3.83609	2.09298	19	0.121957	0.068083	4	0.049225	0.028271	199	2.31092	1.43541	19	0.236205	0.136157	2	0.020133	0.011509	275	3.67275	1.98506	2079	16.1034	14.4182	4516	57.7596	32.849
ENSMUSG00000043262	Uevld	7[-]46923216-46958527	204	2.57741	1.40624	127	0.612853	0.342129	63	0.616087	0.353839	702	6.05965	3.76391	24	0.226208	0.130395	35	0.346576	0.198123	373	4.84635	2.61936	173	0.997198	0.892844	537	5.25469	2.98845
ENSMUSG00000098089	Gm26915	16[+]76144977-76145724	0	0	0	0	0	0	0	0	0	0	0	0	0	0	0	0	0	0	0	0	0	0	0	0	0	0	0
ENSMUSG00000098088	Gm26916	14[+]61629484-61630414	0	0	0	0	0	0	0	0	0	3	0.307454	0.190973	0	0	0	0	0	0	0	0	0	0	0	0	0	0	0
ENSMUSG00000043267	Olfr1031	2[+]85990304-85993704	0	0	0	0	0	0	0	0	0	0	0	0	0	0	0	0	0	0	0	0	0	0	0	0	0	0	0
ENSMUSG00000080590	Gm22029	3[-]55162314-55162434	0	0	0	0	0	0	0	0	0	0	0	0	0	0	0	0	0	0	0	0	0	0	0	0	0	0	0
ENSMUSG00000080592	Gm22030	8[-]35977516-35977578	0	0	0	0	0	0	0	0	0	0	0	0	0	0	0	0	0	0	0	0	0	0	0	0	0	0	0
ENSMUSG00000080594	Mir669h	2[+]10518155-10518279	0	0	0	0	0	0	0	0	0	0	0	0	0	0	0	0	0	0	0	0	0	0	0	0	0	0	0
ENSMUSG00000080595	Gm22031	15[-]3603272-3603397	0	0	0	0	0	0	0	0	0	0	0	0	0	0	0	0	0	0	0	0	0	0	0	0	0	0	0
ENSMUSG00000080596	Gm22032	15[-]17591566-17591681	0	0	0	0	0	0	0	0	0	0	0	0	0	0	0	0	0	0	0	0	0	0	0	0	0	0	0
ENSMUSG00000080597	Gm22033	4[-]132218439-132218528	0	0	0	0	0	0	0	0	0	0	0	0	0	0	0	1	0.031179	0.017824	0	0	0	0	0	0	0	0	0
ENSMUSG00000026047	Kdelc1	1[-]44106546-44118808	261	5.18706	2.83007	326	3.09031	1.72519	137	2.64552	1.51941	453	8.41234	5.22527	155	3.30982	1.90791	117	2.27215	1.29889	458	9.9166	5.35974	177	2.14242	1.91822	459	9.50496	5.40566
ENSMUSG00000075566	Krtap4-6	11[-]99665043-99665960	0	0	0	0	0	0	0	0	0	0	0	0	0	0	0	0	0	0	0	0	0	0	0	0	0	0	0
ENSMUSG00000073245	Gm14819	X[+]35404183-35427093	0	0	0	0	0	0	0	0	0	0	0	0	0	0	0	0	0	0	0	0	0	0	0	0	0	0	0
ENSMUSG00000035279	Ssc5d	7[+]4925785-4944826	706	7.95469	4.34009	1169	7.86384	4.39004	848	10.9594	6.29435	424	4.51146	2.80226	948	10.5763	6.09657	1780	20.2214	11.5597	1426	16.3928	8.86	412	2.57242	2.30322	564	6.12068	3.48096
ENSMUSG00000026843	Fubp3	2[+]31572651-31617526	848	14.7203	8.03143	1605	16.6378	9.28815	890	20.5024	11.7752	744	10.0271	6.22824	855	16.8496	9.71274	690	18.2834	10.4518	888	13.2355	7.15355	244	2.45995	2.20252	406	8.79809	5.00365
ENSMUSG00000068122	Agtr2	X[+]21484544-21489164	0	0	0	0	0	0	0	0	0	0	0	0	0	0	0	0	0	0	0	0	0	0	0	0	0	0	0
ENSMUSG00000034435	Tmem30b	12[-]73543402-73546392	8	0.106704	0.058218	20	0.141662	0.079084	7	0.101227	0.058138	8	0.0982	0.060996	4	0.055169	0.031801	6	0.087802	0.050193	10	0.140681	0.076036	14	0.118781	0.106351	11	0.15591	0.088669
ENSMUSG00000034437	Gm9761	3[-]116560935-116561426	48	4.18789	2.28492	44	1.97788	1.10416	20	1.82335	1.04721	25	1.94815	1.21008	25	2.25554	1.30018	20	1.85891	1.06266	46	4.23419	2.2885	10	0.489688	0.438444	54	4.68768	2.66598
ENSMUSG00000034430	Zxdc	6[+]90369492-90403490	766	7.94699	4.33589	852	4.86728	2.71719	311	4.12618	2.3698	418	3.87489	2.40686	584	7.28407	4.19882	311	3.85778	2.20533	525	6.0133	3.25008	242	1.51787	1.35903	546	5.81797	3.3088
ENSMUSG00000034432	Cops8	1[+]90602981-90613341	888	26.961	14.71	1445	20.6083	11.5047	416	19.4545	11.1734	694	21.1125	13.1139	466	17.588	10.1384	365	12.9582	7.40763	886	28.761	15.5448	383	4.86058	4.35193	1048	25.4173	14.4553
ENSMUSG00000083488	Gm8534	X[+]153656606-153657371	0	0	0	0	0	0	0	0	0	0	0	0	0	0	0	0	0	0	0	0	0	0	0	0	0	0	0
ENSMUSG00000083487	Gm13888	2[-]105031866-105032287	0	0	0	0	0	0	0	0	0	0	0	0	0	0	0	0	0	0	0	0	0	0	0	0	0	0	0
ENSMUSG00000083486	Gm14521	X[-]12179718-12180067	0	0	0	0	0	0	0	0	0	0	0	0	0	0	0	0	0	0	0	0	0	0	0	0	0	0	0
ENSMUSG00000083485	Gm12308	11[-]69630924-69631312	0	0	0	0	0	0	0	0	0	0	0	0	0	0	0	0	0	0	0	0	0	0	0	0	2	0.162697	0.092529
ENSMUSG00000083484	Gm14574	X[+]40691785-40692063	0	0	0	0	0	0	0	0	0	0	0	0	0	0	0	0	0	0	0	0	0	0	0	0	0	0	0
ENSMUSG00000083483	Gm14044	2[-]130384883-130385329	21	1.97121	1.07549	13	0.627417	0.35026	2	0.169247	0.097204	21	1.84202	1.14416	8	0.759731	0.437938	5	0.427496	0.244381	11	1.03701	0.560484	44	2.59529	2.3237	41	3.93676	2.23891
ENSMUSG00000083482	Gm14706	X[-]76919856-76920110	1	0.061722	0.033676	0	0	0	0	0	0	0	0	0	0	0	0	0	0	0	0	0	0	2	0.132093	0.11827	2	0.214348	0.121904
ENSMUSG00000083481	Rps8-ps2	2[-]175804983-175805606	11	0.709268	0.386977	24	0.855551	0.477616	24	1.69492	0.973446	15	0.921471	0.572365	25	1.72334	0.993401	10	0.672072	0.384195	13	0.899669	0.486255	12	0.499837	0.447531	34	2.29782	1.30682
ENSMUSG00000074011	Gm7682	5[+]94445784-94448653	0	0	0	1	0.01125	0.00628	0	0	0	0	0	0	0	0	0	0	0	0	0	0	0	0	0	0	0	0	0
ENSMUSG00000113493	AC171200.1	13[+]13842242-13844250	0	0	0	0	0	0	0	0	0	0	0	0	0	0	0	0	0	0	0	0	0	0	0	0	0	0	0
ENSMUSG00000100628	Gm29648	Y[-]46347584-46348681	0	0	0	0	0	0	0	0	0	0	0	0	0	0	0	0	0	0	0	0	0	0	0	0	0	0	0
ENSMUSG00000044538	Obox3-ps8	17[-]36452294-36453253	0	0	0	0	0	0	0	0	0	0	0	0	0	0	0	0	0	0	0	0	0	0	0	0	0	0	0
ENSMUSG00000087908	Gm22034	1[-]102953415-102953548	0	0	0	0	0	0	0	0	0	0	0	0	0	0	0	0	0	0	0	0	0	0	0	0	0	0	0
ENSMUSG00000087909	Gm22035	13[-]38898360-38898587	0	0	0	0	0	0	0	0	0	0	0	0	0	0	0	0	0	0	0	0	0	0	0	0	0	0	0
ENSMUSG00000087904	Gm22036	6[-]141915078-141915292	0	0	0	0	0	0	0	0	0	0	0	0	0	0	0	0	0	0	0	0	0	0	0	0	0	0	0
ENSMUSG00000087905	Gm22037	15[-]43224625-43224920	0	0	0	0	0	0	0	0	0	0	0	0	0	0	0	0	0	0	0	0	0	0	0	0	0	0	0
ENSMUSG00000087902	Gm22038	3[-]82793656-82793897	0	0	0	0	0	0	0	0	0	0	0	0	0	0	0	0	0	0	0	0	0	0	0	0	0	0	0
ENSMUSG00000087903	Gm22039	4[+]143204065-143204196	0	0	0	0	0	0	0	0	0	0	0	0	0	0	0	0	0	0	0	0	0	0	0	0	0	0	0
ENSMUSG00000108620	Gm20670	7[+]64057602-64062958	0	0	0	0	0	0	0	0	0	0	0	0	0	0	0	0	0	0	0	0	0	0	0	0	0	0	0
ENSMUSG00000112984	CT033783.1	13[+]67965483-67970239	0	0	0	0	0	0	0	0	0	0	0	0	0	0	0	0	0	0	0	0	0	0	0	0	0	0	0
ENSMUSG00000113490	CT485612.5	12[-]88339911-88340774	0	0	0	0	0	0	0	0	0	0	0	0	0	0	0	0	0	0	0	0	0	0	0	0	0	0	0
ENSMUSG00000053914	Kdm4d	9[-]14462548-14500482	8	0.117883	0.064317	17	0.130408	0.072801	6	0.101201	0.058123	6	0.088015	0.05467	6	0.098536	0.0568	6	0.10186	0.058229	8	0.13239	0.071555	7	0.069071	0.061843	14	0.215839	0.122752
ENSMUSG00000053916	Nanp	2[-]151029685-151039398	124	3.89582	2.12557	78	1.24013	0.692309	49	1.58218	0.908695	148	4.21665	2.61915	44	1.38949	0.800953	10	0.306326	0.175113	102	3.34285	1.80675	70	1.32682	1.18797	254	7.83523	4.45605
ENSMUSG00000017723	Wfdc2	2[+]164562413-164568510	0	0	0	6	0.14656	0.081818	0	0	0	0	0	0	8	0.417974	0.240936	0	0	0	0	0	0	10	0.283986	0.254267	0	0	0
ENSMUSG00000017721	Pigt	2[+]164497520-164508301	5239	98.4666	53.7235	11386	105.914	59.1274	5700	108.177	62.1296	1548	25.6162	15.9113	6822	125.023	72.0683	7062	132.639	75.824	3751	71.7986	38.8059	888	9.30397	8.33034	2089	37.8081	21.5022
ENSMUSG00000017720	Trp53tg5	2[-]164470301-164473724	0	0	0	0	0	0	0	0	0	0	0	0	0	0	0	0	0	0	3	0.145168	0.078461	0	0	0	2	0.048322	0.027481
ENSMUSG00000085469	Gm14242	2[-]161206689-161207280	0	0	0	0	0	0	0	0	0	0	0	0	0	0	0	0	0	0	0	0	0	0	0	0	0	0	0
ENSMUSG00000017724	Etv4	11[-]101769742-101785371	20	0.359634	0.196217	43	0.428131	0.239007	17	0.33104	0.190127	38	0.649644	0.403522	31	0.643675	0.371039	14	0.452852	0.258876	19	0.469674	0.253851	17	0.188312	0.168605	8	0.169049	0.096142
ENSMUSG00000009356	Lpo	11[-]87806428-87828289	18	0.265366	0.144784	37	0.279634	0.156107	0	0	0	0	0	0	16	0.23629	0.136207	0	0	0	0	0	0	24	0.215514	0.192961	4	0.058991	0.033549
ENSMUSG00000009350	Mpo	11[+]87793581-87804413	21	0.621806	0.339258	136	2.10406	1.1746	100	2.80865	1.6131	0	0	0	603	12.4809	7.19445	0	0	0	0	0	0	32	0.535137	0.479136	5	0.22014	0.125198
ENSMUSG00000110899	AC122305.1	9[-]45051424-45055344	54	0.594095	0.324139	27	0.148004	0.082624	8	0.081628	0.046882	183	1.85336	1.1512	19	0.209539	0.120786	6	0.068455	0.039133	8	0.092705	0.050105	8	0.054256	0.048578	6	0.058842	0.033464
ENSMUSG00000110898	AC156273.1	10[-]44902558-44943294	0	0	0	0	0	0	0	0	0	0	0	0	0	0	0	0	0	0	0	0	0	0	0	0	0	0	0
ENSMUSG00000015474	Ppt2	17[-]34616662-34628510	2239	71.156	38.8228	4038	57.1096	31.8818	2000	65.1024	37.3904	1308	34.2433	21.27	2982	82.2192	47.3943	2754	89.3459	51.0752	1660	58.259	31.4879	399	6.72716	6.02318	1352	38.5865	21.9449
ENSMUSG00000015476	Prrt1	17[+]34629533-34633126	169	4.09968	2.23679	366	4.51084	2.5182	187	6.86361	3.94199	54	1.23268	0.765672	266	7.3724	4.24973	307	9.69408	5.54169	158	4.42275	2.39042	101	1.3867	1.24159	218	5.44357	3.09587
ENSMUSG00000078816	Prkcg	7[+]3289179-3331099	80	1.24195	0.677609	259	1.96353	1.09615	101	1.53749	0.883029	111	1.5531	0.964698	125	2.35792	1.35919	250	4.08738	2.33658	259	4.10053	2.21626	80	0.680952	0.609692	243	3.89596	2.21571
ENSMUSG00000078817	Nlrp12	7[-]3218784-3249740	39	0.307216	0.167617	79	0.25273	0.141088	16	0.098922	0.056814	2	0.011413	0.007089	9	0.056941	0.032823	6	0.037422	0.021393	0	0	0	18	0.069091	0.061861	0	0	0
ENSMUSG00000078815	Cacng6	7[+]3424195-3435667	0	0	0	0	0	0	2	0.046036	0.02644	61	1.21993	0.757753	2	0.101865	0.058719	147	3.39726	1.94207	2	0.046235	0.024989	0	0	0	0	0	0
ENSMUSG00000078812	Eif5a	11[-]69916714-69921958	21076	695.705	379.577	36515	610.676	340.914	15292	520.32	298.837	15559	488.481	303.416	14696	487.967	281.283	14462	488.004	278.971	11593	400.381	216.399	11406	219.826	196.822	13036	444.917	253.033
ENSMUSG00000015478	Rnf5	17[-]34601091-34603690	2440	89.3464	48.7475	6368	117.448	65.5662	2728	103.473	59.4277	1497	48.7498	30.2806	2008	75.133	43.3096	2173	82.5403	47.1848	1862	70.3322	38.0133	1183	25.5893	22.9115	1420	51.7818	29.4493
ENSMUSG00000078810	Gp6	7[-]4363965-4397744	0	0	0	4	0.015082	0.00842	0	0	0	0	0	0	0	0	0	0	0	0	0	0	0	2	0.009014	0.008071	6	0.043883	0.024957
ENSMUSG00000099758	Gm10830	15[+]103102237-103105069	0	0	0	38	1.31261	0.732772	13	0.910132	0.522718	0	0	0	6	0.355382	0.204856	20	1.3903	0.794777	8	0.574887	0.310716	0	0	0	2	0.098107	0.055795
ENSMUSG00000099759	1700030C10Rik	12[-]20804381-20815779	82	2.0541	1.12072	73	0.925844	0.516858	34	0.867463	0.498212	75	1.71738	1.06674	17	0.424147	0.244495	42	1.10149	0.629677	30	0.766173	0.414103	43	0.649077	0.581152	39	0.955553	0.543442
ENSMUSG00000095339	Zscan4b	7[-]10900740-10905050	0	0	0	0	0	0	0	0	0	0	0	0	0	0	0	0	0	0	0	0	0	0	0	0	0	0	0
ENSMUSG00000048787	Dcun1d3	7[-]119852796-119896298	542	6.80443	3.71251	446	5.16595	2.88392	131	1.99211	1.14414	1575	10.5933	6.57999	171	2.17809	1.25554	139	1.62248	0.927501	1053	11.6266	6.28397	330	1.46916	1.31542	1359	13.4223	7.63356
ENSMUSG00000099750	Gm18827	12[+]91482053-91482842	0	0	0	0	0	0	0	0	0	0	0	0	0	0	0	2	0.108106	0.061799	2	0.09295	0.050238	0	0	0	0	0	0
ENSMUSG00000099751	1700022A22Rik	15[+]46324559-46373907	0	0	0	0	0	0	0	0	0	0	0	0	0	0	0	0	0	0	0	0	0	0	0	0	0	0	0
ENSMUSG00000099752	Gm29018	1[+]59014224-59059481	0	0	0	0	0	0	0	0	0	0	0	0	0	0	0	0	0	0	0	0	0	0	0	0	0	0	0
ENSMUSG00000099753	Gm28058	1[+]80098622-80098885	0	0	0	0	0	0	0	0	0	0	0	0	0	0	0	0	0	0	0	0	0	0	0	0	0	0	0
ENSMUSG00000099754	Vmn1r-ps34	6[+]90242272-90243214	0	0	0	0	0	0	0	0	0	0	0	0	0	0	0	0	0	0	0	0	0	0	0	0	0	0	0
ENSMUSG00000099755	Gm21114	Y[-]67339176-67339871	0	0	0	0	0	0	0	0	0	0	0	0	0	0	0	0	0	0	0	0	0	0	0	0	0	0	0
ENSMUSG00000099756	Gm28763	Y[-]32557996-32558442	0	0	0	0	0	0	0	0	0	0	0	0	0	0	0	0	0	0	0	0	0	0	0	0	0	0	0
ENSMUSG00000099757	BE692007	19[-]11470166-11484578	119	3.66827	2.00141	7	0.033752	0.018842	6	0.055408	0.031823	268	2.64582	1.64343	19	0.249836	0.144015	4	0.042255	0.024156	240	2.76168	1.49264	613	12.9488	11.5937	3447	63.0106	35.8354
ENSMUSG00000050296	Abca12	1[-]71242276-71414910	0	0	0	0	0	0	0	0	0	0	0	0	0	0	0	0	0	0	0	0	0	0	0	0	0	0	0
ENSMUSG00000075165	Olfr1105	2[-]87031260-87036531	0	0	0	0	0	0	0	0	0	0	0	0	0	0	0	0	0	0	0	0	0	0	0	0	0	0	0
ENSMUSG00000050295	Foxc1	13[+]31806633-31812476	41	0.302785	0.1652	98	0.369726	0.206402	61	0.469549	0.269678	103	0.699271	0.434348	66	0.497213	0.286612	153	1.19625	0.683847	147	1.1429	0.617718	59	0.266894	0.238964	100	0.738246	0.419855
ENSMUSG00000093509	Obox3-ps3	7[-]14931636-14933238	0	0	0	0	0	0	0	0	0	0	0	0	0	0	0	0	0	0	0	0	0	0	0	0	0	0	0
ENSMUSG00000093508	Mir5709	17[-]67026147-67026235	0	0	0	0	0	0	0	0	0	0	0	0	0	0	0	0	0	0	0	0	0	0	0	0	0	0	0
ENSMUSG00000093507	Gm20627	3[-]96254619-96256277	18	1.25848	0.686628	13	0.473921	0.264569	26	1.77774	1.02102	3	0.132919	0.082562	62	4.28611	2.47068	27	1.7426	0.99617	34	2.41937	1.30763	7	0.231757	0.207504	5	0.234036	0.133101
ENSMUSG00000093505	Gm20691	3[-]68903820-68904152	11	1.41312	0.771	24	1.59085	0.8881	20	2.6689	1.53284	6	0.682037	0.423643	17	2.23031	1.28563	17	2.30088	1.31532	3	0.409914	0.221551	2	0.147469	0.132037	8	0.984844	0.560101
ENSMUSG00000093504	Vmn1r-ps24	6[-]66753380-66754279	0	0	0	0	0	0	0	0	0	0	0	0	0	0	0	0	0	0	0	0	0	0	0	0	0	0	0
ENSMUSG00000093503	Vmn2r-ps4	3[+]64328660-64332853	0	0	0	0	0	0	0	0	0	0	0	0	0	0	0	0	0	0	0	0	0	0	0	0	0	0	0
ENSMUSG00000093502	Gm20700	5[+]48590889-48599994	0	0	0	0	0	0	0	0	0	0	0	0	0	0	0	0	0	0	0	0	0	0	0	0	0	0	0
ENSMUSG00000093501	Vmn1r22	6[-]57899959-57901054	0	0	0	0	0	0	0	0	0	0	0	0	0	0	0	0	0	0	0	0	0	0	0	0	0	0	0
ENSMUSG00000050299	Gm9843	16[-]76403209-76403712	3385	294.158	160.493	7867	347.916	194.226	5025	454.532	261.053	532	42.0282	26.1055	7836	690.936	398.282	3481	316.55	180.958	1707	155.027	83.7895	1971	104.181	93.2787	1604	137.541	78.2226
ENSMUSG00000075166	Olfr1104	2[-]87020703-87027080	0	0	0	0	0	0	0	0	0	0	0	0	0	0	0	0	0	0	0	0	0	0	0	0	0	0	0
ENSMUSG00000097619	4833422M21Rik	15[-]96231870-96254684	0	0	0	0	0	0	0	0	0	0	0	0	0	0	0	0	0	0	0	0	0	0	0	0	2	0.035691	0.020298
ENSMUSG00000097618	Gm26507	18[+]58210252-58221885	0	0	0	0	0	0	0	0	0	0	0	0	0	0	0	0	0	0	0	0	0	0	0	0	0	0	0
ENSMUSG00000097617	Gm10687	9[-]44122186-44134485	295	3.99079	2.17738	611	4.20461	2.34725	307	4.32338	2.48306	621	7.64199	4.74677	314	4.29778	2.4774	952	13.4677	7.69888	1075	15.2024	8.21662	241	1.98323	1.77569	910	12.1488	6.90927
ENSMUSG00000097616	1110019D14Rik	6[+]13871526-14044385	36	1.07537	0.586722	13	0.192433	0.107427	0	0	0	167	5.53999	3.44113	0	0	0	0	0	0	169	5.96234	3.22254	51	0.895518	0.801804	178	5.75284	3.27176
ENSMUSG00000097615	Gm2061	1[-]185447116-185455568	0	0	0	0	0	0	0	0	0	0	0	0	0	0	0	0	0	0	0	0	0	0	0	0	0	0	0
ENSMUSG00000097614	Gm26508	11[+]119077573-119081865	2	0.048113	0.02625	0	0	0	4	0.092804	0.0533	0	0	0	0	0	0	0	0	0	0	0	0	0	0	0	3	0.082228	0.046765
ENSMUSG00000097613	Gm17597	15[-]81800791-81802613	23	0.891383	0.48634	47	0.924282	0.515986	2	0.076184	0.043755	12	0.4269	0.265166	12	0.473146	0.27274	6	0.242916	0.138865	32	1.30484	0.705243	12	0.286037	0.256104	31	1.17651	0.669107
ENSMUSG00000097612	Gm26509	1[+]106090068-106091015	0	0	0	0	0	0	0	0	0	0	0	0	0	0	0	0	0	0	0	0	0	4	0.109212	0.097783	2	0.091037	0.051775
ENSMUSG00000100231	Gm29554	Y[+]12273932-12306702	0	0	0	0	0	0	0	0	0	0	0	0	0	0	0	0	0	0	0	0	0	0	0	0	0	0	0
ENSMUSG00000097610	A930012L18Rik	18[+]44661665-44676271	0	0	0	0	0	0	0	0	0	0	0	0	4	0.075055	0.043265	0	0	0	9	0.158532	0.085684	0	0	0	4	0.332504	0.189102
ENSMUSG00000075163	Olfr1107	2[-]87068671-87075817	0	0	0	0	0	0	0	0	0	0	0	0	0	0	0	0	0	0	0	0	0	0	0	0	0	0	0
ENSMUSG00000081038	Olfr626-ps1	7[-]103691800-103692117	0	0	0	0	0	0	0	0	0	0	0	0	0	0	0	0	0	0	0	0	0	0	0	0	0	0	0
ENSMUSG00000112028	AC079680.1	10[+]71181036-71204487	0	0	0	0	0	0	0	0	0	0	0	0	0	0	0	0	0	0	0	0	0	0	0	0	0	0	0
ENSMUSG00000112029	AC160028.1	10[-]118714481-118715726	1	0.132948	0.072537	0	0	0	0	0	0	0	0	0	0	0	0	0	0	0	0	0	0	0	0	0	1	0.175498	0.099809
ENSMUSG00000112020	CT009738.1	12[-]5235156-5235964	2	0.095834	0.052287	0	0	0	0	0	0	0	0	0	0	0	0	0	0	0	0	0	0	0	0	0	0	0	0
ENSMUSG00000112021	AC153887.2	10[+]78591713-78593411	0	0	0	0	0	0	0	0	0	0	0	0	0	0	0	0	0	0	0	0	0	0	0	0	0	0	0
ENSMUSG00000112022	AC157515.1	12[-]55142109-55151007	3	0.127536	0.069584	0	0	0	0	0	0	63	3.24206	2.01379	0	0	0	0	0	0	14	0.822493	0.444543	37	1.27791	1.14418	53	2.94658	1.67578
ENSMUSG00000112023	Lilr4b	10[+]51480632-51486703	213	6.30112	3.4379	217	2.35325	1.31371	17	0.217965	0.125185	334	6.3436	3.94029	30	0.599675	0.345675	8	0.157012	0.089757	282	7.62765	4.12261	209	4.08315	3.65585	477	10.8481	6.16955
ENSMUSG00000041135	Ripk2	4[-]16122733-16163647	266	4.15378	2.26631	510	4.05564	2.26409	275	4.46638	2.56519	409	6.06729	3.76866	292	4.62927	2.66849	193	3.1514	1.80152	366	6.22955	3.36696	355	3.37545	3.02221	758	12.1718	6.92234
ENSMUSG00000041134	Cyyr1	16[-]85421533-85553397	385	3.14986	1.71857	481	1.99001	1.11094	221	1.96769	1.13011	2158	15.8351	9.83584	177	1.48077	0.853573	127	1.05534	0.603296	831	7.02354	3.7961	524	2.60232	2.33	1874	14.9478	8.50112
ENSMUSG00000112026	AC168315.1	10[-]88134566-88135853	0	0	0	2	0.034543	0.019284	2	0.070662	0.040584	4	0.123599	0.076773	0	0	0	0	0	0	0	0	0	4	0.082585	0.073943	4	0.124407	0.070753
ENSMUSG00000112027	AC158600.1	10[-]118335423-118337831	16	0.281354	0.153507	12	0.102099	0.056997	2	0.031621	0.018161	2	0.030028	0.018652	5	0.088566	0.051053	1	0.008842	0.005055	8	0.135287	0.07312	1	0.006296	0.005637	6	0.099527	0.056603
ENSMUSG00000109742	Gm45558	7[-]105108305-105110199	0	0	0	0	0	0	0	0	0	0	0	0	0	0	0	0	0	0	0	0	0	0	0	0	0	0	0
ENSMUSG00000075169	Olfr1098	2[-]86920949-86924545	0	0	0	0	0	0	0	0	0	0	0	0	0	0	0	0	0	0	0	0	0	0	0	0	0	0	0
ENSMUSG00000016921	Srsf6	2[+]162931528-162937121	4714	102.865	56.1234	7252	72.4038	40.4198	2905	39.9317	22.9341	5178	78.076	48.4964	3401	60.8848	35.0963	1470	22.2497	12.7192	4306	80.2008	43.3471	4239	36.6987	32.8583	11193	190.402	108.285
ENSMUSG00000075168	Olfr1099	2[-]86955126-86960693	0	0	0	0	0	0	0	0	0	0	0	0	0	0	0	0	0	0	0	0	0	0	0	0	0	0	0
ENSMUSG00000104884	Mir5046	19[-]6829886-6829944	1	0.27765	0.151486	1	0.151262	0.084443	1	0.286574	0.164589	1	0.295578	0.183596	1	0.294764	0.169913	1	0.27526	0.157354	1	0.298669	0.161425	1	0.152981	0.136972	1	0.278748	0.15853
ENSMUSG00000088147	Gm24717	10[+]129695978-129696101	0	0	0	0	0	0	0	0	0	0	0	0	0	0	0	0	0	0	0	0	0	0	0	0	0	0	0
ENSMUSG00000048782	Insc	7[+]114743694-114850383	21	0.528723	0.288472	77	0.916821	0.511821	43	1.1314	0.649797	23	0.625389	0.388456	31	0.89769	0.517463	99	2.38747	1.36481	60	1.2758	0.689547	28	0.56617	0.506922	35	1.12195	0.638075
ENSMUSG00000064923	Gm22042	4[-]51812483-51812647	0	0	0	1	0.040357	0.02253	1	0.086416	0.049632	0	0	0	4	0.891809	0.514073	0	0	0	1	0.151422	0.081841	0	0	0	1	0.022491	0.012791
ENSMUSG00000058600	Rpl30	15[-]34440505-34443640	13937	722.424	394.156	12640	337.313	188.307	731	43.0808	24.7427	6719	324.408	201.504	1902	106.618	61.4585	789	44.9032	25.6692	10319	579.583	313.254	19226	614.755	550.422	18338	932.696	530.443
ENSMUSG00000058603	Rpl28-ps1	1[+]128038569-128038982	181	19.1061	10.4243	256	13.7481	7.67496	121	13.2996	7.63839	140	13.4468	8.35238	311	33.3948	19.2501	246	27.2303	15.5664	90	9.90559	5.35379	170	10.9087	9.76709	233	24.3396	13.8424
ENSMUSG00000064927	Gm22043	3[+]40992693-40992850	1	0.252725	0.137887	1	0.032853	0.01834	0	0	0	2	0.394629	0.245121	0	0	0	0	0	0	0	0	0	37	6.24864	5.59474	4	1.03965	0.591268
ENSMUSG00000064926	Gm22044	8[-]79014364-79014470	0	0	0	0	0	0	0	0	0	0	0	0	0	0	0	0	0	0	0	0	0	0	0	0	0	0	0
ENSMUSG00000058607	Rpl31-ps20	19[+]30160620-30160997	2	0.176866	0.096498	0	0	0	0	0	0	1	0.015442	0.009592	1	0.06985	0.040264	0	0	0	1	0.009404	0.005083	1	0.002204	0.001974	1	0.011307	0.006431
ENSMUSG00000090346	Vmn1r5	6[+]56985295-56986350	0	0	0	0	0	0	0	0	0	0	0	0	0	0	0	0	0	0	0	0	0	0	0	0	2	0.05067	0.028817
ENSMUSG00000064928	Gm22045	15[+]96671793-96671900	0	0	0	0	0	0	0	0	0	0	0	0	0	0	0	0	0	0	0	0	0	0	0	0	0	0	0
ENSMUSG00000090341	Gm17217	7[-]41573277-41573745	0	0	0	0	0	0	0	0	0	0	0	0	0	0	0	0	0	0	0	0	0	0	0	0	0	0	0
ENSMUSG00000090342	Vmn2r46	7[-]9754636-9770571	1	0.002913	0.001589	0	0	0	0	0	0	2	0.017146	0.01065	0	0	0	0	0	0	0	0	0	0	0	0	2	0.028667	0.016303
ENSMUSG00000055401	Fbxo6	4[-]148145716-148152140	1696	58.303	31.8102	3960	75.8864	42.364	1655	60.2731	34.6168	1184	41.0215	25.4802	1409	53.3124	30.7313	1542	58.085	33.2047	1344	52.6957	28.4811	768	17.4013	15.5803	961	36.1381	20.5525
ENSMUSG00000055403	4933427D06Rik	6[+]88950683-89110031	0	0	0	0	0	0	0	0	0	0	0	0	0	0	0	0	0	0	0	0	0	0	0	0	0	0	0
ENSMUSG00000100235	Gm28557	13[-]67069399-67108604	47	1.87389	1.0224	97	1.86176	1.03934	18	0.732511	0.420705	30	1.04412	0.648548	29	1.09682	0.632251	29	1.20463	0.688638	160	3.46678	1.87373	75	0.966456	0.865319	309	4.65948	2.64994
ENSMUSG00000055407	Map6	7[+]99267447-99337137	961	15.9143	8.68286	1631	14.0719	7.85575	474	8.51474	4.89029	1013	13.4609	8.36117	846	15.8041	9.11007	999	19.6859	11.2536	1307	23.879	12.9062	543	5.71549	5.11738	630	10.5443	5.99676
ENSMUSG00000055408	Hottip	6[+]52262775-52267603	0	0	0	0	0	0	0	0	0	0	0	0	0	0	0	0	0	0	0	0	0	0	0	0	0	0	0
ENSMUSG00000055409	Nell1	7[+]49974864-50866608	0	0	0	0	0	0	0	0	0	0	0	0	0	0	0	0	0	0	0	0	0	0	0	0	0	0	0
ENSMUSG00000050439	Enthd1	15[-]80452240-80560470	9	0.183719	0.100237	11	0.106486	0.059446	0	0	0	1	0.007922	0.004921	6	0.12137	0.069962	0	0	0	4	0.066425	0.035902	0	0	0	5	0.09722	0.055291
ENSMUSG00000101570	Gm28233	Y[+]53142435-53143976	0	0	0	0	0	0	0	0	0	0	0	0	0	0	0	0	0	0	0	0	0	0	0	0	0	0	0
ENSMUSG00000051527	Usp29	7[+]6730578-6967219	0	0	0	8	0.037964	0.021193	0	0	0	2	0.013425	0.008339	0	0	0	0	0	0	2	0.021023	0.011362	6	0.042192	0.037777	2	0.019783	0.011251
ENSMUSG00000095562	Gm21887	X[+]170009659-170019281	562	46.5724	25.4099	1330	56.1274	31.3335	758	65.3377	37.5256	78	5.83824	3.62638	1357	114.148	65.7995	1962	170.099	97.2384	359	31.1567	16.8396	362	18.1842	16.2813	606	49.6139	28.2164
ENSMUSG00000051528	Olfr424	1[+]174131517-174138257	0	0	0	0	0	0	0	0	0	0	0	0	0	0	0	0	0	0	0	0	0	0	0	0	0	0	0
ENSMUSG00000109165	Gm45148	7[+]6179975-6183561	4	0.340894	0.185992	3	0.105564	0.058932	11	0.931714	0.535114	3	0.201709	0.12529	10	0.790394	0.455613	5	0.390575	0.223275	8	0.695732	0.376031	0	0	0	6	0.457381	0.260122
ENSMUSG00000109164	Gm45085	7[+]47349453-47349893	0	0	0	0	0	0	0	0	0	0	0	0	0	0	0	0	0	0	0	0	0	0	0	0	0	0	0
ENSMUSG00000109167	Gm44652	7[+]118480495-118483348	0	0	0	0	0	0	0	0	0	6	0.083484	0.051855	0	0	0	0	0	0	10	0.145192	0.078474	0	0	0	2	0.03024	0.017198
ENSMUSG00000109166	Gm5890	7[-]20260451-20262834	0	0	0	0	0	0	0	0	0	0	0	0	0	0	0	0	0	0	0	0	0	0	0	0	0	0	0
ENSMUSG00000109161	Gm45065	7[+]71097047-71123594	0	0	0	0	0	0	0	0	0	0	0	0	0	0	0	0	0	0	0	0	0	0	0	0	0	0	0
ENSMUSG00000109160	4930598N05Rik	10[+]10184800-10258699	0	0	0	0	0	0	0	0	0	0	0	0	0	0	0	0	0	0	0	0	0	0	0	0	0	0	0
ENSMUSG00000109163	Gm44528	7[-]83864590-83865481	0	0	0	0	0	0	0	0	0	0	0	0	0	0	0	0	0	0	2	0.102133	0.055201	0	0	0	0	0	0
ENSMUSG00000109162	2900027M19Rik	8[-]9685829-9690276	0	0	0	0	0	0	0	0	0	0	0	0	0	0	0	0	0	0	0	0	0	0	0	0	0	0	0
ENSMUSG00000109169	Gm18061	7[+]22711539-22712345	0	0	0	0	0	0	0	0	0	0	0	0	0	0	0	0	0	0	0	0	0	0	0	0	0	0	0
ENSMUSG00000109168	Gm44709	7[+]28314898-28318873	5	0.433312	0.236415	19	0.907931	0.506858	21	2.12646	1.22129	1	0.007229	0.00449	27	2.60237	1.50011	15	1.49298	0.853472	5	0.431368	0.233146	29	1.71418	1.53479	19	1.81256	1.03084
ENSMUSG00000113863	CR974429.3	12[-]13788557-13790252	0	0	0	0	0	0	0	0	0	0	0	0	0	0	0	0	0	0	0	0	0	0	0	0	0	0	0
ENSMUSG00000113862	CU024886.1	13[-]16638077-16639490	0	0	0	0	0	0	0	0	0	0	0	0	0	0	0	0	0	0	0	0	0	0	0	0	0	0	0
ENSMUSG00000113861	CT485612.10	12[-]88353313-88354686	2	0.040941	0.022337	3	0.043121	0.024073	1	0.03036	0.017437	1	0.021241	0.013194	2	0.050685	0.029217	0	0	0	1	0.023728	0.012824	0	0	0	2	0.047318	0.026911
ENSMUSG00000113860	AC135667.1	13[+]46060597-46068765	0	0	0	0	0	0	0	0	0	0	0	0	0	0	0	0	0	0	0	0	0	0	0	0	0	0	0
ENSMUSG00000113867	AC132237.3	12[-]68340465-68445833	0	0	0	0	0	0	0	0	0	0	0	0	0	0	0	0	0	0	0	0	0	0	0	0	0	0	0
ENSMUSG00000113866	AC124752.1	13[-]4915714-4943052	0	0	0	0	0	0	0	0	0	3	0.108729	0.067536	0	0	0	0	0	0	0	0	0	3	0.082392	0.07377	11	0.594115	0.337885
ENSMUSG00000113865	CT573034.4	13[-]62387651-62387933	1	0.022658	0.012362	1	0.074939	0.041835	0	0	0	0	0	0	0	0	0	0	0	0	0	0	0	0	0	0	1	0.075223	0.042781
ENSMUSG00000113864	AC160340.1	12[-]100440697-100444660	0	0	0	4	0.021588	0.012051	0	0	0	11	0.101606	0.063112	0	0	0	0	0	0	2	0.02083	0.011258	0	0	0	0	0	0
ENSMUSG00000113869	AC131743.4	13[+]9352028-9352689	0	0	0	0	0	0	0	0	0	0	0	0	0	0	0	0	0	0	0	0	0	0	0	0	0	0	0
ENSMUSG00000113868	AC091458.6	12[-]110046686-110086423	0	0	0	0	0	0	0	0	0	0	0	0	0	0	0	0	0	0	0	0	0	0	0	0	0	0	0
ENSMUSG00000103465	Gm37617	3[+]71894835-71894993	0	0	0	0	0	0	0	0	0	0	0	0	0	0	0	0	0	0	0	0	0	0	0	0	0	0	0
ENSMUSG00000103368	Gm36927	9[-]85342511-85344351	6	0.142486	0.077741	6	0.072502	0.040475	0	0	0	5	0.09094	0.056487	0	0	0	0	0	0	4	0.097977	0.052955	0	0	0	11	0.242518	0.137925
ENSMUSG00000100198	1700030O20Rik	10[-]116723067-116729177	0	0	0	0	0	0	0	0	0	0	0	0	0	0	0	0	0	0	0	0	0	0	0	0	0	0	0
ENSMUSG00000040770	Il25	14[+]54932695-54935837	2	0.08218	0.044837	4	0.083632	0.046688	0	0	0	0	0	0	0	0	0	2	0.086	0.049163	0	0	0	0	0	0	0	0	0
ENSMUSG00000040771	Oard1	17[+]48410014-48417266	655	22.9298	12.5105	562	9.96878	5.56513	60	2.18093	1.25258	646	20.4273	12.6883	106	3.8047	2.19317	48	1.78479	1.02029	811	29.2262	15.7962	750	16.2102	14.5139	1176	39.6638	22.5576
ENSMUSG00000094997	Gm22047	7[-]59791844-59791937	0	0	0	0	0	0	0	0	0	0	0	0	0	0	0	0	0	0	0	0	0	0	0	0	0	0	0
ENSMUSG00000040774	Cept1	3[-]106502260-106547802	193	9.37652	5.11584	51	1.92068	1.07223	12	0.180905	0.1039	1879	34.4469	21.3964	61	3.62561	2.08994	45	3.35063	1.91541	514	13.8385	7.47946	75	0.846267	0.757707	3095	58.9366	33.5184
ENSMUSG00000040775	Gm9772	17[-]22006510-22007301	0	0	0	0	0	0	0	0	0	0	0	0	0	0	0	0	0	0	0	0	0	0	0	0	0	0	0
ENSMUSG00000094993	Igkv4-51	6[-]69681406-69681975	35	3.89038	2.1226	43	2.39286	1.33583	0	0	0	0	0	0	263	29.7419	17.1444	0	0	0	0	0	0	8	0.50485	0.452018	13	1.41868	0.80683
ENSMUSG00000094992	Fbxw25	9[-]109645122-109664652	0	0	0	0	0	0	0	0	0	0	0	0	0	0	0	0	0	0	0	0	0	0	0	0	0	0	0
ENSMUSG00000094999	Gm17412	X[-]123483317-123483814	0	0	0	0	0	0	0	0	0	0	0	0	0	0	0	0	0	0	0	0	0	0	0	0	0	0	0
ENSMUSG00000094998	Gm22050	7[-]59559599-59559677	0	0	0	0	0	0	0	0	0	0	0	0	0	0	0	0	0	0	0	0	0	0	0	0	0	0	0
ENSMUSG00000111708	CT025680.6	9[-]38907173-38907847	0	0	0	0	0	0	0	0	0	0	0	0	0	0	0	0	0	0	0	0	0	0	0	0	0	0	0
ENSMUSG00000111709	Gm3776	9[+]78257129-78269166	0	0	0	0	0	0	0	0	0	0	0	0	0	0	0	0	0	0	0	0	0	2	0.060852	0.054484	0	0	0
ENSMUSG00000113271	AC124744.1	13[+]3273235-3282998	0	0	0	0	0	0	0	0	0	0	0	0	0	0	0	0	0	0	0	0	0	0	0	0	0	0	0
ENSMUSG00000056174	Col8a2	4[+]126286793-126314330	4	0.040369	0.022025	14	0.070422	0.039313	18	0.179351	0.103007	10	0.089973	0.055886	9	0.088264	0.050879	20	0.203905	0.116564	6	0.060629	0.032769	6	0.031675	0.02836	12	0.110901	0.063072
ENSMUSG00000109252	Gm18453	7[-]58948934-58949559	0	0	0	0	0	0	0	0	0	0	0	0	0	0	0	0	0	0	0	0	0	0	0	0	0	0	0
ENSMUSG00000111700	AC069561.5	9[-]38647486-38658393	0	0	0	0	0	0	0	0	0	0	0	0	0	0	0	0	0	0	0	0	0	0	0	0	0	0	0
ENSMUSG00000100193	Gm29079	Y[+]34751370-34751984	0	0	0	0	0	0	0	0	0	0	0	0	0	0	0	0	0	0	0	0	0	0	0	0	0	0	0
ENSMUSG00000111702	AC105958.2	9[-]37478453-37478643	0	0	0	0	0	0	0	0	0	0	0	0	0	0	0	0	0	0	0	0	0	0	0	0	0	0	0
ENSMUSG00000111703	AC121870.1	9[-]47481628-47486506	0	0	0	0	0	0	0	0	0	0	0	0	0	0	0	0	0	0	0	0	0	0	0	0	0	0	0
ENSMUSG00000111704	AC153881.2	10[-]48810278-48810481	0	0	0	0	0	0	0	0	0	0	0	0	0	0	0	0	0	0	0	0	0	0	0	0	0	0	0
ENSMUSG00000111707	AC169084.1	9[+]6070313-6074278	0	0	0	0	0	0	0	0	0	0	0	0	0	0	0	0	0	0	0	0	0	0	0	0	0	0	0
ENSMUSG00000103361	Gm36928	Y[+]12883607-12884300	0	0	0	0	0	0	0	0	0	0	0	0	0	0	0	0	0	0	0	0	0	0	0	0	0	0	0
ENSMUSG00000100191	Gm7740	17[+]21175779-21177305	0	0	0	0	0	0	0	0	0	0	0	0	0	0	0	0	0	0	0	0	0	0	0	0	1	0.028033	0.015943
ENSMUSG00000064575	Gm25798	7[-]138101433-138101539	0	0	0	0	0	0	0	0	0	0	0	0	0	0	0	0	0	0	0	0	0	0	0	0	0	0	0
ENSMUSG00000109257	Gm45200	7[+]92778505-92779423	2	0.081191	0.044298	0	0	0	0	0	0	0	0	0	0	0	0	0	0	0	0	0	0	0	0	0	0	0	0
ENSMUSG00000044287	Nrn1l	8[+]105893567-105895023	4	0.226524	0.123592	17	0.615922	0.343842	0	0	0	0	0	0	14	0.980273	0.565067	24	1.71591	0.98091	11	0.787488	0.425623	11	0.447659	0.400813	9	0.576287	0.327746
ENSMUSG00000109256	Gm44681	7[+]91647711-91648552	0	0	0	0	0	0	0	0	0	0	0	0	0	0	0	0	0	0	0	0	0	0	0	0	0	0	0
ENSMUSG00000105806	Gm43345	3[-]27308406-27308674	0	0	0	0	0	0	0	0	0	0	0	0	0	0	0	0	0	0	0	0	0	0	0	0	0	0	0
ENSMUSG00000105807	Gm42622	5[+]88144704-88145058	0	0	0	0	0	0	0	0	0	0	0	0	0	0	0	0	0	0	0	0	0	0	0	0	0	0	0
ENSMUSG00000105804	Gm43654	3[-]127829555-127832971	0	0	0	0	0	0	0	0	0	8	0.085491	0.053102	0	0	0	0	0	0	0	0	0	0	0	0	1	0.011197	0.006368
ENSMUSG00000103362	Tdpoz2	3[-]93651542-93652686	0	0	0	0	0	0	0	0	0	0	0	0	0	0	0	0	0	0	0	0	0	0	0	0	0	0	0
ENSMUSG00000105802	Gm43012	5[+]137337409-137338345	6	0.270312	0.147482	13	0.290599	0.162229	6	0.276828	0.158991	29	1.21138	0.75244	0	0	0	2	0.097656	0.055826	8	0.383058	0.207036	0	0	0	29	1.29256	0.735103
ENSMUSG00000105803	Gm43526	3[+]157071744-157073308	0	0	0	0	0	0	0	0	0	2	0.04764	0.029591	0	0	0	0	0	0	0	0	0	0	0	0	0	0	0
ENSMUSG00000105800	Gm18985	5[+]3212335-3213694	0	0	0	0	0	0	0	0	0	0	0	0	0	0	0	0	0	0	0	0	0	0	0	0	0	0	0
ENSMUSG00000105801	C430019N01Rik	5[-]97999384-98000950	0	0	0	0	0	0	0	0	0	0	0	0	0	0	0	0	0	0	0	0	0	1	0.01697	0.015194	1	0.005875	0.003341
ENSMUSG00000057802	Gm10030	9[+]110989499-111008029	18	0.195281	0.106545	49	0.484942	0.270722	8	0.095202	0.054678	17	0.17468	0.108501	14	0.251616	0.145041	0	0	0	47	0.826373	0.44664	30	0.208251	0.186458	75	0.832863	0.473666
ENSMUSG00000064570	Gm25800	17[-]62456987-62457120	0	0	0	0	0	0	0	0	0	0	0	0	0	0	0	0	0	0	0	0	0	0	0	0	0	0	0
ENSMUSG00000057801	Olfr135	17[+]38204335-38210915	0	0	0	0	0	0	0	0	0	0	0	0	0	0	0	0	0	0	0	0	0	0	0	0	0	0	0
ENSMUSG00000105808	Gm42627	5[+]108903226-108903449	4	0.740371	0.403947	17	1.6082	0.897788	13	2.53943	1.45848	2	0.22979	0.142733	8	1.57759	0.909386	6	1.17988	0.674489	4	0.690994	0.37347	2	0.199443	0.178571	2	0.260708	0.14827
ENSMUSG00000057805	1700084M14Rik	X[-]91575210-91575911	0	0	0	0	0	0	0	0	0	0	0	0	0	0	0	0	0	0	0	0	0	0	0	0	0	0	0
ENSMUSG00000012126	Ubxn11	4[+]134102570-134127593	328	12.2989	6.7103	662	13.8863	7.75211	376	13.478	7.74085	16	0.395373	0.245584	727	30.1582	17.3844	49	1.48373	0.848187	46	1.26142	0.681777	198	7.29956	6.53568	332	10.5535	6.00197
ENSMUSG00000012123	Aim1l	4[+]134060815-134092504	76	2.11677	1.15491	160	2.11317	1.17969	66	2.50395	1.4381	4	0.243283	0.151114	95	2.44139	1.40731	7	0.325821	0.186258	7	0.067916	0.036708	65	1.63908	1.46755	77	1.95219	1.11025
ENSMUSG00000025269	Apex2	X[-]150519519-150589868	343	5.69248	3.10583	1574	12.1212	6.76671	537	8.21557	4.71847	348	4.97956	3.09302	403	6.16936	3.55625	339	7.93632	4.53686	437	5.2917	2.86007	210	1.67553	1.50019	347	5.42936	3.08779
ENSMUSG00000025268	Maged2	X[-]150806370-150814345	584	13.6927	7.47076	1324	15.7706	8.80402	811	23.3112	13.3884	810	15.4624	9.60436	645	12.4198	7.15925	1317	36.367	20.7895	875	22.6334	12.2329	510	6.97368	6.2439	632	14.5392	8.26874
ENSMUSG00000025266	Gnl3l	X[-]150983141-151017322	258	3.68542	2.01077	284	1.42856	0.797502	112	1.04951	0.60277	583	5.2751	3.27659	179	1.67281	0.964275	94	0.879395	0.502713	302	3.02052	1.63253	268	1.49793	1.34118	1058	11.4761	6.52671
ENSMUSG00000025265	Fgd1	X[+]151046150-151089521	162	1.92285	1.04911	232	1.39631	0.779496	176	2.36335	1.35735	44	1.00425	0.623784	171	2.2169	1.2779	158	2.04481	1.16893	165	2.56023	1.38376	64	0.588314	0.526748	87	1.3463	0.765666
ENSMUSG00000025264	Tsr2	X[-]151087094-151096543	351	5.05213	2.75645	553	4.23618	2.36488	160	2.22772	1.27945	469	8.26649	5.13468	169	2.11498	1.21916	215	2.9371	1.67901	635	12.3354	6.66707	659	6.83786	6.12229	916	15.3827	8.74846
ENSMUSG00000025262	Fam120c	X[+]151344175-151471842	166	1.25595	0.68525	224	0.851942	0.475602	150	1.17068	0.672358	131	0.927616	0.576182	151	1.1465	0.660884	127	0.994465	0.568493	219	1.82981	0.988982	41	0.183894	0.16465	361	2.77945	1.58073
ENSMUSG00000025261	Huwe1	X[+]151800807-151935417	9209	32.2691	17.6061	7843	20.8122	11.6185	2016	20.3538	11.6899	5246	21.559	13.3912	3163	24.7993	14.2953	1061	6.63204	3.79126	6891	30.1963	16.3206	3036	6.8274	6.11293	10194	39.4497	22.4359
ENSMUSG00000025260	Hsd17b10	X[+]152001845-152004442	5586	255.455	139.376	14629	340.749	190.225	3781	180.047	103.407	3613	149.215	92.6839	4267	198.11	114.198	4024	192.695	110.155	5127	245.048	132.444	2089	58.1441	52.0595	2710	122.532	69.6866
ENSMUSG00000094330	Gm22051	2[+]10506555-10506681	0	0	0	0	0	0	0	0	0	0	0	0	0	0	0	0	0	0	0	0	0	0	0	0	0	0	0
ENSMUSG00000091123	Gm17181	1[+]87514175-87514297	0	0	0	0	0	0	0	0	0	0	0	0	0	0	0	0	0	0	0	0	0	0	0	0	0	0	0
ENSMUSG00000091122	Gm8247	14[+]44583153-44588402	0	0	0	0	0	0	0	0	0	0	0	0	0	0	0	0	0	0	0	0	0	0	0	0	0	0	0
ENSMUSG00000094336	Gm13693	2[+]83961503-83963995	0	0	0	1	0.001404	0.000784	0	0	0	1	0.013389	0.008316	1	0.003037	0.00175	0	0	0	1	0.006481	0.003503	0	0	0	2	0.01829	0.010402
ENSMUSG00000094338	Hist1h2bl	13[-]21715763-21716143	9	1.03391	0.564105	37	2.13138	1.18986	19	2.24109	1.28713	8	0.836478	0.519573	17	1.91437	1.10352	24	2.84757	1.62784	13	1.56058	0.843463	4	0.25396	0.227384	5	0.498594	0.28356
ENSMUSG00000088167	Gm23535	1[-]149707377-149707482	0	0	0	0	0	0	0	0	0	0	0	0	0	0	0	0	0	0	0	0	0	0	0	0	0	0	0
ENSMUSG00000091129	Iqcf6	9[+]106626582-106627675	0	0	0	0	0	0	0	0	0	0	0	0	0	0	0	0	0	0	0	0	0	0	0	0	0	0	0
ENSMUSG00000065328	Gm22053	14[+]10478674-10478873	0	0	0	0	0	0	0	0	0	0	0	0	0	0	0	0	0	0	0	0	0	0	0	0	0	0	0
ENSMUSG00000065329	Gm22054	5[-]23836167-23836321	0	0	0	0	0	0	0	0	0	0	0	0	0	0	0	0	0	0	0	0	0	0	0	0	0	0	0
ENSMUSG00000065322	Gm22055	4[+]45548743-45548849	0	0	0	0	0	0	0	0	0	0	0	0	0	0	0	0	0	0	0	0	0	0	0	0	0	0	0
ENSMUSG00000060131	Atp8b4	2[-]126320973-126500674	237	1.84813	1.00834	50	0.203782	0.113762	26	0.208842	0.119945	109	0.79056	0.491051	63	0.486299	0.280321	12	0.091196	0.052133	128	1.03828	0.561172	114	0.534556	0.478616	697	5.36554	3.05149
ENSMUSG00000065320	Gm22056	5[-]113928724-113928804	0	0	0	0	0	0	0	0	0	0	0	0	0	0	0	0	0	0	0	0	0	0	0	0	1	0.017758	0.010099
ENSMUSG00000065321	Gm22057	X[-]138303307-138303413	0	0	0	0	0	0	0	0	0	0	0	0	0	0	0	0	0	0	0	0	0	0	0	0	0	0	0
ENSMUSG00000065327	Gm22058	12[+]69930904-69931213	0	0	0	0	0	0	0	0	0	0	0	0	0	0	0	0	0	0	0	0	0	0	0	0	0	0	0
ENSMUSG00000082607	Gm12045	11[+]21491314-21491886	0	0	0	0	0	0	0	0	0	0	0	0	0	0	0	0	0	0	0	0	0	0	0	0	0	0	0
ENSMUSG00000047203	Vmn1r54	6[+]90269106-90270053	0	0	0	0	0	0	0	0	0	0	0	0	0	0	0	0	0	0	0	0	0	0	0	0	0	0	0
ENSMUSG00000047205	Dusp18	11[+]3895240-3901296	379	5.86438	3.19961	285	1.49245	0.833168	227	3.19981	1.83775	587	5.03665	3.12848	172	1.63772	0.944047	132	1.30375	0.745296	325	4.99062	2.69734	123	0.701207	0.627827	292	2.71655	1.54496
ENSMUSG00000047207	Olfr1495	19[+]13764606-13770248	0	0	0	0	0	0	0	0	0	0	0	0	0	0	0	0	0	0	0	0	0	0	0	0	0	0	0
ENSMUSG00000024725	Ostf1	19[-]18579328-18631789	5510	89.2447	48.692	11572	94.8078	52.9271	5767	97.209	55.8303	3556	52.2981	32.4846	6191	101.421	58.463	4456	75.7364	43.2953	4226	71.1162	38.437	2230	21.91	19.6172	4558	72.7694	41.3854
ENSMUSG00000097979	Gm4691	6[-]128202150-128203276	281	12.2701	6.6946	588	13.0863	7.30548	12	0.532472	0.305816	9	0.339095	0.210627	14	0.607225	0.350028	11	0.485363	0.277461	93	4.21483	2.27804	17	0.440495	0.394398	29	1.23194	0.700626
ENSMUSG00000109995	B020031H02Rik	8[+]11948339-12000216	0	0	0	0	0	0	0	0	0	0	0	0	0	0	0	0	0	0	0	0	0	0	0	0	0	0	0
ENSMUSG00000097972	Scgb2b15	7[-]32827683-32829662	0	0	0	0	0	0	0	0	0	0	0	0	0	0	0	0	0	0	0	0	0	0	0	0	0	0	0
ENSMUSG00000097973	Gm4929	12[-]13752674-13753665	0	0	0	0	0	0	0	0	0	0	0	0	1	0.033983	0.019589	1	0.007379	0.004219	0	0	0	0	0	0	0	0	0
ENSMUSG00000067780	Pi15	1[+]17601901-17630939	2	0.010946	0.005972	0	0	0	0	0	0	55	0.315915	0.196228	0	0	0	0	0	0	40	0.258303	0.139608	55	0.20796	0.186198	131	0.815206	0.463624
ENSMUSG00000097971	Gm26917	17[+]39843013-39846341	456	5.98933	3.26778	954	6.373	3.55777	1037	14.1767	8.14215	212	3.1616	1.96381	1465	19.8955	11.4685	682	9.59965	5.48771	307	4.20883	2.2748	382	3.04937	2.73026	767	11.0006	6.25628
ENSMUSG00000067786	Nnat	2[+]157560078-157562522	3666	147.454	80.4508	17578	338.183	188.793	2889	113.511	65.1932	1500	64.0894	39.8087	7904	305.863	176.311	54530	2169.64	1240.29	28603	1170.89	632.846	1572	47.3543	42.3988	19669	872.722	496.335
ENSMUSG00000097977	Gm5652	12[-]5589617-5590624	2	0.05089	0.027766	1	0.009858	0.005503	1	0.004063	0.002334	0	0	0	0	0	0	0	0	0	0	0	0	0	0	0	0	0	0
ENSMUSG00000097974	Gm10605	7[+]99625936-99631711	103	1.41096	0.769824	110	0.948694	0.529614	32	0.71228	0.409085	28	0.345802	0.214793	44	0.726225	0.418624	47	1.13268	0.647502	120	1.98437	1.07252	45	0.369532	0.330862	64	0.855748	0.486681
ENSMUSG00000097975	Gm8079	8[-]79549774-79550748	0	0	0	0	0	0	0	0	0	0	0	0	0	0	0	0	0	0	0	0	0	0	0	0	0	0	0
ENSMUSG00000109997	9430099M06Rik	8[-]102706049-102706790	0	0	0	0	0	0	0	0	0	0	0	0	0	0	0	0	0	0	0	0	0	0	0	0	0	0	0
ENSMUSG00000046493	Olfr1352	10[+]78981050-78987903	0	0	0	0	0	0	0	0	0	0	0	0	0	0	0	0	0	0	0	0	0	0	0	0	0	0	0
ENSMUSG00000053279	Aldh1a1	19[+]20601961-20643462	900	19.2854	10.5221	1353	14.7473	8.23276	124	2.75655	1.58318	1820	35.4884	22.0434	142	3.07621	1.77325	321	7.18839	4.10929	2106	47.1807	25.5003	1339	17.4461	15.6204	1668	35.2813	20.0652
ENSMUSG00000088168	Gm23540	4[-]121083986-121084149	0	0	0	0	0	0	0	0	0	0	0	0	0	0	0	0	0	0	0	0	0	0	0	0	1	0.164889	0.093776
ENSMUSG00000109839	Gm45677	8[+]15537582-15538922	0	0	0	0	0	0	0	0	0	0	0	0	0	0	0	0	0	0	0	0	0	0	0	0	0	0	0
ENSMUSG00000109838	Gm45341	8[-]50117745-50517889	0	0	0	0	0	0	0	0	0	0	0	0	0	0	0	0	0	0	0	0	0	0	0	0	0	0	0
ENSMUSG00000102500	Gm37371	1[+]140823327-140823718	0	0	0	0	0	0	0	0	0	0	0	0	0	0	0	0	0	0	0	0	0	0	0	0	0	0	0
ENSMUSG00000108022	Gm7298	6[+]121732932-121789084	0	0	0	0	0	0	0	0	0	0	0	0	0	0	0	0	0	0	0	0	0	0	0	0	0	0	0
ENSMUSG00000109833	Gm45573	11[-]70532232-70532939	0	0	0	0	0	0	0	0	0	0	0	0	0	0	0	0	0	0	0	0	0	0	0	0	0	0	0
ENSMUSG00000109832	Olfr662-ps1	7[+]104700257-104700652	0	0	0	0	0	0	0	0	0	0	0	0	0	0	0	0	0	0	0	0	0	0	0	0	0	0	0
ENSMUSG00000109831	Gm45320	7[+]135742676-135833187	0	0	0	0	0	0	0	0	0	0	0	0	0	0	0	0	0	0	0	0	0	0	0	0	0	0	0
ENSMUSG00000102501	Gm37372	1[-]106072584-106075894	0	0	0	0	0	0	0	0	0	0	0	0	0	0	0	0	0	0	1	0.013804	0.007461	0	0	0	0	0	0
ENSMUSG00000109837	Gm45655	7[+]103939754-103939913	0	0	0	0	0	0	0	0	0	0	0	0	0	0	0	0	0	0	0	0	0	0	0	0	0	0	0
ENSMUSG00000109836	Gm45884	18[+]36292626-36296041	0	0	0	0	0	0	0	0	0	71	0.817724	0.507924	0	0	0	0	0	0	6	0.080186	0.043339	21	0.15616	0.139818	188	2.37073	1.34828
ENSMUSG00000109835	Olfr730	14[-]50183296-50188198	0	0	0	0	0	0	0	0	0	2	0.01618	0.01005	0	0	0	0	0	0	2	0.018643	0.010076	0	0	0	0	0	0
ENSMUSG00000109834	Gm5650	7[+]138062006-138062603	0	0	0	1	0.013144	0.007338	0	0	0	0	0	0	0	0	0	0	0	0	0	0	0	0	0	0	0	0	0
ENSMUSG00000068324	Gm10029	13[-]6662565-6662894	59	7.83127	4.27275	49	3.27153	1.82635	9	1.17287	0.67362	32	3.82992	2.37893	11	1.45006	0.835868	9	1.15813	0.662051	39	5.29507	2.86189	51	4.11023	3.68011	84	10.925	6.21328
ENSMUSG00000068327	Tlx2	6[-]83068324-83070293	6	0.154294	0.084183	6	0.080792	0.045103	2	0.060115	0.034526	0	0	0	10	0.285166	0.16438	0	0	0	0	0	0	17	0.282455	0.252897	9	0.254648	0.144823
ENSMUSG00000068323	Slc4a5	6[+]83219828-83304945	2	0.017068	0.009312	10	0.043424	0.024242	2	0.017765	0.010203	2	0.015485	0.009619	2	0.017317	0.009982	4	0.03358	0.019196	12	0.099561	0.053811	0	0	0	0	0	0
ENSMUSG00000068329	Htra2	6[-]83051266-83055273	1181	45.4093	24.7754	2957	61.5257	34.3471	1093	49.5503	28.4584	789	27.4106	17.0259	1776	73.9138	42.6068	1215	58.6487	33.527	1084	43.4069	23.4607	999	29.0363	25.9978	1106	40.5168	23.0427
ENSMUSG00000068328	Aup1	6[+]83054521-83057808	5501	239.153	130.482	13743	325.737	181.845	5876	280.606	161.161	2538	100.377	62.3485	7869	374.957	216.14	6654	329.48	188.35	3775	170.166	91.9715	2453	76.1267	68.1602	3434	157.635	89.6504
ENSMUSG00000110079	Gm45292	8[+]91450306-91452512	2	0.039487	0.021544	0	0	0	0	0	0	4	0.072132	0.044804	0	0	0	0	0	0	0	0	0	0	0	0	2	0.038974	0.022165
ENSMUSG00000110078	Gm45241	7[-]135850708-135854448	0	0	0	0	0	0	0	0	0	0	0	0	0	0	0	0	0	0	0	0	0	0	0	0	0	0	0
ENSMUSG00000106388	Rhox7-ps2	X[-]37676370-37679555	0	0	0	0	0	0	0	0	0	0	0	0	0	0	0	0	0	0	0	0	0	0	0	0	0	0	0
ENSMUSG00000106389	Gm21006	5[-]84866179-84866845	0	0	0	0	0	0	0	0	0	0	0	0	0	0	0	0	0	0	0	0	0	0	0	0	0	0	0
ENSMUSG00000099904	Gm28270	Y[+]8931764-8931872	0	0	0	0	0	0	0	0	0	0	0	0	0	0	0	0	0	0	0	0	0	0	0	0	0	0	0
ENSMUSG00000106384	Gm43188	5[-]132497678-132499837	0	0	0	0	0	0	0	0	0	0	0	0	0	0	0	0	0	0	2	0.042318	0.022872	0	0	0	0	0	0
ENSMUSG00000106385	Gm42943	3[+]156731098-156734339	0	0	0	0	0	0	0	0	0	0	0	0	0	0	0	0	0	0	0	0	0	2	0.016296	0.01459	0	0	0
ENSMUSG00000106386	Gm42991	5[-]131972050-131975886	0	0	0	0	0	0	0	0	0	0	0	0	0	0	0	0	0	0	0	0	0	0	0	0	5	0.055182	0.031383
ENSMUSG00000106387	Igkv4-73	6[-]69197583-69198116	8	0.961912	0.524821	18	1.07591	0.600631	1	0.122368	0.07028	0	0	0	6	0.629616	0.362935	0	0	0	0	0	0	0	0	0	18	2.08607	1.18639
ENSMUSG00000106380	Gm43683	5[+]52441159-52443252	0	0	0	0	0	0	0	0	0	0	0	0	0	0	0	0	0	0	0	0	0	0	0	0	2	0.051494	0.029286
ENSMUSG00000092029	Gm9027	16[+]61377256-61377916	8	0.507453	0.276867	1	0.030215	0.016868	0	0	0	1	0.039337	0.024434	0	0	0	0	0	0	2	0.07237	0.039115	0	0	0	8	0.472065	0.268473
ENSMUSG00000110077	Gm45632	7[-]105622817-105624704	2	0.03952	0.021562	0	0	0	0	0	0	3	0.061272	0.038059	0	0	0	0	0	0	0	0	0	4	0.05587	0.050023	5	0.093404	0.053121
ENSMUSG00000106383	E330034L11Rik	3[+]95639304-95641045	84	2.09496	1.14301	100	1.27142	0.709778	40	1.02124	0.586533	19	0.423271	0.262912	72	1.82154	1.05001	18	0.471177	0.269352	58	1.51086	0.816592	5	0.072663	0.065059	103	2.53576	1.44214
ENSMUSG00000064493	Snora28	12[+]111540941-111541067	0	0	0	0	0	0	0	0	0	1	0.146407	0.09094	0	0	0	0	0	0	0	0	0	1	0.034172	0.030596	1	0.232343	0.132138
ENSMUSG00000064492	Gm22060	9[-]32446822-32446928	0	0	0	0	0	0	0	0	0	0	0	0	0	0	0	0	0	0	0	0	0	0	0	0	0	0	0
ENSMUSG00000064491	Gm22061	11[+]98946444-98946550	1	0.141646	0.077282	0	0	0	0	0	0	0	0	0	0	0	0	0	0	0	0	0	0	0	0	0	1	0.026886	0.015291
ENSMUSG00000063442	Gm7117	X[-]105725128-105725514	1	0.05598	0.030543	1	0.007281	0.004065	0	0	0	0	0	0	1	0.00786	0.004531	0	0	0	1	0.084243	0.045532	3	0.142362	0.127465	5	0.484596	0.2756
ENSMUSG00000063445	Nmral1	16[-]4710059-4719356	718	22.2645	12.1475	1589	23.3379	13.0285	698	22.6459	13.0063	267	6.71799	4.17283	948	28.6952	16.541	748	24.559	14.0393	510	14.0146	7.57466	311	3.93278	3.52123	283	7.53781	4.2869
ENSMUSG00000064496	DQ267101	12[+]109651424-109651496	0	0	0	0	0	0	0	0	0	0	0	0	0	0	0	0	0	0	1	0.338545	0.182977	0	0	0	0	0	0
ENSMUSG00000064495	Gm24313	11[-]6619808-6619940	2	0.54129	0.295329	9	1.40947	0.786846	3	0.910132	0.522718	2	0.444869	0.276327	1	0.12933	0.074551	0	0	0	2	0.686242	0.370901	0	0	0	5	1.53573	0.873398
ENSMUSG00000063446	Plppr1	4[+]49059273-49340259	6	0.057479	0.031361	4	0.019724	0.011011	0	0	0	0	0	0	7	0.078708	0.04537	0	0	0	0	0	0	9	0.057084	0.051111	16	0.166011	0.094414
ENSMUSG00000076946	Mir582	13[+]109324744-109324824	0	0	0	0	0	0	0	0	0	0	0	0	0	0	0	0	0	0	0	0	0	0	0	0	0	0	0
ENSMUSG00000076944	Gm22064	7[+]143780090-143780155	0	0	0	0	0	0	0	0	0	0	0	0	0	0	0	0	0	0	0	0	0	0	0	0	0	0	0
ENSMUSG00000076940	Iglv2	16[-]19260401-19260859	266	31.7984	17.3492	159	9.71126	5.42137	9	1.00628	0.577942	4	0.408862	0.253962	63	7.48815	4.31646	2	0.250011	0.14292	61	7.56148	4.08685	24	1.7021	1.52398	122	14.3815	8.17905
ENSMUSG00000107845	Gm44212	6[+]44821571-44822467	0	0	0	0	0	0	0	0	0	0	0	0	0	0	0	0	0	0	0	0	0	0	0	0	0	0	0
ENSMUSG00000076948	Mir467e	2[+]10505721-10505807	0	0	0	0	0	0	0	0	0	0	0	0	0	0	0	0	0	0	0	0	0	0	0	0	0	0	0
ENSMUSG00000076949	Gm22066	3[-]123015259-123015368	0	0	0	0	0	0	0	0	0	0	0	0	0	0	0	0	0	0	0	0	0	0	0	0	0	0	0
ENSMUSG00000100979	Gm29347	1[+]120856674-120858010	0	0	0	0	0	0	0	0	0	0	0	0	0	0	0	0	0	0	0	0	0	0	0	0	0	0	0
ENSMUSG00000100978	Gm20912	Y[-]81724610-81725302	0	0	0	0	0	0	0	0	0	0	0	0	0	0	0	0	0	0	0	0	0	0	0	0	0	0	0
ENSMUSG00000066438	Plekhd1	12[+]80692591-80724214	6	0.072969	0.039812	5	0.046131	0.025753	0	0	0	8	0.089167	0.055386	0	0	0	2	0.02554	0.0146	0	0	0	2	0.015045	0.013471	2	0.024414	0.013885
ENSMUSG00000100971	Gm28824	Y[-]69766529-69769872	0	0	0	0	0	0	0	0	0	0	0	0	0	0	0	0	0	0	0	0	0	0	0	0	0	0	0
ENSMUSG00000100970	Gm29270	Y[-]49473820-49477161	0	0	0	0	0	0	0	0	0	0	0	0	0	0	0	0	0	0	0	0	0	0	0	0	0	0	0
ENSMUSG00000100973	Gm29299	Y[+]86602267-86628474	0	0	0	0	0	0	0	0	0	0	0	0	0	0	0	0	0	0	0	0	0	0	0	0	0	0	0
ENSMUSG00000100972	Gm28553	Y[+]48856497-48882617	0	0	0	0	0	0	0	0	0	0	0	0	0	0	0	0	0	0	0	0	0	0	0	0	0	0	0
ENSMUSG00000100975	Gm28875	12[-]104925501-104926689	383	14.0736	7.67858	599	11.2128	6.25959	105	4.00474	2.30005	262	8.74904	5.43441	498	18.5721	10.7057	116	4.43282	2.53406	641	24.6556	13.3259	161	3.58605	3.21078	675	24.4914	13.9287
ENSMUSG00000102641	Ighv1-3	12[-]114481615-114481916	0	0	0	0	0	0	0	0	0	0	0	0	0	0	0	0	0	0	0	0	0	0	0	0	0	0	0
ENSMUSG00000100977	Gm29334	1[+]100653800-100654156	0	0	0	0	0	0	0	0	0	0	0	0	0	0	0	0	0	0	0	0	0	0	0	0	0	0	0
ENSMUSG00000100976	Gm29134	Y[+]69670176-69670660	0	0	0	0	0	0	0	0	0	0	0	0	0	0	0	0	0	0	0	0	0	0	0	0	0	0	0
ENSMUSG00000092474	Gm20478	17[+]36167982-36171805	0	0	0	0	0	0	0	0	0	0	0	0	5	0.191172	0.110199	0	0	0	2	0.086294	0.046641	0	0	0	3	0.093924	0.053417
ENSMUSG00000092476	Vmn1r-ps65	7[+]12214595-12215545	0	0	0	0	0	0	0	0	0	0	0	0	0	0	0	0	0	0	0	0	0	0	0	0	0	0	0
ENSMUSG00000092477	Gm18808	17[-]37413142-37415123	0	0	0	0	0	0	0	0	0	0	0	0	0	0	0	0	0	0	0	0	0	0	0	0	0	0	0
ENSMUSG00000092470	Gm20518	16[-]17835277-17891671	59	0.672157	0.36673	202	1.18343	0.660655	11	0.129241	0.074227	0	0	0	141	1.63806	0.944242	11	0.129535	0.07405	23	0.275208	0.148745	40	0.279143	0.249931	66	0.749842	0.42645
ENSMUSG00000092471	Cyp21a2-ps	17[-]34719813-34722252	0	0	0	41	0.659916	0.368402	18	0.57056	0.327691	2	0.054999	0.034162	38	1.21573	0.700795	83	2.76298	1.57948	40	1.31561	0.711061	0	0	0	20	0.616126	0.350403
ENSMUSG00000092472	Gm20473	12[-]23338309-23338420	0	0	0	0	0	0	0	0	0	0	0	0	0	0	0	0	0	0	0	0	0	0	0	0	0	0	0
ENSMUSG00000092473	Vmn1r180	7[+]23952387-23953356	0	0	0	0	0	0	0	0	0	0	0	0	0	0	0	0	0	0	0	0	0	0	0	0	0	0	0
ENSMUSG00000019932	Kera	10[+]97606879-97613692	0	0	0	0	0	0	0	0	0	6	0.104385	0.064838	0	0	0	0	0	0	0	0	0	0	0	0	2	0.0376	0.021384
ENSMUSG00000019933	Mrln	10[+]70204664-70219711	5	0.33108	0.180638	0	0	0	0	0	0	12	0.995317	0.618235	5	0.401958	0.231704	13	1.23488	0.705927	5	0.461561	0.249465	0	0	0	13	1.2108	0.688606
ENSMUSG00000019935	Slc17a8	10[-]89574020-89621253	0	0	0	0	0	0	0	0	0	8	0.069844	0.043383	0	0	0	0	0	0	6	0.060172	0.032522	8	0.045037	0.040324	0	0	0
ENSMUSG00000019936	Epyc	10[+]97644068-97682454	0	0	0	0	0	0	0	0	0	0	0	0	0	0	0	0	0	0	0	0	0	0	0	0	4	0.057672	0.032799
ENSMUSG00000100888	Gm29567	Y[-]78064684-78065298	0	0	0	0	0	0	0	0	0	0	0	0	0	0	0	0	0	0	0	0	0	0	0	0	0	0	0
ENSMUSG00000107596	Gm18913	6[+]65432160-65433948	0	0	0	0	0	0	0	0	0	2	0.027586	0.017135	0	0	0	0	0	0	1	0.006131	0.003314	0	0	0	1	0.012382	0.007042
ENSMUSG00000020349	Ppp2ca	11[+]52098681-52127778	6739	41.8991	22.8602	6628	20.7788	11.5999	2149	13.8733	7.9679	12884	72.3594	44.9455	2147	13.4153	7.7331	1894	12.2106	6.98029	7594	49.0631	26.5177	5811	21.777	19.4981	10252	62.906	35.7759
ENSMUSG00000103779	Gm36931	17[-]51766643-51771443	1	0.005219	0.002847	1	0.002281	0.001273	1	0.004233	0.002431	1	0.003178	0.001974	1	0.004184	0.002412	1	0.006057	0.003462	1	0.002846	0.001538	1	0.003394	0.003038	33	0.295605	0.168116
ENSMUSG00000103776	2900035J10Rik	1[+]194732707-194733238	0	0	0	0	0	0	0	0	0	2	0.091767	0.057	0	0	0	0	0	0	0	0	0	0	0	0	0	0	0
ENSMUSG00000020346	Mgat1	11[+]49244191-49263030	734	13.4577	7.34253	733	7.20851	4.02419	2905	50.1239	28.7878	309	7.32204	4.54804	1249	24.2843	13.9984	2089	35.0047	20.0107	945	21.4135	11.5736	798	8.45363	7.56898	470	14.1833	8.06635
ENSMUSG00000064147	Rab44	17[+]29135056-29148980	57	0.599987	0.327354	228	1.23336	0.688529	67	0.737142	0.423365	23	0.220642	0.13705	152	1.64123	0.946068	33	0.36514	0.208735	37	0.412285	0.222833	8	0.046338	0.041488	17	0.17818	0.101334
ENSMUSG00000070464	Ccl26	5[-]135560448-135563569	0	0	0	0	0	0	0	0	0	0	0	0	0	0	0	0	0	0	2	0.316448	0.171034	0	0	0	0	0	0
ENSMUSG00000103772	Gm36933	1[+]180376444-180379514	6	0.075547	0.041219	0	0	0	2	0.029636	0.017021	2	0.02566	0.015938	4	0.057679	0.033249	2	0.029796	0.017033	2	0.029765	0.016087	2	0.012007	0.010751	4	0.055924	0.031805
ENSMUSG00000064140	Trim38	13[+]23782572-23791495	0	0	0	0	0	0	0	0	0	1	0.027919	0.017342	2	0.062652	0.036115	0	0	0	0	0	0	0	0	0	4	0.121491	0.069094
ENSMUSG00000103770	Pcdha9	18[+]36997880-37187657	0	0	0	0	0	0	0	0	0	0	0	0	0	0	0	0	0	0	0	0	0	0	0	0	0	0	0
ENSMUSG00000103771	Gm36934	1[+]155864960-155865265	1	0.020955	0.011433	0	0	0	0	0	0	0	0	0	0	0	0	0	0	0	0	0	0	0	0	0	0	0	0
ENSMUSG00000053490	Trim60	8[-]64999307-65018584	0	0	0	0	0	0	0	0	0	0	0	0	0	0	0	0	0	0	0	0	0	0	0	0	0	0	0
ENSMUSG00000107595	Gm44441	6[+]103564356-103566830	0	0	0	0	0	0	0	0	0	0	0	0	0	0	0	0	0	0	0	0	0	0	0	0	2	0.031383	0.017848
ENSMUSG00000053499	Gm5444	13[+]4771651-4836485	0	0	0	0	0	0	0	0	0	0	0	0	0	0	0	0	0	0	0	0	0	0	0	0	0	0	0
ENSMUSG00000084731	Gm25806	5[-]83690004-83690125	0	0	0	0	0	0	0	0	0	0	0	0	0	0	0	0	0	0	0	0	0	0	0	0	0	0	0
ENSMUSG00000107479	Gm44029	6[-]66451949-66465738	0	0	0	0	0	0	0	0	0	0	0	0	0	0	0	0	0	0	0	0	0	0	0	0	2	0.047812	0.027192
ENSMUSG00000107478	Gm45234	6[-]124739189-124756021	598	6.0086	3.2783	1392	7.12426	3.97716	186	1.94328	1.11609	51	0.464508	0.288526	320	3.26065	1.87956	426	4.48011	2.56109	354	3.71746	2.00922	152	0.924869	0.828084	20	0.194025	0.110346
ENSMUSG00000107475	Gm19177	6[+]107881073-107881685	0	0	0	0	0	0	0	0	0	0	0	0	0	0	0	0	0	0	0	0	0	0	0	0	0	0	0
ENSMUSG00000102643	Gm37547	Y[+]25112581-25115921	1	0.002524	0.001377	0	0	0	1	0.004671	0.002683	1	0.00385	0.002391	0	0	0	0	0	0	0	0	0	0	0	0	0	0	0
ENSMUSG00000107477	Gm44366	6[-]134889774-134892067	0	0	0	0	0	0	0	0	0	0	0	0	0	0	0	0	0	0	2	0.108043	0.058395	0	0	0	10	0.584152	0.332219
ENSMUSG00000107476	Zfp862-ps	6[+]48504337-48534832	646	8.60665	4.6958	970	5.39009	3.00905	221	2.36152	1.3563	373	4.72178	2.9329	451	3.45266	1.99024	340	2.87463	1.6433	828	9.85416	5.32599	340	3.01085	2.69577	814	11.695	6.65118
ENSMUSG00000107471	Gm44147	6[+]123150076-123150169	0	0	0	0	0	0	0	0	0	0	0	0	0	0	0	0	0	0	0	0	0	0	0	0	0	0	0
ENSMUSG00000107470	Gm3375	7[+]3181093-3181888	224	12.2815	6.7008	365	10.2089	5.69915	118	6.74623	3.87458	228	11.3648	7.05914	88	4.88057	2.81335	86	4.94631	2.82759	89	5.07332	2.74204	113	3.77155	3.37687	64	3.42749	1.94928
ENSMUSG00000107473	Gm44255	6[+]77984516-77986568	0	0	0	0	0	0	0	0	0	0	0	0	0	0	0	0	0	0	0	0	0	0	0	0	0	0	0
ENSMUSG00000107472	Gm44265	6[-]88353142-88353606	0	0	0	0	0	0	0	0	0	0	0	0	0	0	0	0	0	0	0	0	0	0	0	0	0	0	0
ENSMUSG00000054728	Phactr1	13[+]42680623-43138526	127	1.32992	0.725606	280	1.40267	0.78305	45	1.23365	0.708523	32	0.5095	0.316473	150	2.32006	1.33737	88	1.0293	0.588405	49	1.0385	0.561289	172	0.936568	0.838558	29	0.562189	0.319728
ENSMUSG00000054723	Vmac	17[-]56713932-56717699	848	18.1342	9.89406	871	9.34421	5.21646	484	10.4698	6.01317	585	11.425	7.09656	480	10.1228	5.83516	694	15.2518	8.71878	1313	28.9106	15.6256	605	7.72318	6.91497	961	19.8122	11.2676
ENSMUSG00000054720	Lrrc8c	5[+]105519388-105613018	1269	8.28413	4.51983	1573	6.58715	3.67732	641	4.97616	2.85797	1045	5.97177	3.70933	965	8.1526	4.69947	404	3.07894	1.7601	909	6.84292	3.69848	525	2.07526	1.85809	2007	12.6525	7.19574
ENSMUSG00000054727	1700013H16Rik	X[-]53742901-53757831	0	0	0	0	0	0	0	0	0	0	0	0	0	0	0	0	0	0	0	0	0	0	0	0	0	0	0
ENSMUSG00000079806	Gm21719	Y[-]6680421-6682872	0	0	0	0	0	0	0	0	0	0	0	0	0	0	0	0	0	0	0	0	0	0	0	0	0	0	0
ENSMUSG00000113498	AC153727.1	12[-]21624760-21630450	0	0	0	0	0	0	0	0	0	0	0	0	0	0	0	0	0	0	1	0.059377	0.032092	0	0	0	0	0	0
ENSMUSG00000054622	D730045B01Rik	5[-]151367720-151428210	1	0.00569	0.003105	4	0.230593	0.12873	11	0.321812	0.184827	6	0.144785	0.089932	2	0.272837	0.157274	5	0.712116	0.407086	21	0.737979	0.398864	6	0.155838	0.13953	13	0.414436	0.235698
ENSMUSG00000036744	Olfr701	7[+]106814129-106821472	0	0	0	0	0	0	0	0	0	0	0	0	0	0	0	0	0	0	0	0	0	0	0	0	0	0	0
ENSMUSG00000096206	Gm22317	12[-]54738459-54738622	17	4.30069	2.34646	27	3.64174	2.03302	4	0.960263	0.55151	14	3.32728	2.06672	34	9.00279	5.18955	5	1.37058	0.783499	22	5.97347	3.22855	33	5.30036	4.74569	29	7.4303	4.22576
ENSMUSG00000096205	Gm22068	11[+]87426716-87426879	27	7.21685	3.93752	49	6.5917	3.67985	9	2.33027	1.33835	9	2.08364	1.29424	49	13.1503	7.58033	8	2.16314	1.23658	30	8.16813	4.41473	50	8.13572	7.28434	30	7.73388	4.39841
ENSMUSG00000099252	Gm27265	4[+]43905078-43905154	0	0	0	0	0	0	0	0	0	0	0	0	0	0	0	0	0	0	0	0	0	0	0	0	0	0	0
ENSMUSG00000099255	Gm27266	5[+]131577987-131578109	0	0	0	0	0	0	0	0	0	0	0	0	0	0	0	0	0	0	0	0	0	0	0	0	0	0	0
ENSMUSG00000099254	Mir7030	5[+]115645573-115645632	1	0.675225	0.368404	2	0.719288	0.401547	1	0.116295	0.066792	4	2.09607	1.30196	1	0.369646	0.213078	0	0	0	3	1.90431	1.02925	0	0	0	4	2.45485	1.39613
ENSMUSG00000099257	Mir6342	1[+]29421488-29421612	0	0	0	0	0	0	0	0	0	0	0	0	0	0	0	0	0	0	0	0	0	0	0	0	0	0	0
ENSMUSG00000036743	Psma8	18[+]14706151-14762299	0	0	0	0	0	0	0	0	0	11	0.243541	0.151274	0	0	0	0	0	0	8	0.198958	0.107533	2	0.031414	0.028127	20	0.50161	0.285276
ENSMUSG00000099259	Mir6922	11[-]60202262-60202327	1	0.050175	0.027375	1	0.037306	0.020826	1	0.128293	0.073683	1	0.12109	0.075214	1	0.109554	0.063151	1	0.071518	0.040884	1	0.146215	0.079026	0	0	0	1	0.048723	0.02771
ENSMUSG00000099258	Mir7047	7[-]24987604-24987667	0	0	0	0	0	0	0	0	0	0	0	0	0	0	0	0	0	0	0	0	0	0	0	0	0	0	0
ENSMUSG00000033510	Otud7a	7[+]63444751-63759028	4	0.045188	0.024655	7	0.039766	0.0222	2	0.026131	0.015008	4	0.045097	0.028012	6	0.071318	0.041111	2	0.018828	0.010763	2	0.02117	0.011442	4	0.028962	0.025931	8	0.099031	0.056321
ENSMUSG00000036748	Cuedc2	19[-]46329812-46338660	1666	38.9469	21.2495	4160	49.727	27.7604	1986	48.4404	27.8209	1054	22.6289	14.0558	2273	54.0082	31.1324	2521	62.3988	35.6707	1271	31.2711	16.9015	1352	19.1835	17.176	1240	28.8551	16.4105
ENSMUSG00000064762	Gm23738	4[+]68182532-68182702	0	0	0	0	0	0	0	0	0	0	0	0	0	0	0	0	0	0	0	0	0	0	0	0	0	0	0
ENSMUSG00000096209	Olfr510	7[+]108666418-108670259	0	0	0	0	0	0	0	0	0	0	0	0	0	0	0	0	0	0	0	0	0	0	0	0	0	0	0
ENSMUSG00000073867	AA474408	7[-]110057987-110061325	19	0.243607	0.132912	12	0.079572	0.044422	8	0.101762	0.058445	30	0.349555	0.217124	8	0.105893	0.061041	4	0.054079	0.030914	25	0.340279	0.183914	17	0.134117	0.120082	72	0.928858	0.528261
ENSMUSG00000111386	AC155934.1	9[-]85637289-85639567	0	0	0	0	0	0	0	0	0	0	0	0	0	0	0	0	0	0	0	0	0	0	0	0	0	0	0
ENSMUSG00000113030	CT009754.1	13[-]17961150-17992533	3	0.189805	0.103558	2	0.054115	0.03021	1	0.031036	0.017825	8	0.538093	0.334233	0	0	0	0	0	0	5	0.337597	0.182465	3	0.13516	0.121016	4	0.299498	0.170331
ENSMUSG00000113031	AC158365.1	12[-]74314201-74317162	0	0	0	0	0	0	0	0	0	0	0	0	0	0	0	0	0	0	4	0.280815	0.151776	0	0	0	0	0	0
ENSMUSG00000113032	AC158633.3	10[+]99719143-99891158	0	0	0	0	0	0	0	0	0	0	0	0	0	0	0	0	0	0	0	0	0	0	0	0	0	0	0
ENSMUSG00000113033	AC156798.1	12[-]26431153-26436819	0	0	0	0	0	0	0	0	0	0	0	0	0	0	0	0	0	0	0	0	0	0	0	0	0	0	0
ENSMUSG00000113034	AC138401.1	13[+]71625028-71625143	0	0	0	0	0	0	0	0	0	0	0	0	0	0	0	0	0	0	0	0	0	0	0	0	0	0	0
ENSMUSG00000113035	AC157822.3	12[-]69464787-69475550	243	11.6028	6.33052	262	6.24336	3.4854	44	2.30641	1.32465	10	0.373354	0.231907	79	3.81802	2.20085	0	0	0	9	0.376956	0.203738	197	5.78255	5.17742	310	14.6931	8.35628
ENSMUSG00000113036	AC139941.1	13[-]12259793-12260270	65	5.91038	3.22471	27	1.22958	0.686421	8	0.724805	0.416279	5	0.393547	0.244449	13	1.13956	0.656886	9	0.779123	0.445392	68	6.46798	3.49582	0	0	0	3	0.24555	0.139649
ENSMUSG00000113037	AC147162.1	13[+]48593501-48595843	0	0	0	0	0	0	0	0	0	0	0	0	0	0	0	0	0	0	0	0	0	0	0	0	0	0	0
ENSMUSG00000113038	AC159232.2	13[-]16273191-16277838	0	0	0	0	0	0	0	0	0	0	0	0	0	0	0	0	0	0	0	0	0	0	0	0	0	0	0
ENSMUSG00000062797	Hikeshi	7[-]89917529-89941204	586	46.6433	25.4487	817	21.3458	11.9164	362	11.4317	6.56558	647	18.2007	11.3052	353	9.94943	5.73523	332	9.92964	5.67635	599	50.3206	27.1974	287	5.73918	5.13859	625	19.2904	10.9709
ENSMUSG00000062794	Zfp599	9[-]22247430-22259895	18	0.211788	0.115552	5	0.026482	0.014784	8	0.093186	0.05352	7	0.075277	0.046758	0	0	0	0	0	0	13	0.164025	0.088652	10	0.069224	0.06198	70	0.842338	0.479055
ENSMUSG00000062793	Olfr1158	2[+]87990113-87991054	0	0	0	0	0	0	0	0	0	0	0	0	0	0	0	0	0	0	0	0	0	0	0	0	0	0	0
ENSMUSG00000062791	Gm382	X[+]127039972-127063986	0	0	0	0	0	0	0	0	0	0	0	0	0	0	0	0	0	0	0	0	0	0	0	0	0	0	0
ENSMUSG00000062421	Arf2	11[+]103966739-103985337	1018	20.0842	10.958	520	4.95571	2.76655	171	2.92462	1.67971	1157	20.645	12.8235	219	4.39949	2.53603	204	3.73482	2.13504	996	20.6171	11.1432	768	9.13501	8.17905	1110	21.475	12.2133
ENSMUSG00000062426	Olfr304	7[-]86385657-86386658	0	0	0	0	0	0	0	0	0	0	0	0	0	0	0	0	0	0	0	0	0	0	0	0	0	0	0
ENSMUSG00000019066	Rab3d	9[-]21907491-21918192	3816	44.007	24.0103	2487	17.0414	9.51346	1132	18.0171	10.3478	1227	14.2351	8.84204	866	12.7389	7.34317	1279	18.513	10.5831	1723	23.7482	12.8355	1556	10.9585	9.81169	919	11.0841	6.30373
ENSMUSG00000043295	Gm16373	X[+]116886881-116887183	0	0	0	0	0	0	0	0	0	0	0	0	0	0	0	0	0	0	0	0	0	0	0	0	0	0	0
ENSMUSG00000035498	Cdcp1	9[-]123170824-123216038	26	0.210666	0.11494	16	0.066584	0.037171	0	0	0	0	0	0	25	0.203215	0.117141	0	0	0	12	0.097834	0.052877	14	0.076616	0.068598	66	0.549844	0.312707
ENSMUSG00000091462	Gm17084	13[+]34034526-34035036	212	18.1486	9.90193	17	0.711447	0.39717	6	0.509983	0.2929	155	12.0415	7.47949	21	1.80482	1.04037	19	1.62735	0.930287	4	0.276887	0.149652	5	0.252587	0.226154	5	0.375778	0.213713
ENSMUSG00000101731	3830432H09Rik	1[-]119529480-119536165	0	0	0	0	0	0	0	0	0	0	0	0	0	0	0	0	0	0	0	0	0	0	0	0	0	0	0
ENSMUSG00000091460	Gm7808	9[-]19927896-19928282	0	0	0	0	0	0	0	0	0	0	0	0	0	0	0	0	0	0	0	0	0	0	0	0	0	0	0
ENSMUSG00000101733	Gm29189	Y[-]79985619-79986233	0	0	0	0	0	0	0	0	0	0	0	0	0	0	0	0	0	0	0	0	0	0	0	0	0	0	0
ENSMUSG00000091466	Gm17183	14[+]44530797-44533002	0	0	0	0	0	0	0	0	0	0	0	0	0	0	0	0	0	0	0	0	0	0	0	0	0	0	0
ENSMUSG00000101735	Gm18505	1[-]148650345-148651134	0	0	0	0	0	0	0	0	0	0	0	0	0	0	0	0	0	0	1	0.003375	0.001824	0	0	0	0	0	0
ENSMUSG00000101736	Gm29335	1[-]88722366-88722824	0	0	0	0	0	0	0	0	0	1	0.002081	0.001293	0	0	0	0	0	0	0	0	0	0	0	0	0	0	0
ENSMUSG00000101737	Gm28849	Y[-]9420765-9430932	0	0	0	0	0	0	0	0	0	0	0	0	0	0	0	0	0	0	0	0	0	0	0	0	0	0	0
ENSMUSG00000101738	Gm29006	1[+]18307984-18313686	0	0	0	0	0	0	0	0	0	0	0	0	0	0	0	0	0	0	0	0	0	0	0	0	0	0	0
ENSMUSG00000101739	Gm5733	7[-]47733002-47733940	0	0	0	0	0	0	0	0	0	0	0	0	0	0	0	0	0	0	0	0	0	0	0	0	0	0	0
ENSMUSG00000055891	Ubl4b	3[-]107553687-107555073	0	0	0	0	0	0	2	0.065619	0.037687	0	0	0	0	0	0	0	0	0	0	0	0	6	0.103148	0.092354	0	0	0
ENSMUSG00000055897	Ppp4r1l-ps	2[-]173579320-173659640	551	9.0083	4.91494	1210	9.20422	5.13831	528	8.48051	4.87063	378	5.96426	3.70466	509	7.25579	4.18252	432	8.64588	4.94248	443	8.33887	4.50701	287	3.53567	3.16567	717	9.69527	5.5139
ENSMUSG00000055895	Oosp2	19[-]11647279-11660559	0	0	0	0	0	0	0	0	0	0	0	0	0	0	0	0	0	0	0	0	0	0	0	0	0	0	0
ENSMUSG00000108012	Gm44012	6[+]84921123-84924996	0	0	0	0	0	0	0	0	0	2	0.13016	0.080848	0	0	0	0	0	0	0	0	0	0	0	0	0	0	0
ENSMUSG00000108013	Gm44052	6[-]67221902-67222544	0	0	0	0	0	0	0	0	0	0	0	0	0	0	0	0	0	0	0	0	0	0	0	0	0	0	0
ENSMUSG00000108010	Gm44246	6[-]88188397-88190681	0	0	0	13	0.414908	0.231625	0	0	0	0	0	0	0	0	0	4	0.270322	0.154531	0	0	0	0	0	0	0	0	0
ENSMUSG00000108011	Gm44596	6[+]128375503-128407475	0	0	0	0	0	0	0	0	0	0	0	0	0	0	0	13	0.891788	0.509797	0	0	0	1	0.041375	0.037045	0	0	0
ENSMUSG00000071738	Cldn34b3	X[+]76264304-76267738	0	0	0	0	0	0	0	0	0	0	0	0	0	0	0	0	0	0	0	0	0	0	0	0	0	0	0
ENSMUSG00000108017	Gm18539	6[+]48981120-48982209	0	0	0	0	0	0	0	0	0	0	0	0	0	0	0	0	0	0	0	0	0	0	0	0	0	0	0
ENSMUSG00000108014	Gm44380	6[+]4367774-4368066	2	0.215862	0.117775	0	0	0	0	0	0	3	0.398441	0.247489	0	0	0	0	0	0	0	0	0	0	0	0	0	0	0
ENSMUSG00000108015	Gm43878	6[+]82823214-82841371	16	0.37829	0.206395	31	0.380211	0.212255	30	0.735093	0.422188	6	0.132075	0.082037	0	0	0	25	0.632643	0.361655	4	0.097683	0.052796	0	0	0	0	0	0
ENSMUSG00000108018	Gm43928	6[-]113440486-113440894	0	0	0	0	0	0	0	0	0	2	0.192669	0.119675	0	0	0	0	0	0	0	0	0	4	0.257471	0.230527	0	0	0
ENSMUSG00000108019	Gm44108	6[-]100626519-100626940	4	0.320472	0.17485	0	0	0	0	0	0	0	0	0	0	0	0	0	0	0	0	0	0	0	0	0	0	0	0
ENSMUSG00000060499	Rpl10l	12[-]66283379-66284401	0	0	0	0	0	0	0	0	0	0	0	0	0	0	0	0	0	0	0	0	0	0	0	0	0	0	0
ENSMUSG00000097154	Gm26510	17[-]70874349-70924996	178	6.58005	3.59008	162	3.64676	2.03583	9	0.212668	0.122142	43	1.84126	1.14368	21	0.499557	0.287964	6	0.334041	0.190957	108	4.58588	2.47859	102	3.72241	3.33287	149	4.54336	2.5839
ENSMUSG00000097155	Gm26511	9[-]21717616-21723450	0	0	0	0	0	0	0	0	0	0	0	0	0	0	0	0	0	0	0	0	0	6	0.083917	0.075135	4	0.090782	0.051629
ENSMUSG00000097156	Gm3764	3[+]88206813-88229959	7	0.449558	0.24528	8	0.187738	0.104806	12	0.625848	0.359445	0	0	0	1	0.00149	0.000859	0	0	0	0	0	0	1	0.011609	0.010394	6	0.179966	0.10235
ENSMUSG00000097157	Gm26512	12[+]90738201-90869235	7	0.093054	0.05077	3	0.05826	0.032524	0	0	0	7	0.083383	0.051793	0	0	0	0	0	0	0	0	0	0	0	0	14	0.54581	0.310413
ENSMUSG00000097150	Gm26513	15[+]98093283-98095771	19	0.325037	0.177341	8	0.066854	0.037322	2	0.036566	0.021001	24	0.377361	0.234395	8	0.142215	0.081978	2	0.036763	0.021016	19	0.347207	0.187659	3	0.03134	0.02806	27	0.456998	0.259904
ENSMUSG00000097151	Gm26514	13[-]38945543-38951313	0	0	0	0	0	0	0	0	0	6	0.049595	0.030806	0	0	0	0	0	0	0	0	0	0	0	0	26	0.264818	0.150607
ENSMUSG00000097152	Gm26515	5[+]110779882-110781127	27	1.16503	0.635644	54	1.18864	0.663568	30	1.3284	0.762942	22	0.869617	0.540157	23	1.01084	0.582685	32	1.43681	0.82136	10	0.45914	0.248157	8	0.19882	0.178014	24	1.03932	0.591081
ENSMUSG00000097158	Gm26516	4[-]130774817-130779246	15	0.469275	0.256037	16	0.23975	0.133842	12	0.3796	0.218017	14	0.395429	0.245618	12	0.379798	0.21893	4	0.118774	0.067898	10	0.326501	0.176468	0	0	0	14	0.419477	0.238565
ENSMUSG00000097159	Gm26517	12[+]51888015-51889459	23	0.83542	0.455806	62	1.16354	0.649551	22	0.853443	0.49016	0	0	0	74	2.77371	1.59887	0	0	0	0	0	0	18	0.401605	0.359578	49	1.78985	1.01792
ENSMUSG00000112341	AC115290.2	10[+]65534654-65535277	0	0	0	0	0	0	0	0	0	4	0.222805	0.138394	0	0	0	0	0	0	0	0	0	4	0.149894	0.134208	6	0.364157	0.207103
ENSMUSG00000112340	AC110043.1	10[-]49661647-49663273	0	0	0	0	0	0	0	0	0	0	0	0	0	0	0	0	0	0	0	0	0	0	0	0	0	0	0
ENSMUSG00000112343	AC154734.1	12[-]56488321-56529427	0	0	0	0	0	0	0	0	0	0	0	0	0	0	0	0	0	0	0	0	0	0	0	0	0	0	0
ENSMUSG00000112342	AC168058.1	10[+]102319613-102321894	0	0	0	0	0	0	0	0	0	0	0	0	0	0	0	0	0	0	0	0	0	0	0	0	0	0	0
ENSMUSG00000031918	Mtmr2	9[+]13748410-13806481	947	13.751	7.50259	631	4.80311	2.68136	208	2.6897	1.54478	2050	25.8959	16.0851	212	5.84203	3.36757	76	2.79239	1.59629	1332	18.5748	10.0393	672	6.00757	5.37889	2015	31.8779	18.1296
ENSMUSG00000112344	AC123694.1	10[-]117446015-117447493	0	0	0	3	0.127859	0.071378	0	0	0	0	0	0	0	0	0	0	0	0	0	0	0	0	0	0	0	0	0
ENSMUSG00000112347	AC121961.1	10[+]62602350-62604128	0	0	0	8	0.098621	0.055056	4	0.102319	0.058765	8	0.178077	0.110611	0	0	0	0	0	0	2	0.040762	0.022031	2	0.029896	0.026767	6	0.139716	0.079459
ENSMUSG00000112346	AC153504.1	10[-]99105791-99108080	45	0.848968	0.463198	69	0.666061	0.371833	53	1.04999	0.603043	49	0.835114	0.518726	141	2.72917	1.5732	111	2.20472	1.26034	105	2.09362	1.13156	49	0.560648	0.501977	193	3.62077	2.05921
ENSMUSG00000112349	AC153532.2	10[-]50179151-50182994	0	0	0	0	0	0	0	0	0	2	0.016809	0.010441	0	0	0	0	0	0	0	0	0	1	0.006272	0.005616	2	0.01856	0.010555
ENSMUSG00000112348	AC158398.1	12[+]55497721-55499951	0	0	0	0	0	0	0	0	0	0	0	0	0	0	0	0	0	0	4	0.1348	0.072857	0	0	0	6	0.200696	0.11414
ENSMUSG00000031916	Cog8	8[-]107046289-107056689	1417	17.0193	9.28573	2473	15.7692	8.80327	1316	15.4282	8.86092	963	11.0717	6.87713	1563	17.593	10.1413	1300	15.6961	8.9728	1140	14.9116	8.05944	1135	7.04017	6.30344	1585	19.1685	10.9015
ENSMUSG00000031917	Nip7	8[+]107056877-107060931	907	15.1708	8.27723	1331	11.3473	6.33468	506	12.5458	7.20544	547	7.91997	4.91944	634	15.7974	9.10622	257	5.51684	3.15374	666	11.8042	6.37995	470	4.4402	3.97555	861	14.4266	8.20471
ENSMUSG00000031910	Has3	8[+]106870242-106884566	69	0.51035	0.278448	55	0.20423	0.114012	17	0.124697	0.071617	39	0.256552	0.159355	17	0.180591	0.1041	34	0.389734	0.222794	151	1.16432	0.629295	25	0.109692	0.098213	108	0.783521	0.445604
ENSMUSG00000031913	Vps4a	8[+]107031222-107045755	2732	67.7418	36.96	3208	46.0366	25.7002	604	16.0573	9.22223	2412	45.8575	28.4841	910	21.1091	12.1681	601	15.3936	8.79984	2493	59.2771	32.0382	1394	17.5361	15.701	2522	53.8742	30.6393
ENSMUSG00000049349	Gm5105	3[-]138048761-138067388	0	0	0	0	0	0	0	0	0	0	0	0	0	0	0	0	0	0	0	0	0	0	0	0	0	0	0
ENSMUSG00000038637	Lrrc56	7[+]141194157-141210055	302	5.12951	2.79867	922	8.43936	4.71132	498	10.4845	6.02161	167	2.55057	1.58427	405	7.24472	4.17614	464	8.66305	4.9523	360	7.89994	4.26977	150	1.57712	1.41208	238	3.99163	2.27012
ENSMUSG00000038633	Degs1	1[-]182275772-182282804	2621	56.2661	30.6989	6061	66.7552	37.2665	2989	66.572	38.2345	3138	61.5113	38.2073	2046	44.3952	25.5911	3606	80.7004	46.133	4777	106.815	57.7316	1471	19.1273	17.1257	3784	80.1534	45.5848
ENSMUSG00000038630	Zkscan16	4[+]58943628-58958355	0	0	0	0	0	0	0	0	0	4	0.056503	0.035096	2	0.031752	0.018303	0	0	0	0	0	0	2	0.019035	0.017043	0	0	0
ENSMUSG00000098333	Gm27158	9[+]76989782-76990019	0	0	0	0	0	0	0	0	0	0	0	0	0	0	0	0	0	0	0	0	0	0	0	0	0	0	0
ENSMUSG00000030359	Pzp	6[-]128483567-128526720	12	0.106723	0.058228	20	0.09245	0.051611	0	0	0	4	0.033215	0.020631	0	0	0	0	0	0	0	0	0	1865	11.8803	10.637	2	0.045851	0.026076
ENSMUSG00000030357	Fkbp4	6[-]128429735-128438677	6578	119.049	64.9536	13568	137.48	76.7492	6929	143.817	82.599	3744	67.4657	41.9059	6857	133.891	77.1797	4641	93.0029	53.1658	4098	85.0264	45.9552	2977	35.8078	32.0606	3943	77.3917	44.0142
ENSMUSG00000030351	Tspan11	6[+]127887589-127953977	240	2.02121	1.10277	447	1.97302	1.10145	297	2.67873	1.53848	67	0.512546	0.318365	261	2.37499	1.36903	438	4.0478	2.31395	298	2.76043	1.49196	59	0.299617	0.268263	87	0.827975	0.470886
ENSMUSG00000030350	Prmt8	6[-]127689011-127769472	0	0	0	0	0	0	0	0	0	0	0	0	0	0	0	0	0	0	0	0	0	0	0	0	0	0	0
ENSMUSG00000030353	Tead4	6[-]128224288-128300823	110	1.70219	0.92872	261	2.35912	1.31699	52	0.955521	0.548787	64	1.38921	0.862895	53	1.01658	0.585993	135	2.2853	1.30641	100	2.26493	1.22415	60	0.832311	0.745211	80	1.32337	0.752626
ENSMUSG00000030352	Tspan9	6[-]127961396-128143594	1618	26.9527	14.7055	3562	28.1441	15.7116	1267	22.1216	12.7051	724	10.0027	6.21311	1382	23.2683	13.4127	2366	39.8343	22.7716	1623	24.9923	13.5079	394	2.95934	2.64965	671	10.7819	6.13186
ENSMUSG00000104818	Gm43661	5[-]124035201-124052352	0	0	0	0	0	0	0	0	0	0	0	0	0	0	0	0	0	0	0	0	0	3	0.085372	0.076438	0	0	0
ENSMUSG00000104819	4930515G16Rik	6[-]67565191-67566446	2	0.066136	0.036084	0	0	0	0	0	0	0	0	0	0	0	0	0	0	0	4	0.145553	0.078669	6	0.118565	0.106157	2	0.068255	0.038818
ENSMUSG00000104816	Gm43473	3[-]151117922-151123918	2	0.01458	0.007955	0	0	0	0	0	0	0	0	0	0	0	0	0	0	0	0	0	0	1	0.004434	0.00397	0	0	0
ENSMUSG00000104817	Gm44358	7[-]78026543-78026640	0	0	0	0	0	0	0	0	0	0	0	0	0	0	0	0	0	0	0	0	0	0	0	0	0	0	0
ENSMUSG00000104814	Gm42979	5[+]129556147-129558374	24	0.468854	0.255807	35	0.343808	0.191933	9	0.179058	0.102839	48	0.857186	0.532436	43	0.84826	0.48897	16	0.323084	0.184693	66	1.35087	0.730119	0	0	0	162	3.12418	1.77678
ENSMUSG00000104815	Trav5-2	14[+]53614945-53615224	0	0	0	0	0	0	0	0	0	0	0	0	0	0	0	0	0	0	0	0	0	0	0	0	0	0	0
ENSMUSG00000104812	Gm44329	1[-]150063157-150063268	0	0	0	0	0	0	0	0	0	0	0	0	0	0	0	0	0	0	0	0	0	0	0	0	0	0	0
ENSMUSG00000104813	Mir451b	11[-]78073170-78073241	0	0	0	0	0	0	0	0	0	0	0	0	0	0	0	0	0	0	0	0	0	0	0	0	0	0	0
ENSMUSG00000104810	Gm5684	17[+]54002372-54003332	0	0	0	0	0	0	0	0	0	0	0	0	0	0	0	0	0	0	0	0	0	0	0	0	0	0	0
ENSMUSG00000104811	Gm43644	5[-]11238536-11254753	0	0	0	0	0	0	0	0	0	0	0	0	0	0	0	0	0	0	0	0	0	0	0	0	0	0	0
ENSMUSG00000073460	Pnldc1	17[-]12888902-12910000	516	13.4956	7.36319	1011	13.4648	7.51682	347	9.4391	5.42118	424	10.0951	6.27053	178	4.71697	2.71904	384	10.5122	6.00938	322	8.81	4.76164	200	3.17047	2.83869	309	7.97421	4.53509
ENSMUSG00000073468	Sft2d1	17[+]8311102-8396852	741	24.8715	13.5699	1223	23.5907	13.1697	1360	60.7399	34.8849	825	40.387	25.0861	769	32.2008	18.5618	639	29.4241	16.8205	898	33.6719	18.199	297	7.203	6.44923	1121	37.4532	21.3004
ENSMUSG00000084612	n-R5s6	X[+]49879307-49879394	0	0	0	0	0	0	0	0	0	0	0	0	0	0	0	0	0	0	0	0	0	0	0	0	0	0	0
ENSMUSG00000070606	Gm10298	7[-]43387680-43387944	0	0	0	0	0	0	0	0	0	0	0	0	0	0	0	0	0	0	0	0	0	0	0	0	0	0	0
ENSMUSG00000049699	Ucn2	9[+]108986010-108987164	0	0	0	3	0.052517	0.029318	0	0	0	2	0.067308	0.041808	0	0	0	2	0.079224	0.045289	0	0	0	0	0	0	2	0.074224	0.042212
ENSMUSG00000049694	BC048671	6[+]90301219-90305449	0	0	0	0	0	0	0	0	0	0	0	0	0	0	0	0	0	0	0	0	0	0	0	0	0	0	0
ENSMUSG00000089226	Gm22076	12[+]45359699-45359782	0	0	0	0	0	0	0	0	0	0	0	0	0	0	0	0	0	0	0	0	0	0	0	0	0	0	0
ENSMUSG00000049690	Nckap5	1[-]125913620-126830799	48	0.28826	0.157275	65	0.685745	0.382821	14	0.084937	0.048782	24	0.131007	0.081374	18	0.104928	0.060484	10	0.063615	0.036366	41	0.390873	0.21126	23	0.082889	0.074215	105	0.626984	0.356579
ENSMUSG00000049691	Nkx3-2	5[-]41761483-41764501	0	0	0	9	0.113949	0.063613	0	0	0	0	0	0	7	0.177464	0.102297	0	0	0	0	0	0	0	0	0	0	0	0
ENSMUSG00000049692	Tmem239	2[+]130406478-130407902	0	0	0	0	0	0	0	0	0	0	0	0	0	0	0	0	0	0	0	0	0	0	0	0	0	0	0
ENSMUSG00000035329	Fbxo33	12[-]59200655-59219725	282	3.36189	1.83425	216	1.30761	0.72998	134	1.64747	0.946195	336	3.87117	2.40455	145	1.7954	1.03494	59	0.745654	0.426259	301	3.73243	2.01731	170	1.59084	1.42436	1116	14.7889	8.41072
ENSMUSG00000035325	Sec31a	5[-]100361649-100416234	4366	97.6141	53.2584	8746	94.4971	52.7536	4979	172.334	98.9769	1508	21.9781	13.6516	5480	172.827	99.6242	6085	222.586	127.243	4325	109.088	58.9598	2300	19.7897	17.7188	2496	37.3246	21.2273
ENSMUSG00000075705	Msrb1	17[+]24736642-24742778	8909	388.153	211.777	26306	571.907	319.271	9429	414.924	238.305	3754	156.261	97.0607	7027	315.34	181.774	8132	384.447	219.772	5818	273.038	147.572	3216	91.672	82.0788	2746	124.323	70.7053
ENSMUSG00000075704	Txnrd2	16[+]18426384-18479073	1930	47.0564	25.674	3788	57.7508	32.2397	1696	64.5525	37.0746	1648	46.3469	28.788	1637	47.3723	27.3072	1314	63.3878	36.2361	1357	42.9776	23.2286	1112	18.7817	16.8162	899	24.6052	13.9935
ENSMUSG00000075707	Dio3	12[+]110279068-110281097	9	0.268734	0.146622	4	0.061308	0.034226	2	0.062811	0.036074	2	0.053834	0.033439	7	0.214287	0.123523	10	0.310696	0.177612	8	0.247285	0.133653	2	0.025204	0.022566	6	0.163395	0.092926
ENSMUSG00000075706	Gpx4	10[+]80047166-80056439	45836	2114.32	1153.58	98670	2320.16	1295.24	50855	2444.04	1403.69	49292	2071.49	1286.69	38097	1792.96	1033.53	60072	2902.76	1659.39	48752	2351.41	1270.9	47123	1337.31	1197.37	24005	1096.76	623.747
ENSMUSG00000075701	Selenos	7[+]66079649-66089405	1156	47.7308	26.042	1532	31.3884	17.5228	916	35.416	20.3405	1497	53.9257	33.4956	690	26.6896	15.3849	450	17.7505	10.1472	1600	65.0809	35.1751	504	13.2951	11.9038	1873	73.9458	42.0545
ENSMUSG00000026955	Sapcd2	2[+]25372321-25378213	69	1.93187	1.05403	99	1.45754	0.813682	101	3.55069	2.03928	23	0.414983	0.257764	316	8.50289	4.90139	16	0.577749	0.330275	37	0.808063	0.436744	67	0.93405	0.836304	31	1.18216	0.672321
ENSMUSG00000026956	Uap1l1	2[-]25359889-25365682	1099	20.1925	11.0171	2357	19.5193	10.8968	1446	21.9827	12.6254	301	4.11406	2.55542	1818	28.685	16.5352	1334	20.3654	11.642	684	11.7884	6.37144	700	8.32711	7.4557	778	12.6717	7.20666
ENSMUSG00000075702	Selenom	11[+]3514684-3517351	1152	71.0711	38.7765	3195	99.7483	55.6851	1986	126.335	72.5582	707	39.5746	24.5815	1998	124.206	71.5972	4975	320.238	183.066	1745	112.208	60.6464	1076	40.5345	36.2926	719	42.6796	24.2728
ENSMUSG00000026958	Dpp7	2[-]25352276-25356359	1190	31.986	17.4516	1848	24.5887	13.7268	1154	32.2801	18.5395	701	15.804	9.81656	1944	46.0216	26.5286	1149	31.1628	17.8144	1230	33.1208	17.9012	609	10.3847	9.29798	767	17.6265	10.0245
ENSMUSG00000026959	Grin1	2[-]25291181-25319187	4	0.040898	0.022314	9	0.056286	0.031422	4	0.046435	0.026669	0	0	0	6	0.054219	0.031254	16	0.169756	0.097042	0	0	0	1	0.005918	0.005299	0	0	0
ENSMUSG00000056812	St8sia3	18[+]64254359-64276146	0	0	0	0	0	0	0	0	0	0	0	0	0	0	0	0	0	0	0	0	0	0	0	0	0	0	0
ENSMUSG00000043068	Fam89a	8[-]124740257-124751832	119	3.86527	2.1089	338	5.61748	3.13599	192	6.53009	3.75045	107	3.18549	1.97865	157	5.20775	3.00195	224	7.66545	4.38201	148	5.03422	2.72091	79	1.55818	1.39512	162	5.20938	2.96268
ENSMUSG00000056815	Gm6812	X[-]68892375-68893053	0	0	0	0	0	0	0	0	0	0	0	0	0	0	0	0	0	0	0	0	0	0	0	0	0	0	0
ENSMUSG00000043061	Tmem18	12[+]30584426-30591215	909	13.7818	7.51936	986	7.3842	4.12227	351	5.38523	3.09291	726	10.0581	6.24754	426	6.36403	3.66847	305	4.69347	2.68305	1017	16.4188	8.87408	374	3.33936	2.98991	1192	18.8694	10.7314
ENSMUSG00000043060	Fscb	12[-]64471330-64474690	0	0	0	0	0	0	0	0	0	0	0	0	0	0	0	0	0	0	0	0	0	0	0	0	0	0	0
ENSMUSG00000043065	Spice1	16[+]44347121-44388497	376	6.14503	3.35274	413	4.18027	2.33366	104	1.81871	1.04454	222	3.10355	1.92775	163	1.95547	1.12721	50	1.05972	0.605797	295	4.33627	2.34368	237	1.61673	1.44754	670	11.5736	6.58214
ENSMUSG00000102407	Gm37862	1[-]25325866-25328398	0	0	0	0	0	0	0	0	0	0	0	0	0	0	0	0	0	0	0	0	0	0	0	0	0	0	0
ENSMUSG00000043067	Dpy19l1	9[-]24411776-24503140	1321	16.9303	9.23721	1574	10.1259	5.65285	533	6.98024	4.00898	1553	16.4496	10.2176	489	6.46189	3.72488	336	4.42258	2.5282	926	12.0056	6.48882	790	6.12241	5.48172	2185	23.8983	13.5914
ENSMUSG00000043066	Vmn1r66	7[-]10273828-10275351	0	0	0	0	0	0	0	0	0	0	0	0	0	0	0	0	0	0	0	0	0	0	0	0	0	0	0
ENSMUSG00000022257	Laptm4b	15[+]34238026-34284295	3247	75.0942	40.9715	6275	73.8507	41.2276	2052	49.4024	28.3734	2337	49.1998	30.5601	2356	55.278	31.8644	2245	54.3349	31.0609	4482	108.371	58.5726	491	6.89653	6.17483	2321	52.9779	30.1296
ENSMUSG00000022255	Mtdh	15[+]34082694-34142386	733	17.6456	9.62746	523	2.14365	1.19671	496	5.06436	2.90863	929	15.3472	9.53278	414	4.08649	2.35561	224	2.26059	1.29229	613	10.3466	5.59216	564	4.55285	4.07641	2722	33.8104	19.2287
ENSMUSG00000029286	Enam	5[+]88487975-88506049	0	0	0	0	0	0	0	0	0	0	0	0	0	0	0	0	0	0	0	0	0	0	0	0	0	0	0
ENSMUSG00000022253	Nadk2	15[+]9071260-9110487	592	8.3761	4.57001	893	5.45858	3.04729	316	3.88271	2.22996	976	10.9712	6.81472	280	3.60826	2.07994	127	1.64055	0.937833	562	8.88321	4.80121	484	3.60627	3.22889	1065	13.928	7.92116
ENSMUSG00000097970	Gm27028	1[+]23291537-23291935	0	0	0	0	0	0	0	0	0	22	2.11396	1.31307	0	0	0	0	0	0	3	0.248945	0.13455	0	0	0	25	2.63894	1.50082
ENSMUSG00000029283	Cdc7	5[+]106964322-106984432	135	2.50152	1.36483	154	1.26673	0.707161	70	1.05069	0.603447	190	2.78161	1.72778	77	1.14432	0.659627	30	0.443841	0.253725	71	1.25315	0.677307	120	0.866462	0.775789	289	4.87995	2.77533
ENSMUSG00000029282	Amtn	5[+]88376108-88385916	0	0	0	0	0	0	0	0	0	0	0	0	0	0	0	0	0	0	0	0	0	0	0	0	0	0	0
ENSMUSG00000029288	Ambn	5[+]88455991-88468531	0	0	0	0	0	0	2	0.04909	0.028194	0	0	0	0	0	0	0	0	0	0	0	0	0	0	0	0	0	0
ENSMUSG00000031007	Atp6ap2	X[+]12587801-12617049	665	12.7627	6.96334	664	6.91143	3.85835	151	3.26107	1.87294	1665	28.6384	17.7885	391	7.84927	4.52462	128	3.0195	1.72612	1066	21.1205	11.4152	540	6.20381	5.55459	2510	46.8822	26.6628
ENSMUSG00000068860	Gm128	3[-]95236920-95241598	9	0.188649	0.102927	16	0.176015	0.098261	20	0.463816	0.266384	6	0.110113	0.068396	14	0.311567	0.179599	0	0	0	2	0.037328	0.020175	10	0.129591	0.116029	0	0	0
ENSMUSG00000039656	Rxrb	17[+]34031812-34038393	2880	58.9698	32.174	7155	73.7742	41.1849	4404	94.6608	54.3668	1322	23.6959	14.7185	4467	90.2077	51.9992	3310	73.0162	41.7403	1903	41.3071	22.3257	1321	16.2363	14.5372	2040	41.6155	23.6676
ENSMUSG00000111388	CT025751.2	9[+]113530229-113531233	1	0.013341	0.007279	9	0.185878	0.103767	1	0.003019	0.001734	1	0.001426	0.000885	1	0.009857	0.005682	1	0.020334	0.011624	4	0.145827	0.078817	0	0	0	0	0	0
ENSMUSG00000096425	Gm24979	17[+]45209966-45210091	0	0	0	0	0	0	0	0	0	0	0	0	0	0	0	0	0	0	0	0	0	2	0.354565	0.31746	0	0	0
ENSMUSG00000028882	Ppp1r8	4[-]132826929-132843169	1640	39.1851	21.3794	2293	27.115	15.1371	813	21.2727	12.2176	788	16.2214	10.0758	912	22.3909	12.907	566	14.1864	8.10976	1200	28.2623	15.2753	696	9.61492	8.60874	1162	26.6343	15.1474
ENSMUSG00000028883	Sema3a	5[+]13125414-13602565	162	1.19613	0.652611	47	0.173492	0.096853	30	0.364316	0.209239	49	0.328559	0.204082	34	0.254974	0.146977	7	0.052001	0.029727	46	0.393628	0.212749	44	0.206125	0.184555	224	1.67217	0.950999
ENSMUSG00000028884	Rpa2	4[+]132768332-132778752	582	15.1569	8.26961	1142	15.1225	8.44223	454	12.6458	7.26287	440	10.2102	6.34198	866	22.3099	12.8603	281	7.79465	4.45587	395	11.4727	6.20077	398	6.09041	5.45307	751	19.6147	11.1553
ENSMUSG00000028885	Smpdl3b	4[-]132732966-132757252	187	4.07744	2.22466	338	3.76171	2.1	162	3.66887	2.10716	94	1.86032	1.15552	298	6.6063	3.80812	219	4.9979	2.85709	263	6.00298	3.2445	63	0.826102	0.739652	87	1.85772	1.05652
ENSMUSG00000088219	Gm22077	15[-]80080251-80080343	1	0.178903	0.097609	23	5.49622	3.0683	1	0.131082	0.075285	1	0.060892	0.037822	1	0.040146	0.023142	3	1.42085	0.812242	1	0.065394	0.035344	1	0.027868	0.024951	1	0.070231	0.039942
ENSMUSG00000088218	Gm22078	3[-]146387742-146387844	0	0	0	0	0	0	0	0	0	0	0	0	0	0	0	0	0	0	0	0	0	0	0	0	0	0	0
ENSMUSG00000088217	Gm22079	12[-]108862564-108862669	1	0.252866	0.137964	0	0	0	0	0	0	0	0	0	4	1.37002	0.789734	2	0.494927	0.282929	1	0.196091	0.105983	0	0	0	2	0.707569	0.402409
ENSMUSG00000028889	Yrdc	4[+]124850679-124855242	497	15.493	8.45298	847	13.0672	7.29485	443	13.3527	7.66889	655	16.8814	10.4858	539	16.9311	9.75976	211	6.40348	3.66059	591	17.7575	9.59761	473	7.8289	7.00962	1063	30.436	17.3095
ENSMUSG00000088213	Gm22390	2[-]145481407-145481731	0	0	0	0	0	0	0	0	0	0	0	0	0	0	0	0	0	0	0	0	0	0	0	0	0	0	0
ENSMUSG00000088212	Gm22082	19[+]34796178-34796338	0	0	0	0	0	0	0	0	0	0	0	0	0	0	0	0	0	0	0	0	0	0	0	0	0	0	0
ENSMUSG00000034634	Ly6d	15[-]74762056-74763620	10498	619.37	337.929	22542	676.735	377.791	13441	825.39	474.048	26	1.36122	0.845512	21341	1277.47	736.384	53	3.21166	1.83597	1016	62.6106	33.8399	2149	77.1109	69.0414	3755	218.658	124.355
ENSMUSG00000088210	Gm22084	5[-]75372041-75372145	0	0	0	0	0	0	0	0	0	0	0	0	0	0	0	0	0	0	0	0	0	0	0	0	0	0	0
ENSMUSG00000102410	Gm36935	10[-]110037488-110037779	0	0	0	0	0	0	0	0	0	0	0	0	0	0	0	0	0	0	0	0	0	0	0	0	0	0	0
ENSMUSG00000102411	Gm36936	9[+]72728140-72730888	47	0.738043	0.402677	30	0.238672	0.13324	8	0.123933	0.071179	134	1.93806	1.20381	4	0.064543	0.037205	2	0.033286	0.019028	83	1.36668	0.738665	0	0	0	166	2.59214	1.4742
ENSMUSG00000102413	Gm36937	1[+]172322994-172323661	0	0	0	0	0	0	0	0	0	0	0	0	0	0	0	0	0	0	0	0	0	0	0	0	0	0	0
ENSMUSG00000102414	Gm36938	1[-]135896394-135899089	0	0	0	0	0	0	0	0	0	0	0	0	0	0	0	0	0	0	0	0	0	0	0	0	0	0	0
ENSMUSG00000102415	A430110C17Rik	5[-]136345884-136350231	2	0.020043	0.010936	2	0.006958	0.003884	0	0	0	6	0.05492	0.034113	2	0.020404	0.011761	0	0	0	0	0	0	0	0	0	4	0.036588	0.020809
ENSMUSG00000102416	4933424G06Rik	1[+]36710149-36757953	0	0	0	3	0.033315	0.018598	0	0	0	3	0.098076	0.060919	2	0.078682	0.045355	2	0.064271	0.036741	0	0	0	0	0	0	0	0	0
ENSMUSG00000102417	Gm36939	16[+]40309433-40309871	0	0	0	0	0	0	0	0	0	0	0	0	0	0	0	0	0	0	0	0	0	0	0	0	0	0	0
ENSMUSG00000102418	Sh2d1b1	1[+]170277320-170286769	26	0.436781	0.238308	7	0.054722	0.030549	0	0	0	19	0.284438	0.176677	2	0.034872	0.020102	0	0	0	16	0.278701	0.150633	18	0.183415	0.164221	27	0.444861	0.253001
ENSMUSG00000102419	Gm36940	9[-]56414031-56416066	4	0.07759	0.042333	0	0	0	0	0	0	0	0	0	0	0	0	0	0	0	0	0	0	0	0	0	0	0	0
ENSMUSG00000029420	Rimbp2	5[-]128757791-128953486	0	0	0	9	0.026911	0.015023	0	0	0	0	0	0	0	0	0	9	0.057841	0.033065	12	0.078469	0.042411	0	0	0	8	0.049433	0.028114
ENSMUSG00000029423	Piwil1	5[+]128702524-128755474	0	0	0	4	0.021862	0.012205	0	0	0	4	0.03214	0.019963	0	0	0	0	0	0	0	0	0	0	0	0	0	0	0
ENSMUSG00000029422	Rsrc2	5[-]123728426-123749414	833	23.7211	12.9423	1037	16.89	9.42894	162	3.87005	2.2227	1268	29.4597	18.2987	306	14.6201	8.42758	80	1.73505	0.991853	1030	27.6137	14.9247	856	10.5307	9.42869	2740	58.5582	33.3032
ENSMUSG00000029427	Zcchc8	5[-]123698294-123721100	668	14.1425	7.71616	847	8.32131	4.64542	458	10.9305	6.27776	582	11.228	6.97419	653	13.6505	7.86866	409	9.38562	5.36536	523	12.368	6.68467	661	7.7369	6.92725	1471	33.1064	18.8283
ENSMUSG00000029426	Scarb2	5[-]92441314-92506833	4799	44.8714	24.4819	4396	21.1504	11.8074	1937	19.6754	11.3002	6353	54.1234	33.6184	1312	12.5449	7.23137	1060	10.4745	5.98781	5466	53.3323	28.8252	1374	7.79665	6.98075	5074	46.7322	26.5775
ENSMUSG00000029428	Stx2	5[-]128984557-129008574	1834	31.636	17.2606	4866	39.8305	22.2356	1449	23.1403	13.2902	1009	15.7363	9.77452	1501	24.8979	14.3521	3090	50.7336	29.0023	2405	42.4358	22.9358	916	8.92753	7.99329	1350	24.5261	13.9485
ENSMUSG00000035582	Gdpd4	7[+]97919955-98049663	0	0	0	0	0	0	0	0	0	0	0	0	0	0	0	0	0	0	0	0	0	0	0	0	0	0	0
ENSMUSG00000035580	Kcnh8	17[+]52602709-52979194	2	0.014889	0.008124	2	0.010378	0.005794	0	0	0	2	0.01832	0.011379	0	0	0	0	0	0	9	0.094527	0.05109	0	0	0	0	0	0
ENSMUSG00000035585	Tsen34	7[+]3692863-3701024	974	33.9694	18.5337	2058	43.3143	24.1805	1216	53.9078	30.961	730	24.223	15.046	946	38.0401	21.9278	3024	130.282	74.4766	710	26.8825	14.5295	438	9.92663	8.88784	686	25.495	14.4995
ENSMUSG00000025701	Alox5	6[-]116410077-116461178	224	4.36565	2.38191	635	6.12258	3.41797	408	8.89554	5.109	74	1.91529	1.18967	326	5.86256	3.37941	559	14.1069	8.06434	307	5.86235	3.1685	73	1.34222	1.20176	49	1.47236	0.837362
ENSMUSG00000025702	2019-03-08	6[+]116338024-116409540	1529	16.9785	9.26351	1749	9.88324	5.51738	290	5.98582	3.43785	275	3.34495	2.07769	301	7.25322	4.18103	169	3.51376	2.00867	2418	27.4596	14.8414	593	4.01082	3.5911	2037	21.7911	12.393
ENSMUSG00000034987	Hrh2	13[+]54192129-54236180	399	5.07462	2.76872	575	3.95162	2.20601	209	2.66006	1.52776	131	1.47708	0.917476	322	4.42522	2.55087	75	1.00783	0.576136	255	3.29593	1.78139	183	1.39348	1.24765	320	3.77045	2.14433
ENSMUSG00000034981	Parm1	5[+]91517615-91626894	4315	37.2503	20.3238	6264	27.5158	15.3609	3711	33.3416	19.1492	5593	43.9562	27.3031	2559	22.41	12.918	1638	14.7932	8.45667	3893	35.1343	18.9894	919	4.82482	4.31991	1842	15.6901	8.92326
ENSMUSG00000021635	Rad17	13[-]100617165-100651059	434	6.70797	3.65988	98	0.769897	0.429799	464	7.44479	4.27578	757	11.1399	6.91946	34	0.533197	0.307355	38	0.590024	0.337292	529	8.54531	4.61858	462	4.34142	3.8871	1120	17.8027	10.1247
ENSMUSG00000021636	Marveld2	13[-]100595957-100616971	111	1.8193	0.992614	249	1.88384	1.05167	81	1.20168	0.690165	33	0.418314	0.259833	235	3.50446	2.0201	22	0.320558	0.183249	69	1.13882	0.615509	192	1.6705	1.49569	88	1.96544	1.11778
ENSMUSG00000021631	Mrps36-ps1	17[-]53866715-53867020	2	0.200342	0.109307	6	0.413094	0.230612	2	0.277931	0.159625	17	2.16856	1.34698	1	0.022871	0.013184	2	0.275442	0.157459	5	0.695013	0.375642	2	0.104284	0.093371	11	1.42962	0.813052
ENSMUSG00000066850	Vmn1r65	7[-]6007750-6011010	0	0	0	0	0	0	0	0	0	0	0	0	0	0	0	0	0	0	0	0	0	0	0	0	0	0	0
ENSMUSG00000021638	Ocln	13[-]100496507-100552718	4	0.043159	0.023547	0	0	0	0	0	0	8	0.073076	0.045391	5	0.051019	0.02941	0	0	0	12	0.13317	0.071976	0	0	0	11	0.110377	0.062774
ENSMUSG00000021639	Gtf2h2	13[-]100460218-100492579	227	11.6211	6.34049	276	6.42959	3.58935	109	5.08682	2.92152	327	9.87632	6.13461	112	5.78375	3.33398	49	2.84281	1.62512	301	10.5819	5.71932	147	3.08854	2.76533	660	22.4227	12.7523
ENSMUSG00000032673	Prorsd1	11[-]29511757-29515033	323	13.9051	7.58662	640	13.5216	7.5485	414	18.3292	10.5271	946	32.935	20.4574	346	15.322	8.83216	338	14.6347	8.36605	551	23.8875	12.9108	274	6.40534	5.73504	912	37.9725	21.5957
ENSMUSG00000032586	Traip	9[+]107950136-107972270	123	1.92933	1.05265	206	1.71981	0.960096	73	1.17398	0.674254	79	1.38742	0.861788	153	2.59128	1.49371	49	0.817417	0.467282	92	1.6178	0.87439	77	0.627484	0.561819	88	1.81184	1.03043
ENSMUSG00000074151	Nlrc5	8[+]94434356-94527272	2273	22.3007	12.1673	3062	14.4253	8.05302	1358	12.9844	7.45739	940	11.9424	7.41797	3394	36.5162	21.0494	682	6.35708	3.63407	1635	23.9093	12.9226	1368	12.026	10.7675	4173	45.1152	25.6579
ENSMUSG00000032582	Rbm6	9[-]107773559-107873237	1130	17.3609	9.47215	967	5.67199	3.16642	328	4.4308	2.54475	1163	16.7104	10.3796	669	7.485	4.31464	313	3.63552	2.07827	1299	17.9621	9.70819	1188	10.128	9.06813	2918	54.0541	30.7417
ENSMUSG00000032583	Mon1a	9[+]107888151-107903139	1266	26.6477	14.539	3506	37.6971	21.0447	2201	48.7823	28.0173	707	13.5548	8.4195	2230	48.0168	27.6787	2495	55.7564	31.8735	1112	24.599	13.2953	1005	12.9075	11.5567	935	19.0731	10.8473
ENSMUSG00000032580	Rbm5	9[-]107740371-107770996	4259	66.9384	36.5217	4187	29.6788	16.5684	741	20.8892	11.9973	2477	32.156	19.9735	2014	29.9522	17.2656	439	4.84936	2.77217	2749	46.4425	25.1014	2501	22.1777	19.8568	5889	83.8801	47.7043
ENSMUSG00000111569	CT025665.1	9[-]89667273-89668471	0	0	0	0	0	0	0	0	0	0	0	0	0	0	0	0	0	0	0	0	0	0	0	0	0	0	0
ENSMUSG00000074158	Zfp976	7[-]42609526-42642588	35	0.309486	0.168856	18	0.078662	0.043914	0	0	0	149	1.21123	0.752346	7	0.063359	0.036523	0	0	0	84	0.843974	0.456153	74	0.40016	0.358284	271	2.66787	1.51727
ENSMUSG00000032589	Bsn	9[-]108096022-108190384	112	0.306539	0.167248	193	0.268392	0.149831	161	0.458446	0.2633	28	0.068837	0.042758	250	0.695325	0.400812	77	0.22056	0.126085	83	0.235375	0.127216	34	0.055296	0.04951	111	0.299408	0.170279
ENSMUSG00000098073	Gm8048	5[+]98153181-98154176	0	0	0	1	0.004765	0.00266	0	0	0	0	0	0	0	0	0	0	0	0	0	0	0	0	0	0	0	0	0
ENSMUSG00000030889	Vwa3a	7[+]120739318-120805742	378	5.43665	2.96624	397	2.55556	1.42666	82	2.12267	1.21912	337	3.84744	2.38981	135	1.35044	0.778443	105	1.10642	0.632495	266	3.6658	1.9813	271	2.54795	2.28132	306	4.15086	2.36068
ENSMUSG00000042002	Foxn4	5[-]114254164-114273807	0	0	0	0	0	0	0	0	0	0	0	0	0	0	0	0	0	0	0	0	0	0	0	0	0	0	0
ENSMUSG00000045055	Rpsa-ps2	10[-]128776371-128777250	2217	110.24	60.1471	4076	103.132	57.5739	1083	56.0352	32.1828	177	7.97978	4.95658	2921	147.394	84.9637	869	45.1839	25.8297	767	39.8432	21.5345	442	13.3655	11.9668	567	27.8342	15.8299
ENSMUSG00000045052	Prlhr	19[-]60466733-60468304	0	0	0	0	0	0	0	0	0	0	0	0	0	0	0	0	0	0	0	0	0	0	0	0	0	0	0
ENSMUSG00000045053	Kcng3	17[-]83585957-83631895	14	0.176982	0.096562	19	0.123781	0.069101	6	0.081358	0.046727	0	0	0	12	0.147153	0.084825	0	0	0	0	0	0	4	0.031695	0.028378	19	0.235989	0.134212
ENSMUSG00000030888	Rrp8	7[-]105731730-105737385	352	6.76698	3.69207	312	4.44875	2.48354	274	4.4443	2.55251	335	6.05724	3.76241	303	5.24435	3.02305	167	2.96456	1.69471	323	7.16562	3.87289	186	2.03686	1.82371	732	11.0191	6.26679
ENSMUSG00000082964	Rpl13-ps5	X[+]94789717-94790346	2	0.137867	0.07522	2	0.049906	0.027861	2	0.144465	0.082971	0	0	0	2	0.13847	0.07982	0	0	0	0	0	0	0	0	0	2	0.136989	0.077909
ENSMUSG00000030880	Polr3e	7[+]120917744-120947432	1414	17.3738	9.47918	2910	19.2346	10.7378	1411	15.47	8.88495	589	5.60556	3.48185	1502	20.3212	11.7139	865	9.46348	5.40986	979	10.7722	5.82216	436	2.76852	2.4788	827	9.32287	5.3021
ENSMUSG00000098071	Gm44525	6[-]130786622-130799987	0	0	0	0	0	0	0	0	0	0	0	0	0	0	0	0	0	0	0	0	0	0	0	0	0	0	0
ENSMUSG00000064682	Gm25813	8[-]52336915-52337105	0	0	0	0	0	0	0	0	0	0	0	0	0	0	0	0	0	0	0	0	0	0	0	0	1	0.045185	0.025698
ENSMUSG00000046180	4930550L24Rik	X[+]58909360-58920304	0	0	0	0	0	0	0	0	0	0	0	0	0	0	0	0	0	0	0	0	0	0	0	0	0	0	0
ENSMUSG00000087296	Gm12130	11[-]38493330-38520013	0	0	0	0	0	0	0	0	0	0	0	0	0	0	0	0	0	0	0	0	0	0	0	0	0	0	0
ENSMUSG00000087294	Gm13556	2[+]38285307-38287291	0	0	0	2	0.024012	0.013405	0	0	0	0	0	0	0	0	0	0	0	0	2	0.06452	0.034872	0	0	0	0	0	0
ENSMUSG00000087295	Gm11193	11[-]78292848-78293956	0	0	0	0	0	0	0	0	0	0	0	0	0	0	0	0	0	0	0	0	0	0	0	0	0	0	0
ENSMUSG00000087292	Gm13832	5[+]115359078-115422863	0	0	0	0	0	0	0	0	0	0	0	0	0	0	0	2	0.137256	0.078463	0	0	0	0	0	0	0	0	0
ENSMUSG00000087293	Gm14341	2[+]180954464-180966812	0	0	0	0	0	0	0	0	0	0	0	0	0	0	0	0	0	0	0	0	0	0	0	0	0	0	0
ENSMUSG00000087290	Gm15866	5[-]43549928-43601731	0	0	0	0	0	0	0	0	0	2	0.086797	0.053913	0	0	0	0	0	0	7	0.329359	0.178013	0	0	0	8	0.354466	0.201592
ENSMUSG00000087291	Gm11946	11[+]3530157-3536856	10	0.103457	0.056446	33	0.24175	0.134958	17	0.187951	0.107947	20	0.20129	0.12503	20	0.314964	0.181557	39	0.470047	0.268706	7	0.120374	0.06506	2	0.008054	0.007211	17	0.352667	0.200569
ENSMUSG00000033985	Tesk2	4[+]116720948-116805956	315	4.64491	2.53427	403	3.03584	1.69477	70	1.11685	0.641441	160	2.08604	1.29573	137	2.12996	1.22779	62	0.966918	0.552746	200	3.04243	1.64438	151	1.33933	1.19917	292	4.35255	2.47538
ENSMUSG00000033987	Dnah17	11[-]118021723-118130634	120	0.350345	0.191149	287	0.427405	0.238601	141	0.426693	0.245064	17	0.042883	0.026636	225	0.667548	0.3848	39	0.119631	0.068388	52	0.158908	0.085887	43	0.075001	0.067152	114	0.327558	0.186289
ENSMUSG00000033981	Gria2	3[-]80681450-80802835	3	0.023383	0.012758	0	0	0	0	0	0	0	0	0	0	0	0	6	0.077629	0.044377	0	0	0	0	0	0	1	0.001073	0.00061
ENSMUSG00000033983	Coil	11[+]88970252-88991613	231	4.39786	2.39948	379	3.21284	1.79359	181	2.90499	1.66843	177	2.87752	1.78735	287	4.98258	2.87215	97	1.94901	1.11417	177	3.49953	1.89143	53	0.497121	0.445099	407	7.9014	4.49369
ENSMUSG00000087299	Gm12953	4[+]116551740-116552627	54	3.10521	1.69421	36	1.04901	0.585616	5	0.297924	0.171107	198	10.4882	6.5147	4	0.225847	0.130187	3	0.1448	0.082776	51	3.11007	1.68093	290	10.2847	9.20841	139	7.98934	4.5437
ENSMUSG00000088969	Gm22085	8[-]107009502-107009611	0	0	0	0	0	0	0	0	0	0	0	0	0	0	0	0	0	0	0	0	0	0	0	0	0	0	0
ENSMUSG00000030887	Pdzd9	7[-]120658731-120670343	2	0.028747	0.015684	9	0.082194	0.045885	0	0	0	22	0.384102	0.238582	0	0	0	0	0	0	16	0.323904	0.175064	5	0.057223	0.051234	36	0.69983	0.398008
ENSMUSG00000088964	Gm22087	10[-]44597240-44597327	0	0	0	0	0	0	0	0	0	0	0	0	0	0	0	0	0	0	0	0	0	0	0	0	1	0.011115	0.006321
ENSMUSG00000088966	Gm22088	12[+]51085687-51085803	0	0	0	0	0	0	0	0	0	0	0	0	0	0	0	0	0	0	0	0	0	0	0	0	0	0	0
ENSMUSG00000088961	Gm22089	1[-]93808570-93808671	0	0	0	0	0	0	0	0	0	0	0	0	0	0	0	0	0	0	0	0	0	0	0	0	0	0	0
ENSMUSG00000088960	Gm22090	X[-]105020268-105020378	0	0	0	0	0	0	0	0	0	0	0	0	0	0	0	0	0	0	0	0	0	0	0	0	0	0	0
ENSMUSG00000059218	Gm13084	4[-]143809245-143816093	0	0	0	0	0	0	0	0	0	0	0	0	0	0	0	0	0	0	0	0	0	0	0	0	0	0	0
ENSMUSG00000086527	Gm15856	6[-]121223692-121226153	7	0.249949	0.136372	23	0.429285	0.239651	4	0.152636	0.087664	0	0	0	5	0.171069	0.098611	0	0	0	13	0.503362	0.272058	29	0.664598	0.595049	10	0.348576	0.198242
ENSMUSG00000044098	Rsbn1	3[+]103914120-103966636	173	1.51285	0.825414	160	0.739217	0.412672	62	0.588067	0.337746	470	3.13531	1.94748	57	0.37317	0.21511	11	0.078019	0.0446	178	1.43001	0.772895	310	1.49833	1.34153	1112	9.31353	5.2968
ENSMUSG00000086525	Gm15281	X[+]33625925-33626275	0	0	0	0	0	0	0	0	0	0	0	0	0	0	0	0	0	0	0	0	0	0	0	0	0	0	0
ENSMUSG00000086524	Pabpc1l2a-ps	X[-]103066668-103067180	2	0.145448	0.079356	6	0.233301	0.130242	5	0.399772	0.229602	2	0.139128	0.086418	4	0.317045	0.182757	8	0.707833	0.404638	5	0.423181	0.228722	1	0.051837	0.046412	0	0	0
ENSMUSG00000086523	Gm13499	2[-]51363572-51365499	0	0	0	0	0	0	0	0	0	0	0	0	0	0	0	0	0	0	0	0	0	0	0	0	0	0	0
ENSMUSG00000086522	Gm4473	10[+]120899157-120901888	0	0	0	0	0	0	7	0.449756	0.258309	0	0	0	3	0.190393	0.10975	0	0	0	0	0	0	0	0	0	0	0	0
ENSMUSG00000086521	Olfr1343-ps1	4[-]118672609-118673522	0	0	0	0	0	0	0	0	0	0	0	0	0	0	0	0	0	0	0	0	0	0	0	0	0	0	0
ENSMUSG00000106924	Gm42857	5[-]39002693-39003031	0	0	0	0	0	0	0	0	0	0	0	0	0	0	0	0	0	0	0	0	0	0	0	0	1	0.124745	0.070945
ENSMUSG00000044092	C130050O18Rik	5[+]139405280-139415623	139	3.68641	2.01131	282	3.63939	2.03171	155	4.13589	2.37538	29	0.672992	0.418024	191	4.854	2.79803	75	2.10066	1.20086	57	1.53595	0.830155	33	0.424742	0.380294	40	0.746447	0.42452
ENSMUSG00000086529	Acss2os	2[-]155547040-155556930	5	0.307831	0.167953	0	0	0	0	0	0	3	0.128473	0.0798	0	0	0	0	0	0	2	0.127883	0.069118	0	0	0	12	0.820163	0.466443
ENSMUSG00000086528	Gm15731	5[-]8037294-8052707	0	0	0	0	0	0	0	0	0	0	0	0	0	0	0	0	0	0	0	0	0	0	0	0	0	0	0
ENSMUSG00000102520	Gm36941	Y[-]17833041-17835401	0	0	0	0	0	0	0	0	0	0	0	0	0	0	0	0	0	0	0	0	0	0	0	0	0	0	0
ENSMUSG00000075284	Wipf1	2[-]73429610-73529734	2353	29.257	15.9627	3102	17.1772	9.58925	1638	34.6152	19.8806	1333	12.4026	7.70378	2807	57.1079	32.9192	585	5.66862	3.24051	1067	13.1307	7.09688	1471	8.86138	7.93406	4976	54.6039	31.0543
ENSMUSG00000075286	Gm1968	16[-]29958493-29962307	0	0	0	0	0	0	0	0	0	0	0	0	0	0	0	0	0	0	0	0	0	0	0	0	0	0	0
ENSMUSG00000075288	Gm6913	14[+]60141063-60141410	1	0.024219	0.013214	1	0.007245	0.004045	1	0.016564	0.009513	1	0.004956	0.003078	1	0.004815	0.002776	0	0	0	0	0	0	1	0.003821	0.003421	1	0.008503	0.004836
ENSMUSG00000075289	Carns1	19[-]4164324-4175479	994	10.9753	5.98815	1812	10.184	5.68528	913	10.487	6.02303	204	2.049	1.27272	1095	12.2668	7.07106	355	4.0994	2.34345	395	4.55423	2.46148	1047	7.03018	6.29449	1208	13.1626	7.48581
ENSMUSG00000090660	Gm17030	14[-]19675339-19677660	0	0	0	0	0	0	0	0	0	0	0	0	0	0	0	0	0	0	0	0	0	0	0	0	0	0	0
ENSMUSG00000083685	Gm12412	4[-]45776882-45777209	0	0	0	0	0	0	0	0	0	0	0	0	0	0	0	0	0	0	0	0	0	0	0	0	0	0	0
ENSMUSG00000111143	AC164612.1	9[-]122640169-122647830	0	0	0	0	0	0	0	0	0	0	0	0	0	0	0	0	0	0	0	0	0	0	0	0	0	0	0
ENSMUSG00000024941	Scyl1	19[-]5758427-5771401	5025	83.8508	45.7491	14880	126.34	70.5302	7795	135.38	77.7531	2803	42.5637	26.4381	6341	107.345	61.8777	8324	145.348	83.0891	3981	69.4429	37.5326	1828	18.5452	16.6045	2682	44.1699	25.1203
ENSMUSG00000024940	Ltbp3	19[+]5740904-5758532	9862	83.5252	45.5715	23184	99.9097	55.7752	16362	144.238	82.8404	8484	65.4087	40.6282	10113	86.8985	50.0916	28997	257.001	146.917	17455	154.543	83.5277	2830	14.5766	13.0512	6124	51.1893	29.1124
ENSMUSG00000024943	Smc5	19[-]23206441-23273897	175	1.33712	0.729536	80	0.311703	0.17401	14	0.105838	0.060786	648	4.51312	2.8033	23	0.177481	0.102307	12	0.093277	0.053323	347	2.77178	1.4981	440	2.04735	1.8331	1653	12.4975	7.10759
ENSMUSG00000024942	Capn1	19[-]5988546-6015825	4147	59.0866	32.2377	9510	69.2768	38.6742	4907	73.0423	41.9506	1127	14.5785	9.05531	3513	50.9732	29.3829	4634	69.4468	39.6998	2539	37.9057	20.4874	2087	18.135	16.2372	2292	32.2853	18.3613
ENSMUSG00000024944	Arl2	19[-]6134374-6141406	2792	90.4232	49.335	8865	155.573	86.8495	4961	187.05	107.429	1863	60.2107	37.3995	3990	145.875	84.0878	6163	237.078	135.527	2820	101.641	54.9353	1678	37.7152	33.7684	1346	44.0814	25.07
ENSMUSG00000024947	Men1	19[+]6334979-6340891	1469	26.11	14.2456	2339	32.7469	18.2811	2156	51.5638	29.6148	702	12.401	7.70282	2188	52.0347	29.9948	1962	49.9051	28.5286	1286	28.7312	15.5287	660	5.91436	5.29544	823	17.004	9.6705
ENSMUSG00000108484	Gm18537	6[-]83548859-83550381	16	0.703905	0.384051	26	0.563236	0.31443	4	0.170094	0.09769	81	2.13057	1.32339	20	0.865023	0.498632	5	0.195067	0.111511	98	3.20881	1.73431	1	0.00708	0.00634	18	0.746102	0.424323
ENSMUSG00000024949	Sf1	19[+]6363690-6378030	5333	143.031	78.038	9423	122.058	68.1394	4170	174.56	100.255	1595	40.903	25.4066	5453	170.514	98.2908	4318	178.701	102.155	3553	104.649	56.561	1332	16.2396	14.5402	3767	112.454	63.9549
ENSMUSG00000024948	Map4k2	19[+]6341135-6355615	4363	87.0779	47.5098	8733	84.2569	47.0369	4547	93.6418	53.7815	635	12.2148	7.58711	7028	131.583	75.8494	1512	30.0547	17.181	1191	25.3028	13.6757	1573	16.3289	14.6201	6557	101.997	58.0077
ENSMUSG00000083684	Gm14034	2[-]54356341-54356891	0	0	0	0	0	0	0	0	0	0	0	0	0	0	0	0	0	0	0	0	0	0	0	0	0	0	0
ENSMUSG00000107948	AA545190	6[-]10971560-10979638	0	0	0	0	0	0	0	0	0	0	0	0	0	0	0	0	0	0	0	0	0	0	0	0	0	0	0
ENSMUSG00000079614	Seh1l	18[+]67774876-67795461	1205	15.0147	8.19204	1552	9.83957	5.493	523	6.78325	3.89584	2069	23.4689	14.5775	570	7.20735	4.15459	264	3.4368	1.96467	1478	19.2611	10.4103	877	6.64841	5.95267	2764	34.0048	19.3392
ENSMUSG00000021933	Gucy1b2	14[-]62392676-62456289	0	0	0	4	0.032057	0.017896	0	0	0	0	0	0	0	0	0	0	0	0	0	0	0	3	0.028562	0.025573	0	0	0
ENSMUSG00000059534	Uqcr10	11[-]4701973-4704342	15979	1602.14	874.13	56347	2884.58	1610.33	40994	4290.89	2464.4	15514	1412.87	877.593	14860	1514.28	872.891	22539	2372.74	1356.39	11870	1245.62	673.233	8111	492.058	440.566	4998	491.575	279.569
ENSMUSG00000108480	Gm36633	7[-]71947520-71962018	0	0	0	0	0	0	0	0	0	0	0	0	0	0	0	0	0	0	0	0	0	0	0	0	0	0	0
ENSMUSG00000087432	Gm15123	10[+]80371898-80372432	0	0	0	0	0	0	0	0	0	0	0	0	0	0	0	0	0	0	0	0	0	0	0	0	0	0	0
ENSMUSG00000087433	Gm14167	2[-]151540731-151542348	19	1.8812	1.02639	24	1.21782	0.679856	8	0.79873	0.458737	25	2.29785	1.42729	3	0.303797	0.17512	2	0.162732	0.093027	15	1.50023	0.810848	16	0.962975	0.862202	9	0.888419	0.505262
ENSMUSG00000087430	Gm13405	2[-]31209470-31211347	2	0.101751	0.055515	3	0.07608	0.042472	0	0	0	0	0	0	0	0	0	0	0	0	0	0	0	0	0	0	0	0	0
ENSMUSG00000051726	Kcnf1	12[-]17172100-17176888	5	0.044368	0.024207	0	0	0	0	0	0	0	0	0	0	0	0	2	0.019107	0.010923	2	0.016288	0.008803	0	0	0	2	0.018021	0.010249
ENSMUSG00000051721	Wdcp	12[+]4843303-4860043	276	5.46231	2.98024	346	4.31661	2.40977	141	2.72986	1.56785	153	3.653	2.26904	285	3.71789	2.14314	146	2.69892	1.54286	306	4.39201	2.3738	119	1.9612	1.75596	317	5.18232	2.94729
ENSMUSG00000087437	Gm13112	4[-]154864506-154872003	0	0	0	0	0	0	0	0	0	0	0	0	0	0	0	0	0	0	0	0	0	0	0	0	0	0	0
ENSMUSG00000087434	Rab11fip4os1	11[-]79607079-79623163	0	0	0	0	0	0	0	0	0	0	0	0	0	0	0	0	0	0	0	0	0	2	0.024319	0.021774	0	0	0
ENSMUSG00000087435	Gm16323	2[+]30413716-30415338	61	4.78981	2.61332	100	4.01464	2.2412	61	4.92906	2.83092	37	2.64858	1.64515	58	4.63878	2.67397	59	4.87235	2.78532	32	2.60029	1.40541	0	0	0	21	1.59131	0.90501
ENSMUSG00000043843	Tmem145	7[+]25306106-25316195	4	0.151673	0.082753	0	0	0	2	0.046046	0.026446	0	0	0	2	0.076943	0.044353	0	0	0	4	0.107691	0.058205	0	0	0	0	0	0
ENSMUSG00000098131	Gm26989	5[+]137002002-137005547	0	0	0	0	0	0	0	0	0	0	0	0	0	0	0	0	0	0	0	0	0	0	0	0	0	0	0
ENSMUSG00000024146	Cript	17[+]87025550-87035810	354	13.1404	7.16945	409	7.74664	4.32461	79	3.11647	1.78989	2341	79.9184	49.6408	115	4.35379	2.50969	53	2.05595	1.1753	923	35.9099	19.4087	1222	27.646	24.7529	1925	71.7621	40.8126
ENSMUSG00000051729	Gm5087	14[-]13157388-13284638	0	0	0	0	0	0	0	0	0	0	0	0	0	0	0	0	0	0	0	0	0	0	0	0	0	0	0
ENSMUSG00000051728	4930563D23Rik	16[-]92318763-92321408	0	0	0	0	0	0	0	0	0	0	0	0	0	0	0	0	0	0	0	0	0	0	0	0	0	0	0
ENSMUSG00000080808	Gm12608	4[-]89442217-89444644	0	0	0	0	0	0	0	0	0	0	0	0	0	0	0	0	0	0	0	0	0	0	0	0	0	0	0
ENSMUSG00000080809	Olfr1273-ps	2[-]90292234-90298714	0	0	0	0	0	0	0	0	0	0	0	0	0	0	0	0	0	0	0	0	0	0	0	0	0	0	0
ENSMUSG00000080802	Gm13804	2[+]98291403-98291574	0	0	0	0	0	0	0	0	0	0	0	0	0	0	0	0	0	0	0	0	0	0	0	0	0	0	0
ENSMUSG00000080803	Gm12683	4[-]99520052-99520466	0	0	0	0	0	0	0	0	0	0	0	0	0	0	0	0	0	0	0	0	0	0	0	0	0	0	0
ENSMUSG00000080800	Gm11582	1[-]60948230-60948465	0	0	0	0	0	0	0	0	0	0	0	0	0	0	0	0	0	0	0	0	0	0	0	0	0	0	0
ENSMUSG00000080801	Gm13310	2[-]12082612-12083992	0	0	0	0	0	0	0	0	0	2	0.035005	0.021743	0	0	0	0	0	0	0	0	0	1	0.00353	0.003161	1	0.018436	0.010485
ENSMUSG00000080806	Gm13005	4[-]137219760-137220399	0	0	0	0	0	0	0	0	0	0	0	0	0	0	0	0	0	0	0	0	0	0	0	0	0	0	0
ENSMUSG00000080807	Gm13117	4[-]154043733-154044423	0	0	0	0	0	0	0	0	0	0	0	0	0	0	0	0	0	0	0	0	0	0	0	0	0	0	0
ENSMUSG00000080805	Gm11219	4[+]65011230-65011587	0	0	0	0	0	0	0	0	0	0	0	0	0	0	0	0	0	0	0	0	0	0	0	0	0	0	0
ENSMUSG00000005615	Pcyt1a	16[+]32430921-32475070	1963	20.7823	11.3389	890	5.16144	2.8814	204	3.88416	2.2308	2104	20.0123	12.4305	533	7.34513	4.23401	199	2.41177	1.3787	1950	18.3845	9.9365	682	3.92512	3.51437	1842	16.3549	9.30137
ENSMUSG00000005610	Eif4g2	7[-]111067750-111083030	9287	92.0727	50.235	5998	28.1547	15.7175	948	7.09521	4.07501	20859	140.259	87.1212	1206	18.3821	10.5962	518	5.1294	2.93226	10590	75.2164	40.6531	10486	40.2831	36.0676	27156	314.115	178.644
ENSMUSG00000005611	Mrvi1	7[-]110868266-110982461	237	1.6718	0.912138	370	1.39781	0.780334	72	1.08932	0.625633	238	1.53238	0.95183	229	1.63961	0.945133	43	0.43316	0.247619	470	3.46949	1.87519	188	0.807245	0.722769	481	3.41604	1.94277
ENSMUSG00000081378	Rps13-ps4	8[-]119602170-119602625	181	17.3117	9.44526	38	1.81614	1.01387	2	0.145302	0.083451	67	5.78648	3.59424	29	2.77329	1.59863	12	1.14993	0.657363	111	11.1357	6.01863	198	11.5451	10.3369	256	24.273	13.8045
ENSMUSG00000040576	Wbscr28	5[-]134901593-134906733	0	0	0	0	0	0	0	0	0	0	0	0	0	0	0	0	0	0	0	0	0	0	0	0	0	0	0
ENSMUSG00000081971	Gm14115	2[-]147280603-147281084	0	0	0	0	0	0	0	0	0	0	0	0	0	0	0	0	0	0	0	0	0	0	0	0	1	0.082961	0.047182
ENSMUSG00000040570	Rundc3b	5[-]8490334-8622952	51	0.601397	0.328123	10	0.058	0.032379	5	0.058943	0.033853	32	0.338759	0.210418	16	0.18425	0.106209	7	0.081614	0.046655	30	0.36833	0.199076	11	0.079456	0.071141	91	1.37905	0.784295
ENSMUSG00000051098	Mblac2	13[+]81711417-81753275	177	1.98925	1.08534	63	0.35638	0.198951	70	0.815155	0.46817	399	4.09193	2.54168	34	0.38578	0.222379	26	0.304149	0.173869	360	4.2374	2.29024	155	1.05967	0.948782	623	6.92118	3.93621
ENSMUSG00000051095	Olfr986	9[+]40180920-40190134	0	0	0	0	0	0	0	0	0	0	0	0	0	0	0	0	0	0	0	0	0	0	0	0	0	0	0
ENSMUSG00000082523	Gm12667	4[+]91708638-91709969	0	0	0	0	0	0	0	0	0	0	0	0	0	0	0	0	0	0	0	0	0	0	0	0	0	0	0
ENSMUSG00000082520	Gm13349	2[-]18338579-18338989	0	0	0	0	0	0	0	0	0	0	0	0	0	0	0	0	0	0	0	0	0	0	0	0	0	0	0
ENSMUSG00000082527	Gm8200	5[+]103989370-103989591	0	0	0	2	0.120249	0.06713	0	0	0	0	0	0	2	0.33701	0.194266	1	0.042592	0.024348	0	0	0	0	0	0	0	0	0
ENSMUSG00000082526	Gm14067	2[-]138916619-138916932	0	0	0	0	0	0	0	0	0	0	0	0	0	0	0	0	0	0	0	0	0	0	0	0	0	0	0
ENSMUSG00000031429	Psmd10	X[-]140948429-140956728	668	20.53	11.2012	263	4.10613	2.29227	14	0.444246	0.255145	642	18.0131	11.1887	34	1.02922	0.59328	22	0.679024	0.388169	643	20.6619	11.1674	476	8.90644	7.97441	790	24.0149	13.6578
ENSMUSG00000081975	Gm12482	4[+]52821488-52822117	1	0.036163	0.019731	1	0.004002	0.002234	1	0.022874	0.013137	3	0.154984	0.096267	2	0.083708	0.048253	1	0.012911	0.00738	1	0.008705	0.004705	1	0.004596	0.004115	3	0.143154	0.081415
ENSMUSG00000082529	Gm11199	11[-]79451941-79452447	0	0	0	0	0	0	0	0	0	0	0	0	0	0	0	0	0	0	0	0	0	0	0	0	0	0	0
ENSMUSG00000082528	Gm15182	1[+]75624654-75626329	0	0	0	0	0	0	0	0	0	0	0	0	0	0	0	0	0	0	0	0	0	0	0	0	0	0	0
ENSMUSG00000046934	Csl	10[-]99757706-99759658	3	0.062233	0.033954	1	0.005126	0.002861	1	0.00435	0.002498	3	0.055089	0.034218	0	0	0	1	0.009683	0.005535	1	0.00546	0.002951	0	0	0	1	0.019296	0.010974
ENSMUSG00000083680	Gm9119	X[+]102777738-102779484	0	0	0	0	0	0	0	0	0	0	0	0	0	0	0	0	0	0	0	0	0	0	0	0	0	0	0
ENSMUSG00000108738	Gm44777	7[+]116334255-116338633	124	1.33417	0.727927	20	0.105411	0.058846	27	0.296639	0.170369	28	0.269778	0.167571	11	0.113631	0.065501	6	0.058714	0.033565	167	1.87567	1.01376	4	0.026251	0.023504	138	1.45969	0.830155
ENSMUSG00000049098	Olfr147	9[+]38401698-38407997	0	0	0	0	0	0	0	0	0	0	0	0	0	0	0	0	0	0	0	0	0	0	0	0	0	0	0
ENSMUSG00000026548	Slamf9	1[+]172475358-172478575	543	18.1043	9.87772	442	7.49892	4.18632	26	0.89789	0.515688	192	5.81614	3.61266	78	2.63938	1.52144	45	1.54504	0.883236	486	16.9364	9.15383	276	5.60066	5.01457	325	10.7006	6.08566
ENSMUSG00000100101	Gm29591	6[+]17347733-17348340	0	0	0	0	0	0	0	0	0	0	0	0	0	0	0	0	0	0	0	0	0	0	0	0	0	0	0
ENSMUSG00000026542	Apcs	1[-]172893961-172895041	0	0	0	0	0	0	0	0	0	0	0	0	0	0	0	0	0	0	0	0	0	265	7.24612	6.48783	0	0	0
ENSMUSG00000026547	Tagln2	1[+]172500047-172507380	6715	187.625	102.368	9467	135.174	75.4617	4529	136.04	78.132	4458	114.714	71.2539	7508	215.212	124.056	5085	149.908	85.6962	5532	161.457	87.2648	3064	52.462	46.9719	5210	146.021	83.0453
ENSMUSG00000026546	Cfap45	1[+]172520801-172545870	56	1.09117	0.595343	76	1.07082	0.597791	21	0.510886	0.293419	63	1.10692	0.687559	53	1.29393	0.745872	35	0.742059	0.424203	35	0.613585	0.331632	46	1.15189	1.03135	31	1.26175	0.717585
ENSMUSG00000026544	Dusp23	1[-]172630764-172632962	971	30.1436	16.4464	2668	42.1437	23.527	1111	35.9063	20.6222	640	18.0858	11.2339	1022	32.1683	18.543	1798	58.3936	33.3811	1300	42.1845	22.8	707	13.3378	11.942	523	16.018	9.10974
ENSMUSG00000059395	Nkapl	13[-]21467047-21468509	20	0.580736	0.316851	12	0.179428	0.100167	10	0.310842	0.178527	40	1.07762	0.669358	6	0.167768	0.096708	6	0.187011	0.106906	38	1.16107	0.627539	22	0.382435	0.342414	29	0.848877	0.482773
ENSMUSG00000059397	Olfr54	11[+]51014236-51031578	0	0	0	0	0	0	0	0	0	0	0	0	1	0.000859	0.000495	0	0	0	1	0.000241	0.00013	0	0	0	1	0.000556	0.000316
ENSMUSG00000080558	Gm22091	2[+]10508453-10508579	0	0	0	0	0	0	0	0	0	0	0	0	0	0	0	0	0	0	0	0	0	0	0	0	0	0	0
ENSMUSG00000100104	Gm5644	X[-]145601837-145602301	16	1.50245	0.819739	53	2.49758	1.39429	0	0	0	14	1.18483	0.735952	12	1.07698	0.620813	3	0.204326	0.116804	18	1.67514	0.905384	9	0.49925	0.447005	14	1.28434	0.730432
ENSMUSG00000100105	Gm29330	Y[-]9267565-9268263	0	0	0	0	0	0	0	0	0	0	0	0	0	0	0	0	0	0	0	0	0	0	0	0	0	0	0
ENSMUSG00000107334	Gm7538	5[-]119194484-119200018	0	0	0	0	0	0	0	0	0	0	0	0	0	0	0	0	0	0	0	0	0	2	0.024121	0.021597	0	0	0
ENSMUSG00000031424	Kir3dl1	X[+]136517999-136534309	0	0	0	0	0	0	0	0	0	0	0	0	0	0	0	0	0	0	0	0	0	0	0	0	0	0	0
ENSMUSG00000100107	Gm28567	Y[+]43371322-43372014	0	0	0	0	0	0	0	0	0	0	0	0	0	0	0	0	0	0	0	0	0	0	0	0	0	0	0
ENSMUSG00000090778	Gm3235	8[-]91621448-91629729	26	1.58214	0.863219	34	1.06049	0.592027	2	0.097986	0.056276	10	0.520398	0.323242	12	0.710238	0.409409	9	0.535295	0.306005	13	0.829829	0.448508	84	3.22328	2.88597	22	1.35757	0.772077
ENSMUSG00000083682	Pcna-ps1	X[+]99796471-99797663	0	0	0	0	0	0	0	0	0	0	0	0	0	0	0	0	0	0	0	0	0	0	0	0	0	0	0
ENSMUSG00000054083	Capn12	7[+]28881422-28893563	56	0.820009	0.447398	171	1.39963	0.781352	66	1.05314	0.604852	44	0.619825	0.385	155	2.43161	1.40167	170	2.76143	1.57859	157	2.66417	1.43994	48	0.482257	0.43179	113	1.78608	1.01578
ENSMUSG00000112913	AC117703.1	10[-]65875605-65908250	0	0	0	0	0	0	0	0	0	0	0	0	0	0	0	0	0	0	0	0	0	0	0	0	0	0	0
ENSMUSG00000112914	AC118230.1	10[-]32638831-32639486	0	0	0	0	0	0	0	0	0	0	0	0	0	0	0	0	0	0	0	0	0	0	0	0	0	0	0
ENSMUSG00000112915	CT025606.2	12[-]46269750-46273884	0	0	0	0	0	0	0	0	0	0	0	0	0	0	0	0	0	0	0	0	0	0	0	0	0	0	0
ENSMUSG00000095809	Olfr1290	2[-]111487528-111493829	0	0	0	0	0	0	0	0	0	0	0	0	0	0	0	0	0	0	0	0	0	0	0	0	0	0	0
ENSMUSG00000101397	Mug-ps1	6[+]122176015-122248563	0	0	0	0	0	0	0	0	0	0	0	0	0	0	0	0	0	0	0	0	0	83	0.642111	0.574916	0	0	0
ENSMUSG00000003617	Cp	3[+]19957054-20009145	2459	39.575	21.5922	523	5.94653	3.31969	37	0.418622	0.240428	3827	52.377	32.5336	132	2.06824	1.19221	88	1.37498	0.786021	4693	72.9917	39.4507	2277	15.6789	14.0381	5362	78.3372	44.552
ENSMUSG00000095802	Gm7415	X[+]29128146-29149186	0	0	0	0	0	0	0	0	0	0	0	0	0	0	0	0	0	0	0	0	0	0	0	0	0	0	0
ENSMUSG00000095804	Olfr824	10[-]130123470-130130000	0	0	0	0	0	0	0	0	0	0	0	0	0	0	0	0	0	0	0	0	0	0	0	0	0	0	0
ENSMUSG00000095805	Gm22092	4[-]116922384-116922490	0	0	0	0	0	0	0	0	0	0	0	0	0	0	0	0	0	0	0	0	0	0	0	0	0	0	0
ENSMUSG00000095806	Gm5728	7[-]20374493-20375410	0	0	0	0	0	0	0	0	0	0	0	0	0	0	0	0	0	0	0	0	0	0	0	0	0	0	0
ENSMUSG00000095807	Gm21405	Y[+]58573017-58599050	0	0	0	0	0	0	0	0	0	0	0	0	0	0	0	0	0	0	0	0	0	0	0	0	0	0	0
ENSMUSG00000007107	Atp1a4	1[-]172223513-172258414	0	0	0	0	0	0	0	0	0	5	0.057108	0.035472	0	0	0	0	0	0	15	0.189668	0.102512	8	0.061256	0.054846	8	0.097496	0.055448
ENSMUSG00000098328	Gm27271	13[+]56704030-56704199	0	0	0	0	0	0	0	0	0	0	0	0	0	0	0	0	0	0	0	0	0	0	0	0	0	0	0
ENSMUSG00000098329	Mir6966	17[+]25780808-25780879	1	0.052119	0.028436	1	0.06724	0.037537	1	0.092699	0.05324	1	0.113777	0.070672	1	0.195912	0.112931	1	0.236847	0.135395	1	0.092395	0.049938	0	0	0	1	0.145337	0.082656
ENSMUSG00000098326	Dlx6os1	6[-]6871488-6871633	0	0	0	0	0	0	0	0	0	0	0	0	0	0	0	0	0	0	0	0	0	0	0	0	0	0	0
ENSMUSG00000098327	Mir7087	9[-]45939521-45939590	8	4.79805	2.61782	10	2.97779	1.66237	4	1.98712	1.14127	1	0.384722	0.238967	6	3.23739	1.86616	2	1.08861	0.62231	4	2.42447	1.31038	1	0.002533	0.002268	9	5.09053	2.89509
ENSMUSG00000098325	Mir7048	7[-]25217668-25217725	2	0.989972	0.54013	1	0.367358	0.20508	2	0.897055	0.515208	1	0.53065	0.32961	1	0.729094	0.420278	1	0.383896	0.219457	1	0.39925	0.215787	0	0	0	2	0.944874	0.537369
ENSMUSG00000098322	5830468F06Rik	8[-]15015092-15018907	105	4.13699	2.25715	135	2.71748	1.51705	47	1.91809	1.10162	0	0	0	126	5.04593	2.90867	0	0	0	0	0	0	50	1.19023	1.06568	73	2.83274	1.61104
ENSMUSG00000098323	Gm27275	17[+]85616702-85616973	0	0	0	0	0	0	0	0	0	0	0	0	0	0	0	0	0	0	0	0	0	0	0	0	0	0	0
ENSMUSG00000098320	Vis1	2[+]45280724-45280924	0	0	0	1	0.032465	0.018124	1	0.06792	0.039009	0	0	0	1	0.04855	0.027986	0	0	0	4	0.700333	0.378517	0	0	0	1	0.117361	0.066746
ENSMUSG00000081847	Gm12142	11[+]41591122-41592034	0	0	0	0	0	0	0	0	0	0	0	0	0	0	0	0	0	0	0	0	0	0	0	0	0	0	0
ENSMUSG00000089607	Gm22500	16[+]38927209-38927307	0	0	0	0	0	0	0	0	0	0	0	0	0	0	0	0	0	0	0	0	0	0	0	0	0	0	0
ENSMUSG00000089606	Gm22501	2[-]104228112-104228238	0	0	0	0	0	0	0	0	0	0	0	0	0	0	0	0	0	0	0	0	0	0	0	0	0	0	0
ENSMUSG00000084277	Gm11702	11[-]115657491-115657559	17	10.5476	5.75479	38	12.3342	6.88563	13	8.14062	4.67543	5	2.34371	1.45578	38	24.5573	14.1558	43	28.3662	16.2158	16	10.3462	5.59195	5	1.80494	1.61606	9	5.26993	2.99712
ENSMUSG00000084276	Gm8317	14[-]45858076-45858546	0	0	0	1	0.001071	0.000598	1	0.004401	0.002528	1	0.076239	0.047355	0	0	0	0	0	0	0	0	0	1	0.001966	0.00176	2	0.126501	0.071944
ENSMUSG00000084271	Gm14846	X[+]74278654-74278869	0	0	0	0	0	0	0	0	0	0	0	0	0	0	0	0	0	0	1	0.110027	0.059468	0	0	0	3	0.548719	0.312068
ENSMUSG00000084270	Gm15177	X[+]158302921-158303497	0	0	0	0	0	0	0	0	0	0	0	0	0	0	0	0	0	0	0	0	0	0	0	0	0	0	0
ENSMUSG00000089601	Gm22094	1[-]118638288-118638404	0	0	0	0	0	0	0	0	0	0	0	0	0	0	0	0	0	0	0	0	0	0	0	0	0	0	0
ENSMUSG00000084272	Gm13224	4[+]145404306-145404399	0	0	0	0	0	0	0	0	0	0	0	0	0	0	0	0	0	0	0	0	0	0	0	0	0	0	0
ENSMUSG00000107943	Gm18538	6[+]48956358-48956841	0	0	0	0	0	0	0	0	0	0	0	0	0	0	0	0	0	0	0	0	0	0	0	0	0	0	0
ENSMUSG00000084279	Gm13232	4[-]145729581-145730212	5	0.339453	0.185206	1	0.011088	0.00619	1	0.023201	0.013325	3	0.160395	0.099629	1	0.004398	0.002535	0	0	0	6	0.396327	0.214208	11	0.46084	0.412614	10	0.662764	0.376927
ENSMUSG00000046402	Rbp1	9[+]98422961-98446575	658	10.8545	5.92223	1534	12.8824	7.19169	457	7.84994	4.50848	163	2.4443	1.51826	704	11.7849	6.79325	569	9.8296	5.61916	490	8.45217	4.56825	532	5.3413	4.78234	313	5.09647	2.89847
ENSMUSG00000089609	Gm22095	2[+]52283077-52283226	0	0	0	0	0	0	0	0	0	0	0	0	0	0	0	0	0	0	0	0	0	0	0	0	0	0	0
ENSMUSG00000003824	Syce2	8[+]84872111-84888221	55	2.21208	1.20691	79	1.67156	0.933158	59	2.59107	1.48814	62	2.56914	1.59581	95	3.91177	2.25489	69	3.17093	1.81269	92	4.50153	2.433	102	2.77519	2.48477	109	5.24433	2.98256
ENSMUSG00000033237	Arid2	15[+]96287518-96404992	1172	6.60662	3.60458	1575	4.68337	2.61452	557	3.56136	2.04541	1119	5.62869	3.49623	818	5.51726	3.18036	278	2.06358	1.17966	1044	5.80738	3.13878	742	2.32188	2.0789	2435	14.611	8.30959
ENSMUSG00000110809	AC161256.1	9[-]78767107-78767532	0	0	0	0	0	0	0	0	0	0	0	0	0	0	0	0	0	0	0	0	0	0	0	0	0	0	0
ENSMUSG00000064308	2410137M14Rik	17[-]36977701-36981237	0	0	0	0	0	0	0	0	0	0	0	0	0	0	0	0	0	0	0	0	0	0	0	0	0	0	0
ENSMUSG00000002059	Rab34	11[+]78188430-78192193	2224	96.5193	52.6611	5393	121.864	68.0313	2417	138.423	79.5011	1967	86.1261	53.4967	1812	94.6046	54.5337	2646	178.604	102.1	3386	143.816	77.7297	1203	27.2035	24.3567	2037	80.3116	45.6748
ENSMUSG00000002058	Unc119	11[+]78343482-78349164	1973	73.1136	39.8909	3590	68.5073	38.2446	1888	70.5969	40.5461	1811	57.4049	35.6567	1185	43.1555	24.8765	3596	145.401	83.1195	2033	77.1947	41.7224	1082	24.1095	21.5865	1001	36.1301	20.5479
ENSMUSG00000002057	Foxn1	11[-]78357577-78386558	0	0	0	0	0	0	0	0	0	0	0	0	0	0	0	0	0	0	0	0	0	0	0	0	0	0	0
ENSMUSG00000107942	Gm44411	6[+]14006007-14006355	0	0	0	5	0.275366	0.153725	4	0.471148	0.270595	0	0	0	1	0.126251	0.072776	0	0	0	1	0.064605	0.034918	0	0	0	0	0	0
ENSMUSG00000002055	Spag5	11[+]78301529-78322457	238	4.03337	2.20061	141	1.20251	0.671309	72	1.46333	0.840436	117	1.53899	0.955934	141	2.09491	1.20758	17	0.508268	0.290555	104	2.75741	1.49033	94	0.778221	0.696782	126	3.02948	1.72292
ENSMUSG00000002052	Supt6	11[-]78206746-78245987	5638	40.8751	22.3015	6594	22.7368	12.693	4944	34.8749	20.0298	1981	12.2297	7.5964	6261	43.2703	24.9427	6251	44.3298	25.3415	4487	31.7943	17.1842	708	2.91479	2.60976	3494	23.472	13.349
ENSMUSG00000096145	Vkorc1	7[-]127893063-127895617	1902	111.601	60.8895	1972	58.8816	32.871	1321	81.0796	46.5666	1300	69.4446	43.1351	1069	63.6304	36.679	1887	117.038	66.9059	1178	72.2195	39.0333	1077	38.4373	34.4149	1225	70.9059	40.3256
ENSMUSG00000088554	Gm22097	10[-]109089998-109090275	0	0	0	0	0	0	0	0	0	0	0	0	0	0	0	0	0	0	0	0	0	0	0	0	0	0	0
ENSMUSG00000088555	Gm22098	7[-]45875547-45875631	0	0	0	0	0	0	0	0	0	0	0	0	0	0	0	1	0.017942	0.010257	1	0.136215	0.073622	0	0	0	1	0.067689	0.038496
ENSMUSG00000083728	Gm13854	6[-]33375111-33377446	0	0	0	0	0	0	0	0	0	0	0	0	0	0	0	0	0	0	0	0	0	0	0	0	0	0	0
ENSMUSG00000110704	Gm45732	8[-]124025072-124048412	54	4.01078	2.18829	0	0	0	0	0	0	0	0	0	0	0	0	0	0	0	0	0	0	0	0	0	9	0.608015	0.345791
ENSMUSG00000088550	Gm22099	9[+]60419863-60419985	0	0	0	0	0	0	0	0	0	0	0	0	0	0	0	0	0	0	0	0	0	0	0	0	0	0	0
ENSMUSG00000088551	Gm22100	4[-]101103588-101103650	0	0	0	0	0	0	0	0	0	0	0	0	0	0	0	0	0	0	0	0	0	0	0	0	0	0	0
ENSMUSG00000088552	Mir1957a	4[+]119129779-119129844	0	0	0	0	0	0	0	0	0	1	0.53065	0.32961	0	0	0	0	0	0	0	0	0	0	0	0	0	0	0
ENSMUSG00000088553	Gm22101	10[-]111129107-111129209	0	0	0	0	0	0	0	0	0	0	0	0	0	0	0	0	0	0	0	0	0	0	0	0	0	0	0
ENSMUSG00000083722	Adgrd2-ps	2[+]38671158-38687651	0	0	0	0	0	0	0	0	0	0	0	0	0	0	0	0	0	0	0	0	0	0	0	0	0	0	0
ENSMUSG00000083723	Rpl23a-ps14	11[+]108716483-108716906	1	0.005133	0.0028	1	0.001788	0.000998	1	0.053425	0.030684	0	0	0	1	0.07885	0.045452	1	0.003277	0.001873	1	0.068308	0.036919	0	0	0	1	0.007192	0.00409
ENSMUSG00000083720	Gm12901	4[+]123258046-123258904	0	0	0	0	0	0	0	0	0	0	0	0	0	0	0	0	0	0	0	0	0	0	0	0	0	0	0
ENSMUSG00000096147	Gm25818	6[+]53433974-53434137	0	0	0	0	0	0	0	0	0	1	0.042064	0.026128	0	0	0	0	0	0	0	0	0	1	0.004594	0.004113	0	0	0
ENSMUSG00000046062	Ppp1r15b	1[+]133131143-133139783	1342	11.0884	6.04982	2928	12.5151	6.98665	996	8.68633	4.98884	4511	36.588	22.7264	1006	8.61787	4.96767	263	2.30428	1.31726	3382	31.1939	16.8597	1406	7.04612	6.30876	5126	42.0028	23.8878
ENSMUSG00000088559	Mir1981	1[-]184822407-184822488	12	6.14385	3.35209	14	3.61211	2.01648	1	0.105442	0.060559	1	0.166098	0.103171	7	3.3214	1.91458	2	0.900161	0.514584	3	1.22433	0.661731	5	1.39159	1.24597	1	0.444381	0.252728
ENSMUSG00000083725	Gm11865	4[+]16246269-16249514	0	0	0	0	0	0	0	0	0	0	0	0	0	0	0	0	0	0	0	0	0	0	0	0	0	0	0
ENSMUSG00000110700	Gm5357	8[+]116489186-116491109	0	0	0	0	0	0	0	0	0	0	0	0	0	0	0	0	0	0	0	0	0	0	0	0	0	0	0
ENSMUSG00000016356	Col20a1	2[+]180986535-181017540	94	0.982371	0.535983	221	1.18222	0.659982	139	1.51686	0.871182	57	0.545075	0.33857	232	2.47498	1.42667	186	2.03886	1.16553	164	1.7971	0.971303	92	0.588877	0.527252	156	1.68631	0.95904
ENSMUSG00000081388	Gm11801	4[+]6539561-6540306	0	0	0	0	0	0	0	0	0	0	0	0	0	0	0	0	0	0	0	0	0	0	0	0	0	0	0
ENSMUSG00000081389	Gm13368	2[+]15481912-15482341	0	0	0	0	0	0	0	0	0	0	0	0	0	0	0	0	0	0	0	0	0	0	0	0	0	0	0
ENSMUSG00000081382	Rpl18-ps1	1[+]60900898-60901422	165	13.7369	7.4949	325	13.7974	7.70249	276	23.8838	13.7173	20	1.45946	0.906532	448	37.8502	21.8183	157	13.6226	7.78747	54	4.66002	2.51866	18	0.875863	0.784206	49	4.0264	2.28989
ENSMUSG00000081383	Gm5742	8[+]100060116-100060620	0	0	0	0	0	0	0	0	0	0	0	0	0	0	0	0	0	0	0	0	0	0	0	0	0	0	0
ENSMUSG00000081381	Gm5752	X[-]8941590-8942183	0	0	0	0	0	0	0	0	0	0	0	0	0	0	0	0	0	0	0	0	0	0	0	0	0	0	0
ENSMUSG00000081386	Gm15160	X[+]155922917-155923823	0	0	0	0	0	0	0	0	0	0	0	0	0	0	0	0	0	0	0	0	0	0	0	0	0	0	0
ENSMUSG00000081384	Gm12752	4[-]34380171-34380981	0	0	0	0	0	0	0	0	0	0	0	0	0	0	0	0	0	0	0	0	0	0	0	0	0	0	0
ENSMUSG00000094478	Igkv3-3	6[+]70686946-70687534	10	1.18365	0.645801	4	0.237849	0.13278	0	0	0	0	0	0	30	3.67161	2.11646	0	0	0	0	0	0	0	0	0	0	0	0
ENSMUSG00000064302	Clasp1	1[+]118389058-118612678	1529	9.71666	5.30142	1210	3.86946	2.16015	537	4.28202	2.45931	996	5.64551	3.50667	604	4.41634	2.54575	266	2.22384	1.27128	1455	9.75357	5.27163	604	2.28113	2.04242	1621	11.0547	6.28704
ENSMUSG00000064307	Lrrc51	7[-]101912984-101933895	170	8.70573	4.74986	176	4.62253	2.58055	93	4.8845	2.80533	89	4.3375	2.69421	126	6.5739	3.78945	397	20.1159	11.4994	251	13.3687	7.22553	163	5.27598	4.72386	173	8.64498	4.91658
ENSMUSG00000062070	Pgk1	X[+]106187100-106203699	12912	312.1	170.282	18880	232.93	130.035	2173	55.5568	31.9081	14352	315.577	196.018	1378	33.9782	19.5864	657	16.929	9.67759	5217	131.641	71.1498	3232	47.3597	42.4036	5146	122.444	69.6363
ENSMUSG00000083178	Gm12187	11[-]49069696-49071070	0	0	0	0	0	0	0	0	0	0	0	0	0	0	0	0	0	0	0	0	0	0	0	0	0	0	0
ENSMUSG00000080380	Gm22102	X[+]106697078-106697198	1	0.083826	0.045736	0	0	0	0	0	0	0	0	0	1	0.059876	0.034515	0	0	0	1	0.134719	0.072813	0	0	0	1	0.118875	0.067607
ENSMUSG00000080383	Gm22103	X[+]56070664-56070784	1	0.342049	0.186622	1	0.024718	0.013799	0	0	0	0	0	0	0	0	0	0	0	0	1	0.167873	0.090733	0	0	0	0	0	0
ENSMUSG00000080384	Gm22105	10[+]39749317-39749432	0	0	0	0	0	0	0	0	0	0	0	0	0	0	0	0	0	0	0	0	0	0	0	0	0	0	0
ENSMUSG00000085552	Gm21990	X[-]33427894-33428276	0	0	0	0	0	0	0	0	0	0	0	0	0	0	0	0	0	0	0	0	0	0	0	0	0	0	0
ENSMUSG00000078190	Dnm3os	1[+]162217623-162225550	3	0.008614	0.0047	34	0.092208	0.051475	4	0.020786	0.011938	70	0.343805	0.213552	9	0.049134	0.028323	15	0.079885	0.045667	30	0.167748	0.090665	32	0.104042	0.093154	189	1.02195	0.581201
ENSMUSG00000078139	AK157302	13[+]21495223-21497146	1076	24.4591	13.3449	778	8.99502	5.02152	81	1.91424	1.09941	1179	24.3839	15.1459	65	1.49142	0.859709	79	1.87011	1.06906	845	20.0627	10.8435	427	5.89762	5.28045	590	13.2299	7.52413
ENSMUSG00000107672	Gm3017	6[-]50746687-50747812	0	0	0	0	0	0	0	0	0	0	0	0	0	0	0	0	0	0	0	0	0	0	0	0	0	0	0
ENSMUSG00000084493	Gm22106	15[+]73729164-73729290	1	0.142289	0.077633	0	0	0	0	0	0	0	0	0	0	0	0	0	0	0	0	0	0	0	0	0	0	0	0
ENSMUSG00000084492	n-R5s157	7[-]116625122-116625242	0	0	0	0	0	0	0	0	0	0	0	0	0	0	0	0	0	0	0	0	0	0	0	0	0	0	0
ENSMUSG00000107677	Olfr316	11[+]58752734-58759671	0	0	0	0	0	0	0	0	0	0	0	0	0	0	0	0	0	0	0	0	0	0	0	0	0	0	0
ENSMUSG00000107676	Gm44178	6[+]88919708-88922637	0	0	0	2	0.008048	0.004493	0	0	0	0	0	0	0	0	0	0	0	0	0	0	0	0	0	0	0	0	0
ENSMUSG00000084497	Gm22107	15[-]77840657-77840756	7	2.85343	1.55684	3	0.489412	0.273217	1	0.100114	0.057499	4	1.27887	0.79436	1	0.053229	0.030683	0	0	0	5	2.03533	1.10006	6	1.44131	1.29048	9	3.65064	2.07619
ENSMUSG00000095379	Gm22108	13[-]120017108-120017213	0	0	0	0	0	0	0	0	0	3	0.97119	0.603248	0	0	0	0	0	0	1	0.250076	0.135162	0	0	0	3	0.966164	0.549477
ENSMUSG00000095376	Gm22109	8[-]123606613-123606731	0	0	0	0	0	0	0	0	0	0	0	0	0	0	0	0	0	0	0	0	0	0	0	0	0	0	0
ENSMUSG00000084498	n-R5s98	8[+]54866261-54866379	0	0	0	0	0	0	0	0	0	0	0	0	0	0	0	0	0	0	0	0	0	0	0	0	0	0	0
ENSMUSG00000097383	1500026H17Rik	10[+]89686371-89700866	15	0.212411	0.115892	47	0.343909	0.191989	12	0.17848	0.102507	89	1.17016	0.726837	0	0	0	20	0.297173	0.169881	21	0.311217	0.168207	38	0.326336	0.292186	66	0.934788	0.531633
ENSMUSG00000107678	Vmn1r-ps13	6[-]57993448-57993581	0	0	0	0	0	0	0	0	0	0	0	0	0	0	0	0	0	0	0	0	0	0	0	0	0	0	0
ENSMUSG00000095372	Gm22111	7[-]59447374-59447452	0	0	0	0	0	0	0	0	0	0	0	0	0	0	0	0	0	0	0	0	0	0	0	0	0	0	0
ENSMUSG00000078134	Gm12355	11[-]98624351-98625661	35	1.16591	0.636123	89	1.50671	0.841131	8	0.267046	0.153373	159	4.80662	2.9856	18	0.593952	0.342377	5	0.141804	0.081063	30	1.01219	0.547069	63	1.27722	1.14356	320	10.5399	5.99426
ENSMUSG00000078137	Ankrd63	2[-]118699103-118703963	6	0.048088	0.026237	5	0.022882	0.012774	2	0.01373	0.007886	2	0.014137	0.008781	0	0	0	0	0	0	6	0.052589	0.028423	2	0.00868	0.007772	4	0.034739	0.019757
ENSMUSG00000095371	Gm9611	14[-]42291907-42297358	0	0	0	0	0	0	0	0	0	0	0	0	0	0	0	0	0	0	0	0	0	0	0	0	0	0	0
ENSMUSG00000082899	Gm12379	4[+]38028845-38029273	0	0	0	0	0	0	0	0	0	0	0	0	0	0	0	0	0	0	0	0	0	0	0	0	0	0	0
ENSMUSG00000082898	Gm12041	11[+]21227655-21228256	0	0	0	0	0	0	0	0	0	0	0	0	0	0	0	0	0	0	0	0	0	0	0	0	0	0	0
ENSMUSG00000082893	Gm11383	13[-]33120516-33121322	1	0.014086	0.007685	1	0.00294	0.001642	0	0	0	0	0	0	0	0	0	0	0	0	0	0	0	0	0	0	0	0	0
ENSMUSG00000082892	Olfr1027-ps1	2[+]85932145-85933438	0	0	0	0	0	0	0	0	0	0	0	0	0	0	0	0	0	0	0	0	0	0	0	0	0	0	0
ENSMUSG00000082891	Gm12881	4[-]121120874-121121296	0	0	0	0	0	0	0	0	0	0	0	0	0	0	0	0	0	0	0	0	0	0	0	0	0	0	0
ENSMUSG00000082890	Gm15014	X[+]142216471-142216728	0	0	0	0	0	0	0	0	0	0	0	0	0	0	0	0	0	0	0	0	0	0	0	0	0	0	0
ENSMUSG00000082897	Gm11982	11[-]6825496-6825809	0	0	0	0	0	0	0	0	0	0	0	0	0	0	0	0	0	0	0	0	0	0	0	0	0	0	0
ENSMUSG00000082896	Gm5844	3[+]18008806-18010996	128	2.54389	1.38795	45	0.455175	0.254104	7	0.129096	0.074144	90	1.62562	1.00974	3	0.048319	0.027853	1	0.013921	0.007958	164	3.42221	1.84964	50	0.595752	0.533408	124	2.43527	1.38499
ENSMUSG00000082895	Rpsa-ps9	2[+]28477166-28478050	262	12.9368	7.05832	324	8.13207	4.53978	47	2.41369	1.38626	60	2.70068	1.67751	184	9.21821	5.31373	45	2.28399	1.30566	75	3.85287	2.08241	256	7.67293	6.86998	148	7.2163	4.10405
ENSMUSG00000082894	Gm6480	X[+]47724528-47726413	0	0	0	0	0	0	0	0	0	0	0	0	0	0	0	0	0	0	0	0	0	0	0	0	0	0	0
ENSMUSG00000014195	Dnajc7	11[-]100582818-100620168	3866	122.708	66.9499	3601	49.5284	27.6495	975	25.0873	14.4084	3295	70.9712	44.0833	1221	37.7246	21.7459	400	10.5345	6.02214	3263	86.8403	46.9356	2197	38.0941	34.1076	6051	179.111	101.864
ENSMUSG00000094670	Gm22006	X[-]135384915-135385028	0	0	0	0	0	0	0	0	0	0	0	0	0	0	0	0	0	0	0	0	0	0	0	0	0	0	0
ENSMUSG00000109707	Gm4270	7[+]13094992-13095397	0	0	0	0	0	0	0	0	0	0	0	0	0	0	0	0	0	0	0	0	0	0	0	0	0	0	0
ENSMUSG00000109706	Fth-ps3	8[+]86915157-86915514	1	0.00787	0.004294	1	0.004557	0.002544	0	0	0	0	0	0	0	0	0	0	0	0	1	0.084258	0.04554	0	0	0	0	0	0
ENSMUSG00000109701	Gm45390	8[+]103271391-103340130	0	0	0	0	0	0	0	0	0	0	0	0	0	0	0	0	0	0	0	0	0	0	0	0	0	0	0
ENSMUSG00000099492	Gm5525	1[-]29484604-29485915	210	7.00247	3.82056	467	7.91859	4.4206	197	6.81619	3.91476	34	1.03149	0.640701	374	12.6455	7.28935	183	6.36804	3.64034	135	4.68458	2.53193	24	0.481896	0.431467	95	3.11925	1.77398
ENSMUSG00000109703	Gm45299	7[+]141051589-141053022	0	0	0	0	0	0	0	0	0	0	0	0	0	0	0	0	0	0	0	0	0	0	0	0	0	0	0
ENSMUSG00000109702	Gm45674	7[+]45972412-45973990	0	0	0	0	0	0	0	0	0	0	0	0	0	0	0	0	0	0	0	0	0	0	0	0	0	0	0
ENSMUSG00000109709	Gm45290	8[-]91528835-91532724	0	0	0	2	0.011399	0.006364	0	0	0	0	0	0	0	0	0	1	0.0069	0.003944	0	0	0	0	0	0	2	0.016344	0.009295
ENSMUSG00000014198	Zfp385c	11[-]100627543-100692455	7	0.106112	0.057895	24	0.186644	0.104195	10	0.163534	0.093923	5	0.063693	0.039563	20	0.321612	0.18539	0	0	0	6	0.09914	0.053583	6	0.057684	0.051648	10	0.146439	0.083283
ENSMUSG00000099499	Gm28787	Y[-]75282305-75283000	0	0	0	0	0	0	0	0	0	0	0	0	0	0	0	0	0	0	0	0	0	0	0	0	0	0	0
ENSMUSG00000099498	Gm29283	1[+]13068838-13078662	0	0	0	0	0	0	0	0	0	0	0	0	0	0	0	0	0	0	0	0	0	0	0	0	0	0	0
ENSMUSG00000091821	Srsx	X[-]123221399-123222481	0	0	0	0	0	0	0	0	0	0	0	0	0	0	0	0	0	0	0	0	0	0	0	0	0	0	0
ENSMUSG00000113236	AC154785.2	12[+]92010419-92012411	0	0	0	0	0	0	0	0	0	0	0	0	0	0	0	0	0	0	0	0	0	0	0	0	0	0	0
ENSMUSG00000113237	AC154231.1	13[+]93448488-93448835	0	0	0	0	0	0	1	0.128587	0.073852	2	0.148911	0.092495	0	0	0	0	0	0	2	0.199625	0.107893	2	0.131433	0.117679	6	0.654548	0.372255
ENSMUSG00000113234	CT030170.2	12[+]17993133-17993258	1	0.314596	0.171644	1	0.076272	0.042579	2	0.447842	0.257211	0	0	0	0	0	0	0	0	0	0	0	0	0	0	0	0	0	0
ENSMUSG00000113235	AC159293.1	12[-]28249759-28339409	0	0	0	0	0	0	0	0	0	0	0	0	0	0	0	0	0	0	0	0	0	0	0	0	0	0	0
ENSMUSG00000001508	Sgca	11[-]94962791-94976327	16	0.46729	0.254954	31	1.07968	0.602737	13	0.341915	0.196373	75	2.07376	1.2881	29	1.35614	0.781734	460	14.7802	8.44918	34	2.27083	1.22734	2	0.03085	0.027621	0	0	0
ENSMUSG00000094676	Gm10105	9[-]35589081-35589350	0	0	0	0	0	0	0	0	0	0	0	0	0	0	0	0	0	0	0	0	0	0	0	0	0	0	0
ENSMUSG00000113230	AC126685.1	12[+]86347977-86348097	0	0	0	0	0	0	0	0	0	0	0	0	0	0	0	0	0	0	0	0	0	0	0	0	0	0	0
ENSMUSG00000086474	9130204K15Rik	11[-]79781979-79872394	0	0	0	0	0	0	0	0	0	0	0	0	0	0	0	2	0.105189	0.060132	0	0	0	0	0	0	0	0	0
ENSMUSG00000001504	Irx2	13[+]72628820-72634198	58	0.942464	0.514209	205	2.01785	1.12648	124	2.17465	1.24897	46	0.822613	0.510961	124	2.33877	1.34815	139	2.42135	1.38418	140	2.81093	1.51926	44	0.686748	0.614882	98	1.86793	1.06233
ENSMUSG00000001506	Col1a1	11[+]94936224-94953042	19977	149.312	81.4648	36020	136.493	76.1979	38795	303.066	174.06	18019	122.43	76.0469	47692	362.095	208.725	109419	853.353	487.826	74736	583.314	315.271	13318	60.2329	53.9297	14883	109.391	62.2131
ENSMUSG00000001507	Itga3	11[-]95044474-95076801	485	5.83441	3.18326	1301	6.35804	3.54941	651	6.13506	3.52357	355	3.8598	2.39749	746	8.13967	4.69202	963	9.23915	5.28163	480	5.93868	3.20975	161	0.88229	0.789961	291	4.06337	2.31092
ENSMUSG00000113238	AC154552.2	13[-]65252704-65253703	6	0.309045	0.168615	4	0.11135	0.062162	0	0	0	8	0.399608	0.248214	0	0	0	0	0	0	5	0.285946	0.154548	10	0.317938	0.284666	25	1.33626	0.759959
ENSMUSG00000113239	AC160391.1	12[+]91323669-91324225	0	0	0	0	0	0	0	0	0	0	0	0	0	0	0	0	0	0	0	0	0	0	0	0	0	0	0
ENSMUSG00000092066	1700121N20Rik	12[-]106442653-106447666	0	0	0	0	0	0	0	0	0	0	0	0	0	0	0	0	0	0	0	0	0	0	0	0	0	0	0
ENSMUSG00000019261	Map1s	8[+]70905932-70917529	2131	24.8555	13.5612	2030	11.8404	6.61	2134	22.472	12.9064	439	4.73921	2.94373	2035	22.745	13.1111	3106	44.0775	25.1972	1693	19.2817	10.4214	976	6.11784	5.47762	644	7.99113	4.54471
ENSMUSG00000092060	Bend4	5[-]67392147-67428310	144	0.793561	0.432968	192	0.576172	0.321652	67	0.332669	0.191062	57	0.246045	0.152829	232	1.25825	0.725303	45	0.224685	0.128443	49	0.282259	0.152556	38	0.125565	0.112425	299	1.48172	0.842684
ENSMUSG00000096779	Gm22112	1[-]82396697-82396817	0	0	0	0	0	0	0	0	0	0	0	0	0	0	0	0	0	0	0	0	0	0	0	0	0	0	0
ENSMUSG00000096777	Gm21723	Y[+]32159839-32160366	0	0	0	0	0	0	0	0	0	0	0	0	0	0	0	0	0	0	0	0	0	0	0	0	0	0	0
ENSMUSG00000096775	Gm5796	14[+]4023941-4041370	2	0.034712	0.018939	0	0	0	0	0	0	19	0.408585	0.25379	0	0	0	0	0	0	13	0.310923	0.168048	13	0.18581	0.166365	30	0.692001	0.393555
ENSMUSG00000096774	Gm22113	19[+]7246709-7246812	0	0	0	0	0	0	0	0	0	0	0	0	0	0	0	0	0	0	0	0	0	0	0	0	0	0	0
ENSMUSG00000096773	Olfr675	7[-]105021370-105028460	0	0	0	0	0	0	0	0	0	0	0	0	0	0	0	0	0	0	0	0	0	0	0	0	0	0	0
ENSMUSG00000096772	Gm22114	1[-]169799450-169799556	0	0	0	0	0	0	0	0	0	0	0	0	0	0	0	0	0	0	0	0	0	0	0	0	0	0	0
ENSMUSG00000096771	Gm22115	13[-]8949921-8950053	0	0	0	0	0	0	0	0	0	0	0	0	0	0	0	0	0	0	0	0	0	0	0	0	2	0.488837	0.278011
ENSMUSG00000096770	Amy2a4	3[-]113279843-113291449	0	0	0	0	0	0	0	0	0	0	0	0	0	0	0	0	0	0	0	0	0	0	0	0	0	0	0
ENSMUSG00000017550	Atad5	11[+]80089400-80135794	64	0.385332	0.210238	12	0.036057	0.020129	4	0.025031	0.014376	119	0.649303	0.40331	8	0.045545	0.026254	0	0	0	58	0.362763	0.196067	33	0.118603	0.106191	192	1.14146	0.64917
ENSMUSG00000097239	Gm27029	11[-]101406664-101424796	204	4.73393	2.58284	94	1.10503	0.616891	109	2.62277	1.50634	31	0.649138	0.403208	13	0.301378	0.173726	52	1.24307	0.710607	114	2.74438	1.48329	504	7.1993	6.44591	58	1.30641	0.74298
ENSMUSG00000101534	Gm29306	Y[-]55072993-55073607	0	0	0	0	0	0	0	0	0	0	0	0	0	0	0	0	0	0	0	0	0	0	0	0	0	0	0
ENSMUSG00000101535	Gm29383	1[-]128128410-128128889	2	0.144517	0.078849	0	0	0	0	0	0	0	0	0	0	0	0	0	0	0	0	0	0	0	0	0	0	0	0
ENSMUSG00000101532	Zbed4-ps1	7[+]13639107-13642572	0	0	0	1	0.002225	0.001242	0	0	0	0	0	0	0	0	0	0	0	0	0	0	0	20	0.148844	0.133267	0	0	0
ENSMUSG00000101533	Gm29393	Y[+]88994450-88997689	0	0	0	0	0	0	0	0	0	0	0	0	0	0	0	0	0	0	0	0	0	0	0	0	0	0	0
ENSMUSG00000101530	Gm29259	Y[-]64560834-64561527	0	0	0	0	0	0	0	0	0	0	0	0	0	0	0	0	0	0	0	0	0	0	0	0	0	0	0
ENSMUSG00000101531	Gm29672	Y[+]59489253-59492035	0	0	0	0	0	0	0	0	0	0	0	0	0	0	0	0	0	0	0	0	0	0	0	0	0	0	0
ENSMUSG00000101538	Gm29029	Y[+]36839776-36840471	0	0	0	0	0	0	0	0	0	0	0	0	0	0	0	0	0	0	0	0	0	0	0	0	0	0	0
ENSMUSG00000101539	Gm28252	Y[+]64634929-64638168	0	0	0	0	0	0	0	0	0	0	0	0	0	0	0	0	0	0	0	0	0	0	0	0	0	0	0
ENSMUSG00000113588	AC133079.1	12[+]61752546-61754426	0	0	0	0	0	0	0	0	0	0	0	0	0	0	0	0	0	0	0	0	0	0	0	0	0	0	0
ENSMUSG00000113589	AC124732.3	13[+]8870341-8872105	2	0.04888	0.026669	6	0.074279	0.041467	10	0.257895	0.148117	0	0	0	10	0.229409	0.13224	8	0.188922	0.107999	0	0	0	4	0.060266	0.053959	8	0.178815	0.101696
ENSMUSG00000113572	AC110521.2	12[-]71268744-71270357	0	0	0	0	0	0	0	0	0	0	0	0	0	0	0	0	0	0	0	0	0	0	0	0	0	0	0
ENSMUSG00000113580	AC159635.1	12[+]35546031-35548132	0	0	0	0	0	0	0	0	0	0	0	0	0	0	0	0	0	0	0	0	0	0	0	0	0	0	0
ENSMUSG00000038517	Tbkbp1	11[-]97136171-97151495	1595	23.1308	12.6202	4493	32.411	18.0937	3023	43.9674	25.2519	1492	18.7647	11.6556	2704	37.7357	21.7523	3702	53.1347	30.3749	2255	32.5511	17.5933	1003	8.47644	7.5894	1157	17.1458	9.75117
ENSMUSG00000113582	AC159813.2	12[+]73448318-73449215	6	0.646462	0.352711	2	0.117904	0.06582	0	0	0	0	0	0	0	0	0	0	0	0	0	0	0	0	0	0	2	0.180832	0.102843
ENSMUSG00000113583	CT485612.6	12[+]88329254-88329682	0	0	0	0	0	0	0	0	0	0	0	0	0	0	0	0	0	0	0	0	0	0	0	0	0	0	0
ENSMUSG00000113584	AC132325.1	12[-]70909474-70912151	0	0	0	0	0	0	0	0	0	0	0	0	0	0	0	0	0	0	0	0	0	0	0	0	0	0	0
ENSMUSG00000113585	AL591582.1	12[-]110474511-110486208	226	15.1909	8.28819	332	10.6545	5.94796	145	10.4942	6.02717	83	5.99265	3.72229	235	16.3373	9.41745	221	15.7157	8.98402	150	11.4962	6.21347	77	2.5169	2.25351	152	9.98508	5.67872
ENSMUSG00000113586	CT025611.1	12[+]16207733-16286119	0	0	0	0	0	0	0	0	0	0	0	0	0	0	0	0	0	0	0	0	0	0	0	0	0	0	0
ENSMUSG00000030769	Slc5a11	7[+]123214780-123273253	10	0.182347	0.099489	33	0.302314	0.168769	8	0.137926	0.079216	0	0	0	22	0.397662	0.229228	0	0	0	9	0.165443	0.089419	0	0	0	4	0.07192	0.040902
ENSMUSG00000029004	Kmt2e	5[+]23434441-23504235	4864	31.1131	16.9753	7952	24.4842	13.6685	993	6.23784	3.58259	1931	11.5914	7.19994	1316	11.6471	6.71385	557	8.46435	4.83871	4076	29.0729	15.7134	1294	5.2053	4.66058	5081	36.1242	20.5446
ENSMUSG00000038515	Grtp1	8[-]13172022-13200620	274	6.40527	3.49472	618	9.7191	5.42575	699	17.9727	10.3223	351	8.93922	5.55253	385	10.9654	6.32091	1162	47.6711	27.2516	436	11.0456	5.96997	148	4.6605	4.17279	218	5.14498	2.92606
ENSMUSG00000029003	Mad2l2	4[+]148130384-148145699	689	25.2655	13.7849	1416	27.245	15.2097	679	23.1465	13.2938	368	12.5223	7.77815	606	20.1534	11.6172	446	16.5723	9.47367	718	24.855	13.4337	325	5.95887	5.33529	378	15.7127	8.93613
ENSMUSG00000010021	Kif19a	11[+]114765388-114790739	172	3.04853	1.66328	386	2.8083	1.56775	235	5.53013	3.17613	80	2.07506	1.28891	311	9.69679	5.5896	380	9.04941	5.17316	185	3.27663	1.77096	117	1.153	1.03235	147	4.34389	2.47046
ENSMUSG00000113579	AC122327.2	12[-]23166335-23166454	0	0	0	0	0	0	0	0	0	0	0	0	0	0	0	0	0	0	0	0	0	0	0	0	0	0	0
ENSMUSG00000010025	Aldh3a2	11[-]61223417-61267464	1713	28.6939	15.6554	2436	21.7727	12.1547	648	14.6011	8.38588	1303	18.4401	11.454	879	16.086	9.27259	113	3.39924	1.9432	1824	31.8014	17.1881	1000	10.3809	9.29453	2008	31.7257	18.0431
ENSMUSG00000029001	Fbxo44	4[-]148152800-148160482	514	14.2466	7.77298	761	11.179	6.24073	463	17.7927	10.2189	224	5.72941	3.55878	210	7.58559	4.37263	415	12.8608	7.35198	301	9.94309	5.37406	155	2.52044	2.25668	137	3.94053	2.24106
ENSMUSG00000113578	CT030260.2	12[+]88503768-88504209	0	0	0	0	0	0	0	0	0	0	0	0	0	0	0	0	0	0	0	0	0	0	0	0	0	0	0
ENSMUSG00000030766	Arhgap17	7[-]123279218-123369915	2399	34.5167	18.8324	4151	29.9944	16.7446	2264	36.6145	21.0289	918	11.7853	7.32036	3171	47.5426	27.4054	2001	30.8206	17.6188	1513	22.1677	11.9812	359	3.04741	2.72851	1878	25.7464	14.6425
ENSMUSG00000101288	Gm28342	1[-]89302719-89358144	0	0	0	0	0	0	0	0	0	0	0	0	0	0	0	0	0	0	0	0	0	0	0	0	0	0	0
ENSMUSG00000047168	Gm6684	19[-]20586074-20586757	1	0.05156	0.028131	2	0.065047	0.036313	0	0	0	0	0	0	4	0.23346	0.134576	2	0.113265	0.064749	1	0.035636	0.019261	2	0.066092	0.059176	0	0	0
ENSMUSG00000112185	AC153924.1	10[+]72019206-72019517	0	0	0	0	0	0	0	0	0	0	0	0	0	0	0	0	0	0	0	0	0	0	0	0	0	0	0
ENSMUSG00000112184	AC158803.2	10[+]122066343-122067021	2	0.128776	0.070261	0	0	0	0	0	0	0	0	0	0	0	0	0	0	0	0	0	0	0	0	0	0	0	0
ENSMUSG00000112183	AC139754.1	10[+]87980462-87984220	0	0	0	0	0	0	0	0	0	0	0	0	0	0	0	0	0	0	0	0	0	0	0	0	0	0	0
ENSMUSG00000021506	Pitx1	13[-]55825051-55836192	12	0.198709	0.108416	19	0.16841	0.094016	23	0.424679	0.243907	14	0.226355	0.140599	15	0.260366	0.150085	47	0.863381	0.493558	29	0.534669	0.288979	2	0.021699	0.019428	4	0.070423	0.040051
ENSMUSG00000112181	AC099578.1	10[+]113731749-113732183	0	0	0	0	0	0	0	0	0	0	0	0	0	0	0	0	0	0	0	0	0	0	0	0	0	0	0
ENSMUSG00000112180	AC155286.1	10[-]99537622-99538069	0	0	0	0	0	0	1	0.002709	0.001556	0	0	0	1	0.002508	0.001446	0	0	0	0	0	0	0	0	0	0	0	0
ENSMUSG00000101280	Gm8600	7[-]21670547-21676420	0	0	0	0	0	0	0	0	0	0	0	0	0	0	0	0	0	0	0	0	0	0	0	0	0	0	0
ENSMUSG00000030760	Acer3	7[-]98206389-98321208	114	0.436849	0.238346	141	0.275152	0.153605	120	0.477948	0.274501	540	1.90882	1.18565	90	0.349828	0.201654	53	0.210631	0.120409	246	1.00571	0.543567	44	0.1031	0.092311	575	3.13326	1.78195
ENSMUSG00000101282	Gm28152	Y[+]85665589-85668826	0	0	0	0	0	0	0	0	0	0	0	0	0	0	0	0	0	0	0	0	0	0	0	0	0	0	0
ENSMUSG00000101283	Gm29314	Y[-]77178372-77178986	0	0	0	0	0	0	0	0	0	0	0	0	0	0	0	0	0	0	0	0	0	0	0	0	0	0	0
ENSMUSG00000101284	Gm28811	Y[+]36676980-36678002	0	0	0	0	0	0	0	0	0	0	0	0	0	0	0	0	0	0	0	0	0	0	0	0	0	0	0
ENSMUSG00000101285	Gm28600	Y[+]62128751-62131989	0	0	0	0	0	0	0	0	0	0	0	0	0	0	0	0	0	0	0	0	0	0	0	0	0	0	0
ENSMUSG00000112189	AC079680.2	10[-]71170834-71182052	0	0	0	0	0	0	0	0	0	0	0	0	0	0	0	0	0	0	0	0	0	10	0.188714	0.168965	0	0	0
ENSMUSG00000030761	Myo7a	7[-]98051060-98119524	1235	10.6988	5.8373	1714	9.07654	5.06703	930	13.0623	7.50209	491	3.60988	2.24225	1082	13.9112	8.01892	588	6.49801	3.71463	857	8.38438	4.53161	357	1.5601	1.39684	774	7.09143	4.03304
ENSMUSG00000097237	Gm26519	5[+]105401245-105406970	0	0	0	0	0	0	2	0.022473	0.012907	0	0	0	0	0	0	0	0	0	0	0	0	0	0	0	0	0	0
ENSMUSG00000030763	Lcmt1	7[+]123369784-123430358	516	17.304	9.44107	1349	22.6554	12.6475	627	21.6595	12.4398	823	24.1372	14.9926	670	23.4367	13.5098	746	26.2115	14.984	921	31.437	16.9912	475	9.50458	8.50995	772	24.2096	13.7685
ENSMUSG00000065954	Tacc1	8[-]25154552-25256588	6214	45.0327	24.5699	11461	43.5287	24.3002	2785	27.1862	15.6139	4620	30.844	19.1586	4128	35.0805	20.2217	3162	24.1466	13.8036	5888	43.8744	23.7133	2375	15.4041	13.7921	5657	43.0217	24.4673
ENSMUSG00000065956	Defa37	8[+]21565386-21566349	0	0	0	0	0	0	0	0	0	0	0	0	0	0	0	0	0	0	0	0	0	0	0	0	0	0	0
ENSMUSG00000081812	Gm4789	X[-]23854819-23856034	0	0	0	0	0	0	0	0	0	0	0	0	0	0	0	0	0	0	0	0	0	0	0	0	0	0	0
ENSMUSG00000081813	Gm12806	4[+]110510035-110510302	0	0	0	0	0	0	0	0	0	0	0	0	0	0	0	0	0	0	0	0	0	0	0	0	0	0	0
ENSMUSG00000081810	Gm11878	4[+]22519628-22520027	26	2.77027	1.51146	3	0.164237	0.091687	2	0.170397	0.097865	123	12.1957	7.57525	3	0.315628	0.18194	1	0.008235	0.004708	101	11.5459	6.24037	103	6.80199	6.09018	361	39.0122	22.187
ENSMUSG00000081811	Gm12713	11[+]26409207-26410501	0	0	0	0	0	0	0	0	0	0	0	0	0	0	0	0	0	0	2	0.119643	0.064665	0	0	0	0	0	0
ENSMUSG00000081816	Gm15528	13[-]75929465-75930328	0	0	0	3	0.05472	0.030548	0	0	0	0	0	0	2	0.102679	0.059188	0	0	0	0	0	0	0	0	0	0	0	0
ENSMUSG00000097429	Gm26520	12[-]3343816-3357153	6	0.176148	0.096107	12	0.181136	0.101121	11	0.337915	0.194076	0	0	0	14	0.426846	0.24605	0	0	0	0	0	0	2	0.037375	0.033464	13	0.382088	0.217301
ENSMUSG00000108155	Gm44443	2[+]38025795-38031427	0	0	0	4	0.01556	0.008686	0	0	0	2	0.013989	0.008689	0	0	0	0	0	0	0	0	0	0	0	0	2	0.008988	0.005112
ENSMUSG00000108154	Gm44033	6[+]113718584-113719278	2	0.124973	0.068185	2	0.064017	0.035738	0	0	0	0	0	0	2	0.127647	0.073581	4	0.262443	0.150028	2	0.092942	0.050233	0	0	0	6	0.368807	0.209748
ENSMUSG00000097424	1700030M09Rik	8[+]121544382-121548342	0	0	0	0	0	0	0	0	0	0	0	0	0	0	0	0	0	0	0	0	0	0	0	0	0	0	0
ENSMUSG00000097425	Vmn1r181	7[+]23984065-23985048	0	0	0	0	0	0	0	0	0	0	0	0	0	0	0	0	0	0	2	0.092893	0.050207	0	0	0	0	0	0
ENSMUSG00000097426	Gm8941	1[+]151136507-151137780	3	0.12556	0.068506	0	0	0	0	0	0	0	0	0	0	0	0	0	0	0	0	0	0	12	0.335418	0.300317	4	0.190079	0.108102
ENSMUSG00000108158	Gm44002	6[-]91173425-91174018	0	0	0	0	0	0	0	0	0	0	0	0	0	0	0	0	0	0	0	0	0	0	0	0	0	0	0
ENSMUSG00000097420	Gm17575	3[-]96375646-96388864	0	0	0	0	0	0	0	0	0	0	0	0	0	0	0	0	0	0	0	0	0	0	0	0	0	0	0
ENSMUSG00000097421	D630011A20Rik	8[-]12554272-12573320	0	0	0	0	0	0	0	0	0	0	0	0	0	0	0	0	0	0	0	0	0	0	0	0	0	0	0
ENSMUSG00000097422	Gm26521	9[-]20607766-20612485	2	0.039476	0.021538	0	0	0	0	0	0	0	0	0	0	0	0	0	0	0	4	0.077537	0.041907	0	0	0	0	0	0
ENSMUSG00000097423	Gm26522	7[-]88278787-88283529	0	0	0	0	0	0	0	0	0	2	0.051188	0.031795	0	0	0	0	0	0	0	0	0	4	0.059056	0.052876	15	0.410604	0.233519
ENSMUSG00000093082	Gm24322	5[-]90796186-90796255	0	0	0	0	0	0	0	0	0	0	0	0	0	0	0	0	0	0	0	0	0	0	0	0	0	0	0
ENSMUSG00000010651	Acaa1b	9[-]119148023-119157093	5764	155.512	84.8473	16133	216.996	121.139	12300	337.091	193.602	3535	89.8656	55.8194	2144	57.9736	33.4182	6116	169.919	97.1353	2661	73.6398	39.801	1443	24.0748	21.5555	669	19.2016	10.9203
ENSMUSG00000054966	Lmntd1	6[-]145365134-145614319	20	0.304116	0.165926	24	0.19083	0.106532	4	0.074231	0.042633	8	0.134921	0.083805	9	0.148161	0.085406	15	0.288919	0.165163	47	0.850863	0.459876	28	0.250522	0.224305	27	0.459123	0.261113
ENSMUSG00000054967	Zfp647	15[-]76910851-76918010	108	2.93186	1.59963	346	4.78658	2.67214	201	5.69964	3.27349	44	1.0783	0.669776	205	5.65337	3.25882	243	6.92274	3.95743	152	4.30356	2.326	39	0.632272	0.566107	64	1.71999	0.978191
ENSMUSG00000105475	4930431L21Rik	3[-]33866813-33897584	0	0	0	0	0	0	0	0	0	0	0	0	0	0	0	0	0	0	0	0	0	0	0	0	0	0	0
ENSMUSG00000105474	Gm20159	5[-]145623085-145623367	0	0	0	0	0	0	0	0	0	0	0	0	0	0	0	0	0	0	0	0	0	0	0	0	0	0	0
ENSMUSG00000041308	Sntb2	8[+]106935750-107019714	1025	4.80912	2.62386	1468	3.32274	1.85494	479	3.99976	2.29719	882	3.66318	2.27536	609	3.55161	2.04729	373	2.30223	1.31608	1111	5.16391	2.791	515	1.68402	1.50779	1719	7.53515	4.28539
ENSMUSG00000041309	Nkx6-2	7[-]139579376-139582797	0	0	0	0	0	0	2	0.036356	0.02088	0	0	0	0	0	0	0	0	0	0	0	0	4	0.053734	0.048111	7	0.142159	0.080849
ENSMUSG00000041303	Gtf3c3	1[-]54396004-54438971	343	3.38226	1.84536	162	0.786643	0.439148	24	0.238253	0.136836	824	7.36122	4.57237	6	0.057439	0.03311	28	0.273527	0.156364	613	6.16073	3.32976	325	2.08294	1.86497	886	8.56538	4.8713
ENSMUSG00000041301	Cftr	6[+]18170687-18322768	2	0.013641	0.007443	0	0	0	0	0	0	0	0	0	0	0	0	0	0	0	0	0	0	0	0	0	0	0	0
ENSMUSG00000000365	Rnf17	14[+]56402697-56525032	0	0	0	0	0	0	0	0	0	21	0.160906	0.099946	0	0	0	0	0	0	4	0.035482	0.019177	3	0.01405	0.01258	8	0.064853	0.036883
ENSMUSG00000093338	Mir3090	2[+]133564708-133564794	0	0	0	0	0	0	0	0	0	0	0	0	0	0	0	0	0	0	0	0	0	0	0	0	0	0	0
ENSMUSG00000089418	Gm22016	1[+]141314355-141314468	0	0	0	0	0	0	0	0	0	0	0	0	0	0	0	0	0	0	0	0	0	0	0	0	0	0	0
ENSMUSG00000093334	Gm22118	13[-]107829110-107829280	0	0	0	0	0	0	0	0	0	0	0	0	0	0	0	0	0	0	0	0	0	1	0.133739	0.119744	0	0	0
ENSMUSG00000093335	Gm22119	Y[-]2446010-2446108	0	0	0	0	0	0	0	0	0	0	0	0	0	0	0	0	0	0	0	0	0	0	0	0	0	0	0
ENSMUSG00000093336	Mir1954	2[+]32652329-32652414	3	1.25397	0.684169	5	1.07091	0.597844	0	0	0	2	0.53065	0.32961	0	0	0	0	0	0	1	0.138173	0.07468	0	0	0	0	0	0
ENSMUSG00000093085	Gm24325	6[+]48420769-48420842	1	0.543541	0.296557	1	0.240498	0.134259	0	0	0	0	0	0	3	1.67839	0.967489	0	0	0	0	0	0	1	0.354565	0.31746	0	0	0
ENSMUSG00000093331	Gm22120	12[-]105865724-105865793	0	0	0	0	0	0	0	0	0	0	0	0	0	0	0	0	0	0	0	0	0	0	0	0	0	0	0
ENSMUSG00000022015	Tnfsf11	14[-]78277445-78308043	128	2.50312	1.36571	129	1.27712	0.712962	78	1.57351	0.903718	6	0.097183	0.060365	95	1.88751	1.08803	0	0	0	38	0.758592	0.410005	71	0.845738	0.757234	317	6.11265	3.47639
ENSMUSG00000022014	Epsti1	14[+]77904239-78002656	2755	67.9317	37.0636	3620	46.3074	25.8514	2124	54.1779	31.1161	302	6.58228	4.08854	4550	116.618	67.2229	449	11.0609	6.32306	646	16.0071	8.65155	2424	36.6125	32.7811	6373	154.68	87.9698
ENSMUSG00000022016	Akap11	14[-]78492246-78536860	158	0.732251	0.399517	431	1.01745	0.567998	170	0.821013	0.471535	953	4.04386	2.51182	249	1.17332	0.676346	219	1.06314	0.607752	486	2.36291	1.27711	359	1.01469	0.908501	2090	9.6067	5.46352
ENSMUSG00000022010	Tsc22d1	14[+]76414961-76507765	2759	46.6569	25.4561	3322	34.1172	19.0461	2017	53.2012	30.5552	2158	44.1598	27.4295	1780	37.851	21.8188	3949	112.216	64.149	4339	84.9839	45.9323	2368	35.563	31.8415	5370	84.6797	48.1591
ENSMUSG00000022013	Dnajc15	14[-]77826217-77874917	3438	234.088	127.719	10080	349.268	194.981	5382	381.459	219.084	7538	467.233	290.219	1905	131.599	75.8587	2465	175.665	100.42	4484	319.208	172.526	2604	107.823	96.5395	3169	212.954	121.111
ENSMUSG00000022012	Enox1	14[+]77156763-77721760	75	0.940607	0.513196	83	0.529842	0.295788	36	0.469953	0.269909	74	0.837881	0.520444	44	0.556658	0.320879	66	0.866517	0.495351	165	2.15907	1.16694	34	0.258256	0.23123	120	1.48473	0.844397
ENSMUSG00000022019	Tdrd3	14[+]87416639-87545373	357	3.89803	2.12677	309	1.92881	1.07677	42	0.562859	0.323268	694	8.13736	5.05447	83	1.00366	0.57855	36	0.40872	0.233648	686	11.8544	6.40707	465	3.90411	3.49555	879	9.7311	5.53428
ENSMUSG00000022018	Rgcc	14[-]79288756-79301645	9667	462.878	252.547	25338	617.368	344.649	15166	755.885	434.13	11488	500.758	311.043	8157	396.279	228.43	31135	1560.21	891.907	14522	726.931	392.893	4480	130.465	116.812	10200	482.045	274.149
ENSMUSG00000055610	Olfr307	7[-]86332176-86337586	0	0	0	0	0	0	0	0	0	0	0	0	0	0	0	0	0	0	0	0	0	0	0	0	0	0	0
ENSMUSG00000055612	Cdca7	2[+]72476159-72486893	319	6.35666	3.4682	286	2.82114	1.57492	151	3.27343	1.88004	182	3.40935	2.11769	337	6.73613	3.88296	33	0.939965	0.537338	105	2.86783	1.55001	153	1.85478	1.66068	373	7.63664	4.34311
ENSMUSG00000020528	Prpsap2	11[-]61729650-61762088	853	20.4821	11.1751	723	9.04332	5.04849	507	13.5153	7.76227	655	15.0489	9.34752	863	21.1233	12.1763	455	12.1274	6.93271	599	16.1343	8.72029	380	5.8103	5.20227	1270	32.1317	18.2739
ENSMUSG00000020527	Myo19	11[+]84880148-84911226	1126	12.1534	6.63091	2396	12.4875	6.9712	723	9.51302	5.46364	736	6.98444	4.33834	474	5.23378	3.01695	583	6.61666	3.78246	916	10.9945	5.94235	239	1.82218	1.63149	475	4.95005	2.8152
ENSMUSG00000020526	Znhit3	11[-]84910950-84916366	429	19.96	10.8902	843	19.3152	10.7828	235	11.2179	6.4428	321	13.0273	8.09179	397	18.7913	10.832	187	8.80505	5.03347	303	14.6296	7.90702	196	5.38178	4.81859	288	13.3733	7.60564
ENSMUSG00000020525	Ppm1d	11[+]85311244-85347066	442	6.95076	3.79234	668	5.16825	2.88521	291	4.60535	2.645	292	4.00605	2.48833	445	6.865	3.95725	270	4.26829	2.44	403	6.36276	3.43896	400	3.69207	3.3057	727	10.9778	6.2433
ENSMUSG00000020524	Gria1	11[+]57011387-57330244	0	0	0	0	0	0	0	0	0	0	0	0	2	0.01333	0.007684	0	0	0	0	0	0	0	0	0	0	0	0
ENSMUSG00000020523	Fam114a2	11[-]57482993-57518617	1574	28.9275	15.7829	2372	21.3451	11.916	476	8.51548	4.89072	1314	20.7175	12.8686	505	9.58202	5.52344	234	4.20669	2.40478	1618	30.5279	16.4998	1090	11.4671	10.2671	2021	37.8552	21.529
ENSMUSG00000020522	Mfap3	11[+]57518664-57533815	974	9.44446	5.15291	1125	5.30333	2.96062	39	0.364065	0.209094	928	8.04037	4.99422	134	1.22461	0.705914	33	0.303266	0.173364	557	5.60465	3.02921	285	1.56238	1.39888	1426	13.4943	7.6745
ENSMUSG00000020521	Rnft1	11[+]86484657-86499025	292	4.00497	2.18512	193	1.74409	0.973652	180	4.08379	2.34545	1112	11.4356	7.10314	220	3.72552	2.14753	123	1.82886	1.04548	479	13.0677	7.06287	416	2.7251	2.43992	1683	17.3209	9.85076
ENSMUSG00000020520	Galnt10	11[+]57645442-57787514	2379	23.6843	12.9222	4105	20.0229	11.1779	2264	22.7797	13.0831	503	4.72135	2.93264	3144	30.6157	17.6481	2271	22.3882	12.7984	1324	13.2914	7.18374	803	5.06424	4.53428	1765	17.1803	9.77078
ENSMUSG00000091866	Gm6257	9[-]63443166-63444075	0	0	0	1	0.002934	0.001638	0	0	0	0	0	0	0	0	0	0	0	0	0	0	0	0	0	0	0	0	0
ENSMUSG00000091867	Cyp2a22	7[-]26931631-26939384	0	0	0	0	0	0	0	0	0	0	0	0	0	0	0	0	0	0	0	0	0	110	1.41662	1.26838	0	0	0
ENSMUSG00000094812	Gm22614	3[+]96488729-96488893	2	0.500297	0.272963	9	1.09544	0.611535	3	0.723018	0.415253	1	0.027658	0.01718	14	3.57799	2.06249	3	0.725459	0.414714	1	0.259756	0.140394	5	0.660588	0.591459	3	0.713273	0.405653
ENSMUSG00000091692	4930433I11Rik	7[+]40987543-40995435	0	0	0	0	0	0	0	0	0	0	0	0	0	0	0	0	0	0	0	0	0	0	0	0	0	0	0
ENSMUSG00000094814	Gm21973	15[+]10325380-10373749	0	0	0	0	0	0	0	0	0	0	0	0	0	0	0	0	0	0	0	0	0	1	0.044514	0.039856	0	0	0
ENSMUSG00000094815	Gm22615	13[-]62543434-62543503	0	0	0	0	0	0	0	0	0	1	0.386617	0.240144	0	0	0	0	0	0	0	0	0	10	3.67481	3.29025	2	0.752073	0.427719
ENSMUSG00000094817	Cphx3	14[+]26082297-26235744	0	0	0	2	0.017305	0.009661	0	0	0	0	0	0	0	0	0	0	0	0	2	0.03105	0.016782	0	0	0	1	0.009511	0.005409
ENSMUSG00000094818	Defa32	8[+]21529032-21530012	0	0	0	0	0	0	0	0	0	0	0	0	0	0	0	0	0	0	0	0	0	0	0	0	0	0	0
ENSMUSG00000094819	Olfr53	7[+]140646452-140653085	0	0	0	0	0	0	0	0	0	0	0	0	0	0	0	0	0	0	0	0	0	0	0	0	0	0	0
ENSMUSG00000109280	Gm44537	7[+]70207435-70209182	0	0	0	0	0	0	0	0	0	0	0	0	0	0	0	0	0	0	0	0	0	0	0	0	0	0	0
ENSMUSG00000109281	Gm44651	7[-]19949201-19949572	0	0	0	2	0.119602	0.066769	0	0	0	0	0	0	4	0.430856	0.248362	0	0	0	0	0	0	0	0	0	2	0.124506	0.070809
ENSMUSG00000109282	Gm45188	7[+]98895930-98899545	101	3.20525	1.74879	224	3.64365	2.03409	152	5.03243	2.89029	106	3.06393	1.90314	58	1.87496	1.0808	137	4.56695	2.61073	147	4.91422	2.65605	24	0.452335	0.404999	75	2.35207	1.33767
ENSMUSG00000109283	Gm44733	7[-]6040816-6042950	0	0	0	0	0	0	0	0	0	0	0	0	0	0	0	0	0	0	0	0	0	0	0	0	0	0	0
ENSMUSG00000109284	B230311B06Rik	7[+]118592328-118596838	40	2.67031	1.45693	111	4.07194	2.27318	46	3.5028	2.01177	39	2.40381	1.49311	41	2.99702	1.7276	33	2.4866	1.42148	35	2.79022	1.50807	37	1.42342	1.27446	16	1.08796	0.618742
ENSMUSG00000109285	Olfr1488-ps1	19[+]13625625-13625760	0	0	0	0	0	0	0	0	0	0	0	0	0	0	0	0	0	0	0	0	0	0	0	0	0	0	0
ENSMUSG00000109286	Gm44541	8[-]9342220-9345126	0	0	0	0	0	0	0	0	0	0	0	0	0	0	0	0	0	0	0	0	0	0	0	0	0	0	0
ENSMUSG00000109287	Gm44713	2[+]111528414-111528538	0	0	0	0	0	0	0	0	0	0	0	0	0	0	0	0	0	0	0	0	0	0	0	0	0	0	0
ENSMUSG00000109289	Gm32111	7[+]62782245-62783090	0	0	0	0	0	0	0	0	0	0	0	0	0	0	0	0	0	0	0	0	0	0	0	0	0	0	0
ENSMUSG00000028759	Hp1bp3	4[+]138216296-138244683	4357	67.7879	36.9852	6129	42.7129	23.8447	1233	17.9696	10.3205	3430	45.4256	28.2158	3393	49.6802	28.6376	881	17.0778	9.76265	4091	63.4024	34.2678	1631	14.6639	13.1293	7370	106.725	60.6969
ENSMUSG00000052062	Pard3b	1[+]61638824-62642284	206	1.53478	0.83738	233	1.0044	0.560715	92	0.570184	0.327476	237	1.28924	0.800801	88	0.461687	0.266134	76	0.63219	0.361396	363	1.97796	1.06905	136	0.499138	0.446904	315	1.64195	0.93381
ENSMUSG00000108544	Cyp2b26-ps	7[-]26134753-26148592	0	0	0	0	0	0	0	0	0	0	0	0	0	0	0	0	0	0	0	0	0	0	0	0	0	0	0
ENSMUSG00000099526	Gm29313	Y[+]76923339-76926578	0	0	0	0	0	0	0	0	0	0	0	0	0	0	0	0	0	0	0	0	0	0	0	0	0	0	0
ENSMUSG00000101270	Scgb2b9-ps	7[-]31915240-31917385	0	0	0	0	0	0	0	0	0	0	0	0	0	0	0	0	0	0	0	0	0	0	0	0	0	0	0
ENSMUSG00000013643	Lypd8	11[+]58379043-58390728	0	0	0	0	0	0	0	0	0	0	0	0	0	0	0	0	0	0	0	0	0	0	0	0	0	0	0
ENSMUSG00000013646	Sh3bp5l	11[+]58330724-58347728	1557	23.4693	12.8049	1673	13.8974	7.75832	1331	24.4174	14.0237	1213	16.1735	10.046	703	12.6143	7.27135	2006	32.8382	18.7722	1318	19.6348	10.6122	839	7.7595	6.94749	1050	15.2008	8.64501
ENSMUSG00000076505	Igkv1-131	6[-]67766036-67766772	0	0	0	0	0	0	0	0	0	0	0	0	0	0	0	0	0	0	0	0	0	0	0	0	0	0	0
ENSMUSG00000057612	Vmn1r37	6[+]66731392-66732300	0	0	0	0	0	0	0	0	0	0	0	0	0	0	0	0	0	0	0	0	0	0	0	0	0	0	0
ENSMUSG00000025584	Pde8a	7[+]81213596-81334533	1629	18.8446	10.2817	3218	18.9382	10.5724	1400	16.8537	9.6796	1889	19.9638	12.4004	859	10.0714	5.80553	952	11.5144	6.58231	2015	24.9876	13.5054	758	5.32602	4.76867	1183	14.4048	8.19228
ENSMUSG00000057615	Ldoc1	X[+]61709497-61710955	2	0.050742	0.027685	0	0	0	4	0.095026	0.054577	0	0	0	0	0	0	0	0	0	10	0.313252	0.169307	0	0	0	0	0	0
ENSMUSG00000057614	Gnai1	5[-]18265135-18360355	1994	27.866	15.2037	1895	13.4787	7.52455	575	8.3537	4.7978	6332	80.5834	50.0538	432	6.11911	3.52729	676	9.88109	5.6486	4232	61.8422	33.4246	2425	20.6197	18.4619	6351	87.639	49.842
ENSMUSG00000028718	Stil	4[+]115000159-115043196	57	0.460218	0.251095	16	0.065423	0.036523	0	0	0	92	0.678483	0.421435	41	0.334885	0.19304	0	0	0	42	0.358499	0.193762	30	0.147757	0.132295	67	0.537253	0.305547
ENSMUSG00000028719	Cmpk1	4[-]114959336-114987241	1248	26.6498	14.5402	2202	21.2694	11.8738	2333	46.4821	26.6962	6929	97.8172	60.7585	1225	28.4975	16.4271	1267	30.1471	17.2338	1292	27.2026	14.7025	2016	18.3352	16.4165	4590	71.0641	40.4156
ENSMUSG00000101277	Gm20847	Y[-]72894527-72895204	0	0	0	0	0	0	0	0	0	0	0	0	0	0	0	0	0	0	0	0	0	0	0	0	0	0	0
ENSMUSG00000087994	Gm25055	10[-]58704576-58704651	0	0	0	0	0	0	0	0	0	0	0	0	0	0	0	0	0	0	0	0	0	0	0	0	0	0	0
ENSMUSG00000028710	Atpaf1	4[+]115784812-115818828	519	10.1201	5.52152	551	6.06527	3.38597	466	17.3783	9.9809	750	13.0094	8.08072	252	4.8142	2.77509	378	7.44711	4.2572	953	18.7894	10.1554	389	4.4491	3.98351	981	18.2865	10.3999
ENSMUSG00000028750	Pla2g2c	4[+]138724792-138746132	0	0	0	0	0	0	0	0	0	0	0	0	0	0	0	0	0	0	0	0	0	0	0	0	0	0	0
ENSMUSG00000028712	Cyp4a31	4[+]115563649-115579015	0	0	0	0	0	0	0	0	0	0	0	0	0	0	0	0	0	0	0	0	0	177	1.91668	1.71611	0	0	0
ENSMUSG00000028713	Cyp4b1	4[-]115624725-115647723	3766	93.2003	50.8502	9814	125.056	69.8131	2396	60.1823	34.5647	2597	57.1814	35.5179	2656	65.9458	38.0137	2856	71.7665	41.0259	2715	72.7474	39.3187	481	7.04819	6.31061	2236	55.1262	31.3514
ENSMUSG00000087997	Gm25056	3[-]151926348-151926409	0	0	0	0	0	0	0	0	0	0	0	0	0	0	0	0	0	0	0	0	0	0	0	0	0	0	0
ENSMUSG00000028716	Pdzk1ip1	4[+]115088708-115093899	38	1.48528	0.810369	45	1.14754	0.640622	32	1.19389	0.685689	25	0.937383	0.582249	49	1.95293	1.12574	14	0.513005	0.293263	32	1.34901	0.729114	24	0.754415	0.675468	24	0.818978	0.465769
ENSMUSG00000028717	Tal1	4[+]115056426-115071755	124	1.9305	1.05329	245	1.92915	1.07696	107	1.94152	1.11508	187	1.82445	1.13325	126	2.08295	1.20069	73	1.28047	0.731989	158	1.9483	1.05302	51	0.317108	0.283923	139	2.37679	1.35173
ENSMUSG00000102168	Gm36943	1[+]61545882-61546163	0	0	0	0	0	0	0	0	0	0	0	0	0	0	0	0	0	0	0	0	0	0	0	0	0	0	0
ENSMUSG00000102169	Gm9113	3[-]93873369-93874386	0	0	0	0	0	0	0	0	0	0	0	0	0	0	0	0	0	0	0	0	0	0	0	0	0	0	0
[truncated: 50,676 more rows]
