# Supplementary material for: Cold-induced lipid dynamics and transcriptional programs in white adipose tissue
Source: BMC Biol. 2019 Sep 17;17:74. doi: 10.1186/s12915-019-0693-x (PMC6749700; doi:10.1186/s12915-019-0693-x)
Supplement: Supplementary file 7 — List of GO terms (XLS 3478 kb) [file 12915_2019_693_MOESM7_ESM.xls]

GO.ID	Term	Ontology	Significant	Annotated	Pvalue	Qvalue	Signi_id	Signi_symbol
GO:0043292	contractile fiber	cellular component	34/513	215/21209	2.8e-18	5.0736e-15	ENSMUSG00000005628(-2.95792621987),ENSMUSG00000007122(-6.27091617268),ENSMUSG00000017300(-6.519464913),ENSMUSG00000020911(-1.29632887431),ENSMUSG00000021456(1.72354006672),ENSMUSG00000024471(-13.6047339021),ENSMUSG00000026407(-1.72813395486),ENSMUSG00000026950(-4.06006488181),ENSMUSG00000027022(-10.6309374963),ENSMUSG00000028116(-4.17121292934),ENSMUSG00000028834(-14.319800289),ENSMUSG00000030470…	Tmod4(-2.95792621987),Casq1(-6.27091617268),Tnnc2(-6.519464913),Krt19(-1.29632887431),Fbp2(1.72354006672),Myot(-13.6047339021),Cacna1s(-1.72813395486),Neb(-4.06006488181),Xirp2(-10.6309374963),Myoz2(-4.17121292934),Trim63(-14.319800289),Csrp3(-4.63136689292),Myom2(-6.13856076761),Ido1(-3.01355227986),Cryab(-1.21195959522),Tpm1(-1.91576985119),Hrc(-3.74838699574),Synpo2l(-2.46664670561),Mybph(-3.4…
GO:0030016	myofibril	cellular component	32/513	205/21209	4.2e-17	3.8052e-14	ENSMUSG00000005628(-2.95792621987),ENSMUSG00000007122(-6.27091617268),ENSMUSG00000017300(-6.519464913),ENSMUSG00000020911(-1.29632887431),ENSMUSG00000021456(1.72354006672),ENSMUSG00000024471(-13.6047339021),ENSMUSG00000026407(-1.72813395486),ENSMUSG00000026950(-4.06006488181),ENSMUSG00000027022(-10.6309374963),ENSMUSG00000028116(-4.17121292934),ENSMUSG00000030470(-4.63136689292),ENSMUSG0000003146…	Tmod4(-2.95792621987),Casq1(-6.27091617268),Tnnc2(-6.519464913),Krt19(-1.29632887431),Fbp2(1.72354006672),Myot(-13.6047339021),Cacna1s(-1.72813395486),Neb(-4.06006488181),Xirp2(-10.6309374963),Myoz2(-4.17121292934),Csrp3(-4.63136689292),Myom2(-6.13856076761),Cryab(-1.21195959522),Tpm1(-1.91576985119),Hrc(-3.74838699574),Synpo2l(-2.46664670561),Mybph(-3.40193586467),Abra(-6.20292399628),Synpo(-1.1…
GO:0044449	contractile fiber part	cellular component	30/513	194/21209	5.4e-16	3.2616e-13	ENSMUSG00000005628(-2.95792621987),ENSMUSG00000007122(-6.27091617268),ENSMUSG00000017300(-6.519464913),ENSMUSG00000020911(-1.29632887431),ENSMUSG00000021456(1.72354006672),ENSMUSG00000024471(-13.6047339021),ENSMUSG00000026407(-1.72813395486),ENSMUSG00000026950(-4.06006488181),ENSMUSG00000027022(-10.6309374963),ENSMUSG00000028116(-4.17121292934),ENSMUSG00000030470(-4.63136689292),ENSMUSG0000003146…	Tmod4(-2.95792621987),Casq1(-6.27091617268),Tnnc2(-6.519464913),Krt19(-1.29632887431),Fbp2(1.72354006672),Myot(-13.6047339021),Cacna1s(-1.72813395486),Neb(-4.06006488181),Xirp2(-10.6309374963),Myoz2(-4.17121292934),Csrp3(-4.63136689292),Myom2(-6.13856076761),Ido1(-3.01355227986),Cryab(-1.21195959522),Tpm1(-1.91576985119),Hrc(-3.74838699574),Synpo2l(-2.46664670561),Mybph(-3.40193586467),Abra(-6.20…
GO:0030017	sarcomere	cellular component	29/513	183/21209	8.6e-16	3.8958e-13	ENSMUSG00000005628(-2.95792621987),ENSMUSG00000007122(-6.27091617268),ENSMUSG00000017300(-6.519464913),ENSMUSG00000020911(-1.29632887431),ENSMUSG00000021456(1.72354006672),ENSMUSG00000024471(-13.6047339021),ENSMUSG00000026407(-1.72813395486),ENSMUSG00000026950(-4.06006488181),ENSMUSG00000027022(-10.6309374963),ENSMUSG00000028116(-4.17121292934),ENSMUSG00000030470(-4.63136689292),ENSMUSG0000003146…	Tmod4(-2.95792621987),Casq1(-6.27091617268),Tnnc2(-6.519464913),Krt19(-1.29632887431),Fbp2(1.72354006672),Myot(-13.6047339021),Cacna1s(-1.72813395486),Neb(-4.06006488181),Xirp2(-10.6309374963),Myoz2(-4.17121292934),Csrp3(-4.63136689292),Myom2(-6.13856076761),Cryab(-1.21195959522),Tpm1(-1.91576985119),Hrc(-3.74838699574),Synpo2l(-2.46664670561),Mybph(-3.40193586467),Abra(-6.20292399628),Synpo(-1.1…
GO:0098742	cell-cell adhesion via plasma-membrane adhesion molecules	biological process	32/505	233/20972	1.6e-15	2.45968e-11	ENSMUSG00000001739(-1.02005559539),ENSMUSG00000005338(-1.40144132684),ENSMUSG00000008153(2.00503654077),ENSMUSG00000012819(-1.46107844895),ENSMUSG00000018569(2.10636788299),ENSMUSG00000023036(-5.66200351018),ENSMUSG00000026981(1.93173099333),ENSMUSG00000031962(-3.65710858893),ENSMUSG00000032135(-1.04465385723),ENSMUSG00000041378(-1.19271944497),ENSMUSG00000047109(-10.8230593473),ENSMUSG0000005050…	Cldn15(-1.02005559539),Cadm3(-1.40144132684),Clstn3(2.00503654077),Cdh23(-1.46107844895),Cldn7(2.10636788299),Pcdhgc4(-5.66200351018),Il1rn(1.93173099333),Cdh15(-3.65710858893),Mcam(-1.04465385723),Cldn5(-1.19271944497),Cldn14(-10.8230593473),Pcdh20(-3.99590257983),Cadm4(-1.2454253116),Mpz(-1.68014878798),Cldn19(-1.88978100569),Celsr2(-1.30970503002),Pcdhga9(-1.70757698081),Pcdhgc5(-2.52872653635…
GO:0031674	I band	cellular component	23/513	137/21209	2.4e-13	8.6976e-11	ENSMUSG00000007122(-6.27091617268),ENSMUSG00000020911(-1.29632887431),ENSMUSG00000021456(1.72354006672),ENSMUSG00000024471(-13.6047339021),ENSMUSG00000026407(-1.72813395486),ENSMUSG00000026950(-4.06006488181),ENSMUSG00000027022(-10.6309374963),ENSMUSG00000028116(-4.17121292934),ENSMUSG00000030470(-4.63136689292),ENSMUSG00000031461(-6.13856076761),ENSMUSG00000032060(-1.21195959522),ENSMUSG00000038…	Casq1(-6.27091617268),Krt19(-1.29632887431),Fbp2(1.72354006672),Myot(-13.6047339021),Cacna1s(-1.72813395486),Neb(-4.06006488181),Xirp2(-10.6309374963),Myoz2(-4.17121292934),Csrp3(-4.63136689292),Myom2(-6.13856076761),Cryab(-1.21195959522),Hrc(-3.74838699574),Synpo2l(-2.46664670561),Mybph(-3.40193586467),Synpo(-1.14991450616),Kcna5(-1.26722643685),Ttn(-1.87169912162),Myl3(-1.77128962814),Obscn(-3.…
GO:0032787	monocarboxylic acid metabolic process	biological process	46/505	512/20972	1.6e-14	1.22984e-10	ENSMUSG00000000168(1.19279072813),ENSMUSG00000006542(-2.98955734743),ENSMUSG00000010914(1.27780635207),ENSMUSG00000011305(2.54582074394),ENSMUSG00000011752(1.47208438829),ENSMUSG00000018574(1.68744708078),ENSMUSG00000020123(-1.07186495832),ENSMUSG00000020456(1.36108474987),ENSMUSG00000021226(1.70287465099),ENSMUSG00000021228(3.42279234218),ENSMUSG00000021339(1.07732422003),ENSMUSG00000021620(5.52…	Dlat(1.19279072813),Prkag3(-2.98955734743),Pdhx(1.27780635207),Plin5(2.54582074394),Pgam1(1.47208438829),Acadvl(1.68744708078),Avpr1a(-1.07186495832),Ogdh(1.36108474987),Acot2(1.70287465099),Acot3(3.42279234218),Mrs2(1.07732422003),Acot12(5.52222023238),Ppara(2.21653262377),Slc25a17(1.30333701695),Ehhadh(1.88075069594),Gpd1(1.34420359458),Gpam(1.42504164238),Gk(3.54783553863),Hadha(1.48127834869)…
GO:0044429	mitochondrial part	cellular component	57/513	851/21209	3.6e-12	1.0872e-09	ENSMUSG00000000168(1.19279072813),ENSMUSG00000000171(1.33756498082),ENSMUSG00000004069(1.22799054653),ENSMUSG00000005299(1.71840581888),ENSMUSG00000005683(1.43844692298),ENSMUSG00000007122(-6.27091617268),ENSMUSG00000010914(1.27780635207),ENSMUSG00000018574(1.68744708078),ENSMUSG00000020456(1.36108474987),ENSMUSG00000020620(-1.68184034798),ENSMUSG00000021226(1.70287465099),ENSMUSG00000021339(1.07…	Dlat(1.19279072813),Sdhd(1.33756498082),Dnaja3(1.22799054653),Letm1(1.71840581888),Cs(1.43844692298),Casq1(-6.27091617268),Pdhx(1.27780635207),Acadvl(1.68744708078),Ogdh(1.36108474987),Abca8b(-1.68184034798),Acot2(1.70287465099),Mrs2(1.07732422003),Ckmt2(-5.83302484735),Ppif(1.53187517639),Slc25a17(1.30333701695),Cyc1(1.49595872778),Atp5o(1.13661959669),Mrps18b(1.28877940759),Ppp2r2b(-1.778087034…
GO:0007156	homophilic cell adhesion via plasma membrane adhesion molecules	biological process	24/505	157/20972	5.5e-13	2.81838333333333e-09	ENSMUSG00000005338(-1.40144132684),ENSMUSG00000008153(2.00503654077),ENSMUSG00000012819(-1.46107844895),ENSMUSG00000023036(-5.66200351018),ENSMUSG00000031962(-3.65710858893),ENSMUSG00000050505(-3.99590257983),ENSMUSG00000054793(-1.2454253116),ENSMUSG00000068740(-1.30970503002),ENSMUSG00000102440(-1.70757698081),ENSMUSG00000102543(-2.52872653635),ENSMUSG00000102742(-1.9868084864),ENSMUSG0000010274…	Cadm3(-1.40144132684),Clstn3(2.00503654077),Cdh23(-1.46107844895),Pcdhgc4(-5.66200351018),Cdh15(-3.65710858893),Pcdh20(-3.99590257983),Cadm4(-1.2454253116),Celsr2(-1.30970503002),Pcdhga9(-1.70757698081),Pcdhgc5(-2.52872653635),Pcdhga11(-1.9868084864),Pcdhgb2(-1.44080566882),Pcdhgb1(-3.47619447019),Pcdhga1(-3.65108016636),Pcdhga2(-3.06767465791),Pcdhga7(-2.15825697902),Pcdhgb4(-1.84766873267),Pcdh…
GO:0005740	mitochondrial envelope	cellular component	46/513	623/21209	2.0e-11	5.17714285714286e-09	ENSMUSG00000000171(1.33756498082),ENSMUSG00000005299(1.71840581888),ENSMUSG00000018574(1.68744708078),ENSMUSG00000020456(1.36108474987),ENSMUSG00000020620(-1.68184034798),ENSMUSG00000021339(1.07732422003),ENSMUSG00000021622(-5.83302484735),ENSMUSG00000021868(1.53187517639),ENSMUSG00000022404(1.30333701695),ENSMUSG00000022551(1.49595872778),ENSMUSG00000022956(1.13661959669),ENSMUSG00000024500(-1.7…	Sdhd(1.33756498082),Letm1(1.71840581888),Acadvl(1.68744708078),Ogdh(1.36108474987),Abca8b(-1.68184034798),Mrs2(1.07732422003),Ckmt2(-5.83302484735),Ppif(1.53187517639),Slc25a17(1.30333701695),Cyc1(1.49595872778),Atp5o(1.13661959669),Ppp2r2b(-1.77808703474),Cidea(2.7376987399),Gpam(1.42504164238),Gk(3.54783553863),Cox8b(1.97807586216),Hadha(1.48127834869),Efhd1(-1.76303751111),Timm10(1.44689126733…
GO:0005739	mitochondrion	cellular component	86/513	1690/21209	2.9e-11	6.5685e-09	ENSMUSG00000000168(1.19279072813),ENSMUSG00000000171(1.33756498082),ENSMUSG00000001983(1.14778344792),ENSMUSG00000002010(1.08044306062),ENSMUSG00000004069(1.22799054653),ENSMUSG00000005299(1.71840581888),ENSMUSG00000005683(1.43844692298),ENSMUSG00000007122(-6.27091617268),ENSMUSG00000008435(1.05859910512),ENSMUSG00000010914(1.27780635207),ENSMUSG00000011305(2.54582074394),ENSMUSG00000014633(1.030…	Dlat(1.19279072813),Sdhd(1.33756498082),Taco1(1.14778344792),Idh3g(1.08044306062),Dnaja3(1.22799054653),Letm1(1.71840581888),Cs(1.43844692298),Casq1(-6.27091617268),Rdh13(1.05859910512),Pdhx(1.27780635207),Plin5(2.54582074394),Cmc2(1.03058403754),Prelid3b(1.35191269566),Acadvl(1.68744708078),Ogdh(1.36108474987),Shmt1(1.34171662465),Abca8b(-1.68184034798),Acot2(1.70287465099),Mrs2(1.07732422003),C…
GO:0044763	single-organism cellular process	biological process	312/505	9766/20972	2.6e-12	9.99245e-09	ENSMUSG00000000168(1.19279072813),ENSMUSG00000000171(1.33756498082),ENSMUSG00000000182(3.33411574263),ENSMUSG00000001334(3.25158683247),ENSMUSG00000001506(-1.60905905853),ENSMUSG00000001901(3.8351131305),ENSMUSG00000002010(1.08044306062),ENSMUSG00000002033(2.91559692585),ENSMUSG00000002104(-1.51696391094),ENSMUSG00000002384(5.62842272761),ENSMUSG00000004069(1.22799054653),ENSMUSG00000005299(1.718…	Dlat(1.19279072813),Sdhd(1.33756498082),Fgf23(3.33411574263),Fndc5(3.25158683247),Col1a1(-1.60905905853),Kcnh6(3.8351131305),Idh3g(1.08044306062),Cd3g(2.91559692585),Rapsn(-1.51696391094),Bmp8b(5.62842272761),Dnaja3(1.22799054653),Letm1(1.71840581888),Cadm3(-1.40144132684),Tmod4(-2.95792621987),Cs(1.43844692298),Pvalb(-8.3728296391),P2rx5(1.28863220858),Ephb3(-1.15271773358),Neurl1a(-1.4950387073…
GO:0019752	carboxylic acid metabolic process	biological process	55/505	817/20972	6.1e-12	1.875506e-08	ENSMUSG00000000168(1.19279072813),ENSMUSG00000000171(1.33756498082),ENSMUSG00000002010(1.08044306062),ENSMUSG00000005683(1.43844692298),ENSMUSG00000006542(-2.98955734743),ENSMUSG00000010914(1.27780635207),ENSMUSG00000011305(2.54582074394),ENSMUSG00000011752(1.47208438829),ENSMUSG00000018574(1.68744708078),ENSMUSG00000020123(-1.07186495832),ENSMUSG00000020456(1.36108474987),ENSMUSG00000020534(1.34…	Dlat(1.19279072813),Sdhd(1.33756498082),Idh3g(1.08044306062),Cs(1.43844692298),Prkag3(-2.98955734743),Pdhx(1.27780635207),Plin5(2.54582074394),Pgam1(1.47208438829),Acadvl(1.68744708078),Avpr1a(-1.07186495832),Ogdh(1.36108474987),Shmt1(1.34171662465),Acot2(1.70287465099),Acot3(3.42279234218),Mrs2(1.07732422003),Acot12(5.52222023238),Ppara(2.21653262377),Slc25a17(1.30333701695),Aco2(1.550858801),Eh…
GO:0031966	mitochondrial membrane	cellular component	42/513	579/21209	2.7e-10	5.436e-08	ENSMUSG00000000171(1.33756498082),ENSMUSG00000005299(1.71840581888),ENSMUSG00000018574(1.68744708078),ENSMUSG00000020456(1.36108474987),ENSMUSG00000020620(-1.68184034798),ENSMUSG00000021339(1.07732422003),ENSMUSG00000021622(-5.83302484735),ENSMUSG00000021868(1.53187517639),ENSMUSG00000022404(1.30333701695),ENSMUSG00000022551(1.49595872778),ENSMUSG00000022956(1.13661959669),ENSMUSG00000024500(-1.7…	Sdhd(1.33756498082),Letm1(1.71840581888),Acadvl(1.68744708078),Ogdh(1.36108474987),Abca8b(-1.68184034798),Mrs2(1.07732422003),Ckmt2(-5.83302484735),Ppif(1.53187517639),Slc25a17(1.30333701695),Cyc1(1.49595872778),Atp5o(1.13661959669),Ppp2r2b(-1.77808703474),Gpam(1.42504164238),Gk(3.54783553863),Cox8b(1.97807586216),Hadha(1.48127834869),Efhd1(-1.76303751111),Timm10(1.44689126733),Slc25a33(1.5179372…
GO:0005615	extracellular space	cellular component	83/513	1704/21209	5.9e-10	1.06908e-07	ENSMUSG00000000182(3.33411574263),ENSMUSG00000001506(-1.60905905853),ENSMUSG00000002384(5.62842272761),ENSMUSG00000006542(-2.98955734743),ENSMUSG00000015850(-1.23101077358),ENSMUSG00000016024(-1.11756322536),ENSMUSG00000020467(-1.55013999929),ENSMUSG00000020681(-1.17923239441),ENSMUSG00000021702(-1.19777754202),ENSMUSG00000021974(3.8777967164),ENSMUSG00000022371(-1.77058228712),ENSMUSG00000023046…	Fgf23(3.33411574263),Col1a1(-1.60905905853),Bmp8b(5.62842272761),Prkag3(-2.98955734743),Adamtsl4(-1.23101077358),Lbp(-1.11756322536),Efemp1(-1.55013999929),Ace(-1.17923239441),Thbs4(-1.19777754202),Fgf9(3.8777967164),Col14a1(-1.77058228712),Igfbp6(-1.56081666618),Cpn2(2.61071382379),Ly96(-13.9963769763),Col3a1(-1.49362234753),Ccl20(3.28105710279),Pigr(3.98182426088),Lrrn2(-1.63685107268),Il1rn(1.…
GO:0043436	oxoacid metabolic process	biological process	55/505	877/20972	9.1e-11	2.33157166666667e-07	ENSMUSG00000000168(1.19279072813),ENSMUSG00000000171(1.33756498082),ENSMUSG00000002010(1.08044306062),ENSMUSG00000005683(1.43844692298),ENSMUSG00000006542(-2.98955734743),ENSMUSG00000010914(1.27780635207),ENSMUSG00000011305(2.54582074394),ENSMUSG00000011752(1.47208438829),ENSMUSG00000018574(1.68744708078),ENSMUSG00000020123(-1.07186495832),ENSMUSG00000020456(1.36108474987),ENSMUSG00000020534(1.34…	Dlat(1.19279072813),Sdhd(1.33756498082),Idh3g(1.08044306062),Cs(1.43844692298),Prkag3(-2.98955734743),Pdhx(1.27780635207),Plin5(2.54582074394),Pgam1(1.47208438829),Acadvl(1.68744708078),Avpr1a(-1.07186495832),Ogdh(1.36108474987),Shmt1(1.34171662465),Acot2(1.70287465099),Acot3(3.42279234218),Mrs2(1.07732422003),Acot12(5.52222023238),Ppara(2.21653262377),Slc25a17(1.30333701695),Aco2(1.550858801),Eh…
GO:0006082	organic acid metabolic process	biological process	55/505	892/20972	1.7e-10	3.73344285714286e-07	ENSMUSG00000000168(1.19279072813),ENSMUSG00000000171(1.33756498082),ENSMUSG00000002010(1.08044306062),ENSMUSG00000005683(1.43844692298),ENSMUSG00000006542(-2.98955734743),ENSMUSG00000010914(1.27780635207),ENSMUSG00000011305(2.54582074394),ENSMUSG00000011752(1.47208438829),ENSMUSG00000018574(1.68744708078),ENSMUSG00000020123(-1.07186495832),ENSMUSG00000020456(1.36108474987),ENSMUSG00000020534(1.34…	Dlat(1.19279072813),Sdhd(1.33756498082),Idh3g(1.08044306062),Cs(1.43844692298),Prkag3(-2.98955734743),Pdhx(1.27780635207),Plin5(2.54582074394),Pgam1(1.47208438829),Acadvl(1.68744708078),Avpr1a(-1.07186495832),Ogdh(1.36108474987),Shmt1(1.34171662465),Acot2(1.70287465099),Acot3(3.42279234218),Mrs2(1.07732422003),Acot12(5.52222023238),Ppara(2.21653262377),Slc25a17(1.30333701695),Aco2(1.550858801),Eh…
GO:0099512	supramolecular fiber	cellular component	51/513	853/21209	2.8e-09	4.61236363636364e-07	ENSMUSG00000001506(-1.60905905853),ENSMUSG00000004069(1.22799054653),ENSMUSG00000005628(-2.95792621987),ENSMUSG00000007122(-6.27091617268),ENSMUSG00000017300(-6.519464913),ENSMUSG00000020173(-3.42393809733),ENSMUSG00000020799(-1.49561371348),ENSMUSG00000020911(-1.29632887431),ENSMUSG00000021456(1.72354006672),ENSMUSG00000024253(-1.39808513557),ENSMUSG00000024471(-13.6047339021),ENSMUSG00000026043…	Col1a1(-1.60905905853),Dnaja3(1.22799054653),Tmod4(-2.95792621987),Casq1(-6.27091617268),Tnnc2(-6.519464913),Cobl(-3.42393809733),Tekt1(-1.49561371348),Krt19(-1.29632887431),Fbp2(1.72354006672),Dync2li1(-1.39808513557),Myot(-13.6047339021),Col3a1(-1.49362234753),Cacna1s(-1.72813395486),Rassf5(2.48828789952),Upp2(-1.26667328569),Neb(-4.06006488181),Xirp2(-10.6309374963),Fbn1(-1.47128164737),Col11a…
GO:0099081	supramolecular polymer	cellular component	51/513	859/21209	3.5e-09	5.15723076923077e-07	ENSMUSG00000001506(-1.60905905853),ENSMUSG00000004069(1.22799054653),ENSMUSG00000005628(-2.95792621987),ENSMUSG00000007122(-6.27091617268),ENSMUSG00000017300(-6.519464913),ENSMUSG00000020173(-3.42393809733),ENSMUSG00000020799(-1.49561371348),ENSMUSG00000020911(-1.29632887431),ENSMUSG00000021456(1.72354006672),ENSMUSG00000024253(-1.39808513557),ENSMUSG00000024471(-13.6047339021),ENSMUSG00000026043…	Col1a1(-1.60905905853),Dnaja3(1.22799054653),Tmod4(-2.95792621987),Casq1(-6.27091617268),Tnnc2(-6.519464913),Cobl(-3.42393809733),Tekt1(-1.49561371348),Krt19(-1.29632887431),Fbp2(1.72354006672),Dync2li1(-1.39808513557),Myot(-13.6047339021),Col3a1(-1.49362234753),Cacna1s(-1.72813395486),Rassf5(2.48828789952),Upp2(-1.26667328569),Neb(-4.06006488181),Xirp2(-10.6309374963),Fbn1(-1.47128164737),Col11a…
GO:0099080	supramolecular complex	cellular component	51/513	860/21209	3.7e-09	5.15723076923077e-07	ENSMUSG00000001506(-1.60905905853),ENSMUSG00000004069(1.22799054653),ENSMUSG00000005628(-2.95792621987),ENSMUSG00000007122(-6.27091617268),ENSMUSG00000017300(-6.519464913),ENSMUSG00000020173(-3.42393809733),ENSMUSG00000020799(-1.49561371348),ENSMUSG00000020911(-1.29632887431),ENSMUSG00000021456(1.72354006672),ENSMUSG00000024253(-1.39808513557),ENSMUSG00000024471(-13.6047339021),ENSMUSG00000026043…	Col1a1(-1.60905905853),Dnaja3(1.22799054653),Tmod4(-2.95792621987),Casq1(-6.27091617268),Tnnc2(-6.519464913),Cobl(-3.42393809733),Tekt1(-1.49561371348),Krt19(-1.29632887431),Fbp2(1.72354006672),Dync2li1(-1.39808513557),Myot(-13.6047339021),Col3a1(-1.49362234753),Cacna1s(-1.72813395486),Rassf5(2.48828789952),Upp2(-1.26667328569),Neb(-4.06006488181),Xirp2(-10.6309374963),Fbn1(-1.47128164737),Col11a…
GO:0005743	mitochondrial inner membrane	cellular component	32/513	404/21209	4.8e-09	6.21257142857143e-07	ENSMUSG00000000171(1.33756498082),ENSMUSG00000005299(1.71840581888),ENSMUSG00000018574(1.68744708078),ENSMUSG00000020620(-1.68184034798),ENSMUSG00000021339(1.07732422003),ENSMUSG00000021622(-5.83302484735),ENSMUSG00000021868(1.53187517639),ENSMUSG00000022404(1.30333701695),ENSMUSG00000022551(1.49595872778),ENSMUSG00000022956(1.13661959669),ENSMUSG00000024978(1.42504164238),ENSMUSG00000025488(1.97…	Sdhd(1.33756498082),Letm1(1.71840581888),Acadvl(1.68744708078),Abca8b(-1.68184034798),Mrs2(1.07732422003),Ckmt2(-5.83302484735),Ppif(1.53187517639),Slc25a17(1.30333701695),Cyc1(1.49595872778),Atp5o(1.13661959669),Gpam(1.42504164238),Cox8b(1.97807586216),Hadha(1.48127834869),Efhd1(-1.76303751111),Timm10(1.44689126733),Slc25a33(1.5179372835),Grpel1(1.09660591048),Cox7b(1.15364616215),Hccs(1.4520257…
GO:0030018	Z disc	cellular component	17/513	122/21209	6.3e-09	7.6104e-07	ENSMUSG00000020911(-1.29632887431),ENSMUSG00000021456(1.72354006672),ENSMUSG00000024471(-13.6047339021),ENSMUSG00000026950(-4.06006488181),ENSMUSG00000027022(-10.6309374963),ENSMUSG00000028116(-4.17121292934),ENSMUSG00000030470(-4.63136689292),ENSMUSG00000031461(-6.13856076761),ENSMUSG00000032060(-1.21195959522),ENSMUSG00000038239(-3.74838699574),ENSMUSG00000039376(-2.46664670561),ENSMUSG00000042…	Krt19(-1.29632887431),Fbp2(1.72354006672),Myot(-13.6047339021),Neb(-4.06006488181),Xirp2(-10.6309374963),Myoz2(-4.17121292934),Csrp3(-4.63136689292),Myom2(-6.13856076761),Cryab(-1.21195959522),Hrc(-3.74838699574),Synpo2l(-2.46664670561),Mybph(-3.40193586467),Synpo(-1.14991450616),Kcna5(-1.26722643685),Ttn(-1.87169912162),Obscn(-3.51090923011),Myoz1(-7.490666763)
GO:0030239	myofibril assembly	biological process	13/505	55/20972	4.5e-10	8.6473125e-07	ENSMUSG00000007122(-6.27091617268),ENSMUSG00000020911(-1.29632887431),ENSMUSG00000026950(-4.06006488181),ENSMUSG00000028116(-4.17121292934),ENSMUSG00000030470(-4.63136689292),ENSMUSG00000031461(-6.13856076761),ENSMUSG00000032366(-1.91576985119),ENSMUSG00000042451(-3.40193586467),ENSMUSG00000051747(-1.87169912162),ENSMUSG00000067653(-2.45435878246),ENSMUSG00000068614(-1.92107592356),ENSMUSG0000006…	Casq1(-6.27091617268),Krt19(-1.29632887431),Neb(-4.06006488181),Myoz2(-4.17121292934),Csrp3(-4.63136689292),Myom2(-6.13856076761),Tpm1(-1.91576985119),Mybph(-3.40193586467),Ttn(-1.87169912162),Ankrd23(-2.45435878246),Actc1(-1.92107592356),Myoz1(-7.490666763),Klhl41(-12.5133854663)
GO:0044281	small molecule metabolic process	biological process	84/505	1761/20972	9.7e-10	1.65686777777778e-06	ENSMUSG00000000168(1.19279072813),ENSMUSG00000000171(1.33756498082),ENSMUSG00000000182(3.33411574263),ENSMUSG00000002010(1.08044306062),ENSMUSG00000005683(1.43844692298),ENSMUSG00000006542(-2.98955734743),ENSMUSG00000006575(1.66006642398),ENSMUSG00000010914(1.27780635207),ENSMUSG00000011305(2.54582074394),ENSMUSG00000011752(1.47208438829),ENSMUSG00000017412(-3.09777977249),ENSMUSG00000018574(1.68…	Dlat(1.19279072813),Sdhd(1.33756498082),Fgf23(3.33411574263),Idh3g(1.08044306062),Cs(1.43844692298),Prkag3(-2.98955734743),Rundc3a(1.66006642398),Pdhx(1.27780635207),Plin5(2.54582074394),Pgam1(1.47208438829),Cacnb4(-3.09777977249),Acadvl(1.68744708078),Atp6v0a1(-1.43770665557),Avpr1a(-1.07186495832),Pofut2(-1.31594448788),Adcy1(-1.54293386348),Ogdh(1.36108474987),Shmt1(1.34171662465),Adcy3(2.2865…
GO:0006936	muscle contraction	biological process	26/505	263/20972	1.3e-09	1.99849e-06	ENSMUSG00000007122(-6.27091617268),ENSMUSG00000017300(-6.519464913),ENSMUSG00000019787(-9.22110372537),ENSMUSG00000020081(12.2737985126),ENSMUSG00000021699(1.24243799314),ENSMUSG00000026407(-1.72813395486),ENSMUSG00000028834(-14.319800289),ENSMUSG00000029862(-2.64346061697),ENSMUSG00000030470(-4.63136689292),ENSMUSG00000031461(-6.13856076761),ENSMUSG00000032366(-1.91576985119),ENSMUSG00000038239(…	Casq1(-6.27091617268),Tnnc2(-6.519464913),Trdn(-9.22110372537),Tacr2(12.2737985126),Pde4d(1.24243799314),Cacna1s(-1.72813395486),Trim63(-14.319800289),Clcn1(-2.64346061697),Csrp3(-4.63136689292),Myom2(-6.13856076761),Tpm1(-1.91576985119),Hrc(-3.74838699574),Stac3(-2.23987774235),Mybph(-3.40193586467),Trim72(-3.88112709323),Kcna5(-1.26722643685),Ttn(-1.87169912162),Hmcn2(-1.41429116186),Myh8(-4.28…
GO:0044459	plasma membrane part	cellular component	100/513	2388/21209	2.5e-08	2.83125e-06	ENSMUSG00000001739(-1.02005559539),ENSMUSG00000001901(3.8351131305),ENSMUSG00000002033(2.91559692585),ENSMUSG00000002104(-1.51696391094),ENSMUSG00000004069(1.22799054653),ENSMUSG00000005338(-1.40144132684),ENSMUSG00000005950(1.28863220858),ENSMUSG00000005958(-1.15271773358),ENSMUSG00000006435(-1.49503870739),ENSMUSG00000007122(-6.27091617268),ENSMUSG00000008153(2.00503654077),ENSMUSG00000010080(1…	Cldn15(-1.02005559539),Kcnh6(3.8351131305),Cd3g(2.91559692585),Rapsn(-1.51696391094),Dnaja3(1.22799054653),Cadm3(-1.40144132684),P2rx5(1.28863220858),Ephb3(-1.15271773358),Neurl1a(-1.49503870739),Casq1(-6.27091617268),Clstn3(2.00503654077),Epn3(13.7553598351),Cacnb4(-3.09777977249),Cldn7(2.10636788299),Avpr1a(-1.07186495832),Hcn2(1.88200329957),Adcy1(-1.54293386348),Ace(-1.17923239441),Krt19(-1.2…
GO:0019866	organelle inner membrane	cellular component	33/513	458/21209	2.8e-08	2.91933333333333e-06	ENSMUSG00000000171(1.33756498082),ENSMUSG00000005299(1.71840581888),ENSMUSG00000005950(1.28863220858),ENSMUSG00000018574(1.68744708078),ENSMUSG00000020620(-1.68184034798),ENSMUSG00000021339(1.07732422003),ENSMUSG00000021622(-5.83302484735),ENSMUSG00000021868(1.53187517639),ENSMUSG00000022404(1.30333701695),ENSMUSG00000022551(1.49595872778),ENSMUSG00000022956(1.13661959669),ENSMUSG00000024978(1.42…	Sdhd(1.33756498082),Letm1(1.71840581888),P2rx5(1.28863220858),Acadvl(1.68744708078),Abca8b(-1.68184034798),Mrs2(1.07732422003),Ckmt2(-5.83302484735),Ppif(1.53187517639),Slc25a17(1.30333701695),Cyc1(1.49595872778),Atp5o(1.13661959669),Gpam(1.42504164238),Cox8b(1.97807586216),Hadha(1.48127834869),Efhd1(-1.76303751111),Timm10(1.44689126733),Slc25a33(1.5179372835),Grpel1(1.09660591048),Cox7b(1.153646…
GO:0005578	proteinaceous extracellular matrix	cellular component	27/513	325/21209	2.9e-08	2.91933333333333e-06	ENSMUSG00000001506(-1.60905905853),ENSMUSG00000015850(-1.23101077358),ENSMUSG00000020467(-1.55013999929),ENSMUSG00000021702(-1.19777754202),ENSMUSG00000021974(3.8777967164),ENSMUSG00000022371(-1.77058228712),ENSMUSG00000024979(2.70382034975),ENSMUSG00000026043(-1.49362234753),ENSMUSG00000026443(-1.63685107268),ENSMUSG00000026725(3.38336273292),ENSMUSG00000027204(-1.47128164737),ENSMUSG00000027966…	Col1a1(-1.60905905853),Adamtsl4(-1.23101077358),Efemp1(-1.55013999929),Thbs4(-1.19777754202),Fgf9(3.8777967164),Col14a1(-1.77058228712),Tectb(2.70382034975),Col3a1(-1.49362234753),Lrrn2(-1.63685107268),Tnn(3.38336273292),Fbn1(-1.47128164737),Col11a1(-1.50602801363),Ecm1(-1.06402925986),Col1a2(-1.1910685899),Sfrp1(-1.05253267211),Comp(-1.44247295532),Adamtsl2(-2.27388789835),Cpz(-1.32640251884),Co…
GO:0042571	immunoglobulin complex, circulating	cellular component	16/513	122/21209	4.2e-08	4.00547368421053e-06	ENSMUSG00000076652(2.95497063114),ENSMUSG00000076655(3.55182611141),ENSMUSG00000076671(4.23296767198),ENSMUSG00000076676(13.4411160826),ENSMUSG00000076695(3.75779525421),ENSMUSG00000076731(3.98792316279),ENSMUSG00000076937(2.35403857297),ENSMUSG00000093838(15.0217227622),ENSMUSG00000093896(3.53411770115),ENSMUSG00000095416(5.81392615816),ENSMUSG00000095700(5.19376306223),ENSMUSG00000096410(2.8123…	Ighv7-3(2.95497063114),Ighv4-1(3.55182611141),Ighv13-2(4.23296767198),Ighv12-3(13.4411160826),Ighv1-18(3.75779525421),Ighv8-12(3.98792316279),Iglc2(2.35403857297),Ighv3-1(15.0217227622),Ighv1-76(3.53411770115),Ighv1-12(5.81392615816),Ighv10-3(5.19376306223),Ighv1-19(2.81237887129),Ighv9-3(2.64042656668),Ighv2-6(4.19428615488),Ighv9-1(3.05222066008),Iglc1(2.64271888066)
GO:0010927	cellular component assembly involved in morphogenesis	biological process	15/505	90/20972	3.8e-09	5.25244166666667e-06	ENSMUSG00000007122(-6.27091617268),ENSMUSG00000020911(-1.29632887431),ENSMUSG00000026950(-4.06006488181),ENSMUSG00000028116(-4.17121292934),ENSMUSG00000030470(-4.63136689292),ENSMUSG00000031461(-6.13856076761),ENSMUSG00000032366(-1.91576985119),ENSMUSG00000032854(-3.52097031317),ENSMUSG00000042451(-3.40193586467),ENSMUSG00000051747(-1.87169912162),ENSMUSG00000053198(-1.40616199415),ENSMUSG0000006…	Casq1(-6.27091617268),Krt19(-1.29632887431),Neb(-4.06006488181),Myoz2(-4.17121292934),Csrp3(-4.63136689292),Myom2(-6.13856076761),Tpm1(-1.91576985119),Ugt8a(-3.52097031317),Mybph(-3.40193586467),Ttn(-1.87169912162),Prx(-1.40616199415),Ankrd23(-2.45435878246),Actc1(-1.92107592356),Myoz1(-7.490666763),Klhl41(-12.5133854663)
GO:0006091	generation of precursor metabolites and energy	biological process	28/505	318/20972	4.1e-09	5.25244166666667e-06	ENSMUSG00000000168(1.19279072813),ENSMUSG00000000171(1.33756498082),ENSMUSG00000002010(1.08044306062),ENSMUSG00000005683(1.43844692298),ENSMUSG00000006542(-2.98955734743),ENSMUSG00000011752(1.47208438829),ENSMUSG00000020456(1.36108474987),ENSMUSG00000021868(1.53187517639),ENSMUSG00000022383(2.21653262377),ENSMUSG00000022477(1.550858801),ENSMUSG00000022551(1.49595872778),ENSMUSG00000023019(1.34420…	Dlat(1.19279072813),Sdhd(1.33756498082),Idh3g(1.08044306062),Cs(1.43844692298),Prkag3(-2.98955734743),Pgam1(1.47208438829),Ogdh(1.36108474987),Ppif(1.53187517639),Ppara(2.21653262377),Aco2(1.550858801),Cyc1(1.49595872778),Gpd1(1.34420359458),Cox8b(1.97807586216),Phkg1(-1.20059752562),Slc25a33(1.5179372835),Gys2(1.62430707007),Mt3(-1.52344419288),Idh3a(1.37556927064),Prkcdbp(-1.48865865697),Tigar(…
GO:0019814	immunoglobulin complex	cellular component	16/513	126/21209	6.7e-08	6.0702e-06	ENSMUSG00000076652(2.95497063114),ENSMUSG00000076655(3.55182611141),ENSMUSG00000076671(4.23296767198),ENSMUSG00000076676(13.4411160826),ENSMUSG00000076695(3.75779525421),ENSMUSG00000076731(3.98792316279),ENSMUSG00000076937(2.35403857297),ENSMUSG00000093838(15.0217227622),ENSMUSG00000093896(3.53411770115),ENSMUSG00000095416(5.81392615816),ENSMUSG00000095700(5.19376306223),ENSMUSG00000096410(2.8123…	Ighv7-3(2.95497063114),Ighv4-1(3.55182611141),Ighv13-2(4.23296767198),Ighv12-3(13.4411160826),Ighv1-18(3.75779525421),Ighv8-12(3.98792316279),Iglc2(2.35403857297),Ighv3-1(15.0217227622),Ighv1-76(3.53411770115),Ighv1-12(5.81392615816),Ighv10-3(5.19376306223),Ighv1-19(2.81237887129),Ighv9-3(2.64042656668),Ighv2-6(4.19428615488),Ighv9-1(3.05222066008),Iglc1(2.64271888066)
GO:0044421	extracellular region part	cellular component	145/513	3990/21209	8.9e-08	7.67942857142857e-06	ENSMUSG00000000182(3.33411574263),ENSMUSG00000001506(-1.60905905853),ENSMUSG00000002384(5.62842272761),ENSMUSG00000005683(1.43844692298),ENSMUSG00000005716(-8.3728296391),ENSMUSG00000006542(-2.98955734743),ENSMUSG00000008153(2.00503654077),ENSMUSG00000010080(13.7553598351),ENSMUSG00000011752(1.47208438829),ENSMUSG00000015850(-1.23101077358),ENSMUSG00000016024(-1.11756322536),ENSMUSG00000019173(1.…	Fgf23(3.33411574263),Col1a1(-1.60905905853),Bmp8b(5.62842272761),Cs(1.43844692298),Pvalb(-8.3728296391),Prkag3(-2.98955734743),Clstn3(2.00503654077),Epn3(13.7553598351),Pgam1(1.47208438829),Adamtsl4(-1.23101077358),Lbp(-1.11756322536),Rab5c(1.20180814689),Atp6v0a1(-1.43770665557),Adcy1(-1.54293386348),Efemp1(-1.55013999929),Shmt1(1.34171662465),Ace(-1.17923239441),Krt19(-1.29632887431),Acot2(1.70…
GO:0015629	actin cytoskeleton	cellular component	30/513	422/21209	1.6e-07	1.31781818181818e-05	ENSMUSG00000004069(1.22799054653),ENSMUSG00000005628(-2.95792621987),ENSMUSG00000017300(-6.519464913),ENSMUSG00000020173(-3.42393809733),ENSMUSG00000020911(-1.29632887431),ENSMUSG00000021061(-1.17005632506),ENSMUSG00000026950(-4.06006488181),ENSMUSG00000028116(-4.17121292934),ENSMUSG00000030244(1.62430707007),ENSMUSG00000030672(-5.07206398875),ENSMUSG00000031461(-6.13856076761),ENSMUSG00000032060…	Dnaja3(1.22799054653),Tmod4(-2.95792621987),Tnnc2(-6.519464913),Cobl(-3.42393809733),Krt19(-1.29632887431),Sptb(-1.17005632506),Neb(-4.06006488181),Myoz2(-4.17121292934),Gys2(1.62430707007),Mylpf(-5.07206398875),Myom2(-6.13856076761),Cryab(-1.21195959522),Tpm1(-1.91576985119),Rflna(-1.556922764),Synpo2l(-2.46664670561),Cldn5(-1.19271944497),Mybph(-3.40193586467),Abcb4(-1.36473704895),Abra(-6.2029…
GO:0031012	extracellular matrix	cellular component	33/513	496/21209	1.8e-07	1.41808695652174e-05	ENSMUSG00000001506(-1.60905905853),ENSMUSG00000015850(-1.23101077358),ENSMUSG00000020467(-1.55013999929),ENSMUSG00000021702(-1.19777754202),ENSMUSG00000021974(3.8777967164),ENSMUSG00000022371(-1.77058228712),ENSMUSG00000022956(1.13661959669),ENSMUSG00000024979(2.70382034975),ENSMUSG00000025745(1.48127834869),ENSMUSG00000026043(-1.49362234753),ENSMUSG00000026443(-1.63685107268),ENSMUSG00000026725(…	Col1a1(-1.60905905853),Adamtsl4(-1.23101077358),Efemp1(-1.55013999929),Thbs4(-1.19777754202),Fgf9(3.8777967164),Col14a1(-1.77058228712),Atp5o(1.13661959669),Tectb(2.70382034975),Hadha(1.48127834869),Col3a1(-1.49362234753),Lrrn2(-1.63685107268),Tnn(3.38336273292),Fbn1(-1.47128164737),Col11a1(-1.50602801363),Ecm1(-1.06402925986),Col1a2(-1.1910685899),Tfpi2(-2.35656437052),Sfrp1(-1.05253267211),Comp…
GO:0006637	acyl-CoA metabolic process	biological process	13/505	72/20972	1.5e-08	1.63978666666667e-05	ENSMUSG00000000168(1.19279072813),ENSMUSG00000010914(1.27780635207),ENSMUSG00000020456(1.36108474987),ENSMUSG00000021226(1.70287465099),ENSMUSG00000021228(3.42279234218),ENSMUSG00000021620(5.52222023238),ENSMUSG00000022853(1.88075069594),ENSMUSG00000024978(1.42504164238),ENSMUSG00000027452(1.21622713241),ENSMUSG00000042010(1.3037563663),ENSMUSG00000042540(5.64012872615),ENSMUSG00000047565(-11.839…	Dlat(1.19279072813),Pdhx(1.27780635207),Ogdh(1.36108474987),Acot2(1.70287465099),Acot3(3.42279234218),Acot12(5.52222023238),Ehhadh(1.88075069594),Gpam(1.42504164238),Acss1(1.21622713241),Acacb(1.3037563663),Acot5(5.64012872615),Acot10(-11.8394505161),Acot1(2.44037368483)
GO:0035383	thioester metabolic process	biological process	13/505	72/20972	1.5e-08	1.63978666666667e-05	ENSMUSG00000000168(1.19279072813),ENSMUSG00000010914(1.27780635207),ENSMUSG00000020456(1.36108474987),ENSMUSG00000021226(1.70287465099),ENSMUSG00000021228(3.42279234218),ENSMUSG00000021620(5.52222023238),ENSMUSG00000022853(1.88075069594),ENSMUSG00000024978(1.42504164238),ENSMUSG00000027452(1.21622713241),ENSMUSG00000042010(1.3037563663),ENSMUSG00000042540(5.64012872615),ENSMUSG00000047565(-11.839…	Dlat(1.19279072813),Pdhx(1.27780635207),Ogdh(1.36108474987),Acot2(1.70287465099),Acot3(3.42279234218),Acot12(5.52222023238),Ehhadh(1.88075069594),Gpam(1.42504164238),Acss1(1.21622713241),Acacb(1.3037563663),Acot5(5.64012872615),Acot10(-11.8394505161),Acot1(2.44037368483)
GO:0044707	single-multicellular organism process	biological process	194/505	5693/20972	1.6e-08	1.63978666666667e-05	ENSMUSG00000000168(1.19279072813),ENSMUSG00000000182(3.33411574263),ENSMUSG00000001506(-1.60905905853),ENSMUSG00000002384(5.62842272761),ENSMUSG00000003476(-1.77577712367),ENSMUSG00000004069(1.22799054653),ENSMUSG00000005958(-1.15271773358),ENSMUSG00000006435(-1.49503870739),ENSMUSG00000007122(-6.27091617268),ENSMUSG00000008153(2.00503654077),ENSMUSG00000008435(1.05859910512),ENSMUSG00000009248(-…	Dlat(1.19279072813),Fgf23(3.33411574263),Col1a1(-1.60905905853),Bmp8b(5.62842272761),Crhr2(-1.77577712367),Dnaja3(1.22799054653),Ephb3(-1.15271773358),Neurl1a(-1.49503870739),Casq1(-6.27091617268),Clstn3(2.00503654077),Rdh13(1.05859910512),Ascl2(-2.24409685489),Cdh23(-1.46107844895),Lbp(-1.11756322536),Tnnc2(-6.519464913),Traf4(1.97372187983),Cacnb4(-3.09777977249),Acadvl(1.68744708078),Sfrp5(-1.…
GO:0005576	extracellular region	cellular component	158/513	4557/21209	3.9e-07	2.9445e-05	ENSMUSG00000000182(3.33411574263),ENSMUSG00000001334(3.25158683247),ENSMUSG00000001506(-1.60905905853),ENSMUSG00000002384(5.62842272761),ENSMUSG00000005683(1.43844692298),ENSMUSG00000005716(-8.3728296391),ENSMUSG00000006542(-2.98955734743),ENSMUSG00000008153(2.00503654077),ENSMUSG00000010080(13.7553598351),ENSMUSG00000011752(1.47208438829),ENSMUSG00000015467(-1.16892234667),ENSMUSG00000015850(-1.…	Fgf23(3.33411574263),Fndc5(3.25158683247),Col1a1(-1.60905905853),Bmp8b(5.62842272761),Cs(1.43844692298),Pvalb(-8.3728296391),Prkag3(-2.98955734743),Clstn3(2.00503654077),Epn3(13.7553598351),Pgam1(1.47208438829),Egfl8(-1.16892234667),Adamtsl4(-1.23101077358),Lbp(-1.11756322536),Sfrp5(-1.77497628286),Rab5c(1.20180814689),Atp6v0a1(-1.43770665557),Adcy1(-1.54293386348),Efemp1(-1.55013999929),Shmt1(1.…
GO:0044765	single-organism transport	biological process	104/505	2547/20972	3.4e-08	3.16502941176471e-05	ENSMUSG00000000171(1.33756498082),ENSMUSG00000000182(3.33411574263),ENSMUSG00000001901(3.8351131305),ENSMUSG00000006435(-1.49503870739),ENSMUSG00000006542(-2.98955734743),ENSMUSG00000007122(-6.27091617268),ENSMUSG00000007682(4.80593116566),ENSMUSG00000016024(-1.11756322536),ENSMUSG00000017412(-3.09777977249),ENSMUSG00000018822(-1.77497628286),ENSMUSG00000019124(-1.12867167005),ENSMUSG00000019302(…	Sdhd(1.33756498082),Fgf23(3.33411574263),Kcnh6(3.8351131305),Neurl1a(-1.49503870739),Prkag3(-2.98955734743),Casq1(-6.27091617268),Dio2(4.80593116566),Lbp(-1.11756322536),Cacnb4(-3.09777977249),Sfrp5(-1.77497628286),Scrn1(-1.12867167005),Atp6v0a1(-1.43770665557),Trdn(-9.22110372537),Tacr2(12.2737985126),Avpr1a(-1.07186495832),Pofut2(-1.31594448788),Hcn2(1.88200329957),Abca8b(-1.68184034798),Ace(-1…
GO:0055001	muscle cell development	biological process	18/505	154/20972	3.5e-08	3.16502941176471e-05	ENSMUSG00000007122(-6.27091617268),ENSMUSG00000017412(-3.09777977249),ENSMUSG00000020911(-1.29632887431),ENSMUSG00000022371(-1.77058228712),ENSMUSG00000026950(-4.06006488181),ENSMUSG00000028023(-12.4498699845),ENSMUSG00000028116(-4.17121292934),ENSMUSG00000030470(-4.63136689292),ENSMUSG00000031461(-6.13856076761),ENSMUSG00000032366(-1.91576985119),ENSMUSG00000035296(-4.3696636176),ENSMUSG00000040…	Casq1(-6.27091617268),Cacnb4(-3.09777977249),Krt19(-1.29632887431),Col14a1(-1.77058228712),Neb(-4.06006488181),Pitx2(-12.4498699845),Myoz2(-4.17121292934),Csrp3(-4.63136689292),Myom2(-6.13856076761),Tpm1(-1.91576985119),Sgcg(-4.3696636176),Stac3(-2.23987774235),Mybph(-3.40193586467),Ttn(-1.87169912162),Ankrd23(-2.45435878246),Actc1(-1.92107592356),Myoz1(-7.490666763),Klhl41(-12.5133854663)
GO:0034987	immunoglobulin receptor binding	molecular function	17/490	126/20682	7.6e-09	3.32956e-05	ENSMUSG00000030144(2.51971214798),ENSMUSG00000076652(2.95497063114),ENSMUSG00000076655(3.55182611141),ENSMUSG00000076671(4.23296767198),ENSMUSG00000076676(13.4411160826),ENSMUSG00000076695(3.75779525421),ENSMUSG00000076731(3.98792316279),ENSMUSG00000076937(2.35403857297),ENSMUSG00000093838(15.0217227622),ENSMUSG00000093896(3.53411770115),ENSMUSG00000095416(5.81392615816),ENSMUSG00000095700(5.1937…	Clec4d(2.51971214798),Ighv7-3(2.95497063114),Ighv4-1(3.55182611141),Ighv13-2(4.23296767198),Ighv12-3(13.4411160826),Ighv1-18(3.75779525421),Ighv8-12(3.98792316279),Iglc2(2.35403857297),Ighv3-1(15.0217227622),Ighv1-76(3.53411770115),Ighv1-12(5.81392615816),Ighv10-3(5.19376306223),Ighv1-19(2.81237887129),Ighv9-3(2.64042656668),Ighv2-6(4.19428615488),Ighv9-1(3.05222066008),Iglc1(2.64271888066)
GO:0055002	striated muscle cell development	biological process	17/505	138/20972	3.9e-08	3.33081666666667e-05	ENSMUSG00000007122(-6.27091617268),ENSMUSG00000017412(-3.09777977249),ENSMUSG00000020911(-1.29632887431),ENSMUSG00000022371(-1.77058228712),ENSMUSG00000026950(-4.06006488181),ENSMUSG00000028023(-12.4498699845),ENSMUSG00000028116(-4.17121292934),ENSMUSG00000030470(-4.63136689292),ENSMUSG00000031461(-6.13856076761),ENSMUSG00000032366(-1.91576985119),ENSMUSG00000040287(-2.23987774235),ENSMUSG0000004…	Casq1(-6.27091617268),Cacnb4(-3.09777977249),Krt19(-1.29632887431),Col14a1(-1.77058228712),Neb(-4.06006488181),Pitx2(-12.4498699845),Myoz2(-4.17121292934),Csrp3(-4.63136689292),Myom2(-6.13856076761),Tpm1(-1.91576985119),Stac3(-2.23987774235),Mybph(-3.40193586467),Ttn(-1.87169912162),Ankrd23(-2.45435878246),Actc1(-1.92107592356),Myoz1(-7.490666763),Klhl41(-12.5133854663)
GO:0006631	fatty acid metabolic process	biological process	27/505	334/20972	4.7e-08	3.80279473684211e-05	ENSMUSG00000006542(-2.98955734743),ENSMUSG00000011305(2.54582074394),ENSMUSG00000018574(1.68744708078),ENSMUSG00000020123(-1.07186495832),ENSMUSG00000021226(1.70287465099),ENSMUSG00000021228(3.42279234218),ENSMUSG00000021620(5.52222023238),ENSMUSG00000022383(2.21653262377),ENSMUSG00000022404(1.30333701695),ENSMUSG00000022853(1.88075069594),ENSMUSG00000024978(1.42504164238),ENSMUSG00000025059(3.54…	Prkag3(-2.98955734743),Plin5(2.54582074394),Acadvl(1.68744708078),Avpr1a(-1.07186495832),Acot2(1.70287465099),Acot3(3.42279234218),Acot12(5.52222023238),Ppara(2.21653262377),Slc25a17(1.30333701695),Ehhadh(1.88075069594),Gpam(1.42504164238),Gk(3.54783553863),Hadha(1.48127834869),Acss1(1.21622713241),Fabp3(6.16710960336),Ucp3(1.2336638272),Fa2h(-1.4857291064),Acot11(3.79160910795),Acaa2(1.574324463…
GO:0072562	blood microparticle	cellular component	20/513	225/21209	6.3e-07	4.56624e-05	ENSMUSG00000023176(2.61071382379),ENSMUSG00000060459(4.00079933947),ENSMUSG00000068614(-1.92107592356),ENSMUSG00000073418(-1.30411426674),ENSMUSG00000076652(2.95497063114),ENSMUSG00000076655(3.55182611141),ENSMUSG00000076671(4.23296767198),ENSMUSG00000076676(13.4411160826),ENSMUSG00000076695(3.75779525421),ENSMUSG00000076731(3.98792316279),ENSMUSG00000076937(2.35403857297),ENSMUSG00000093838(15.0…	Cpn2(2.61071382379),Kng2(4.00079933947),Actc1(-1.92107592356),C4b(-1.30411426674),Ighv7-3(2.95497063114),Ighv4-1(3.55182611141),Ighv13-2(4.23296767198),Ighv12-3(13.4411160826),Ighv1-18(3.75779525421),Ighv8-12(3.98792316279),Iglc2(2.35403857297),Ighv3-1(15.0217227622),Ighv1-76(3.53411770115),Ighv1-12(5.81392615816),Ighv10-3(5.19376306223),Ighv1-19(2.81237887129),Ighv9-3(2.64042656668),Ighv2-6(4.19…
GO:0006958	complement activation, classical pathway	biological process	17/505	143/20972	6.6e-08	4.89140909090909e-05	ENSMUSG00000073418(-1.30411426674),ENSMUSG00000076652(2.95497063114),ENSMUSG00000076655(3.55182611141),ENSMUSG00000076671(4.23296767198),ENSMUSG00000076676(13.4411160826),ENSMUSG00000076695(3.75779525421),ENSMUSG00000076731(3.98792316279),ENSMUSG00000076937(2.35403857297),ENSMUSG00000093838(15.0217227622),ENSMUSG00000093896(3.53411770115),ENSMUSG00000095416(5.81392615816),ENSMUSG00000095700(5.193…	C4b(-1.30411426674),Ighv7-3(2.95497063114),Ighv4-1(3.55182611141),Ighv13-2(4.23296767198),Ighv12-3(13.4411160826),Ighv1-18(3.75779525421),Ighv8-12(3.98792316279),Iglc2(2.35403857297),Ighv3-1(15.0217227622),Ighv1-76(3.53411770115),Ighv1-12(5.81392615816),Ighv10-3(5.19376306223),Ighv1-19(2.81237887129),Ighv9-3(2.64042656668),Ighv2-6(4.19428615488),Ighv9-1(3.05222066008),Iglc1(2.64271888066)
GO:0003012	muscle system process	biological process	27/505	340/20972	6.7e-08	4.89140909090909e-05	ENSMUSG00000007122(-6.27091617268),ENSMUSG00000017300(-6.519464913),ENSMUSG00000019787(-9.22110372537),ENSMUSG00000020081(12.2737985126),ENSMUSG00000021699(1.24243799314),ENSMUSG00000022371(-1.77058228712),ENSMUSG00000026407(-1.72813395486),ENSMUSG00000028834(-14.319800289),ENSMUSG00000029862(-2.64346061697),ENSMUSG00000030470(-4.63136689292),ENSMUSG00000031461(-6.13856076761),ENSMUSG00000032366(…	Casq1(-6.27091617268),Tnnc2(-6.519464913),Trdn(-9.22110372537),Tacr2(12.2737985126),Pde4d(1.24243799314),Col14a1(-1.77058228712),Cacna1s(-1.72813395486),Trim63(-14.319800289),Clcn1(-2.64346061697),Csrp3(-4.63136689292),Myom2(-6.13856076761),Tpm1(-1.91576985119),Hrc(-3.74838699574),Stac3(-2.23987774235),Mybph(-3.40193586467),Trim72(-3.88112709323),Kcna5(-1.26722643685),Ttn(-1.87169912162),Hmcn2(-1…
GO:0006956	complement activation	biological process	18/505	161/20972	7.0e-08	4.89140909090909e-05	ENSMUSG00000068686(-1.25909616313),ENSMUSG00000073418(-1.30411426674),ENSMUSG00000076652(2.95497063114),ENSMUSG00000076655(3.55182611141),ENSMUSG00000076671(4.23296767198),ENSMUSG00000076676(13.4411160826),ENSMUSG00000076695(3.75779525421),ENSMUSG00000076731(3.98792316279),ENSMUSG00000076937(2.35403857297),ENSMUSG00000093838(15.0217227622),ENSMUSG00000093896(3.53411770115),ENSMUSG00000095416(5.81…	Cd59b(-1.25909616313),C4b(-1.30411426674),Ighv7-3(2.95497063114),Ighv4-1(3.55182611141),Ighv13-2(4.23296767198),Ighv12-3(13.4411160826),Ighv1-18(3.75779525421),Ighv8-12(3.98792316279),Iglc2(2.35403857297),Ighv3-1(15.0217227622),Ighv1-76(3.53411770115),Ighv1-12(5.81392615816),Ighv10-3(5.19376306223),Ighv1-19(2.81237887129),Ighv9-3(2.64042656668),Ighv2-6(4.19428615488),Ighv9-1(3.05222066008),Iglc1(…
GO:0031967	organelle envelope	cellular component	51/513	1022/21209	8.4e-07	5.85415384615385e-05	ENSMUSG00000000171(1.33756498082),ENSMUSG00000005299(1.71840581888),ENSMUSG00000005950(1.28863220858),ENSMUSG00000018574(1.68744708078),ENSMUSG00000019124(-1.12867167005),ENSMUSG00000020456(1.36108474987),ENSMUSG00000020620(-1.68184034798),ENSMUSG00000021339(1.07732422003),ENSMUSG00000021622(-5.83302484735),ENSMUSG00000021699(1.24243799314),ENSMUSG00000021868(1.53187517639),ENSMUSG00000022404(1.3…	Sdhd(1.33756498082),Letm1(1.71840581888),P2rx5(1.28863220858),Acadvl(1.68744708078),Scrn1(-1.12867167005),Ogdh(1.36108474987),Abca8b(-1.68184034798),Mrs2(1.07732422003),Ckmt2(-5.83302484735),Pde4d(1.24243799314),Ppif(1.53187517639),Slc25a17(1.30333701695),Cyc1(1.49595872778),Atp5o(1.13661959669),Ppp2r2b(-1.77808703474),Cidea(2.7376987399),Gpam(1.42504164238),Gk(3.54783553863),Cox8b(1.97807586216)…
GO:0031975	envelope	cellular component	51/513	1024/21209	8.9e-07	5.97288888888889e-05	ENSMUSG00000000171(1.33756498082),ENSMUSG00000005299(1.71840581888),ENSMUSG00000005950(1.28863220858),ENSMUSG00000018574(1.68744708078),ENSMUSG00000019124(-1.12867167005),ENSMUSG00000020456(1.36108474987),ENSMUSG00000020620(-1.68184034798),ENSMUSG00000021339(1.07732422003),ENSMUSG00000021622(-5.83302484735),ENSMUSG00000021699(1.24243799314),ENSMUSG00000021868(1.53187517639),ENSMUSG00000022404(1.3…	Sdhd(1.33756498082),Letm1(1.71840581888),P2rx5(1.28863220858),Acadvl(1.68744708078),Scrn1(-1.12867167005),Ogdh(1.36108474987),Abca8b(-1.68184034798),Mrs2(1.07732422003),Ckmt2(-5.83302484735),Pde4d(1.24243799314),Ppif(1.53187517639),Slc25a17(1.30333701695),Cyc1(1.49595872778),Atp5o(1.13661959669),Ppp2r2b(-1.77808703474),Cidea(2.7376987399),Gpam(1.42504164238),Gk(3.54783553863),Cox8b(1.97807586216)…
GO:1902578	single-organism localization	biological process	107/505	2697/20972	9.2e-08	6.1492e-05	ENSMUSG00000000171(1.33756498082),ENSMUSG00000000182(3.33411574263),ENSMUSG00000001901(3.8351131305),ENSMUSG00000006435(-1.49503870739),ENSMUSG00000006542(-2.98955734743),ENSMUSG00000007122(-6.27091617268),ENSMUSG00000007682(4.80593116566),ENSMUSG00000016024(-1.11756322536),ENSMUSG00000017412(-3.09777977249),ENSMUSG00000018822(-1.77497628286),ENSMUSG00000019124(-1.12867167005),ENSMUSG00000019302(…	Sdhd(1.33756498082),Fgf23(3.33411574263),Kcnh6(3.8351131305),Neurl1a(-1.49503870739),Prkag3(-2.98955734743),Casq1(-6.27091617268),Dio2(4.80593116566),Lbp(-1.11756322536),Cacnb4(-3.09777977249),Sfrp5(-1.77497628286),Scrn1(-1.12867167005),Atp6v0a1(-1.43770665557),Trdn(-9.22110372537),Tacr2(12.2737985126),Avpr1a(-1.07186495832),Pofut2(-1.31594448788),Hcn2(1.88200329957),Abca8b(-1.68184034798),Ace(-1…
GO:0005509	calcium ion binding	molecular function	42/490	694/20682	3.0e-08	6.5715e-05	ENSMUSG00000005716(-8.3728296391),ENSMUSG00000007122(-6.27091617268),ENSMUSG00000008153(2.00503654077),ENSMUSG00000012819(-1.46107844895),ENSMUSG00000015467(-1.16892234667),ENSMUSG00000016995(-1.78115124102),ENSMUSG00000017300(-6.519464913),ENSMUSG00000020467(-1.55013999929),ENSMUSG00000021702(-1.19777754202),ENSMUSG00000022441(-9.858778817),ENSMUSG00000023036(-5.66200351018),ENSMUSG00000026255(-…	Pvalb(-8.3728296391),Casq1(-6.27091617268),Clstn3(2.00503654077),Cdh23(-1.46107844895),Egfl8(-1.16892234667),Matn4(-1.78115124102),Tnnc2(-6.519464913),Efemp1(-1.55013999929),Thbs4(-1.19777754202),Efcab6(-9.858778817),Pcdhgc4(-5.66200351018),Efhd1(-1.76303751111),Fbn1(-1.47128164737),Tgm3(2.26356148294),Mylpf(-5.07206398875),Comp(-1.44247295532),Cdh15(-3.65710858893),Hrc(-3.74838699574),Pcdh20(-3.…
GO:0046034	ATP metabolic process	biological process	20/505	204/20972	1.2e-07	7.6865e-05	ENSMUSG00000000171(1.33756498082),ENSMUSG00000011752(1.47208438829),ENSMUSG00000019302(-1.43770665557),ENSMUSG00000020456(1.36108474987),ENSMUSG00000021868(1.53187517639),ENSMUSG00000022383(2.21653262377),ENSMUSG00000022551(1.49595872778),ENSMUSG00000022956(1.13661959669),ENSMUSG00000023019(1.34420359458),ENSMUSG00000025488(1.97807586216),ENSMUSG00000028982(1.5179372835),ENSMUSG00000038028(1.2559…	Sdhd(1.33756498082),Pgam1(1.47208438829),Atp6v0a1(-1.43770665557),Ogdh(1.36108474987),Ppif(1.53187517639),Ppara(2.21653262377),Cyc1(1.49595872778),Atp5o(1.13661959669),Gpd1(1.34420359458),Cox8b(1.97807586216),Slc25a33(1.5179372835),Tigar(1.25599118868),Gck(2.70504303726),Chchd10(1.67870881867),Myh8(-4.28844256877),Eno3(-2.3975734007),Pgk1(1.71734088056),Cycs(1.62723922706),mt-Atp8(-2.48254167628)…
GO:0006910	phagocytosis, recognition	biological process	16/505	133/20972	1.4e-07	8.60888e-05	ENSMUSG00000076652(2.95497063114),ENSMUSG00000076655(3.55182611141),ENSMUSG00000076671(4.23296767198),ENSMUSG00000076676(13.4411160826),ENSMUSG00000076695(3.75779525421),ENSMUSG00000076731(3.98792316279),ENSMUSG00000076937(2.35403857297),ENSMUSG00000093838(15.0217227622),ENSMUSG00000093896(3.53411770115),ENSMUSG00000095416(5.81392615816),ENSMUSG00000095700(5.19376306223),ENSMUSG00000096410(2.8123…	Ighv7-3(2.95497063114),Ighv4-1(3.55182611141),Ighv13-2(4.23296767198),Ighv12-3(13.4411160826),Ighv1-18(3.75779525421),Ighv8-12(3.98792316279),Iglc2(2.35403857297),Ighv3-1(15.0217227622),Ighv1-76(3.53411770115),Ighv1-12(5.81392615816),Ighv10-3(5.19376306223),Ighv1-19(2.81237887129),Ighv9-3(2.64042656668),Ighv2-6(4.19428615488),Ighv9-1(3.05222066008),Iglc1(2.64271888066)
GO:0006941	striated muscle contraction	biological process	17/505	152/20972	1.6e-07	9.46030769230769e-05	ENSMUSG00000007122(-6.27091617268),ENSMUSG00000017300(-6.519464913),ENSMUSG00000021699(1.24243799314),ENSMUSG00000030470(-4.63136689292),ENSMUSG00000031461(-6.13856076761),ENSMUSG00000032366(-1.91576985119),ENSMUSG00000038239(-3.74838699574),ENSMUSG00000040287(-2.23987774235),ENSMUSG00000042451(-3.40193586467),ENSMUSG00000045534(-1.26722643685),ENSMUSG00000051747(-1.87169912162),ENSMUSG0000005577…	Casq1(-6.27091617268),Tnnc2(-6.519464913),Pde4d(1.24243799314),Csrp3(-4.63136689292),Myom2(-6.13856076761),Tpm1(-1.91576985119),Hrc(-3.74838699574),Stac3(-2.23987774235),Mybph(-3.40193586467),Kcna5(-1.26722643685),Ttn(-1.87169912162),Myh8(-4.28844256877),Myl3(-1.77128962814),Tnnt3(-6.34680621953),Myl1(-1.89540781719),Actc1(-1.92107592356),Kcne1l(-1.77409072158)
GO:0008037	cell recognition	biological process	21/505	229/20972	1.8e-07	9.88264285714286e-05	ENSMUSG00000005338(-1.40144132684),ENSMUSG00000005958(-1.15271773358),ENSMUSG00000047261(-1.86671895576),ENSMUSG00000054793(-1.2454253116),ENSMUSG00000076652(2.95497063114),ENSMUSG00000076655(3.55182611141),ENSMUSG00000076671(4.23296767198),ENSMUSG00000076676(13.4411160826),ENSMUSG00000076695(3.75779525421),ENSMUSG00000076731(3.98792316279),ENSMUSG00000076937(2.35403857297),ENSMUSG00000093838(15.…	Cadm3(-1.40144132684),Ephb3(-1.15271773358),Gap43(-1.86671895576),Cadm4(-1.2454253116),Ighv7-3(2.95497063114),Ighv4-1(3.55182611141),Ighv13-2(4.23296767198),Ighv12-3(13.4411160826),Ighv1-18(3.75779525421),Ighv8-12(3.98792316279),Iglc2(2.35403857297),Ighv3-1(15.0217227622),Ighv1-76(3.53411770115),Ighv1-12(5.81392615816),Ighv10-3(5.19376306223),Ighv1-19(2.81237887129),Ighv9-3(2.64042656668),Ighv2-6…
GO:0051186	cofactor metabolic process	biological process	26/505	335/20972	1.8e-07	9.88264285714286e-05	ENSMUSG00000000168(1.19279072813),ENSMUSG00000010914(1.27780635207),ENSMUSG00000011752(1.47208438829),ENSMUSG00000020456(1.36108474987),ENSMUSG00000020534(1.34171662465),ENSMUSG00000021226(1.70287465099),ENSMUSG00000021228(3.42279234218),ENSMUSG00000021620(5.52222023238),ENSMUSG00000022383(2.21653262377),ENSMUSG00000022853(1.88075069594),ENSMUSG00000023019(1.34420359458),ENSMUSG00000024978(1.4250…	Dlat(1.19279072813),Pdhx(1.27780635207),Pgam1(1.47208438829),Ogdh(1.36108474987),Shmt1(1.34171662465),Acot2(1.70287465099),Acot3(3.42279234218),Acot12(5.52222023238),Ppara(2.21653262377),Ehhadh(1.88075069594),Gpd1(1.34420359458),Gpam(1.42504164238),Acss1(1.21622713241),Ldhb(2.01700676074),Ciapin1(1.4308577253),Cyp1a1(1.48156054054),Pank1(3.16017052335),Tigar(1.25599118868),Gck(2.70504303726),Acac…
GO:0072376	protein activation cascade	biological process	18/505	172/20972	1.9e-07	9.91806451612903e-05	ENSMUSG00000068686(-1.25909616313),ENSMUSG00000073418(-1.30411426674),ENSMUSG00000076652(2.95497063114),ENSMUSG00000076655(3.55182611141),ENSMUSG00000076671(4.23296767198),ENSMUSG00000076676(13.4411160826),ENSMUSG00000076695(3.75779525421),ENSMUSG00000076731(3.98792316279),ENSMUSG00000076937(2.35403857297),ENSMUSG00000093838(15.0217227622),ENSMUSG00000093896(3.53411770115),ENSMUSG00000095416(5.81…	Cd59b(-1.25909616313),C4b(-1.30411426674),Ighv7-3(2.95497063114),Ighv4-1(3.55182611141),Ighv13-2(4.23296767198),Ighv12-3(13.4411160826),Ighv1-18(3.75779525421),Ighv8-12(3.98792316279),Iglc2(2.35403857297),Ighv3-1(15.0217227622),Ighv1-76(3.53411770115),Ighv1-12(5.81392615816),Ighv10-3(5.19376306223),Ighv1-19(2.81237887129),Ighv9-3(2.64042656668),Ighv2-6(4.19428615488),Ighv9-1(3.05222066008),Iglc1(…
GO:0002455	humoral immune response mediated by circulating immunoglobulin	biological process	17/505	154/20972	2.0e-07	9.91806451612903e-05	ENSMUSG00000073418(-1.30411426674),ENSMUSG00000076652(2.95497063114),ENSMUSG00000076655(3.55182611141),ENSMUSG00000076671(4.23296767198),ENSMUSG00000076676(13.4411160826),ENSMUSG00000076695(3.75779525421),ENSMUSG00000076731(3.98792316279),ENSMUSG00000076937(2.35403857297),ENSMUSG00000093838(15.0217227622),ENSMUSG00000093896(3.53411770115),ENSMUSG00000095416(5.81392615816),ENSMUSG00000095700(5.193…	C4b(-1.30411426674),Ighv7-3(2.95497063114),Ighv4-1(3.55182611141),Ighv13-2(4.23296767198),Ighv12-3(13.4411160826),Ighv1-18(3.75779525421),Ighv8-12(3.98792316279),Iglc2(2.35403857297),Ighv3-1(15.0217227622),Ighv1-76(3.53411770115),Ighv1-12(5.81392615816),Ighv10-3(5.19376306223),Ighv1-19(2.81237887129),Ighv9-3(2.64042656668),Ighv2-6(4.19428615488),Ighv9-1(3.05222066008),Iglc1(2.64271888066)
GO:0007517	muscle organ development	biological process	26/505	336/20972	2.0e-07	9.91806451612903e-05	ENSMUSG00000006435(-1.49503870739),ENSMUSG00000007122(-6.27091617268),ENSMUSG00000021200(-1.36254575948),ENSMUSG00000021974(3.8777967164),ENSMUSG00000022371(-1.77058228712),ENSMUSG00000025216(-2.98563988616),ENSMUSG00000026043(-1.49362234753),ENSMUSG00000027022(-10.6309374963),ENSMUSG00000027966(-1.50602801363),ENSMUSG00000028023(-12.4498699845),ENSMUSG00000030470(-4.63136689292),ENSMUSG000000306…	Neurl1a(-1.49503870739),Casq1(-6.27091617268),Asb2(-1.36254575948),Fgf9(3.8777967164),Col14a1(-1.77058228712),Lbx1(-2.98563988616),Col3a1(-1.49362234753),Xirp2(-10.6309374963),Col11a1(-1.50602801363),Pitx2(-12.4498699845),Csrp3(-4.63136689292),Mylpf(-5.07206398875),Myom2(-6.13856076761),Cryab(-1.21195959522),Tpm1(-1.91576985119),Sgcg(-4.3696636176),Stac3(-2.23987774235),Trim72(-3.88112709323),Klh…
GO:0048731	system development	biological process	151/505	4283/20972	2.1e-07	0.0001008853125	ENSMUSG00000000182(3.33411574263),ENSMUSG00000001506(-1.60905905853),ENSMUSG00000002384(5.62842272761),ENSMUSG00000003476(-1.77577712367),ENSMUSG00000004069(1.22799054653),ENSMUSG00000005958(-1.15271773358),ENSMUSG00000006435(-1.49503870739),ENSMUSG00000007122(-6.27091617268),ENSMUSG00000008153(2.00503654077),ENSMUSG00000008435(1.05859910512),ENSMUSG00000009248(-2.24409685489),ENSMUSG00000012819(…	Fgf23(3.33411574263),Col1a1(-1.60905905853),Bmp8b(5.62842272761),Crhr2(-1.77577712367),Dnaja3(1.22799054653),Ephb3(-1.15271773358),Neurl1a(-1.49503870739),Casq1(-6.27091617268),Clstn3(2.00503654077),Rdh13(1.05859910512),Ascl2(-2.24409685489),Cdh23(-1.46107844895),Traf4(1.97372187983),Cacnb4(-3.09777977249),Sfrp5(-1.77497628286),Avpr1a(-1.07186495832),Cobl(-3.42393809733),Pofut2(-1.31594448788),Ad…
GO:0061061	muscle structure development	biological process	36/505	579/20972	2.3e-07	0.000107145151515152	ENSMUSG00000006435(-1.49503870739),ENSMUSG00000007122(-6.27091617268),ENSMUSG00000017412(-3.09777977249),ENSMUSG00000020123(-1.07186495832),ENSMUSG00000020911(-1.29632887431),ENSMUSG00000021200(-1.36254575948),ENSMUSG00000021974(3.8777967164),ENSMUSG00000022371(-1.77058228712),ENSMUSG00000025216(-2.98563988616),ENSMUSG00000026043(-1.49362234753),ENSMUSG00000026950(-4.06006488181),ENSMUSG000000270…	Neurl1a(-1.49503870739),Casq1(-6.27091617268),Cacnb4(-3.09777977249),Avpr1a(-1.07186495832),Krt19(-1.29632887431),Asb2(-1.36254575948),Fgf9(3.8777967164),Col14a1(-1.77058228712),Lbx1(-2.98563988616),Col3a1(-1.49362234753),Neb(-4.06006488181),Xirp2(-10.6309374963),Col11a1(-1.50602801363),Pitx2(-12.4498699845),Myoz2(-4.17121292934),Csrp3(-4.63136689292),Mylpf(-5.07206398875),Myom2(-6.13856076761),C…
GO:0006732	coenzyme metabolic process	biological process	23/505	274/20972	2.4e-07	0.000108515294117647	ENSMUSG00000000168(1.19279072813),ENSMUSG00000010914(1.27780635207),ENSMUSG00000011752(1.47208438829),ENSMUSG00000020456(1.36108474987),ENSMUSG00000020534(1.34171662465),ENSMUSG00000021226(1.70287465099),ENSMUSG00000021228(3.42279234218),ENSMUSG00000021620(5.52222023238),ENSMUSG00000022383(2.21653262377),ENSMUSG00000022853(1.88075069594),ENSMUSG00000023019(1.34420359458),ENSMUSG00000024978(1.4250…	Dlat(1.19279072813),Pdhx(1.27780635207),Pgam1(1.47208438829),Ogdh(1.36108474987),Shmt1(1.34171662465),Acot2(1.70287465099),Acot3(3.42279234218),Acot12(5.52222023238),Ppara(2.21653262377),Ehhadh(1.88075069594),Gpd1(1.34420359458),Gpam(1.42504164238),Acss1(1.21622713241),Ldhb(2.01700676074),Pank1(3.16017052335),Tigar(1.25599118868),Gck(2.70504303726),Acacb(1.3037563663),Acot5(5.64012872615),Acot10(…
GO:0050853	B cell receptor signaling pathway	biological process	17/505	157/20972	2.6e-07	0.000114199428571429	ENSMUSG00000058099(1.1727318946),ENSMUSG00000076652(2.95497063114),ENSMUSG00000076655(3.55182611141),ENSMUSG00000076671(4.23296767198),ENSMUSG00000076676(13.4411160826),ENSMUSG00000076695(3.75779525421),ENSMUSG00000076731(3.98792316279),ENSMUSG00000076937(2.35403857297),ENSMUSG00000093838(15.0217227622),ENSMUSG00000093896(3.53411770115),ENSMUSG00000095416(5.81392615816),ENSMUSG00000095700(5.19376…	Nfam1(1.1727318946),Ighv7-3(2.95497063114),Ighv4-1(3.55182611141),Ighv13-2(4.23296767198),Ighv12-3(13.4411160826),Ighv1-18(3.75779525421),Ighv8-12(3.98792316279),Iglc2(2.35403857297),Ighv3-1(15.0217227622),Ighv1-76(3.53411770115),Ighv1-12(5.81392615816),Ighv10-3(5.19376306223),Ighv1-19(2.81237887129),Ighv9-3(2.64042656668),Ighv2-6(4.19428615488),Ighv9-1(3.05222066008),Iglc1(2.64271888066)
GO:0015992	proton transport	biological process	16/505	143/20972	3.7e-07	0.000158000277777778	ENSMUSG00000019302(-1.43770665557),ENSMUSG00000021868(1.53187517639),ENSMUSG00000022551(1.49595872778),ENSMUSG00000022956(1.13661959669),ENSMUSG00000025488(1.97807586216),ENSMUSG00000026062(-1.61993838262),ENSMUSG00000031231(1.15364616215),ENSMUSG00000031710(6.35014455026),ENSMUSG00000032942(1.2336638272),ENSMUSG00000038462(1.23039616085),ENSMUSG00000039347(-1.30671315158),ENSMUSG00000039463(1.18…	Atp6v0a1(-1.43770665557),Ppif(1.53187517639),Cyc1(1.49595872778),Atp5o(1.13661959669),Cox8b(1.97807586216),Slc9a2(-1.61993838262),Cox7b(1.15364616215),Ucp1(6.35014455026),Ucp3(1.2336638272),Uqcrfs1(1.23039616085),Atp6v0e2(-1.30671315158),Slc9a8(1.18747981925),Cox10(1.25086134797),mt-Atp8(-2.48254167628),mt-Atp6(-16.0371346047),Cox7a1(3.25763715502)
GO:0006099	tricarboxylic acid cycle	biological process	8/505	30/20972	3.9e-07	0.00016203972972973	ENSMUSG00000000168(1.19279072813),ENSMUSG00000000171(1.33756498082),ENSMUSG00000002010(1.08044306062),ENSMUSG00000005683(1.43844692298),ENSMUSG00000020456(1.36108474987),ENSMUSG00000022477(1.550858801),ENSMUSG00000032279(1.37556927064),ENSMUSG00000052738(1.26069577607)	Dlat(1.19279072813),Sdhd(1.33756498082),Idh3g(1.08044306062),Cs(1.43844692298),Ogdh(1.36108474987),Aco2(1.550858801),Idh3a(1.37556927064),Suclg1(1.26069577607)
GO:0006818	hydrogen transport	biological process	16/505	144/20972	4.1e-07	0.000165866578947368	ENSMUSG00000019302(-1.43770665557),ENSMUSG00000021868(1.53187517639),ENSMUSG00000022551(1.49595872778),ENSMUSG00000022956(1.13661959669),ENSMUSG00000025488(1.97807586216),ENSMUSG00000026062(-1.61993838262),ENSMUSG00000031231(1.15364616215),ENSMUSG00000031710(6.35014455026),ENSMUSG00000032942(1.2336638272),ENSMUSG00000038462(1.23039616085),ENSMUSG00000039347(-1.30671315158),ENSMUSG00000039463(1.18…	Atp6v0a1(-1.43770665557),Ppif(1.53187517639),Cyc1(1.49595872778),Atp5o(1.13661959669),Cox8b(1.97807586216),Slc9a2(-1.61993838262),Cox7b(1.15364616215),Ucp1(6.35014455026),Ucp3(1.2336638272),Uqcrfs1(1.23039616085),Atp6v0e2(-1.30671315158),Slc9a8(1.18747981925),Cox10(1.25086134797),mt-Atp8(-2.48254167628),mt-Atp6(-16.0371346047),Cox7a1(3.25763715502)
GO:0007155	cell adhesion	biological process	58/505	1209/20972	4.4e-07	0.00017294625	ENSMUSG00000001506(-1.60905905853),ENSMUSG00000001739(-1.02005559539),ENSMUSG00000004069(1.22799054653),ENSMUSG00000005338(-1.40144132684),ENSMUSG00000005958(-1.15271773358),ENSMUSG00000008153(2.00503654077),ENSMUSG00000012819(-1.46107844895),ENSMUSG00000018569(2.10636788299),ENSMUSG00000021702(-1.19777754202),ENSMUSG00000022371(-1.77058228712),ENSMUSG00000022383(2.21653262377),ENSMUSG00000023036…	Col1a1(-1.60905905853),Cldn15(-1.02005559539),Dnaja3(1.22799054653),Cadm3(-1.40144132684),Ephb3(-1.15271773358),Clstn3(2.00503654077),Cdh23(-1.46107844895),Cldn7(2.10636788299),Thbs4(-1.19777754202),Col14a1(-1.77058228712),Ppara(2.21653262377),Pcdhgc4(-5.66200351018),Gpam(1.42504164238),Col3a1(-1.49362234753),Tnn(3.38336273292),Il1rn(1.93173099333),Fbn1(-1.47128164737),L1cam(1.23353341003),Sfrp1(…
GO:0045214	sarcomere organization	biological process	9/505	41/20972	4.5e-07	0.00017294625	ENSMUSG00000007122(-6.27091617268),ENSMUSG00000020911(-1.29632887431),ENSMUSG00000026950(-4.06006488181),ENSMUSG00000031461(-6.13856076761),ENSMUSG00000032366(-1.91576985119),ENSMUSG00000042451(-3.40193586467),ENSMUSG00000051747(-1.87169912162),ENSMUSG00000067653(-2.45435878246),ENSMUSG00000075307(-12.5133854663)	Casq1(-6.27091617268),Krt19(-1.29632887431),Neb(-4.06006488181),Myom2(-6.13856076761),Tpm1(-1.91576985119),Mybph(-3.40193586467),Ttn(-1.87169912162),Ankrd23(-2.45435878246),Klhl41(-12.5133854663)
GO:0009123	nucleoside monophosphate metabolic process	biological process	22/505	264/20972	4.9e-07	0.000179351666666667	ENSMUSG00000000171(1.33756498082),ENSMUSG00000011752(1.47208438829),ENSMUSG00000019302(-1.43770665557),ENSMUSG00000020456(1.36108474987),ENSMUSG00000020534(1.34171662465),ENSMUSG00000021868(1.53187517639),ENSMUSG00000022383(2.21653262377),ENSMUSG00000022551(1.49595872778),ENSMUSG00000022956(1.13661959669),ENSMUSG00000023019(1.34420359458),ENSMUSG00000025488(1.97807586216),ENSMUSG00000026839(-1.26…	Sdhd(1.33756498082),Pgam1(1.47208438829),Atp6v0a1(-1.43770665557),Ogdh(1.36108474987),Shmt1(1.34171662465),Ppif(1.53187517639),Ppara(2.21653262377),Cyc1(1.49595872778),Atp5o(1.13661959669),Gpd1(1.34420359458),Cox8b(1.97807586216),Upp2(-1.26667328569),Slc25a33(1.5179372835),Tigar(1.25599118868),Gck(2.70504303726),Chchd10(1.67870881867),Myh8(-4.28844256877),Eno3(-2.3975734007),Pgk1(1.71734088056),C…
GO:0015980	energy derivation by oxidation of organic compounds	biological process	21/505	243/20972	4.9e-07	0.000179351666666667	ENSMUSG00000000168(1.19279072813),ENSMUSG00000000171(1.33756498082),ENSMUSG00000002010(1.08044306062),ENSMUSG00000005683(1.43844692298),ENSMUSG00000006542(-2.98955734743),ENSMUSG00000020456(1.36108474987),ENSMUSG00000022477(1.550858801),ENSMUSG00000022551(1.49595872778),ENSMUSG00000023019(1.34420359458),ENSMUSG00000025488(1.97807586216),ENSMUSG00000025537(-1.20059752562),ENSMUSG00000030244(1.6243…	Dlat(1.19279072813),Sdhd(1.33756498082),Idh3g(1.08044306062),Cs(1.43844692298),Prkag3(-2.98955734743),Ogdh(1.36108474987),Aco2(1.550858801),Cyc1(1.49595872778),Gpd1(1.34420359458),Cox8b(1.97807586216),Phkg1(-1.20059752562),Gys2(1.62430707007),Mt3(-1.52344419288),Idh3a(1.37556927064),Prkcdbp(-1.48865865697),Tigar(1.25599118868),Gck(2.70504303726),Cox10(1.25086134797),Ppp1r3b(1.80059323893),Suclg1(…
GO:0022610	biological adhesion	biological process	58/505	1220/20972	5.9e-07	0.000206137954545455	ENSMUSG00000001506(-1.60905905853),ENSMUSG00000001739(-1.02005559539),ENSMUSG00000004069(1.22799054653),ENSMUSG00000005338(-1.40144132684),ENSMUSG00000005958(-1.15271773358),ENSMUSG00000008153(2.00503654077),ENSMUSG00000012819(-1.46107844895),ENSMUSG00000018569(2.10636788299),ENSMUSG00000021702(-1.19777754202),ENSMUSG00000022371(-1.77058228712),ENSMUSG00000022383(2.21653262377),ENSMUSG00000023036…	Col1a1(-1.60905905853),Cldn15(-1.02005559539),Dnaja3(1.22799054653),Cadm3(-1.40144132684),Ephb3(-1.15271773358),Clstn3(2.00503654077),Cdh23(-1.46107844895),Cldn7(2.10636788299),Thbs4(-1.19777754202),Col14a1(-1.77058228712),Ppara(2.21653262377),Pcdhgc4(-5.66200351018),Gpam(1.42504164238),Col3a1(-1.49362234753),Tnn(3.38336273292),Il1rn(1.93173099333),Fbn1(-1.47128164737),L1cam(1.23353341003),Sfrp1(…
GO:0009205	purine ribonucleoside triphosphate metabolic process	biological process	20/505	225/20972	5.9e-07	0.000206137954545455	ENSMUSG00000000171(1.33756498082),ENSMUSG00000011752(1.47208438829),ENSMUSG00000019302(-1.43770665557),ENSMUSG00000020456(1.36108474987),ENSMUSG00000021868(1.53187517639),ENSMUSG00000022383(2.21653262377),ENSMUSG00000022551(1.49595872778),ENSMUSG00000022956(1.13661959669),ENSMUSG00000023019(1.34420359458),ENSMUSG00000025488(1.97807586216),ENSMUSG00000028982(1.5179372835),ENSMUSG00000038028(1.2559…	Sdhd(1.33756498082),Pgam1(1.47208438829),Atp6v0a1(-1.43770665557),Ogdh(1.36108474987),Ppif(1.53187517639),Ppara(2.21653262377),Cyc1(1.49595872778),Atp5o(1.13661959669),Gpd1(1.34420359458),Cox8b(1.97807586216),Slc25a33(1.5179372835),Tigar(1.25599118868),Gck(2.70504303726),Chchd10(1.67870881867),Myh8(-4.28844256877),Eno3(-2.3975734007),Pgk1(1.71734088056),Cycs(1.62723922706),mt-Atp8(-2.48254167628)…
GO:0098609	cell-cell adhesion	biological process	41/505	740/20972	7.1e-07	0.000237278913043478	ENSMUSG00000001739(-1.02005559539),ENSMUSG00000004069(1.22799054653),ENSMUSG00000005338(-1.40144132684),ENSMUSG00000005958(-1.15271773358),ENSMUSG00000008153(2.00503654077),ENSMUSG00000012819(-1.46107844895),ENSMUSG00000018569(2.10636788299),ENSMUSG00000021702(-1.19777754202),ENSMUSG00000022383(2.21653262377),ENSMUSG00000023036(-5.66200351018),ENSMUSG00000024978(1.42504164238),ENSMUSG00000026981(…	Cldn15(-1.02005559539),Dnaja3(1.22799054653),Cadm3(-1.40144132684),Ephb3(-1.15271773358),Clstn3(2.00503654077),Cdh23(-1.46107844895),Cldn7(2.10636788299),Thbs4(-1.19777754202),Ppara(2.21653262377),Pcdhgc4(-5.66200351018),Gpam(1.42504164238),Il1rn(1.93173099333),Ido1(-3.01355227986),Cdh15(-3.65710858893),Mcam(-1.04465385723),Lmo7(-1.34804061654),Cdsn(-1.16970588835),Cldn5(-1.19271944497),Cldn14(-1…
GO:0006911	phagocytosis, engulfment	biological process	16/505	150/20972	7.1e-07	0.000237278913043478	ENSMUSG00000076652(2.95497063114),ENSMUSG00000076655(3.55182611141),ENSMUSG00000076671(4.23296767198),ENSMUSG00000076676(13.4411160826),ENSMUSG00000076695(3.75779525421),ENSMUSG00000076731(3.98792316279),ENSMUSG00000076937(2.35403857297),ENSMUSG00000093838(15.0217227622),ENSMUSG00000093896(3.53411770115),ENSMUSG00000095416(5.81392615816),ENSMUSG00000095700(5.19376306223),ENSMUSG00000096410(2.8123…	Ighv7-3(2.95497063114),Ighv4-1(3.55182611141),Ighv13-2(4.23296767198),Ighv12-3(13.4411160826),Ighv1-18(3.75779525421),Ighv8-12(3.98792316279),Iglc2(2.35403857297),Ighv3-1(15.0217227622),Ighv1-76(3.53411770115),Ighv1-12(5.81392615816),Ighv10-3(5.19376306223),Ighv1-19(2.81237887129),Ighv9-3(2.64042656668),Ighv2-6(4.19428615488),Ighv9-1(3.05222066008),Iglc1(2.64271888066)
GO:0009161	ribonucleoside monophosphate metabolic process	biological process	21/505	253/20972	9.5e-07	0.000304257291666667	ENSMUSG00000000171(1.33756498082),ENSMUSG00000011752(1.47208438829),ENSMUSG00000019302(-1.43770665557),ENSMUSG00000020456(1.36108474987),ENSMUSG00000021868(1.53187517639),ENSMUSG00000022383(2.21653262377),ENSMUSG00000022551(1.49595872778),ENSMUSG00000022956(1.13661959669),ENSMUSG00000023019(1.34420359458),ENSMUSG00000025488(1.97807586216),ENSMUSG00000026839(-1.26667328569),ENSMUSG00000028982(1.51…	Sdhd(1.33756498082),Pgam1(1.47208438829),Atp6v0a1(-1.43770665557),Ogdh(1.36108474987),Ppif(1.53187517639),Ppara(2.21653262377),Cyc1(1.49595872778),Atp5o(1.13661959669),Gpd1(1.34420359458),Cox8b(1.97807586216),Upp2(-1.26667328569),Slc25a33(1.5179372835),Tigar(1.25599118868),Gck(2.70504303726),Chchd10(1.67870881867),Myh8(-4.28844256877),Eno3(-2.3975734007),Pgk1(1.71734088056),Cycs(1.62723922706),mt…
GO:0009199	ribonucleoside triphosphate metabolic process	biological process	20/505	232/20972	9.5e-07	0.000304257291666667	ENSMUSG00000000171(1.33756498082),ENSMUSG00000011752(1.47208438829),ENSMUSG00000019302(-1.43770665557),ENSMUSG00000020456(1.36108474987),ENSMUSG00000021868(1.53187517639),ENSMUSG00000022383(2.21653262377),ENSMUSG00000022551(1.49595872778),ENSMUSG00000022956(1.13661959669),ENSMUSG00000023019(1.34420359458),ENSMUSG00000025488(1.97807586216),ENSMUSG00000028982(1.5179372835),ENSMUSG00000038028(1.2559…	Sdhd(1.33756498082),Pgam1(1.47208438829),Atp6v0a1(-1.43770665557),Ogdh(1.36108474987),Ppif(1.53187517639),Ppara(2.21653262377),Cyc1(1.49595872778),Atp5o(1.13661959669),Gpd1(1.34420359458),Cox8b(1.97807586216),Slc25a33(1.5179372835),Tigar(1.25599118868),Gck(2.70504303726),Chchd10(1.67870881867),Myh8(-4.28844256877),Eno3(-2.3975734007),Pgk1(1.71734088056),Cycs(1.62723922706),mt-Atp8(-2.48254167628)…
GO:0044699	single-organism process	biological process	381/505	13774/20972	1.0e-06	0.00030746	ENSMUSG00000000168(1.19279072813),ENSMUSG00000000171(1.33756498082),ENSMUSG00000000182(3.33411574263),ENSMUSG00000001334(3.25158683247),ENSMUSG00000001506(-1.60905905853),ENSMUSG00000001901(3.8351131305),ENSMUSG00000002010(1.08044306062),ENSMUSG00000002033(2.91559692585),ENSMUSG00000002104(-1.51696391094),ENSMUSG00000002384(5.62842272761),ENSMUSG00000003476(-1.77577712367),ENSMUSG00000004069(1.22…	Dlat(1.19279072813),Sdhd(1.33756498082),Fgf23(3.33411574263),Fndc5(3.25158683247),Col1a1(-1.60905905853),Kcnh6(3.8351131305),Idh3g(1.08044306062),Cd3g(2.91559692585),Rapsn(-1.51696391094),Bmp8b(5.62842272761),Crhr2(-1.77577712367),Dnaja3(1.22799054653),Letm1(1.71840581888),Cadm3(-1.40144132684),Tmod4(-2.95792621987),Cs(1.43844692298),Pvalb(-8.3728296391),P2rx5(1.28863220858),Ephb3(-1.15271773358)…
GO:0009144	purine nucleoside triphosphate metabolic process	biological process	20/505	233/20972	1.0e-06	0.00030746	ENSMUSG00000000171(1.33756498082),ENSMUSG00000011752(1.47208438829),ENSMUSG00000019302(-1.43770665557),ENSMUSG00000020456(1.36108474987),ENSMUSG00000021868(1.53187517639),ENSMUSG00000022383(2.21653262377),ENSMUSG00000022551(1.49595872778),ENSMUSG00000022956(1.13661959669),ENSMUSG00000023019(1.34420359458),ENSMUSG00000025488(1.97807586216),ENSMUSG00000028982(1.5179372835),ENSMUSG00000038028(1.2559…	Sdhd(1.33756498082),Pgam1(1.47208438829),Atp6v0a1(-1.43770665557),Ogdh(1.36108474987),Ppif(1.53187517639),Ppara(2.21653262377),Cyc1(1.49595872778),Atp5o(1.13661959669),Gpd1(1.34420359458),Cox8b(1.97807586216),Slc25a33(1.5179372835),Tigar(1.25599118868),Gck(2.70504303726),Chchd10(1.67870881867),Myh8(-4.28844256877),Eno3(-2.3975734007),Pgk1(1.71734088056),Cycs(1.62723922706),mt-Atp8(-2.48254167628)…
GO:0006101	citrate metabolic process	biological process	8/505	34/20972	1.1e-06	0.000331574509803922	ENSMUSG00000000168(1.19279072813),ENSMUSG00000000171(1.33756498082),ENSMUSG00000002010(1.08044306062),ENSMUSG00000005683(1.43844692298),ENSMUSG00000020456(1.36108474987),ENSMUSG00000022477(1.550858801),ENSMUSG00000032279(1.37556927064),ENSMUSG00000052738(1.26069577607)	Dlat(1.19279072813),Sdhd(1.33756498082),Idh3g(1.08044306062),Cs(1.43844692298),Ogdh(1.36108474987),Aco2(1.550858801),Idh3a(1.37556927064),Suclg1(1.26069577607)
GO:1902600	hydrogen ion transmembrane transport	biological process	13/505	105/20972	1.5e-06	0.000443451923076923	ENSMUSG00000019302(-1.43770665557),ENSMUSG00000022551(1.49595872778),ENSMUSG00000022956(1.13661959669),ENSMUSG00000025488(1.97807586216),ENSMUSG00000026062(-1.61993838262),ENSMUSG00000031231(1.15364616215),ENSMUSG00000038462(1.23039616085),ENSMUSG00000039347(-1.30671315158),ENSMUSG00000039463(1.18747981925),ENSMUSG00000042148(1.25086134797),ENSMUSG00000064356(-2.48254167628),ENSMUSG00000064357(-1…	Atp6v0a1(-1.43770665557),Cyc1(1.49595872778),Atp5o(1.13661959669),Cox8b(1.97807586216),Slc9a2(-1.61993838262),Cox7b(1.15364616215),Uqcrfs1(1.23039616085),Atp6v0e2(-1.30671315158),Slc9a8(1.18747981925),Cox10(1.25086134797),mt-Atp8(-2.48254167628),mt-Atp6(-16.0371346047),Cox7a1(3.25763715502)
GO:0099024	plasma membrane invagination	biological process	16/505	159/20972	1.6e-06	0.000464090566037736	ENSMUSG00000076652(2.95497063114),ENSMUSG00000076655(3.55182611141),ENSMUSG00000076671(4.23296767198),ENSMUSG00000076676(13.4411160826),ENSMUSG00000076695(3.75779525421),ENSMUSG00000076731(3.98792316279),ENSMUSG00000076937(2.35403857297),ENSMUSG00000093838(15.0217227622),ENSMUSG00000093896(3.53411770115),ENSMUSG00000095416(5.81392615816),ENSMUSG00000095700(5.19376306223),ENSMUSG00000096410(2.8123…	Ighv7-3(2.95497063114),Ighv4-1(3.55182611141),Ighv13-2(4.23296767198),Ighv12-3(13.4411160826),Ighv1-18(3.75779525421),Ighv8-12(3.98792316279),Iglc2(2.35403857297),Ighv3-1(15.0217227622),Ighv1-76(3.53411770115),Ighv1-12(5.81392615816),Ighv10-3(5.19376306223),Ighv1-19(2.81237887129),Ighv9-3(2.64042656668),Ighv2-6(4.19428615488),Ighv9-1(3.05222066008),Iglc1(2.64271888066)
GO:0009167	purine ribonucleoside monophosphate metabolic process	biological process	20/505	241/20972	1.7e-06	0.000483964814814815	ENSMUSG00000000171(1.33756498082),ENSMUSG00000011752(1.47208438829),ENSMUSG00000019302(-1.43770665557),ENSMUSG00000020456(1.36108474987),ENSMUSG00000021868(1.53187517639),ENSMUSG00000022383(2.21653262377),ENSMUSG00000022551(1.49595872778),ENSMUSG00000022956(1.13661959669),ENSMUSG00000023019(1.34420359458),ENSMUSG00000025488(1.97807586216),ENSMUSG00000028982(1.5179372835),ENSMUSG00000038028(1.2559…	Sdhd(1.33756498082),Pgam1(1.47208438829),Atp6v0a1(-1.43770665557),Ogdh(1.36108474987),Ppif(1.53187517639),Ppara(2.21653262377),Cyc1(1.49595872778),Atp5o(1.13661959669),Gpd1(1.34420359458),Cox8b(1.97807586216),Slc25a33(1.5179372835),Tigar(1.25599118868),Gck(2.70504303726),Chchd10(1.67870881867),Myh8(-4.28844256877),Eno3(-2.3975734007),Pgk1(1.71734088056),Cycs(1.62723922706),mt-Atp8(-2.48254167628)…
GO:0005865	striated muscle thin filament	cellular component	6/513	21/21209	7.7e-06	0.0004983	ENSMUSG00000005628(-2.95792621987),ENSMUSG00000017300(-6.519464913),ENSMUSG00000026950(-4.06006488181),ENSMUSG00000032366(-1.91576985119),ENSMUSG00000051747(-1.87169912162),ENSMUSG00000061723(-6.34680621953)	Tmod4(-2.95792621987),Tnnc2(-6.519464913),Neb(-4.06006488181),Tpm1(-1.91576985119),Ttn(-1.87169912162),Tnnt3(-6.34680621953)
GO:0009126	purine nucleoside monophosphate metabolic process	biological process	20/505	242/20972	1.8e-06	0.000503116363636364	ENSMUSG00000000171(1.33756498082),ENSMUSG00000011752(1.47208438829),ENSMUSG00000019302(-1.43770665557),ENSMUSG00000020456(1.36108474987),ENSMUSG00000021868(1.53187517639),ENSMUSG00000022383(2.21653262377),ENSMUSG00000022551(1.49595872778),ENSMUSG00000022956(1.13661959669),ENSMUSG00000023019(1.34420359458),ENSMUSG00000025488(1.97807586216),ENSMUSG00000028982(1.5179372835),ENSMUSG00000038028(1.2559…	Sdhd(1.33756498082),Pgam1(1.47208438829),Atp6v0a1(-1.43770665557),Ogdh(1.36108474987),Ppif(1.53187517639),Ppara(2.21653262377),Cyc1(1.49595872778),Atp5o(1.13661959669),Gpd1(1.34420359458),Cox8b(1.97807586216),Slc25a33(1.5179372835),Tigar(1.25599118868),Gck(2.70504303726),Chchd10(1.67870881867),Myh8(-4.28844256877),Eno3(-2.3975734007),Pgk1(1.71734088056),Cycs(1.62723922706),mt-Atp8(-2.48254167628)…
GO:0006812	cation transport	biological process	50/505	1030/20972	2.1e-06	0.0005764875	ENSMUSG00000001901(3.8351131305),ENSMUSG00000005299(1.71840581888),ENSMUSG00000005950(1.28863220858),ENSMUSG00000007122(-6.27091617268),ENSMUSG00000012819(-1.46107844895),ENSMUSG00000017412(-3.09777977249),ENSMUSG00000019302(-1.43770665557),ENSMUSG00000019787(-9.22110372537),ENSMUSG00000020081(12.2737985126),ENSMUSG00000020331(1.88200329957),ENSMUSG00000021339(1.07732422003),ENSMUSG00000021699(1.…	Kcnh6(3.8351131305),Letm1(1.71840581888),P2rx5(1.28863220858),Casq1(-6.27091617268),Cdh23(-1.46107844895),Cacnb4(-3.09777977249),Atp6v0a1(-1.43770665557),Trdn(-9.22110372537),Tacr2(12.2737985126),Hcn2(1.88200329957),Mrs2(1.07732422003),Pde4d(1.24243799314),Ppif(1.53187517639),Chrna2(2.08684642045),Slc25a17(1.30333701695),Cyc1(1.49595872778),Atp5o(1.13661959669),Cox8b(1.97807586216),Slc9a2(-1.6199…
GO:0010324	membrane invagination	biological process	16/505	166/20972	2.8e-06	0.000742144827586207	ENSMUSG00000076652(2.95497063114),ENSMUSG00000076655(3.55182611141),ENSMUSG00000076671(4.23296767198),ENSMUSG00000076676(13.4411160826),ENSMUSG00000076695(3.75779525421),ENSMUSG00000076731(3.98792316279),ENSMUSG00000076937(2.35403857297),ENSMUSG00000093838(15.0217227622),ENSMUSG00000093896(3.53411770115),ENSMUSG00000095416(5.81392615816),ENSMUSG00000095700(5.19376306223),ENSMUSG00000096410(2.8123…	Ighv7-3(2.95497063114),Ighv4-1(3.55182611141),Ighv13-2(4.23296767198),Ighv12-3(13.4411160826),Ighv1-18(3.75779525421),Ighv8-12(3.98792316279),Iglc2(2.35403857297),Ighv3-1(15.0217227622),Ighv1-76(3.53411770115),Ighv1-12(5.81392615816),Ighv10-3(5.19376306223),Ighv1-19(2.81237887129),Ighv9-3(2.64042656668),Ighv2-6(4.19428615488),Ighv9-1(3.05222066008),Iglc1(2.64271888066)
GO:0072350	tricarboxylic acid metabolic process	biological process	8/505	38/20972	2.8e-06	0.000742144827586207	ENSMUSG00000000168(1.19279072813),ENSMUSG00000000171(1.33756498082),ENSMUSG00000002010(1.08044306062),ENSMUSG00000005683(1.43844692298),ENSMUSG00000020456(1.36108474987),ENSMUSG00000022477(1.550858801),ENSMUSG00000032279(1.37556927064),ENSMUSG00000052738(1.26069577607)	Dlat(1.19279072813),Sdhd(1.33756498082),Idh3g(1.08044306062),Cs(1.43844692298),Ogdh(1.36108474987),Aco2(1.550858801),Idh3a(1.37556927064),Suclg1(1.26069577607)
GO:0051146	striated muscle cell differentiation	biological process	20/505	249/20972	2.9e-06	0.000755622033898305	ENSMUSG00000007122(-6.27091617268),ENSMUSG00000017412(-3.09777977249),ENSMUSG00000020123(-1.07186495832),ENSMUSG00000020911(-1.29632887431),ENSMUSG00000022371(-1.77058228712),ENSMUSG00000026950(-4.06006488181),ENSMUSG00000028023(-12.4498699845),ENSMUSG00000028116(-4.17121292934),ENSMUSG00000030470(-4.63136689292),ENSMUSG00000031461(-6.13856076761),ENSMUSG00000032366(-1.91576985119),ENSMUSG0000004…	Casq1(-6.27091617268),Cacnb4(-3.09777977249),Avpr1a(-1.07186495832),Krt19(-1.29632887431),Col14a1(-1.77058228712),Neb(-4.06006488181),Pitx2(-12.4498699845),Myoz2(-4.17121292934),Csrp3(-4.63136689292),Myom2(-6.13856076761),Tpm1(-1.91576985119),Stac3(-2.23987774235),Mybph(-3.40193586467),Trim72(-3.88112709323),Ttn(-1.87169912162),Smyd1(-1.54860462962),Ankrd23(-2.45435878246),Actc1(-1.92107592356),M…
GO:0006090	pyruvate metabolic process	biological process	12/505	95/20972	3.0e-06	0.00076865	ENSMUSG00000000168(1.19279072813),ENSMUSG00000010914(1.27780635207),ENSMUSG00000011752(1.47208438829),ENSMUSG00000020456(1.36108474987),ENSMUSG00000021620(5.52222023238),ENSMUSG00000022383(2.21653262377),ENSMUSG00000023019(1.34420359458),ENSMUSG00000030246(2.01700676074),ENSMUSG00000038028(1.25599118868),ENSMUSG00000041798(2.70504303726),ENSMUSG00000060600(-2.3975734007),ENSMUSG00000062070(1.7173…	Dlat(1.19279072813),Pdhx(1.27780635207),Pgam1(1.47208438829),Ogdh(1.36108474987),Acot12(5.52222023238),Ppara(2.21653262377),Gpd1(1.34420359458),Ldhb(2.01700676074),Tigar(1.25599118868),Gck(2.70504303726),Eno3(-2.3975734007),Pgk1(1.71734088056)
GO:0098655	cation transmembrane transport	biological process	39/505	732/20972	3.4e-06	0.000856855737704918	ENSMUSG00000001901(3.8351131305),ENSMUSG00000005950(1.28863220858),ENSMUSG00000007122(-6.27091617268),ENSMUSG00000017412(-3.09777977249),ENSMUSG00000019302(-1.43770665557),ENSMUSG00000019787(-9.22110372537),ENSMUSG00000020331(1.88200329957),ENSMUSG00000021339(1.07732422003),ENSMUSG00000021699(1.24243799314),ENSMUSG00000021868(1.53187517639),ENSMUSG00000022041(2.08684642045),ENSMUSG00000022551(1.4…	Kcnh6(3.8351131305),P2rx5(1.28863220858),Casq1(-6.27091617268),Cacnb4(-3.09777977249),Atp6v0a1(-1.43770665557),Trdn(-9.22110372537),Hcn2(1.88200329957),Mrs2(1.07732422003),Pde4d(1.24243799314),Ppif(1.53187517639),Chrna2(2.08684642045),Cyc1(1.49595872778),Atp5o(1.13661959669),Cox8b(1.97807586216),Slc9a2(-1.61993838262),Cacna1s(-1.72813395486),Cox7b(1.15364616215),Tmem38a(-1.44695753326),Slc25a20(2…
GO:0007275	multicellular organism development	biological process	159/505	4783/20972	3.5e-06	0.00086783064516129	ENSMUSG00000000182(3.33411574263),ENSMUSG00000001506(-1.60905905853),ENSMUSG00000002384(5.62842272761),ENSMUSG00000003476(-1.77577712367),ENSMUSG00000004069(1.22799054653),ENSMUSG00000005958(-1.15271773358),ENSMUSG00000006435(-1.49503870739),ENSMUSG00000007122(-6.27091617268),ENSMUSG00000008153(2.00503654077),ENSMUSG00000008435(1.05859910512),ENSMUSG00000009248(-2.24409685489),ENSMUSG00000012819(…	Fgf23(3.33411574263),Col1a1(-1.60905905853),Bmp8b(5.62842272761),Crhr2(-1.77577712367),Dnaja3(1.22799054653),Ephb3(-1.15271773358),Neurl1a(-1.49503870739),Casq1(-6.27091617268),Clstn3(2.00503654077),Rdh13(1.05859910512),Ascl2(-2.24409685489),Cdh23(-1.46107844895),Traf4(1.97372187983),Cacnb4(-3.09777977249),Sfrp5(-1.77497628286),Avpr1a(-1.07186495832),Cobl(-3.42393809733),Pofut2(-1.31594448788),Ad…
GO:0036379	myofilament	cellular component	6/513	23/21209	1.4e-05	0.000874758620689655	ENSMUSG00000005628(-2.95792621987),ENSMUSG00000017300(-6.519464913),ENSMUSG00000026950(-4.06006488181),ENSMUSG00000032366(-1.91576985119),ENSMUSG00000051747(-1.87169912162),ENSMUSG00000061723(-6.34680621953)	Tmod4(-2.95792621987),Tnnc2(-6.519464913),Neb(-4.06006488181),Tpm1(-1.91576985119),Ttn(-1.87169912162),Tnnt3(-6.34680621953)
GO:0050864	regulation of B cell activation	biological process	19/505	232/20972	3.8e-06	0.000927260317460317	ENSMUSG00000031548(-1.05253267211),ENSMUSG00000039005(-2.30925347186),ENSMUSG00000058099(1.1727318946),ENSMUSG00000076652(2.95497063114),ENSMUSG00000076655(3.55182611141),ENSMUSG00000076671(4.23296767198),ENSMUSG00000076676(13.4411160826),ENSMUSG00000076695(3.75779525421),ENSMUSG00000076731(3.98792316279),ENSMUSG00000076937(2.35403857297),ENSMUSG00000093838(15.0217227622),ENSMUSG00000093896(3.534…	Sfrp1(-1.05253267211),Tlr4(-2.30925347186),Nfam1(1.1727318946),Ighv7-3(2.95497063114),Ighv4-1(3.55182611141),Ighv13-2(4.23296767198),Ighv12-3(13.4411160826),Ighv1-18(3.75779525421),Ighv8-12(3.98792316279),Iglc2(2.35403857297),Ighv3-1(15.0217227622),Ighv1-76(3.53411770115),Ighv1-12(5.81392615816),Ighv10-3(5.19376306223),Ighv1-19(2.81237887129),Ighv9-3(2.64042656668),Ighv2-6(4.19428615488),Ighv9-1(…
GO:0009141	nucleoside triphosphate metabolic process	biological process	20/505	254/20972	3.9e-06	0.0009367921875	ENSMUSG00000000171(1.33756498082),ENSMUSG00000011752(1.47208438829),ENSMUSG00000019302(-1.43770665557),ENSMUSG00000020456(1.36108474987),ENSMUSG00000021868(1.53187517639),ENSMUSG00000022383(2.21653262377),ENSMUSG00000022551(1.49595872778),ENSMUSG00000022956(1.13661959669),ENSMUSG00000023019(1.34420359458),ENSMUSG00000025488(1.97807586216),ENSMUSG00000028982(1.5179372835),ENSMUSG00000038028(1.2559…	Sdhd(1.33756498082),Pgam1(1.47208438829),Atp6v0a1(-1.43770665557),Ogdh(1.36108474987),Ppif(1.53187517639),Ppara(2.21653262377),Cyc1(1.49595872778),Atp5o(1.13661959669),Gpd1(1.34420359458),Cox8b(1.97807586216),Slc25a33(1.5179372835),Tigar(1.25599118868),Gck(2.70504303726),Chchd10(1.67870881867),Myh8(-4.28844256877),Eno3(-2.3975734007),Pgk1(1.71734088056),Cycs(1.62723922706),mt-Atp8(-2.48254167628)…
GO:0016289	CoA hydrolase activity	molecular function	7/490	23/20682	7.1e-07	0.0009528675	ENSMUSG00000021226(1.70287465099),ENSMUSG00000021228(3.42279234218),ENSMUSG00000021620(5.52222023238),ENSMUSG00000034853(3.79160910795),ENSMUSG00000042540(5.64012872615),ENSMUSG00000047565(-11.8394505161),ENSMUSG00000072949(2.44037368483)	Acot2(1.70287465099),Acot3(3.42279234218),Acot12(5.52222023238),Acot11(3.79160910795),Acot5(5.64012872615),Acot10(-11.8394505161),Acot1(2.44037368483)
GO:0015078	hydrogen ion transmembrane transporter activity	molecular function	13/490	102/20682	8.7e-07	0.0009528675	ENSMUSG00000005299(1.71840581888),ENSMUSG00000019302(-1.43770665557),ENSMUSG00000022956(1.13661959669),ENSMUSG00000025488(1.97807586216),ENSMUSG00000026062(-1.61993838262),ENSMUSG00000031231(1.15364616215),ENSMUSG00000038462(1.23039616085),ENSMUSG00000039347(-1.30671315158),ENSMUSG00000039463(1.18747981925),ENSMUSG00000042148(1.25086134797),ENSMUSG00000064356(-2.48254167628),ENSMUSG00000064357(-1…	Letm1(1.71840581888),Atp6v0a1(-1.43770665557),Atp5o(1.13661959669),Cox8b(1.97807586216),Slc9a2(-1.61993838262),Cox7b(1.15364616215),Uqcrfs1(1.23039616085),Atp6v0e2(-1.30671315158),Slc9a8(1.18747981925),Cox10(1.25086134797),mt-Atp8(-2.48254167628),mt-Atp6(-16.0371346047),Cox7a1(3.25763715502)
GO:0050851	antigen receptor-mediated signaling pathway	biological process	19/505	234/20972	4.3e-06	0.00101698307692308	ENSMUSG00000017412(-3.09777977249),ENSMUSG00000021699(1.24243799314),ENSMUSG00000058099(1.1727318946),ENSMUSG00000076652(2.95497063114),ENSMUSG00000076655(3.55182611141),ENSMUSG00000076671(4.23296767198),ENSMUSG00000076676(13.4411160826),ENSMUSG00000076695(3.75779525421),ENSMUSG00000076731(3.98792316279),ENSMUSG00000076937(2.35403857297),ENSMUSG00000093838(15.0217227622),ENSMUSG00000093896(3.5341…	Cacnb4(-3.09777977249),Pde4d(1.24243799314),Nfam1(1.1727318946),Ighv7-3(2.95497063114),Ighv4-1(3.55182611141),Ighv13-2(4.23296767198),Ighv12-3(13.4411160826),Ighv1-18(3.75779525421),Ighv8-12(3.98792316279),Iglc2(2.35403857297),Ighv3-1(15.0217227622),Ighv1-76(3.53411770115),Ighv1-12(5.81392615816),Ighv10-3(5.19376306223),Ighv1-19(2.81237887129),Ighv9-3(2.64042656668),Ighv2-6(4.19428615488),Ighv9-1…
GO:0009259	ribonucleotide metabolic process	biological process	29/505	473/20972	4.6e-06	0.00107145151515152	ENSMUSG00000000171(1.33756498082),ENSMUSG00000006575(1.66006642398),ENSMUSG00000011752(1.47208438829),ENSMUSG00000017412(-3.09777977249),ENSMUSG00000019302(-1.43770665557),ENSMUSG00000020431(-1.54293386348),ENSMUSG00000020456(1.36108474987),ENSMUSG00000020654(2.28650313214),ENSMUSG00000020963(-1.66452158208),ENSMUSG00000021699(1.24243799314),ENSMUSG00000021868(1.53187517639),ENSMUSG00000022383(2.…	Sdhd(1.33756498082),Rundc3a(1.66006642398),Pgam1(1.47208438829),Cacnb4(-3.09777977249),Atp6v0a1(-1.43770665557),Adcy1(-1.54293386348),Ogdh(1.36108474987),Adcy3(2.28650313214),Tshr(-1.66452158208),Pde4d(1.24243799314),Ppif(1.53187517639),Ppara(2.21653262377),Cyc1(1.49595872778),Atp5o(1.13661959669),Gpd1(1.34420359458),Cox8b(1.97807586216),Upp2(-1.26667328569),Slc25a33(1.5179372835),Pank1(3.1601705…
GO:0050871	positive regulation of B cell activation	biological process	17/505	194/20972	5.0e-06	0.00113036764705882	ENSMUSG00000039005(-2.30925347186),ENSMUSG00000076652(2.95497063114),ENSMUSG00000076655(3.55182611141),ENSMUSG00000076671(4.23296767198),ENSMUSG00000076676(13.4411160826),ENSMUSG00000076695(3.75779525421),ENSMUSG00000076731(3.98792316279),ENSMUSG00000076937(2.35403857297),ENSMUSG00000093838(15.0217227622),ENSMUSG00000093896(3.53411770115),ENSMUSG00000095416(5.81392615816),ENSMUSG00000095700(5.193…	Tlr4(-2.30925347186),Ighv7-3(2.95497063114),Ighv4-1(3.55182611141),Ighv13-2(4.23296767198),Ighv12-3(13.4411160826),Ighv1-18(3.75779525421),Ighv8-12(3.98792316279),Iglc2(2.35403857297),Ighv3-1(15.0217227622),Ighv1-76(3.53411770115),Ighv1-12(5.81392615816),Ighv10-3(5.19376306223),Ighv1-19(2.81237887129),Ighv9-3(2.64042656668),Ighv2-6(4.19428615488),Ighv9-1(3.05222066008),Iglc1(2.64271888066)
GO:0055114	oxidation-reduction process	biological process	49/505	1033/20972	5.0e-06	0.00113036764705882	ENSMUSG00000000168(1.19279072813),ENSMUSG00000000171(1.33756498082),ENSMUSG00000002010(1.08044306062),ENSMUSG00000005683(1.43844692298),ENSMUSG00000006542(-2.98955734743),ENSMUSG00000007682(4.80593116566),ENSMUSG00000008435(1.05859910512),ENSMUSG00000011305(2.54582074394),ENSMUSG00000018574(1.68744708078),ENSMUSG00000020456(1.36108474987),ENSMUSG00000021594(-1.24109976346),ENSMUSG00000022383(2.21…	Dlat(1.19279072813),Sdhd(1.33756498082),Idh3g(1.08044306062),Cs(1.43844692298),Prkag3(-2.98955734743),Dio2(4.80593116566),Rdh13(1.05859910512),Plin5(2.54582074394),Acadvl(1.68744708078),Ogdh(1.36108474987),Srd5a1(-1.24109976346),Ppara(2.21653262377),Slc25a17(1.30333701695),Aco2(1.550858801),Cyc1(1.49595872778),Ehhadh(1.88075069594),Gpd1(1.34420359458),Cox8b(1.97807586216),Phkg1(-1.20059752562),Ha…
GO:0048856	anatomical structure development	biological process	171/505	5264/20972	5.2e-06	0.00115854492753623	ENSMUSG00000000182(3.33411574263),ENSMUSG00000001506(-1.60905905853),ENSMUSG00000002384(5.62842272761),ENSMUSG00000003476(-1.77577712367),ENSMUSG00000004069(1.22799054653),ENSMUSG00000005958(-1.15271773358),ENSMUSG00000006435(-1.49503870739),ENSMUSG00000007122(-6.27091617268),ENSMUSG00000008153(2.00503654077),ENSMUSG00000008435(1.05859910512),ENSMUSG00000009248(-2.24409685489),ENSMUSG00000012819(…	Fgf23(3.33411574263),Col1a1(-1.60905905853),Bmp8b(5.62842272761),Crhr2(-1.77577712367),Dnaja3(1.22799054653),Ephb3(-1.15271773358),Neurl1a(-1.49503870739),Casq1(-6.27091617268),Clstn3(2.00503654077),Rdh13(1.05859910512),Ascl2(-2.24409685489),Cdh23(-1.46107844895),Adamtsl4(-1.23101077358),Traf4(1.97372187983),Cacnb4(-3.09777977249),Acadvl(1.68744708078),Sfrp5(-1.77497628286),Avpr1a(-1.07186495832)…
GO:0044710	single-organism metabolic process	biological process	131/505	3789/20972	5.5e-06	0.00120787857142857	ENSMUSG00000000168(1.19279072813),ENSMUSG00000000171(1.33756498082),ENSMUSG00000000182(3.33411574263),ENSMUSG00000001506(-1.60905905853),ENSMUSG00000002010(1.08044306062),ENSMUSG00000002384(5.62842272761),ENSMUSG00000005683(1.43844692298),ENSMUSG00000006542(-2.98955734743),ENSMUSG00000006575(1.66006642398),ENSMUSG00000007682(4.80593116566),ENSMUSG00000008435(1.05859910512),ENSMUSG00000010914(1.27…	Dlat(1.19279072813),Sdhd(1.33756498082),Fgf23(3.33411574263),Col1a1(-1.60905905853),Idh3g(1.08044306062),Bmp8b(5.62842272761),Cs(1.43844692298),Prkag3(-2.98955734743),Rundc3a(1.66006642398),Dio2(4.80593116566),Rdh13(1.05859910512),Pdhx(1.27780635207),Plin5(2.54582074394),Pgam1(1.47208438829),Lbp(-1.11756322536),Traf4(1.97372187983),Cacnb4(-3.09777977249),Acadvl(1.68744708078),Atp6v0a1(-1.43770665…
GO:0002768	immune response-regulating cell surface receptor signaling pathway	biological process	21/505	283/20972	5.6e-06	0.00121251830985915	ENSMUSG00000017412(-3.09777977249),ENSMUSG00000021699(1.24243799314),ENSMUSG00000026417(3.98182426088),ENSMUSG00000030144(2.51971214798),ENSMUSG00000058099(1.1727318946),ENSMUSG00000076652(2.95497063114),ENSMUSG00000076655(3.55182611141),ENSMUSG00000076671(4.23296767198),ENSMUSG00000076676(13.4411160826),ENSMUSG00000076695(3.75779525421),ENSMUSG00000076731(3.98792316279),ENSMUSG00000076937(2.3540…	Cacnb4(-3.09777977249),Pde4d(1.24243799314),Pigr(3.98182426088),Clec4d(2.51971214798),Nfam1(1.1727318946),Ighv7-3(2.95497063114),Ighv4-1(3.55182611141),Ighv13-2(4.23296767198),Ighv12-3(13.4411160826),Ighv1-18(3.75779525421),Ighv8-12(3.98792316279),Iglc2(2.35403857297),Ighv3-1(15.0217227622),Ighv1-76(3.53411770115),Ighv1-12(5.81392615816),Ighv10-3(5.19376306223),Ighv1-19(2.81237887129),Ighv9-3(2.6…
GO:0016064	immunoglobulin mediated immune response	biological process	18/505	217/20972	5.7e-06	0.00121702916666667	ENSMUSG00000040899(3.80973628062),ENSMUSG00000073418(-1.30411426674),ENSMUSG00000076652(2.95497063114),ENSMUSG00000076655(3.55182611141),ENSMUSG00000076671(4.23296767198),ENSMUSG00000076676(13.4411160826),ENSMUSG00000076695(3.75779525421),ENSMUSG00000076731(3.98792316279),ENSMUSG00000076937(2.35403857297),ENSMUSG00000093838(15.0217227622),ENSMUSG00000093896(3.53411770115),ENSMUSG00000095416(5.813…	Ccr6(3.80973628062),C4b(-1.30411426674),Ighv7-3(2.95497063114),Ighv4-1(3.55182611141),Ighv13-2(4.23296767198),Ighv12-3(13.4411160826),Ighv1-18(3.75779525421),Ighv8-12(3.98792316279),Iglc2(2.35403857297),Ighv3-1(15.0217227622),Ighv1-76(3.53411770115),Ighv1-12(5.81392615816),Ighv10-3(5.19376306223),Ighv1-19(2.81237887129),Ighv9-3(2.64042656668),Ighv2-6(4.19428615488),Ighv9-1(3.05222066008),Iglc1(2.…
GO:0031433	telethonin binding	molecular function	4/490	5/20682	1.5e-06	0.0013143	ENSMUSG00000028116(-4.17121292934),ENSMUSG00000030470(-4.63136689292),ENSMUSG00000051747(-1.87169912162),ENSMUSG00000068697(-7.490666763)	Myoz2(-4.17121292934),Csrp3(-4.63136689292),Ttn(-1.87169912162),Myoz1(-7.490666763)
GO:0005515	protein binding	molecular function	239/490	7962/20682	1.8e-06	0.0013143	ENSMUSG00000000182(3.33411574263),ENSMUSG00000001334(3.25158683247),ENSMUSG00000001506(-1.60905905853),ENSMUSG00000001739(-1.02005559539),ENSMUSG00000002033(2.91559692585),ENSMUSG00000002104(-1.51696391094),ENSMUSG00000002384(5.62842272761),ENSMUSG00000003476(-1.77577712367),ENSMUSG00000004069(1.22799054653),ENSMUSG00000005338(-1.40144132684),ENSMUSG00000005628(-2.95792621987),ENSMUSG00000005716(…	Fgf23(3.33411574263),Fndc5(3.25158683247),Col1a1(-1.60905905853),Cldn15(-1.02005559539),Cd3g(2.91559692585),Rapsn(-1.51696391094),Bmp8b(5.62842272761),Crhr2(-1.77577712367),Dnaja3(1.22799054653),Cadm3(-1.40144132684),Tmod4(-2.95792621987),Pvalb(-8.3728296391),Neurl1a(-1.49503870739),Prkag3(-2.98955734743),Rundc3a(1.66006642398),Dio2(4.80593116566),Clstn3(2.00503654077),Ascl2(-2.24409685489),Epn3(…
GO:0019724	B cell mediated immunity	biological process	18/505	219/20972	6.5e-06	0.00135033108108108	ENSMUSG00000040899(3.80973628062),ENSMUSG00000073418(-1.30411426674),ENSMUSG00000076652(2.95497063114),ENSMUSG00000076655(3.55182611141),ENSMUSG00000076671(4.23296767198),ENSMUSG00000076676(13.4411160826),ENSMUSG00000076695(3.75779525421),ENSMUSG00000076731(3.98792316279),ENSMUSG00000076937(2.35403857297),ENSMUSG00000093838(15.0217227622),ENSMUSG00000093896(3.53411770115),ENSMUSG00000095416(5.813…	Ccr6(3.80973628062),C4b(-1.30411426674),Ighv7-3(2.95497063114),Ighv4-1(3.55182611141),Ighv13-2(4.23296767198),Ighv12-3(13.4411160826),Ighv1-18(3.75779525421),Ighv8-12(3.98792316279),Iglc2(2.35403857297),Ighv3-1(15.0217227622),Ighv1-76(3.53411770115),Ighv1-12(5.81392615816),Ighv10-3(5.19376306223),Ighv1-19(2.81237887129),Ighv9-3(2.64042656668),Ighv2-6(4.19428615488),Ighv9-1(3.05222066008),Iglc1(2.…
GO:0044282	small molecule catabolic process	biological process	20/505	263/20972	6.5e-06	0.00135033108108108	ENSMUSG00000000182(3.33411574263),ENSMUSG00000011305(2.54582074394),ENSMUSG00000018574(1.68744708078),ENSMUSG00000020534(1.34171662465),ENSMUSG00000022404(1.30333701695),ENSMUSG00000022853(1.88075069594),ENSMUSG00000024525(2.05096653048),ENSMUSG00000025059(3.54783553863),ENSMUSG00000025190(1.60808134901),ENSMUSG00000025745(1.48127834869),ENSMUSG00000031551(-3.01355227986),ENSMUSG00000031760(-1.52…	Fgf23(3.33411574263),Plin5(2.54582074394),Acadvl(1.68744708078),Shmt1(1.34171662465),Slc25a17(1.30333701695),Ehhadh(1.88075069594),Impa2(2.05096653048),Gk(3.54783553863),Got1(1.60808134901),Hadha(1.48127834869),Ido1(-3.01355227986),Mt3(-1.52344419288),Cyp1a1(1.48156054054),Acaa2(1.57432446392),Aspg(1.61450908424),Tigar(1.25599118868),Acacb(1.3037563663),Acat3(1.09498643114),Oxct2b(10.3534703294),…
GO:0009117	nucleotide metabolic process	biological process	33/505	587/20972	6.6e-06	0.001352824	ENSMUSG00000000168(1.19279072813),ENSMUSG00000000171(1.33756498082),ENSMUSG00000006575(1.66006642398),ENSMUSG00000010914(1.27780635207),ENSMUSG00000011752(1.47208438829),ENSMUSG00000017412(-3.09777977249),ENSMUSG00000019302(-1.43770665557),ENSMUSG00000020431(-1.54293386348),ENSMUSG00000020456(1.36108474987),ENSMUSG00000020534(1.34171662465),ENSMUSG00000020654(2.28650313214),ENSMUSG00000020963(-1.…	Dlat(1.19279072813),Sdhd(1.33756498082),Rundc3a(1.66006642398),Pdhx(1.27780635207),Pgam1(1.47208438829),Cacnb4(-3.09777977249),Atp6v0a1(-1.43770665557),Adcy1(-1.54293386348),Ogdh(1.36108474987),Shmt1(1.34171662465),Adcy3(2.28650313214),Tshr(-1.66452158208),Pde4d(1.24243799314),Ppif(1.53187517639),Ppara(2.21653262377),Cyc1(1.49595872778),Atp5o(1.13661959669),Gpd1(1.34420359458),Cox8b(1.97807586216…
GO:0019395	fatty acid oxidation	biological process	11/505	86/20972	6.8e-06	0.00137547894736842	ENSMUSG00000011305(2.54582074394),ENSMUSG00000018574(1.68744708078),ENSMUSG00000022383(2.21653262377),ENSMUSG00000022404(1.30333701695),ENSMUSG00000022853(1.88075069594),ENSMUSG00000025745(1.48127834869),ENSMUSG00000028773(6.16710960336),ENSMUSG00000036880(1.57432446392),ENSMUSG00000042010(1.3037563663),ENSMUSG00000062480(1.09498643114),ENSMUSG00000078937(3.32611197796)	Plin5(2.54582074394),Acadvl(1.68744708078),Ppara(2.21653262377),Slc25a17(1.30333701695),Ehhadh(1.88075069594),Hadha(1.48127834869),Fabp3(6.16710960336),Acaa2(1.57432446392),Acacb(1.3037563663),Acat3(1.09498643114),Cpt1b(3.32611197796)
GO:0019693	ribose phosphate metabolic process	biological process	29/505	483/20972	6.9e-06	0.00137758051948052	ENSMUSG00000000171(1.33756498082),ENSMUSG00000006575(1.66006642398),ENSMUSG00000011752(1.47208438829),ENSMUSG00000017412(-3.09777977249),ENSMUSG00000019302(-1.43770665557),ENSMUSG00000020431(-1.54293386348),ENSMUSG00000020456(1.36108474987),ENSMUSG00000020654(2.28650313214),ENSMUSG00000020963(-1.66452158208),ENSMUSG00000021699(1.24243799314),ENSMUSG00000021868(1.53187517639),ENSMUSG00000022383(2.…	Sdhd(1.33756498082),Rundc3a(1.66006642398),Pgam1(1.47208438829),Cacnb4(-3.09777977249),Atp6v0a1(-1.43770665557),Adcy1(-1.54293386348),Ogdh(1.36108474987),Adcy3(2.28650313214),Tshr(-1.66452158208),Pde4d(1.24243799314),Ppif(1.53187517639),Ppara(2.21653262377),Cyc1(1.49595872778),Atp5o(1.13661959669),Gpd1(1.34420359458),Cox8b(1.97807586216),Upp2(-1.26667328569),Slc25a33(1.5179372835),Pank1(3.1601705…
GO:0031430	M band	cellular component	6/513	25/21209	2.3e-05	0.0013892	ENSMUSG00000031461(-6.13856076761),ENSMUSG00000032060(-1.21195959522),ENSMUSG00000042451(-3.40193586467),ENSMUSG00000051747(-1.87169912162),ENSMUSG00000061462(-3.51090923011),ENSMUSG00000075307(-12.5133854663)	Myom2(-6.13856076761),Cryab(-1.21195959522),Mybph(-3.40193586467),Ttn(-1.87169912162),Obscn(-3.51090923011),Klhl41(-12.5133854663)
GO:0009150	purine ribonucleotide metabolic process	biological process	28/505	458/20972	7.1e-06	0.00139933717948718	ENSMUSG00000000171(1.33756498082),ENSMUSG00000006575(1.66006642398),ENSMUSG00000011752(1.47208438829),ENSMUSG00000017412(-3.09777977249),ENSMUSG00000019302(-1.43770665557),ENSMUSG00000020431(-1.54293386348),ENSMUSG00000020456(1.36108474987),ENSMUSG00000020654(2.28650313214),ENSMUSG00000020963(-1.66452158208),ENSMUSG00000021699(1.24243799314),ENSMUSG00000021868(1.53187517639),ENSMUSG00000022383(2.…	Sdhd(1.33756498082),Rundc3a(1.66006642398),Pgam1(1.47208438829),Cacnb4(-3.09777977249),Atp6v0a1(-1.43770665557),Adcy1(-1.54293386348),Ogdh(1.36108474987),Adcy3(2.28650313214),Tshr(-1.66452158208),Pde4d(1.24243799314),Ppif(1.53187517639),Ppara(2.21653262377),Cyc1(1.49595872778),Atp5o(1.13661959669),Gpd1(1.34420359458),Cox8b(1.97807586216),Slc25a33(1.5179372835),Pank1(3.16017052335),Palm(-1.3222724…
GO:0003779	actin binding	molecular function	26/490	389/20682	2.3e-06	0.00143947142857143	ENSMUSG00000005628(-2.95792621987),ENSMUSG00000017300(-6.519464913),ENSMUSG00000020173(-3.42393809733),ENSMUSG00000020672(-2.21411131488),ENSMUSG00000020681(-1.17923239441),ENSMUSG00000021061(-1.17005632506),ENSMUSG00000024471(-13.6047339021),ENSMUSG00000026950(-4.06006488181),ENSMUSG00000027022(-10.6309374963),ENSMUSG00000028116(-4.17121292934),ENSMUSG00000030470(-4.63136689292),ENSMUSG000000314…	Tmod4(-2.95792621987),Tnnc2(-6.519464913),Cobl(-3.42393809733),Sntg2(-2.21411131488),Ace(-1.17923239441),Sptb(-1.17005632506),Myot(-13.6047339021),Neb(-4.06006488181),Xirp2(-10.6309374963),Myoz2(-4.17121292934),Csrp3(-4.63136689292),Myom2(-6.13856076761),Tpm1(-1.91576985119),Misp(-2.14366334326),Synpo2l(-2.46664670561),Mybph(-3.40193586467),Abra(-6.20292399628),Synpo(-1.14991450616),Ttn(-1.871699…
GO:0042805	actinin binding	molecular function	8/490	39/20682	3.0e-06	0.001642875	ENSMUSG00000024471(-13.6047339021),ENSMUSG00000027022(-10.6309374963),ENSMUSG00000030470(-4.63136689292),ENSMUSG00000031461(-6.13856076761),ENSMUSG00000033060(-1.34804061654),ENSMUSG00000042451(-3.40193586467),ENSMUSG00000045534(-1.26722643685),ENSMUSG00000051747(-1.87169912162)	Myot(-13.6047339021),Xirp2(-10.6309374963),Csrp3(-4.63136689292),Myom2(-6.13856076761),Lmo7(-1.34804061654),Mybph(-3.40193586467),Kcna5(-1.26722643685),Ttn(-1.87169912162)
GO:0034440	lipid oxidation	biological process	11/505	88/20972	8.5e-06	0.00165405696202532	ENSMUSG00000011305(2.54582074394),ENSMUSG00000018574(1.68744708078),ENSMUSG00000022383(2.21653262377),ENSMUSG00000022404(1.30333701695),ENSMUSG00000022853(1.88075069594),ENSMUSG00000025745(1.48127834869),ENSMUSG00000028773(6.16710960336),ENSMUSG00000036880(1.57432446392),ENSMUSG00000042010(1.3037563663),ENSMUSG00000062480(1.09498643114),ENSMUSG00000078937(3.32611197796)	Plin5(2.54582074394),Acadvl(1.68744708078),Ppara(2.21653262377),Slc25a17(1.30333701695),Ehhadh(1.88075069594),Hadha(1.48127834869),Fabp3(6.16710960336),Acaa2(1.57432446392),Acacb(1.3037563663),Acat3(1.09498643114),Cpt1b(3.32611197796)
GO:0006753	nucleoside phosphate metabolic process	biological process	33/505	595/20972	8.7e-06	0.00167181375	ENSMUSG00000000168(1.19279072813),ENSMUSG00000000171(1.33756498082),ENSMUSG00000006575(1.66006642398),ENSMUSG00000010914(1.27780635207),ENSMUSG00000011752(1.47208438829),ENSMUSG00000017412(-3.09777977249),ENSMUSG00000019302(-1.43770665557),ENSMUSG00000020431(-1.54293386348),ENSMUSG00000020456(1.36108474987),ENSMUSG00000020534(1.34171662465),ENSMUSG00000020654(2.28650313214),ENSMUSG00000020963(-1.…	Dlat(1.19279072813),Sdhd(1.33756498082),Rundc3a(1.66006642398),Pdhx(1.27780635207),Pgam1(1.47208438829),Cacnb4(-3.09777977249),Atp6v0a1(-1.43770665557),Adcy1(-1.54293386348),Ogdh(1.36108474987),Shmt1(1.34171662465),Adcy3(2.28650313214),Tshr(-1.66452158208),Pde4d(1.24243799314),Ppif(1.53187517639),Ppara(2.21653262377),Cyc1(1.49595872778),Atp5o(1.13661959669),Gpd1(1.34420359458),Cox8b(1.97807586216…
GO:0008307	structural constituent of muscle	molecular function	7/490	29/20682	4.0e-06	0.00194711111111111	ENSMUSG00000020911(-1.29632887431),ENSMUSG00000030470(-4.63136689292),ENSMUSG00000030672(-5.07206398875),ENSMUSG00000031461(-6.13856076761),ENSMUSG00000032366(-1.91576985119),ENSMUSG00000042451(-3.40193586467),ENSMUSG00000051747(-1.87169912162)	Krt19(-1.29632887431),Csrp3(-4.63136689292),Mylpf(-5.07206398875),Myom2(-6.13856076761),Tpm1(-1.91576985119),Mybph(-3.40193586467),Ttn(-1.87169912162)
GO:0044767	single-organism developmental process	biological process	180/505	5670/20972	1.1e-05	0.00208769135802469	ENSMUSG00000000182(3.33411574263),ENSMUSG00000001334(3.25158683247),ENSMUSG00000001506(-1.60905905853),ENSMUSG00000002384(5.62842272761),ENSMUSG00000003476(-1.77577712367),ENSMUSG00000004069(1.22799054653),ENSMUSG00000005958(-1.15271773358),ENSMUSG00000006435(-1.49503870739),ENSMUSG00000007122(-6.27091617268),ENSMUSG00000008153(2.00503654077),ENSMUSG00000008435(1.05859910512),ENSMUSG00000009248(-…	Fgf23(3.33411574263),Fndc5(3.25158683247),Col1a1(-1.60905905853),Bmp8b(5.62842272761),Crhr2(-1.77577712367),Dnaja3(1.22799054653),Ephb3(-1.15271773358),Neurl1a(-1.49503870739),Casq1(-6.27091617268),Clstn3(2.00503654077),Rdh13(1.05859910512),Ascl2(-2.24409685489),Cdh23(-1.46107844895),Adamtsl4(-1.23101077358),Traf4(1.97372187983),Cacnb4(-3.09777977249),Acadvl(1.68744708078),Sfrp5(-1.77497628286),A…
GO:0047617	acyl-CoA hydrolase activity	molecular function	6/490	20/20682	5.0e-06	0.00215067272727273	ENSMUSG00000021226(1.70287465099),ENSMUSG00000021228(3.42279234218),ENSMUSG00000034853(3.79160910795),ENSMUSG00000042540(5.64012872615),ENSMUSG00000047565(-11.8394505161),ENSMUSG00000072949(2.44037368483)	Acot2(1.70287465099),Acot3(3.42279234218),Acot11(3.79160910795),Acot5(5.64012872615),Acot10(-11.8394505161),Acot1(2.44037368483)
GO:0015077	monovalent inorganic cation transmembrane transporter activity	molecular function	23/490	334/20682	5.4e-06	0.00215067272727273	ENSMUSG00000001901(3.8351131305),ENSMUSG00000005299(1.71840581888),ENSMUSG00000019302(-1.43770665557),ENSMUSG00000020331(1.88200329957),ENSMUSG00000022956(1.13661959669),ENSMUSG00000025488(1.97807586216),ENSMUSG00000026062(-1.61993838262),ENSMUSG00000031231(1.15364616215),ENSMUSG00000031791(-1.44695753326),ENSMUSG00000038462(1.23039616085),ENSMUSG00000039347(-1.30671315158),ENSMUSG00000039463(1.1…	Kcnh6(3.8351131305),Letm1(1.71840581888),Atp6v0a1(-1.43770665557),Hcn2(1.88200329957),Atp5o(1.13661959669),Cox8b(1.97807586216),Slc9a2(-1.61993838262),Cox7b(1.15364616215),Tmem38a(-1.44695753326),Uqcrfs1(1.23039616085),Atp6v0e2(-1.30671315158),Slc9a8(1.18747981925),Lrrc52(5.07332965969),Atp1b2(-1.43835020995),Cox10(1.25086134797),Kcnj12(-2.62982539067),Kcna5(-1.26722643685),Kcnk3(1.37429008709),K…
GO:0031672	A band	cellular component	7/513	39/21209	3.7e-05	0.00216270967741935	ENSMUSG00000031461(-6.13856076761),ENSMUSG00000032060(-1.21195959522),ENSMUSG00000042451(-3.40193586467),ENSMUSG00000051747(-1.87169912162),ENSMUSG00000059741(-1.77128962814),ENSMUSG00000061462(-3.51090923011),ENSMUSG00000075307(-12.5133854663)	Myom2(-6.13856076761),Cryab(-1.21195959522),Mybph(-3.40193586467),Ttn(-1.87169912162),Myl3(-1.77128962814),Obscn(-3.51090923011),Klhl41(-12.5133854663)
GO:0006163	purine nucleotide metabolic process	biological process	28/505	470/20972	1.2e-05	0.00219614285714286	ENSMUSG00000000171(1.33756498082),ENSMUSG00000006575(1.66006642398),ENSMUSG00000011752(1.47208438829),ENSMUSG00000017412(-3.09777977249),ENSMUSG00000019302(-1.43770665557),ENSMUSG00000020431(-1.54293386348),ENSMUSG00000020456(1.36108474987),ENSMUSG00000020654(2.28650313214),ENSMUSG00000020963(-1.66452158208),ENSMUSG00000021699(1.24243799314),ENSMUSG00000021868(1.53187517639),ENSMUSG00000022383(2.…	Sdhd(1.33756498082),Rundc3a(1.66006642398),Pgam1(1.47208438829),Cacnb4(-3.09777977249),Atp6v0a1(-1.43770665557),Adcy1(-1.54293386348),Ogdh(1.36108474987),Adcy3(2.28650313214),Tshr(-1.66452158208),Pde4d(1.24243799314),Ppif(1.53187517639),Ppara(2.21653262377),Cyc1(1.49595872778),Atp5o(1.13661959669),Gpd1(1.34420359458),Cox8b(1.97807586216),Slc25a33(1.5179372835),Pank1(3.16017052335),Palm(-1.3222724…
GO:0060415	muscle tissue morphogenesis	biological process	10/505	75/20972	1.2e-05	0.00219614285714286	ENSMUSG00000026043(-1.49362234753),ENSMUSG00000027022(-10.6309374963),ENSMUSG00000027966(-1.50602801363),ENSMUSG00000028023(-12.4498699845),ENSMUSG00000032366(-1.91576985119),ENSMUSG00000048616(-1.83301149354),ENSMUSG00000050295(-1.31122236462),ENSMUSG00000051747(-1.87169912162),ENSMUSG00000059741(-1.77128962814),ENSMUSG00000068614(-1.92107592356)	Col3a1(-1.49362234753),Xirp2(-10.6309374963),Col11a1(-1.50602801363),Pitx2(-12.4498699845),Tpm1(-1.91576985119),Nog(-1.83301149354),Foxc1(-1.31122236462),Ttn(-1.87169912162),Myl3(-1.77128962814),Actc1(-1.92107592356)
GO:0032502	developmental process	biological process	181/505	5720/20972	1.2e-05	0.00219614285714286	ENSMUSG00000000182(3.33411574263),ENSMUSG00000001334(3.25158683247),ENSMUSG00000001506(-1.60905905853),ENSMUSG00000002384(5.62842272761),ENSMUSG00000003476(-1.77577712367),ENSMUSG00000004069(1.22799054653),ENSMUSG00000005958(-1.15271773358),ENSMUSG00000006435(-1.49503870739),ENSMUSG00000007122(-6.27091617268),ENSMUSG00000008153(2.00503654077),ENSMUSG00000008435(1.05859910512),ENSMUSG00000009248(-…	Fgf23(3.33411574263),Fndc5(3.25158683247),Col1a1(-1.60905905853),Bmp8b(5.62842272761),Crhr2(-1.77577712367),Dnaja3(1.22799054653),Ephb3(-1.15271773358),Neurl1a(-1.49503870739),Casq1(-6.27091617268),Clstn3(2.00503654077),Rdh13(1.05859910512),Ascl2(-2.24409685489),Cdh23(-1.46107844895),Adamtsl4(-1.23101077358),Traf4(1.97372187983),Cacnb4(-3.09777977249),Acadvl(1.68744708078),Sfrp5(-1.77497628286),A…
GO:0002764	immune response-regulating signaling pathway	biological process	25/505	397/20972	1.3e-05	0.00235116470588235	ENSMUSG00000016024(-1.11756322536),ENSMUSG00000017412(-3.09777977249),ENSMUSG00000021699(1.24243799314),ENSMUSG00000025779(-13.9963769763),ENSMUSG00000026417(3.98182426088),ENSMUSG00000030144(2.51971214798),ENSMUSG00000039005(-2.30925347186),ENSMUSG00000043496(-1.38506233353),ENSMUSG00000058099(1.1727318946),ENSMUSG00000076652(2.95497063114),ENSMUSG00000076655(3.55182611141),ENSMUSG00000076671(4.…	Lbp(-1.11756322536),Cacnb4(-3.09777977249),Pde4d(1.24243799314),Ly96(-13.9963769763),Pigr(3.98182426088),Clec4d(2.51971214798),Tlr4(-2.30925347186),Tril(-1.38506233353),Nfam1(1.1727318946),Ighv7-3(2.95497063114),Ighv4-1(3.55182611141),Ighv13-2(4.23296767198),Ighv12-3(13.4411160826),Ighv1-18(3.75779525421),Ighv8-12(3.98792316279),Iglc2(2.35403857297),Ighv3-1(15.0217227622),Ighv1-76(3.53411770115),…
GO:1990542	mitochondrial transmembrane transport	biological process	8/505	47/20972	1.5e-05	0.00265051724137931	ENSMUSG00000021339(1.07732422003),ENSMUSG00000022551(1.49595872778),ENSMUSG00000022956(1.13661959669),ENSMUSG00000027076(1.44689126733),ENSMUSG00000028982(1.5179372835),ENSMUSG00000029198(1.09660591048),ENSMUSG00000031710(6.35014455026),ENSMUSG00000032942(1.2336638272)	Mrs2(1.07732422003),Cyc1(1.49595872778),Atp5o(1.13661959669),Timm10(1.44689126733),Slc25a33(1.5179372835),Grpel1(1.09660591048),Ucp1(6.35014455026),Ucp3(1.2336638272)
GO:0051179	localization	biological process	176/505	5545/20972	1.5e-05	0.00265051724137931	ENSMUSG00000000171(1.33756498082),ENSMUSG00000000182(3.33411574263),ENSMUSG00000001506(-1.60905905853),ENSMUSG00000001739(-1.02005559539),ENSMUSG00000001901(3.8351131305),ENSMUSG00000002033(2.91559692585),ENSMUSG00000002104(-1.51696391094),ENSMUSG00000005299(1.71840581888),ENSMUSG00000005338(-1.40144132684),ENSMUSG00000005950(1.28863220858),ENSMUSG00000005958(-1.15271773358),ENSMUSG00000006435(-1…	Sdhd(1.33756498082),Fgf23(3.33411574263),Col1a1(-1.60905905853),Cldn15(-1.02005559539),Kcnh6(3.8351131305),Cd3g(2.91559692585),Rapsn(-1.51696391094),Letm1(1.71840581888),Cadm3(-1.40144132684),P2rx5(1.28863220858),Ephb3(-1.15271773358),Neurl1a(-1.49503870739),Prkag3(-2.98955734743),Casq1(-6.27091617268),Dio2(4.80593116566),Clstn3(2.00503654077),Plin5(2.54582074394),Cdh23(-1.46107844895),Lbp(-1.117…
GO:0006811	ion transport	biological process	61/505	1459/20972	1.8e-05	0.00314447727272727	ENSMUSG00000000182(3.33411574263),ENSMUSG00000001739(-1.02005559539),ENSMUSG00000001901(3.8351131305),ENSMUSG00000005299(1.71840581888),ENSMUSG00000005950(1.28863220858),ENSMUSG00000007122(-6.27091617268),ENSMUSG00000012819(-1.46107844895),ENSMUSG00000017412(-3.09777977249),ENSMUSG00000019302(-1.43770665557),ENSMUSG00000019787(-9.22110372537),ENSMUSG00000020081(12.2737985126),ENSMUSG00000020123(-…	Fgf23(3.33411574263),Cldn15(-1.02005559539),Kcnh6(3.8351131305),Letm1(1.71840581888),P2rx5(1.28863220858),Casq1(-6.27091617268),Cdh23(-1.46107844895),Cacnb4(-3.09777977249),Atp6v0a1(-1.43770665557),Trdn(-9.22110372537),Tacr2(12.2737985126),Avpr1a(-1.07186495832),Hcn2(1.88200329957),Ace(-1.17923239441),Mrs2(1.07732422003),Pde4d(1.24243799314),Ppif(1.53187517639),Chrna2(2.08684642045),Slc25a17(1.30…
GO:0072521	purine-containing compound metabolic process	biological process	29/505	509/20972	1.9e-05	0.00324541111111111	ENSMUSG00000000171(1.33756498082),ENSMUSG00000006575(1.66006642398),ENSMUSG00000011752(1.47208438829),ENSMUSG00000017412(-3.09777977249),ENSMUSG00000019302(-1.43770665557),ENSMUSG00000020431(-1.54293386348),ENSMUSG00000020456(1.36108474987),ENSMUSG00000020534(1.34171662465),ENSMUSG00000020654(2.28650313214),ENSMUSG00000020963(-1.66452158208),ENSMUSG00000021699(1.24243799314),ENSMUSG00000021868(1.…	Sdhd(1.33756498082),Rundc3a(1.66006642398),Pgam1(1.47208438829),Cacnb4(-3.09777977249),Atp6v0a1(-1.43770665557),Adcy1(-1.54293386348),Ogdh(1.36108474987),Shmt1(1.34171662465),Adcy3(2.28650313214),Tshr(-1.66452158208),Pde4d(1.24243799314),Ppif(1.53187517639),Ppara(2.21653262377),Cyc1(1.49595872778),Atp5o(1.13661959669),Gpd1(1.34420359458),Cox8b(1.97807586216),Slc25a33(1.5179372835),Pank1(3.1601705…
GO:0006635	fatty acid beta-oxidation	biological process	9/505	63/20972	1.9e-05	0.00324541111111111	ENSMUSG00000011305(2.54582074394),ENSMUSG00000018574(1.68744708078),ENSMUSG00000022404(1.30333701695),ENSMUSG00000022853(1.88075069594),ENSMUSG00000025745(1.48127834869),ENSMUSG00000036880(1.57432446392),ENSMUSG00000042010(1.3037563663),ENSMUSG00000062480(1.09498643114),ENSMUSG00000078937(3.32611197796)	Plin5(2.54582074394),Acadvl(1.68744708078),Slc25a17(1.30333701695),Ehhadh(1.88075069594),Hadha(1.48127834869),Acaa2(1.57432446392),Acacb(1.3037563663),Acat3(1.09498643114),Cpt1b(3.32611197796)
GO:0003823	antigen binding	molecular function	16/490	185/20682	9.1e-06	0.00332225833333333	ENSMUSG00000076652(2.95497063114),ENSMUSG00000076655(3.55182611141),ENSMUSG00000076671(4.23296767198),ENSMUSG00000076676(13.4411160826),ENSMUSG00000076695(3.75779525421),ENSMUSG00000076731(3.98792316279),ENSMUSG00000076937(2.35403857297),ENSMUSG00000093838(15.0217227622),ENSMUSG00000093896(3.53411770115),ENSMUSG00000095416(5.81392615816),ENSMUSG00000095700(5.19376306223),ENSMUSG00000096410(2.8123…	Ighv7-3(2.95497063114),Ighv4-1(3.55182611141),Ighv13-2(4.23296767198),Ighv12-3(13.4411160826),Ighv1-18(3.75779525421),Ighv8-12(3.98792316279),Iglc2(2.35403857297),Ighv3-1(15.0217227622),Ighv1-76(3.53411770115),Ighv1-12(5.81392615816),Ighv10-3(5.19376306223),Ighv1-19(2.81237887129),Ighv9-3(2.64042656668),Ighv2-6(4.19428615488),Ighv9-1(3.05222066008),Iglc1(2.64271888066)
GO:0015672	monovalent inorganic cation transport	biological process	28/505	485/20972	2.0e-05	0.00337868131868132	ENSMUSG00000001901(3.8351131305),ENSMUSG00000019302(-1.43770665557),ENSMUSG00000020331(1.88200329957),ENSMUSG00000021868(1.53187517639),ENSMUSG00000022551(1.49595872778),ENSMUSG00000022956(1.13661959669),ENSMUSG00000025488(1.97807586216),ENSMUSG00000026062(-1.61993838262),ENSMUSG00000031231(1.15364616215),ENSMUSG00000031710(6.35014455026),ENSMUSG00000031791(-1.44695753326),ENSMUSG00000032942(1.23…	Kcnh6(3.8351131305),Atp6v0a1(-1.43770665557),Hcn2(1.88200329957),Ppif(1.53187517639),Cyc1(1.49595872778),Atp5o(1.13661959669),Cox8b(1.97807586216),Slc9a2(-1.61993838262),Cox7b(1.15364616215),Ucp1(6.35014455026),Tmem38a(-1.44695753326),Ucp3(1.2336638272),Wnk2(-1.88141121923),Uqcrfs1(1.23039616085),Atp6v0e2(-1.30671315158),Slc9a8(1.18747981925),Lrrc52(5.07332965969),Atp1b2(-1.43835020995),Gck(2.705…
GO:0005102	receptor binding	molecular function	64/490	1557/20682	1.1e-05	0.00344221428571429	ENSMUSG00000000182(3.33411574263),ENSMUSG00000001334(3.25158683247),ENSMUSG00000002104(-1.51696391094),ENSMUSG00000002384(5.62842272761),ENSMUSG00000003476(-1.77577712367),ENSMUSG00000004069(1.22799054653),ENSMUSG00000005338(-1.40144132684),ENSMUSG00000006575(1.66006642398),ENSMUSG00000016024(-1.11756322536),ENSMUSG00000017386(1.97372187983),ENSMUSG00000019787(-9.22110372537),ENSMUSG00000020123(-…	Fgf23(3.33411574263),Fndc5(3.25158683247),Rapsn(-1.51696391094),Bmp8b(5.62842272761),Crhr2(-1.77577712367),Dnaja3(1.22799054653),Cadm3(-1.40144132684),Rundc3a(1.66006642398),Lbp(-1.11756322536),Traf4(1.97372187983),Trdn(-9.22110372537),Avpr1a(-1.07186495832),Efemp1(-1.55013999929),Sntg2(-2.21411131488),Ace(-1.17923239441),Acot2(1.70287465099),Thbs4(-1.19777754202),Fgf9(3.8777967164),Fgf17(-5.9649…
GO:0022857	transmembrane transporter activity	molecular function	46/490	992/20682	1.1e-05	0.00344221428571429	ENSMUSG00000001901(3.8351131305),ENSMUSG00000005299(1.71840581888),ENSMUSG00000005950(1.28863220858),ENSMUSG00000017412(-3.09777977249),ENSMUSG00000019302(-1.43770665557),ENSMUSG00000020331(1.88200329957),ENSMUSG00000020620(-1.68184034798),ENSMUSG00000021339(1.07732422003),ENSMUSG00000022041(2.08684642045),ENSMUSG00000022404(1.30333701695),ENSMUSG00000022956(1.13661959669),ENSMUSG00000025488(1.97…	Kcnh6(3.8351131305),Letm1(1.71840581888),P2rx5(1.28863220858),Cacnb4(-3.09777977249),Atp6v0a1(-1.43770665557),Hcn2(1.88200329957),Abca8b(-1.68184034798),Mrs2(1.07732422003),Chrna2(2.08684642045),Slc25a17(1.30333701695),Atp5o(1.13661959669),Cox8b(1.97807586216),Slc9a2(-1.61993838262),Cacna1s(-1.72813395486),Slc16a4(-11.1571616386),Slc25a33(1.5179372835),Clcn1(-2.64346061697),Cox7b(1.15364616215),U…
GO:0008324	cation transmembrane transporter activity	molecular function	33/490	615/20682	1.2e-05	0.0035048	ENSMUSG00000001901(3.8351131305),ENSMUSG00000005299(1.71840581888),ENSMUSG00000005950(1.28863220858),ENSMUSG00000017412(-3.09777977249),ENSMUSG00000019302(-1.43770665557),ENSMUSG00000020331(1.88200329957),ENSMUSG00000021339(1.07732422003),ENSMUSG00000022041(2.08684642045),ENSMUSG00000022404(1.30333701695),ENSMUSG00000022956(1.13661959669),ENSMUSG00000025488(1.97807586216),ENSMUSG00000026062(-1.61…	Kcnh6(3.8351131305),Letm1(1.71840581888),P2rx5(1.28863220858),Cacnb4(-3.09777977249),Atp6v0a1(-1.43770665557),Hcn2(1.88200329957),Mrs2(1.07732422003),Chrna2(2.08684642045),Slc25a17(1.30333701695),Atp5o(1.13661959669),Cox8b(1.97807586216),Slc9a2(-1.61993838262),Cacna1s(-1.72813395486),Cox7b(1.15364616215),Tmem38a(-1.44695753326),Slc25a20(2.1472750067),Uqcrfs1(1.23039616085),Atp6v0e2(-1.30671315158…
GO:0044711	single-organism biosynthetic process	biological process	52/505	1189/20972	2.4e-05	0.00396722580645161	ENSMUSG00000000168(1.19279072813),ENSMUSG00000001506(-1.60905905853),ENSMUSG00000006542(-2.98955734743),ENSMUSG00000006575(1.66006642398),ENSMUSG00000010914(1.27780635207),ENSMUSG00000011305(2.54582074394),ENSMUSG00000011752(1.47208438829),ENSMUSG00000018574(1.68744708078),ENSMUSG00000019302(-1.43770665557),ENSMUSG00000020123(-1.07186495832),ENSMUSG00000020431(-1.54293386348),ENSMUSG00000020534(1…	Dlat(1.19279072813),Col1a1(-1.60905905853),Prkag3(-2.98955734743),Rundc3a(1.66006642398),Pdhx(1.27780635207),Plin5(2.54582074394),Pgam1(1.47208438829),Acadvl(1.68744708078),Atp6v0a1(-1.43770665557),Avpr1a(-1.07186495832),Adcy1(-1.54293386348),Shmt1(1.34171662465),Adcy3(2.28650313214),Tshr(-1.66452158208),Fbp2(1.72354006672),Srd5a1(-1.24109976346),Ppara(2.21653262377),Cyc1(1.49595872778),Atp5o(1.1…
GO:0055008	cardiac muscle tissue morphogenesis	biological process	9/505	65/20972	2.4e-05	0.00396722580645161	ENSMUSG00000027022(-10.6309374963),ENSMUSG00000027966(-1.50602801363),ENSMUSG00000028023(-12.4498699845),ENSMUSG00000032366(-1.91576985119),ENSMUSG00000048616(-1.83301149354),ENSMUSG00000050295(-1.31122236462),ENSMUSG00000051747(-1.87169912162),ENSMUSG00000059741(-1.77128962814),ENSMUSG00000068614(-1.92107592356)	Xirp2(-10.6309374963),Col11a1(-1.50602801363),Pitx2(-12.4498699845),Tpm1(-1.91576985119),Nog(-1.83301149354),Foxc1(-1.31122236462),Ttn(-1.87169912162),Myl3(-1.77128962814),Actc1(-1.92107592356)
GO:0030199	collagen fibril organization	biological process	7/505	37/20972	2.5e-05	0.00408856382978723	ENSMUSG00000001506(-1.60905905853),ENSMUSG00000022371(-1.77058228712),ENSMUSG00000026043(-1.49362234753),ENSMUSG00000027966(-1.50602801363),ENSMUSG00000027996(-1.43964057131),ENSMUSG00000029661(-1.1910685899),ENSMUSG00000050295(-1.31122236462)	Col1a1(-1.60905905853),Col14a1(-1.77058228712),Col3a1(-1.49362234753),Col11a1(-1.50602801363),Sfrp2(-1.43964057131),Col1a2(-1.1910685899),Foxc1(-1.31122236462)
GO:0016790	thiolester hydrolase activity	molecular function	7/490	35/20682	1.5e-05	0.0041071875	ENSMUSG00000021226(1.70287465099),ENSMUSG00000021228(3.42279234218),ENSMUSG00000021620(5.52222023238),ENSMUSG00000034853(3.79160910795),ENSMUSG00000042540(5.64012872615),ENSMUSG00000047565(-11.8394505161),ENSMUSG00000072949(2.44037368483)	Acot2(1.70287465099),Acot3(3.42279234218),Acot12(5.52222023238),Acot11(3.79160910795),Acot5(5.64012872615),Acot10(-11.8394505161),Acot1(2.44037368483)
GO:0008092	cytoskeletal protein binding	molecular function	40/490	827/20682	1.7e-05	0.00413761111111111	ENSMUSG00000005628(-2.95792621987),ENSMUSG00000017300(-6.519464913),ENSMUSG00000020173(-3.42393809733),ENSMUSG00000020672(-2.21411131488),ENSMUSG00000020681(-1.17923239441),ENSMUSG00000021061(-1.17005632506),ENSMUSG00000024376(-1.64310411823),ENSMUSG00000024471(-13.6047339021),ENSMUSG00000026950(-4.06006488181),ENSMUSG00000027022(-10.6309374963),ENSMUSG00000027654(-1.18816543727),ENSMUSG000000281…	Tmod4(-2.95792621987),Tnnc2(-6.519464913),Cobl(-3.42393809733),Sntg2(-2.21411131488),Ace(-1.17923239441),Sptb(-1.17005632506),Epb41l4a(-1.64310411823),Myot(-13.6047339021),Neb(-4.06006488181),Xirp2(-10.6309374963),Fam83d(-1.18816543727),Myoz2(-4.17121292934),Fabp3(6.16710960336),Trim63(-14.319800289),Dpysl5(-1.79143031344),Csrp3(-4.63136689292),Myom2(-6.13856076761),Cryab(-1.21195959522),Tpm1(-1.…
GO:0022890	inorganic cation transmembrane transporter activity	molecular function	29/490	515/20682	1.7e-05	0.00413761111111111	ENSMUSG00000001901(3.8351131305),ENSMUSG00000005299(1.71840581888),ENSMUSG00000017412(-3.09777977249),ENSMUSG00000019302(-1.43770665557),ENSMUSG00000020331(1.88200329957),ENSMUSG00000021339(1.07732422003),ENSMUSG00000022041(2.08684642045),ENSMUSG00000022956(1.13661959669),ENSMUSG00000025488(1.97807586216),ENSMUSG00000026062(-1.61993838262),ENSMUSG00000026407(-1.72813395486),ENSMUSG00000031231(1.1…	Kcnh6(3.8351131305),Letm1(1.71840581888),Cacnb4(-3.09777977249),Atp6v0a1(-1.43770665557),Hcn2(1.88200329957),Mrs2(1.07732422003),Chrna2(2.08684642045),Atp5o(1.13661959669),Cox8b(1.97807586216),Slc9a2(-1.61993838262),Cacna1s(-1.72813395486),Cox7b(1.15364616215),Tmem38a(-1.44695753326),Uqcrfs1(1.23039616085),Atp6v0e2(-1.30671315158),Slc9a8(1.18747981925),Cacng5(10.1823777991),Lrrc52(5.07332965969),…
GO:0002429	immune response-activating cell surface receptor signaling pathway	biological process	19/505	267/20972	2.8e-05	0.00448379166666667	ENSMUSG00000017412(-3.09777977249),ENSMUSG00000021699(1.24243799314),ENSMUSG00000058099(1.1727318946),ENSMUSG00000076652(2.95497063114),ENSMUSG00000076655(3.55182611141),ENSMUSG00000076671(4.23296767198),ENSMUSG00000076676(13.4411160826),ENSMUSG00000076695(3.75779525421),ENSMUSG00000076731(3.98792316279),ENSMUSG00000076937(2.35403857297),ENSMUSG00000093838(15.0217227622),ENSMUSG00000093896(3.5341…	Cacnb4(-3.09777977249),Pde4d(1.24243799314),Nfam1(1.1727318946),Ighv7-3(2.95497063114),Ighv4-1(3.55182611141),Ighv13-2(4.23296767198),Ighv12-3(13.4411160826),Ighv1-18(3.75779525421),Ighv8-12(3.98792316279),Iglc2(2.35403857297),Ighv3-1(15.0217227622),Ighv1-76(3.53411770115),Ighv1-12(5.81392615816),Ighv10-3(5.19376306223),Ighv1-19(2.81237887129),Ighv9-3(2.64042656668),Ighv2-6(4.19428615488),Ighv9-1…
GO:0006909	phagocytosis	biological process	19/505	267/20972	2.8e-05	0.00448379166666667	ENSMUSG00000016024(-1.11756322536),ENSMUSG00000027832(-1.41550119126),ENSMUSG00000057729(-2.07222601598),ENSMUSG00000076652(2.95497063114),ENSMUSG00000076655(3.55182611141),ENSMUSG00000076671(4.23296767198),ENSMUSG00000076676(13.4411160826),ENSMUSG00000076695(3.75779525421),ENSMUSG00000076731(3.98792316279),ENSMUSG00000076937(2.35403857297),ENSMUSG00000093838(15.0217227622),ENSMUSG00000093896(3.5…	Lbp(-1.11756322536),Ptx3(-1.41550119126),Prtn3(-2.07222601598),Ighv7-3(2.95497063114),Ighv4-1(3.55182611141),Ighv13-2(4.23296767198),Ighv12-3(13.4411160826),Ighv1-18(3.75779525421),Ighv8-12(3.98792316279),Iglc2(2.35403857297),Ighv3-1(15.0217227622),Ighv1-76(3.53411770115),Ighv1-12(5.81392615816),Ighv10-3(5.19376306223),Ighv1-19(2.81237887129),Ighv9-3(2.64042656668),Ighv2-6(4.19428615488),Ighv9-1(…
GO:0048644	muscle organ morphogenesis	biological process	10/505	83/20972	3.0e-05	0.00475453608247423	ENSMUSG00000026043(-1.49362234753),ENSMUSG00000027022(-10.6309374963),ENSMUSG00000027966(-1.50602801363),ENSMUSG00000028023(-12.4498699845),ENSMUSG00000032366(-1.91576985119),ENSMUSG00000048616(-1.83301149354),ENSMUSG00000050295(-1.31122236462),ENSMUSG00000051747(-1.87169912162),ENSMUSG00000059741(-1.77128962814),ENSMUSG00000068614(-1.92107592356)	Col3a1(-1.49362234753),Xirp2(-10.6309374963),Col11a1(-1.50602801363),Pitx2(-12.4498699845),Tpm1(-1.91576985119),Nog(-1.83301149354),Foxc1(-1.31122236462),Ttn(-1.87169912162),Myl3(-1.77128962814),Actc1(-1.92107592356)
GO:0055085	transmembrane transport	biological process	54/505	1267/20972	3.4e-05	0.00533348979591837	ENSMUSG00000001901(3.8351131305),ENSMUSG00000005950(1.28863220858),ENSMUSG00000007122(-6.27091617268),ENSMUSG00000017412(-3.09777977249),ENSMUSG00000019302(-1.43770665557),ENSMUSG00000019787(-9.22110372537),ENSMUSG00000020331(1.88200329957),ENSMUSG00000020620(-1.68184034798),ENSMUSG00000021339(1.07732422003),ENSMUSG00000021699(1.24243799314),ENSMUSG00000021868(1.53187517639),ENSMUSG00000022041(2.…	Kcnh6(3.8351131305),P2rx5(1.28863220858),Casq1(-6.27091617268),Cacnb4(-3.09777977249),Atp6v0a1(-1.43770665557),Trdn(-9.22110372537),Hcn2(1.88200329957),Abca8b(-1.68184034798),Mrs2(1.07732422003),Pde4d(1.24243799314),Ppif(1.53187517639),Chrna2(2.08684642045),Slc25a17(1.30333701695),Cyc1(1.49595872778),Atp5o(1.13661959669),Cox8b(1.97807586216),Slc9a2(-1.61993838262),Cacna1s(-1.72813395486),Timm10(1…
GO:0098662	inorganic cation transmembrane transport	biological process	33/505	638/20972	3.5e-05	0.00543489898989899	ENSMUSG00000001901(3.8351131305),ENSMUSG00000007122(-6.27091617268),ENSMUSG00000017412(-3.09777977249),ENSMUSG00000019302(-1.43770665557),ENSMUSG00000019787(-9.22110372537),ENSMUSG00000020331(1.88200329957),ENSMUSG00000021339(1.07732422003),ENSMUSG00000021699(1.24243799314),ENSMUSG00000022551(1.49595872778),ENSMUSG00000022956(1.13661959669),ENSMUSG00000025488(1.97807586216),ENSMUSG00000026062(-1.…	Kcnh6(3.8351131305),Casq1(-6.27091617268),Cacnb4(-3.09777977249),Atp6v0a1(-1.43770665557),Trdn(-9.22110372537),Hcn2(1.88200329957),Mrs2(1.07732422003),Pde4d(1.24243799314),Cyc1(1.49595872778),Atp5o(1.13661959669),Cox8b(1.97807586216),Slc9a2(-1.61993838262),Cacna1s(-1.72813395486),Cox7b(1.15364616215),Tmem38a(-1.44695753326),Wnk2(-1.88141121923),Hrc(-3.74838699574),Uqcrfs1(1.23039616085),Atp6v0e2(…
GO:0055086	nucleobase-containing small molecule metabolic process	biological process	33/505	639/20972	3.6e-05	0.00553428	ENSMUSG00000000168(1.19279072813),ENSMUSG00000000171(1.33756498082),ENSMUSG00000006575(1.66006642398),ENSMUSG00000010914(1.27780635207),ENSMUSG00000011752(1.47208438829),ENSMUSG00000017412(-3.09777977249),ENSMUSG00000019302(-1.43770665557),ENSMUSG00000020431(-1.54293386348),ENSMUSG00000020456(1.36108474987),ENSMUSG00000020534(1.34171662465),ENSMUSG00000020654(2.28650313214),ENSMUSG00000020963(-1.…	Dlat(1.19279072813),Sdhd(1.33756498082),Rundc3a(1.66006642398),Pdhx(1.27780635207),Pgam1(1.47208438829),Cacnb4(-3.09777977249),Atp6v0a1(-1.43770665557),Adcy1(-1.54293386348),Ogdh(1.36108474987),Shmt1(1.34171662465),Adcy3(2.28650313214),Tshr(-1.66452158208),Pde4d(1.24243799314),Ppif(1.53187517639),Ppara(2.21653262377),Cyc1(1.49595872778),Atp5o(1.13661959669),Gpd1(1.34420359458),Cox8b(1.97807586216…
GO:0044255	cellular lipid metabolic process	biological process	41/505	874/20972	3.9e-05	0.00587791176470588	ENSMUSG00000006542(-2.98955734743),ENSMUSG00000011305(2.54582074394),ENSMUSG00000018574(1.68744708078),ENSMUSG00000020123(-1.07186495832),ENSMUSG00000021226(1.70287465099),ENSMUSG00000021228(3.42279234218),ENSMUSG00000021594(-1.24109976346),ENSMUSG00000021620(5.52222023238),ENSMUSG00000022383(2.21653262377),ENSMUSG00000022404(1.30333701695),ENSMUSG00000022853(1.88075069594),ENSMUSG00000023019(1.3…	Prkag3(-2.98955734743),Plin5(2.54582074394),Acadvl(1.68744708078),Avpr1a(-1.07186495832),Acot2(1.70287465099),Acot3(3.42279234218),Srd5a1(-1.24109976346),Acot12(5.52222023238),Ppara(2.21653262377),Slc25a17(1.30333701695),Ehhadh(1.88075069594),Gpd1(1.34420359458),Impa2(2.05096653048),Gpam(1.42504164238),Gk(3.54783553863),Hadha(1.48127834869),Dhrs9(3.64581382293),Acss1(1.21622713241),Fabp3(6.167109…
GO:0007399	nervous system development	biological process	79/505	2097/20972	3.9e-05	0.00587791176470588	ENSMUSG00000005958(-1.15271773358),ENSMUSG00000006435(-1.49503870739),ENSMUSG00000008153(2.00503654077),ENSMUSG00000008435(1.05859910512),ENSMUSG00000009248(-2.24409685489),ENSMUSG00000012819(-1.46107844895),ENSMUSG00000020123(-1.07186495832),ENSMUSG00000020173(-3.42393809733),ENSMUSG00000020431(-1.54293386348),ENSMUSG00000020456(1.36108474987),ENSMUSG00000020963(-1.66452158208),ENSMUSG0000002122…	Ephb3(-1.15271773358),Neurl1a(-1.49503870739),Clstn3(2.00503654077),Rdh13(1.05859910512),Ascl2(-2.24409685489),Cdh23(-1.46107844895),Avpr1a(-1.07186495832),Cobl(-3.42393809733),Adcy1(-1.54293386348),Ogdh(1.36108474987),Tshr(-1.66452158208),Numb(2.2543594678),Srd5a1(-1.24109976346),Fgf9(3.8777967164),Cpne5(2.55170717358),Sema4g(-1.15285090624),Lbx1(-2.98563988616),Col3a1(-1.49362234753),Efhd1(-1.7…
GO:0002253	activation of immune response	biological process	25/505	424/20972	4.0e-05	0.00591269230769231	ENSMUSG00000016024(-1.11756322536),ENSMUSG00000017412(-3.09777977249),ENSMUSG00000021699(1.24243799314),ENSMUSG00000025779(-13.9963769763),ENSMUSG00000039005(-2.30925347186),ENSMUSG00000043496(-1.38506233353),ENSMUSG00000058099(1.1727318946),ENSMUSG00000068686(-1.25909616313),ENSMUSG00000073418(-1.30411426674),ENSMUSG00000076652(2.95497063114),ENSMUSG00000076655(3.55182611141),ENSMUSG00000076671(…	Lbp(-1.11756322536),Cacnb4(-3.09777977249),Pde4d(1.24243799314),Ly96(-13.9963769763),Tlr4(-2.30925347186),Tril(-1.38506233353),Nfam1(1.1727318946),Cd59b(-1.25909616313),C4b(-1.30411426674),Ighv7-3(2.95497063114),Ighv4-1(3.55182611141),Ighv13-2(4.23296767198),Ighv12-3(13.4411160826),Ighv1-18(3.75779525421),Ighv8-12(3.98792316279),Iglc2(2.35403857297),Ighv3-1(15.0217227622),Ighv1-76(3.53411770115),…
GO:0007166	cell surface receptor signaling pathway	biological process	87/505	2372/20972	4.0e-05	0.00591269230769231	ENSMUSG00000000182(3.33411574263),ENSMUSG00000001506(-1.60905905853),ENSMUSG00000002033(2.91559692585),ENSMUSG00000002384(5.62842272761),ENSMUSG00000003476(-1.77577712367),ENSMUSG00000004069(1.22799054653),ENSMUSG00000005950(1.28863220858),ENSMUSG00000005958(-1.15271773358),ENSMUSG00000006435(-1.49503870739),ENSMUSG00000016024(-1.11756322536),ENSMUSG00000017412(-3.09777977249),ENSMUSG00000018822(…	Fgf23(3.33411574263),Col1a1(-1.60905905853),Cd3g(2.91559692585),Bmp8b(5.62842272761),Crhr2(-1.77577712367),Dnaja3(1.22799054653),P2rx5(1.28863220858),Ephb3(-1.15271773358),Neurl1a(-1.49503870739),Lbp(-1.11756322536),Cacnb4(-3.09777977249),Sfrp5(-1.77497628286),Efemp1(-1.55013999929),Krt19(-1.29632887431),Tshr(-1.66452158208),Numb(2.2543594678),Pde4d(1.24243799314),Fgf9(3.8777967164),Chrna2(2.0868…
GO:0042692	muscle cell differentiation	biological process	23/505	374/20972	4.3e-05	0.00629560952380952	ENSMUSG00000007122(-6.27091617268),ENSMUSG00000017412(-3.09777977249),ENSMUSG00000020123(-1.07186495832),ENSMUSG00000020911(-1.29632887431),ENSMUSG00000021200(-1.36254575948),ENSMUSG00000022371(-1.77058228712),ENSMUSG00000026950(-4.06006488181),ENSMUSG00000028023(-12.4498699845),ENSMUSG00000028116(-4.17121292934),ENSMUSG00000030470(-4.63136689292),ENSMUSG00000031461(-6.13856076761),ENSMUSG0000003…	Casq1(-6.27091617268),Cacnb4(-3.09777977249),Avpr1a(-1.07186495832),Krt19(-1.29632887431),Asb2(-1.36254575948),Col14a1(-1.77058228712),Neb(-4.06006488181),Pitx2(-12.4498699845),Myoz2(-4.17121292934),Csrp3(-4.63136689292),Myom2(-6.13856076761),Tpm1(-1.91576985119),Sgcg(-4.3696636176),Stac3(-2.23987774235),Cmtm5(-1.33267130357),Mybph(-3.40193586467),Trim72(-3.88112709323),Ttn(-1.87169912162),Smyd1(…
GO:0060047	heart contraction	biological process	15/505	186/20972	4.7e-05	0.00681633018867925	ENSMUSG00000019787(-9.22110372537),ENSMUSG00000020123(-1.07186495832),ENSMUSG00000020681(-1.17923239441),ENSMUSG00000021699(1.24243799314),ENSMUSG00000030470(-4.63136689292),ENSMUSG00000031748(1.22753811324),ENSMUSG00000032366(-1.91576985119),ENSMUSG00000035296(-4.3696636176),ENSMUSG00000038239(-3.74838699574),ENSMUSG00000045534(-1.26722643685),ENSMUSG00000051747(-1.87169912162),ENSMUSG0000005974…	Trdn(-9.22110372537),Avpr1a(-1.07186495832),Ace(-1.17923239441),Pde4d(1.24243799314),Csrp3(-4.63136689292),Gnao1(1.22753811324),Tpm1(-1.91576985119),Sgcg(-4.3696636176),Hrc(-3.74838699574),Kcna5(-1.26722643685),Ttn(-1.87169912162),Myl3(-1.77128962814),Myl1(-1.89540781719),Actc1(-1.92107592356),Kcne1l(-1.77409072158)
GO:0060537	muscle tissue development	biological process	23/505	377/20972	4.8e-05	0.00689629906542056	ENSMUSG00000006435(-1.49503870739),ENSMUSG00000007122(-6.27091617268),ENSMUSG00000021200(-1.36254575948),ENSMUSG00000021974(3.8777967164),ENSMUSG00000022371(-1.77058228712),ENSMUSG00000026043(-1.49362234753),ENSMUSG00000027022(-10.6309374963),ENSMUSG00000027966(-1.50602801363),ENSMUSG00000028023(-12.4498699845),ENSMUSG00000030470(-4.63136689292),ENSMUSG00000030672(-5.07206398875),ENSMUSG000000314…	Neurl1a(-1.49503870739),Casq1(-6.27091617268),Asb2(-1.36254575948),Fgf9(3.8777967164),Col14a1(-1.77058228712),Col3a1(-1.49362234753),Xirp2(-10.6309374963),Col11a1(-1.50602801363),Pitx2(-12.4498699845),Csrp3(-4.63136689292),Mylpf(-5.07206398875),Myom2(-6.13856076761),Tpm1(-1.91576985119),Sgcg(-4.3696636176),Stac3(-2.23987774235),Klhl31(-11.5302681413),Nog(-1.83301149354),Foxc1(-1.31122236462),Ttn(…
GO:0031032	actomyosin structure organization	biological process	14/505	166/20972	5.1e-05	0.00725947222222222	ENSMUSG00000007122(-6.27091617268),ENSMUSG00000020911(-1.29632887431),ENSMUSG00000024376(-1.64310411823),ENSMUSG00000026950(-4.06006488181),ENSMUSG00000028116(-4.17121292934),ENSMUSG00000030470(-4.63136689292),ENSMUSG00000031461(-6.13856076761),ENSMUSG00000032366(-1.91576985119),ENSMUSG00000042451(-3.40193586467),ENSMUSG00000051747(-1.87169912162),ENSMUSG00000067653(-2.45435878246),ENSMUSG0000006…	Casq1(-6.27091617268),Krt19(-1.29632887431),Epb41l4a(-1.64310411823),Neb(-4.06006488181),Myoz2(-4.17121292934),Csrp3(-4.63136689292),Myom2(-6.13856076761),Tpm1(-1.91576985119),Mybph(-3.40193586467),Ttn(-1.87169912162),Ankrd23(-2.45435878246),Actc1(-1.92107592356),Myoz1(-7.490666763),Klhl41(-12.5133854663)
GO:0002757	immune response-activating signal transduction	biological process	23/505	379/20972	5.2e-05	0.00733390825688073	ENSMUSG00000016024(-1.11756322536),ENSMUSG00000017412(-3.09777977249),ENSMUSG00000021699(1.24243799314),ENSMUSG00000025779(-13.9963769763),ENSMUSG00000039005(-2.30925347186),ENSMUSG00000043496(-1.38506233353),ENSMUSG00000058099(1.1727318946),ENSMUSG00000076652(2.95497063114),ENSMUSG00000076655(3.55182611141),ENSMUSG00000076671(4.23296767198),ENSMUSG00000076676(13.4411160826),ENSMUSG00000076695(3.…	Lbp(-1.11756322536),Cacnb4(-3.09777977249),Pde4d(1.24243799314),Ly96(-13.9963769763),Tlr4(-2.30925347186),Tril(-1.38506233353),Nfam1(1.1727318946),Ighv7-3(2.95497063114),Ighv4-1(3.55182611141),Ighv13-2(4.23296767198),Ighv12-3(13.4411160826),Ighv1-18(3.75779525421),Ighv8-12(3.98792316279),Iglc2(2.35403857297),Ighv3-1(15.0217227622),Ighv1-76(3.53411770115),Ighv1-12(5.81392615816),Ighv10-3(5.1937630…
GO:0006959	humoral immune response	biological process	18/505	256/20972	5.3e-05	0.00740699090909091	ENSMUSG00000068686(-1.25909616313),ENSMUSG00000073418(-1.30411426674),ENSMUSG00000076652(2.95497063114),ENSMUSG00000076655(3.55182611141),ENSMUSG00000076671(4.23296767198),ENSMUSG00000076676(13.4411160826),ENSMUSG00000076695(3.75779525421),ENSMUSG00000076731(3.98792316279),ENSMUSG00000076937(2.35403857297),ENSMUSG00000093838(15.0217227622),ENSMUSG00000093896(3.53411770115),ENSMUSG00000095416(5.81…	Cd59b(-1.25909616313),C4b(-1.30411426674),Ighv7-3(2.95497063114),Ighv4-1(3.55182611141),Ighv13-2(4.23296767198),Ighv12-3(13.4411160826),Ighv1-18(3.75779525421),Ighv8-12(3.98792316279),Iglc2(2.35403857297),Ighv3-1(15.0217227622),Ighv1-76(3.53411770115),Ighv1-12(5.81392615816),Ighv10-3(5.19376306223),Ighv1-19(2.81237887129),Ighv9-3(2.64042656668),Ighv2-6(4.19428615488),Ighv9-1(3.05222066008),Iglc1(…
GO:0005583	fibrillar collagen trimer	cellular component	4/513	12/21209	0.00014	0.00768727272727273	ENSMUSG00000001506(-1.60905905853),ENSMUSG00000026043(-1.49362234753),ENSMUSG00000027966(-1.50602801363),ENSMUSG00000029661(-1.1910685899)	Col1a1(-1.60905905853),Col3a1(-1.49362234753),Col11a1(-1.50602801363),Col1a2(-1.1910685899)
GO:0098643	banded collagen fibril	cellular component	4/513	12/21209	0.00014	0.00768727272727273	ENSMUSG00000001506(-1.60905905853),ENSMUSG00000026043(-1.49362234753),ENSMUSG00000027966(-1.50602801363),ENSMUSG00000029661(-1.1910685899)	Col1a1(-1.60905905853),Col3a1(-1.49362234753),Col11a1(-1.50602801363),Col1a2(-1.1910685899)
GO:0009060	aerobic respiration	biological process	9/505	72/20972	5.6e-05	0.00775574774774775	ENSMUSG00000000168(1.19279072813),ENSMUSG00000000171(1.33756498082),ENSMUSG00000002010(1.08044306062),ENSMUSG00000005683(1.43844692298),ENSMUSG00000020456(1.36108474987),ENSMUSG00000022477(1.550858801),ENSMUSG00000032279(1.37556927064),ENSMUSG00000042148(1.25086134797),ENSMUSG00000052738(1.26069577607)	Dlat(1.19279072813),Sdhd(1.33756498082),Idh3g(1.08044306062),Cs(1.43844692298),Ogdh(1.36108474987),Aco2(1.550858801),Idh3a(1.37556927064),Cox10(1.25086134797),Suclg1(1.26069577607)
GO:0003015	heart process	biological process	15/505	189/20972	5.7e-05	0.00782375892857143	ENSMUSG00000019787(-9.22110372537),ENSMUSG00000020123(-1.07186495832),ENSMUSG00000020681(-1.17923239441),ENSMUSG00000021699(1.24243799314),ENSMUSG00000030470(-4.63136689292),ENSMUSG00000031748(1.22753811324),ENSMUSG00000032366(-1.91576985119),ENSMUSG00000035296(-4.3696636176),ENSMUSG00000038239(-3.74838699574),ENSMUSG00000045534(-1.26722643685),ENSMUSG00000051747(-1.87169912162),ENSMUSG0000005974…	Trdn(-9.22110372537),Avpr1a(-1.07186495832),Ace(-1.17923239441),Pde4d(1.24243799314),Csrp3(-4.63136689292),Gnao1(1.22753811324),Tpm1(-1.91576985119),Sgcg(-4.3696636176),Hrc(-3.74838699574),Kcna5(-1.26722643685),Ttn(-1.87169912162),Myl3(-1.77128962814),Myl1(-1.89540781719),Actc1(-1.92107592356),Kcne1l(-1.77409072158)
GO:0044724	single-organism carbohydrate catabolic process	biological process	11/505	108/20972	6.0e-05	0.00816265486725664	ENSMUSG00000011752(1.47208438829),ENSMUSG00000020456(1.36108474987),ENSMUSG00000022383(2.21653262377),ENSMUSG00000023019(1.34420359458),ENSMUSG00000025059(3.54783553863),ENSMUSG00000038028(1.25599118868),ENSMUSG00000041798(2.70504303726),ENSMUSG00000046794(1.80059323893),ENSMUSG00000060600(-2.3975734007),ENSMUSG00000062070(1.71734088056),ENSMUSG00000079434(-4.66288846242)	Pgam1(1.47208438829),Ogdh(1.36108474987),Ppara(2.21653262377),Gpd1(1.34420359458),Gk(3.54783553863),Tigar(1.25599118868),Gck(2.70504303726),Ppp1r3b(1.80059323893),Eno3(-2.3975734007),Pgk1(1.71734088056),Neu2(-4.66288846242)
GO:0102991	myristoyl-CoA hydrolase activity	molecular function	4/490	9/20682	3.6e-05	0.00830084210526316	ENSMUSG00000021226(1.70287465099),ENSMUSG00000021228(3.42279234218),ENSMUSG00000042540(5.64012872615),ENSMUSG00000072949(2.44037368483)	Acot2(1.70287465099),Acot3(3.42279234218),Acot5(5.64012872615),Acot1(2.44037368483)
GO:0014706	striated muscle tissue development	biological process	22/505	358/20972	6.3e-05	0.00849560526315789	ENSMUSG00000006435(-1.49503870739),ENSMUSG00000007122(-6.27091617268),ENSMUSG00000021200(-1.36254575948),ENSMUSG00000021974(3.8777967164),ENSMUSG00000022371(-1.77058228712),ENSMUSG00000027022(-10.6309374963),ENSMUSG00000027966(-1.50602801363),ENSMUSG00000028023(-12.4498699845),ENSMUSG00000030470(-4.63136689292),ENSMUSG00000030672(-5.07206398875),ENSMUSG00000031461(-6.13856076761),ENSMUSG000000323…	Neurl1a(-1.49503870739),Casq1(-6.27091617268),Asb2(-1.36254575948),Fgf9(3.8777967164),Col14a1(-1.77058228712),Xirp2(-10.6309374963),Col11a1(-1.50602801363),Pitx2(-12.4498699845),Csrp3(-4.63136689292),Mylpf(-5.07206398875),Myom2(-6.13856076761),Tpm1(-1.91576985119),Sgcg(-4.3696636176),Stac3(-2.23987774235),Klhl31(-11.5302681413),Nog(-1.83301149354),Foxc1(-1.31122236462),Ttn(-1.87169912162),Smyd1(-…
GO:0016459	myosin complex	cellular component	8/513	66/21209	0.00019	0.0101258823529412	ENSMUSG00000030672(-5.07206398875),ENSMUSG00000031461(-6.13856076761),ENSMUSG00000042451(-3.40193586467),ENSMUSG00000051747(-1.87169912162),ENSMUSG00000055775(-4.28844256877),ENSMUSG00000057003(-8.90112531262),ENSMUSG00000059741(-1.77128962814),ENSMUSG00000061816(-1.89540781719)	Mylpf(-5.07206398875),Myom2(-6.13856076761),Mybph(-3.40193586467),Ttn(-1.87169912162),Myh8(-4.28844256877),Myh4(-8.90112531262),Myl3(-1.77128962814),Myl1(-1.89540781719)
GO:0034220	ion transmembrane transport	biological process	43/505	968/20972	8.8e-05	0.0117636869565217	ENSMUSG00000001901(3.8351131305),ENSMUSG00000005950(1.28863220858),ENSMUSG00000007122(-6.27091617268),ENSMUSG00000017412(-3.09777977249),ENSMUSG00000019302(-1.43770665557),ENSMUSG00000019787(-9.22110372537),ENSMUSG00000020331(1.88200329957),ENSMUSG00000021339(1.07732422003),ENSMUSG00000021699(1.24243799314),ENSMUSG00000021868(1.53187517639),ENSMUSG00000022041(2.08684642045),ENSMUSG00000022404(1.3…	Kcnh6(3.8351131305),P2rx5(1.28863220858),Casq1(-6.27091617268),Cacnb4(-3.09777977249),Atp6v0a1(-1.43770665557),Trdn(-9.22110372537),Hcn2(1.88200329957),Mrs2(1.07732422003),Pde4d(1.24243799314),Ppif(1.53187517639),Chrna2(2.08684642045),Slc25a17(1.30333701695),Cyc1(1.49595872778),Atp5o(1.13661959669),Cox8b(1.97807586216),Slc9a2(-1.61993838262),Cacna1s(-1.72813395486),Clcn1(-2.64346061697),Cox7b(1.1…
GO:0034637	cellular carbohydrate biosynthetic process	biological process	8/505	60/20972	9.1e-05	0.0120598534482759	ENSMUSG00000006542(-2.98955734743),ENSMUSG00000021456(1.72354006672),ENSMUSG00000024525(2.05096653048),ENSMUSG00000025190(1.60808134901),ENSMUSG00000025537(-1.20059752562),ENSMUSG00000030244(1.62430707007),ENSMUSG00000041798(2.70504303726),ENSMUSG00000046794(1.80059323893)	Prkag3(-2.98955734743),Fbp2(1.72354006672),Impa2(2.05096653048),Got1(1.60808134901),Phkg1(-1.20059752562),Gys2(1.62430707007),Gck(2.70504303726),Ppp1r3b(1.80059323893)
GO:0044723	single-organism carbohydrate metabolic process	biological process	24/505	421/20972	9.6e-05	0.0125068474576271	ENSMUSG00000000168(1.19279072813),ENSMUSG00000006542(-2.98955734743),ENSMUSG00000011752(1.47208438829),ENSMUSG00000020260(-1.31594448788),ENSMUSG00000020456(1.36108474987),ENSMUSG00000021456(1.72354006672),ENSMUSG00000022383(2.21653262377),ENSMUSG00000023019(1.34420359458),ENSMUSG00000024525(2.05096653048),ENSMUSG00000025059(3.54783553863),ENSMUSG00000025190(1.60808134901),ENSMUSG00000025537(-1.2…	Dlat(1.19279072813),Prkag3(-2.98955734743),Pgam1(1.47208438829),Pofut2(-1.31594448788),Ogdh(1.36108474987),Fbp2(1.72354006672),Ppara(2.21653262377),Gpd1(1.34420359458),Impa2(2.05096653048),Gk(3.54783553863),Got1(1.60808134901),Phkg1(-1.20059752562),Gys2(1.62430707007),Tigar(1.25599118868),Gck(2.70504303726),Acacb(1.3037563663),Ppp1r3b(1.80059323893),Mogat2(-1.19228123659),St3gal5(2.38363165317),E…
GO:0005975	carbohydrate metabolic process	biological process	28/505	530/20972	9.6e-05	0.0125068474576271	ENSMUSG00000000168(1.19279072813),ENSMUSG00000005683(1.43844692298),ENSMUSG00000006542(-2.98955734743),ENSMUSG00000011752(1.47208438829),ENSMUSG00000020260(-1.31594448788),ENSMUSG00000020456(1.36108474987),ENSMUSG00000021456(1.72354006672),ENSMUSG00000022383(2.21653262377),ENSMUSG00000023019(1.34420359458),ENSMUSG00000024525(2.05096653048),ENSMUSG00000025059(3.54783553863),ENSMUSG00000025190(1.60…	Dlat(1.19279072813),Cs(1.43844692298),Prkag3(-2.98955734743),Pgam1(1.47208438829),Pofut2(-1.31594448788),Ogdh(1.36108474987),Fbp2(1.72354006672),Ppara(2.21653262377),Gpd1(1.34420359458),Impa2(2.05096653048),Gk(3.54783553863),Got1(1.60808134901),Phkg1(-1.20059752562),Gys2(1.62430707007),Ldhb(2.01700676074),Lctl(-1.60666034938),Glb1l2(-2.31191604598),Tigar(1.25599118868),Gck(2.70504303726),Acacb(1.…
GO:0051393	alpha-actinin binding	molecular function	6/490	30/20682	6.3e-05	0.01380015	ENSMUSG00000024471(-13.6047339021),ENSMUSG00000027022(-10.6309374963),ENSMUSG00000031461(-6.13856076761),ENSMUSG00000042451(-3.40193586467),ENSMUSG00000045534(-1.26722643685),ENSMUSG00000051747(-1.87169912162)	Myot(-13.6047339021),Xirp2(-10.6309374963),Myom2(-6.13856076761),Mybph(-3.40193586467),Kcna5(-1.26722643685),Ttn(-1.87169912162)
GO:0046696	lipopolysaccharide receptor complex	cellular component	3/513	6/21209	0.00027	0.0139782857142857	ENSMUSG00000025779(-13.9963769763),ENSMUSG00000039005(-2.30925347186),ENSMUSG00000043496(-1.38506233353)	Ly96(-13.9963769763),Tlr4(-2.30925347186),Tril(-1.38506233353)
GO:0033177	proton-transporting two-sector ATPase complex, proton-transporting domain	cellular component	5/513	25/21209	0.00029	0.0145966666666667	ENSMUSG00000019302(-1.43770665557),ENSMUSG00000022956(1.13661959669),ENSMUSG00000039347(-1.30671315158),ENSMUSG00000064356(-2.48254167628),ENSMUSG00000064357(-16.0371346047)	Atp6v0a1(-1.43770665557),Atp5o(1.13661959669),Atp6v0e2(-1.30671315158),mt-Atp8(-2.48254167628),mt-Atp6(-16.0371346047)
GO:1901700	response to oxygen-containing compound	biological process	58/505	1466/20972	0.00013	0.0166540833333333	ENSMUSG00000000182(3.33411574263),ENSMUSG00000001506(-1.60905905853),ENSMUSG00000003476(-1.77577712367),ENSMUSG00000005950(1.28863220858),ENSMUSG00000006435(-1.49503870739),ENSMUSG00000016024(-1.11756322536),ENSMUSG00000018569(2.10636788299),ENSMUSG00000020123(-1.07186495832),ENSMUSG00000020331(1.88200329957),ENSMUSG00000020431(-1.54293386348),ENSMUSG00000020534(1.34171662465),ENSMUSG00000020654(…	Fgf23(3.33411574263),Col1a1(-1.60905905853),Crhr2(-1.77577712367),P2rx5(1.28863220858),Neurl1a(-1.49503870739),Lbp(-1.11756322536),Cldn7(2.10636788299),Avpr1a(-1.07186495832),Hcn2(1.88200329957),Adcy1(-1.54293386348),Shmt1(1.34171662465),Adcy3(2.28650313214),Tshr(-1.66452158208),Srd5a1(-1.24109976346),Pde4d(1.24243799314),Ppif(1.53187517639),Ppara(2.21653262377),Cyc1(1.49595872778),Gpd1(1.3442035…
GO:0016052	carbohydrate catabolic process	biological process	11/505	118/20972	0.00013	0.0166540833333333	ENSMUSG00000011752(1.47208438829),ENSMUSG00000020456(1.36108474987),ENSMUSG00000022383(2.21653262377),ENSMUSG00000023019(1.34420359458),ENSMUSG00000025059(3.54783553863),ENSMUSG00000038028(1.25599118868),ENSMUSG00000041798(2.70504303726),ENSMUSG00000046794(1.80059323893),ENSMUSG00000060600(-2.3975734007),ENSMUSG00000062070(1.71734088056),ENSMUSG00000079434(-4.66288846242)	Pgam1(1.47208438829),Ogdh(1.36108474987),Ppara(2.21653262377),Gpd1(1.34420359458),Gk(3.54783553863),Tigar(1.25599118868),Gck(2.70504303726),Ppp1r3b(1.80059323893),Eno3(-2.3975734007),Pgk1(1.71734088056),Neu2(-4.66288846242)
GO:0043209	myelin sheath	cellular component	14/513	198/21209	0.00035	0.0171405405405405	ENSMUSG00000000168(1.19279072813),ENSMUSG00000011752(1.47208438829),ENSMUSG00000021594(-1.24109976346),ENSMUSG00000022477(1.550858801),ENSMUSG00000022956(1.13661959669),ENSMUSG00000030246(2.01700676074),ENSMUSG00000031748(1.22753811324),ENSMUSG00000032060(-1.21195959522),ENSMUSG00000032279(1.37556927064),ENSMUSG00000038462(1.23039616085),ENSMUSG00000041378(-1.19271944497),ENSMUSG00000052468(-12.3…	Dlat(1.19279072813),Pgam1(1.47208438829),Srd5a1(-1.24109976346),Aco2(1.550858801),Atp5o(1.13661959669),Ldhb(2.01700676074),Gnao1(1.22753811324),Cryab(-1.21195959522),Idh3a(1.37556927064),Uqcrfs1(1.23039616085),Cldn5(-1.19271944497),Pmp2(-12.3330705382),Mpz(-1.68014878798),Cycs(1.62723922706)
GO:0072329	monocarboxylic acid catabolic process	biological process	10/505	99/20972	0.00014	0.0174977235772358	ENSMUSG00000011305(2.54582074394),ENSMUSG00000018574(1.68744708078),ENSMUSG00000022404(1.30333701695),ENSMUSG00000022853(1.88075069594),ENSMUSG00000025745(1.48127834869),ENSMUSG00000036880(1.57432446392),ENSMUSG00000037686(1.61450908424),ENSMUSG00000042010(1.3037563663),ENSMUSG00000062480(1.09498643114),ENSMUSG00000078937(3.32611197796)	Plin5(2.54582074394),Acadvl(1.68744708078),Slc25a17(1.30333701695),Ehhadh(1.88075069594),Hadha(1.48127834869),Acaa2(1.57432446392),Aspg(1.61450908424),Acacb(1.3037563663),Acat3(1.09498643114),Cpt1b(3.32611197796)
GO:0045333	cellular respiration	biological process	13/505	160/20972	0.00014	0.0174977235772358	ENSMUSG00000000168(1.19279072813),ENSMUSG00000000171(1.33756498082),ENSMUSG00000002010(1.08044306062),ENSMUSG00000005683(1.43844692298),ENSMUSG00000020456(1.36108474987),ENSMUSG00000022477(1.550858801),ENSMUSG00000022551(1.49595872778),ENSMUSG00000023019(1.34420359458),ENSMUSG00000025488(1.97807586216),ENSMUSG00000032279(1.37556927064),ENSMUSG00000042148(1.25086134797),ENSMUSG00000052738(1.260695…	Dlat(1.19279072813),Sdhd(1.33756498082),Idh3g(1.08044306062),Cs(1.43844692298),Ogdh(1.36108474987),Aco2(1.550858801),Cyc1(1.49595872778),Gpd1(1.34420359458),Cox8b(1.97807586216),Idh3a(1.37556927064),Cox10(1.25086134797),Suclg1(1.26069577607),Cycs(1.62723922706)
GO:0042113	B cell activation	biological process	21/505	352/20972	0.00014	0.0174977235772358	ENSMUSG00000020963(-1.66452158208),ENSMUSG00000031548(-1.05253267211),ENSMUSG00000039005(-2.30925347186),ENSMUSG00000040899(3.80973628062),ENSMUSG00000058099(1.1727318946),ENSMUSG00000076652(2.95497063114),ENSMUSG00000076655(3.55182611141),ENSMUSG00000076671(4.23296767198),ENSMUSG00000076676(13.4411160826),ENSMUSG00000076695(3.75779525421),ENSMUSG00000076731(3.98792316279),ENSMUSG00000076937(2.35…	Tshr(-1.66452158208),Sfrp1(-1.05253267211),Tlr4(-2.30925347186),Ccr6(3.80973628062),Nfam1(1.1727318946),Ighv7-3(2.95497063114),Ighv4-1(3.55182611141),Ighv13-2(4.23296767198),Ighv12-3(13.4411160826),Ighv1-18(3.75779525421),Ighv8-12(3.98792316279),Iglc2(2.35403857297),Ighv3-1(15.0217227622),Ighv1-76(3.53411770115),Ighv1-12(5.81392615816),Ighv10-3(5.19376306223),Ighv1-19(2.81237887129),Ighv9-3(2.640…
GO:0008144	drug binding	molecular function	10/490	96/20682	9.3e-05	0.0194015714285714	ENSMUSG00000020681(-1.17923239441),ENSMUSG00000021699(1.24243799314),ENSMUSG00000021868(1.53187517639),ENSMUSG00000022041(2.08684642045),ENSMUSG00000022383(2.21653262377),ENSMUSG00000022956(1.13661959669),ENSMUSG00000031548(-1.05253267211),ENSMUSG00000031760(-1.52344419288),ENSMUSG00000031762(-1.66988781054),ENSMUSG00000090175(-11.8357872576)	Ace(-1.17923239441),Pde4d(1.24243799314),Ppif(1.53187517639),Chrna2(2.08684642045),Ppara(2.21653262377),Atp5o(1.13661959669),Sfrp1(-1.05253267211),Mt3(-1.52344419288),Mt2(-1.66988781054),Ugt1a9(-11.8357872576)
GO:0097435	supramolecular fiber organization	biological process	28/505	547/20972	0.00016	0.0198361290322581	ENSMUSG00000001506(-1.60905905853),ENSMUSG00000005628(-2.95792621987),ENSMUSG00000007122(-6.27091617268),ENSMUSG00000020173(-3.42393809733),ENSMUSG00000020911(-1.29632887431),ENSMUSG00000021061(-1.17005632506),ENSMUSG00000022371(-1.77058228712),ENSMUSG00000026043(-1.49362234753),ENSMUSG00000026950(-4.06006488181),ENSMUSG00000027966(-1.50602801363),ENSMUSG00000027996(-1.43964057131),ENSMUSG0000002…	Col1a1(-1.60905905853),Tmod4(-2.95792621987),Casq1(-6.27091617268),Cobl(-3.42393809733),Krt19(-1.29632887431),Sptb(-1.17005632506),Col14a1(-1.77058228712),Col3a1(-1.49362234753),Neb(-4.06006488181),Col11a1(-1.50602801363),Sfrp2(-1.43964057131),Myoz2(-4.17121292934),Col1a2(-1.1910685899),Csrp3(-4.63136689292),Myom2(-6.13856076761),Cryab(-1.21195959522),Tpm1(-1.91576985119),Ppargc1b(1.90816443771),…
GO:0009062	fatty acid catabolic process	biological process	9/505	83/20972	0.00017	0.02090728	ENSMUSG00000011305(2.54582074394),ENSMUSG00000018574(1.68744708078),ENSMUSG00000022404(1.30333701695),ENSMUSG00000022853(1.88075069594),ENSMUSG00000025745(1.48127834869),ENSMUSG00000036880(1.57432446392),ENSMUSG00000042010(1.3037563663),ENSMUSG00000062480(1.09498643114),ENSMUSG00000078937(3.32611197796)	Plin5(2.54582074394),Acadvl(1.68744708078),Slc25a17(1.30333701695),Ehhadh(1.88075069594),Hadha(1.48127834869),Acaa2(1.57432446392),Acacb(1.3037563663),Acat3(1.09498643114),Cpt1b(3.32611197796)
GO:0099572	postsynaptic specialization	cellular component	14/513	203/21209	0.00045	0.0214578947368421	ENSMUSG00000002104(-1.51696391094),ENSMUSG00000006435(-1.49503870739),ENSMUSG00000008153(2.00503654077),ENSMUSG00000030465(-1.71298709855),ENSMUSG00000031760(-1.52344419288),ENSMUSG00000032060(-1.21195959522),ENSMUSG00000034730(-1.89351501859),ENSMUSG00000035863(-1.32227249057),ENSMUSG00000040265(-1.22631452919),ENSMUSG00000040373(10.1823777991),ENSMUSG00000043079(-1.14991450616),ENSMUSG000000461…	Rapsn(-1.51696391094),Neurl1a(-1.49503870739),Clstn3(2.00503654077),Psd3(-1.71298709855),Mt3(-1.52344419288),Cryab(-1.21195959522),Adgrb1(-1.89351501859),Palm(-1.32227249057),Dnm3(-1.22631452919),Cacng5(10.1823777991),Synpo(-1.14991450616),Gsg1l(-2.26887013154),Camk2n1(-1.25133602205),Gap43(-1.86671895576)
GO:0098660	inorganic ion transmembrane transport	biological process	34/505	728/20972	0.00019	0.0231815079365079	ENSMUSG00000001901(3.8351131305),ENSMUSG00000007122(-6.27091617268),ENSMUSG00000017412(-3.09777977249),ENSMUSG00000019302(-1.43770665557),ENSMUSG00000019787(-9.22110372537),ENSMUSG00000020331(1.88200329957),ENSMUSG00000021339(1.07732422003),ENSMUSG00000021699(1.24243799314),ENSMUSG00000022551(1.49595872778),ENSMUSG00000022956(1.13661959669),ENSMUSG00000025488(1.97807586216),ENSMUSG00000026062(-1.…	Kcnh6(3.8351131305),Casq1(-6.27091617268),Cacnb4(-3.09777977249),Atp6v0a1(-1.43770665557),Trdn(-9.22110372537),Hcn2(1.88200329957),Mrs2(1.07732422003),Pde4d(1.24243799314),Cyc1(1.49595872778),Atp5o(1.13661959669),Cox8b(1.97807586216),Slc9a2(-1.61993838262),Cacna1s(-1.72813395486),Clcn1(-2.64346061697),Cox7b(1.15364616215),Tmem38a(-1.44695753326),Wnk2(-1.88141121923),Hrc(-3.74838699574),Uqcrfs1(1.…
GO:0071944	cell periphery	cellular component	172/513	5714/21209	0.00051	0.0236953846153846	ENSMUSG00000001334(3.25158683247),ENSMUSG00000001739(-1.02005559539),ENSMUSG00000001901(3.8351131305),ENSMUSG00000002033(2.91559692585),ENSMUSG00000002104(-1.51696391094),ENSMUSG00000003476(-1.77577712367),ENSMUSG00000004069(1.22799054653),ENSMUSG00000005338(-1.40144132684),ENSMUSG00000005950(1.28863220858),ENSMUSG00000005958(-1.15271773358),ENSMUSG00000006435(-1.49503870739),ENSMUSG00000006575(1…	Fndc5(3.25158683247),Cldn15(-1.02005559539),Kcnh6(3.8351131305),Cd3g(2.91559692585),Rapsn(-1.51696391094),Crhr2(-1.77577712367),Dnaja3(1.22799054653),Cadm3(-1.40144132684),P2rx5(1.28863220858),Ephb3(-1.15271773358),Neurl1a(-1.49503870739),Rundc3a(1.66006642398),Casq1(-6.27091617268),Clstn3(2.00503654077),Epn3(13.7553598351),Cdh23(-1.46107844895),Traf4(1.97372187983),Cacnb4(-3.09777977249),Cldn7(2…
GO:0042742	defense response to bacterium	biological process	21/505	362/20972	0.00020	0.0242094488188976	ENSMUSG00000016024(-1.11756322536),ENSMUSG00000030144(2.51971214798),ENSMUSG00000039005(-2.30925347186),ENSMUSG00000054072(-6.19108411046),ENSMUSG00000076652(2.95497063114),ENSMUSG00000076655(3.55182611141),ENSMUSG00000076671(4.23296767198),ENSMUSG00000076676(13.4411160826),ENSMUSG00000076695(3.75779525421),ENSMUSG00000076731(3.98792316279),ENSMUSG00000076937(2.35403857297),ENSMUSG00000093838(15.…	Lbp(-1.11756322536),Clec4d(2.51971214798),Tlr4(-2.30925347186),Iigp1(-6.19108411046),Ighv7-3(2.95497063114),Ighv4-1(3.55182611141),Ighv13-2(4.23296767198),Ighv12-3(13.4411160826),Ighv1-18(3.75779525421),Ighv8-12(3.98792316279),Iglc2(2.35403857297),Ighv3-1(15.0217227622),Ighv1-76(3.53411770115),Ighv1-12(5.81392615816),Ighv10-3(5.19376306223),Ighv1-19(2.81237887129),Ighv9-3(2.64042656668),Ighv2-6(4…
GO:0042493	response to drug	biological process	23/505	416/20972	0.00021	0.025221328125	ENSMUSG00000001506(-1.60905905853),ENSMUSG00000020431(-1.54293386348),ENSMUSG00000021594(-1.24109976346),ENSMUSG00000025488(1.97807586216),ENSMUSG00000025745(1.48127834869),ENSMUSG00000027996(-1.43964057131),ENSMUSG00000028494(1.48351068873),ENSMUSG00000028773(6.16710960336),ENSMUSG00000030827(2.28679273042),ENSMUSG00000031548(-1.05253267211),ENSMUSG00000031748(1.22753811324),ENSMUSG00000031760(-…	Col1a1(-1.60905905853),Adcy1(-1.54293386348),Srd5a1(-1.24109976346),Cox8b(1.97807586216),Hadha(1.48127834869),Sfrp2(-1.43964057131),Plin2(1.48351068873),Fabp3(6.16710960336),Fgf21(2.28679273042),Sfrp1(-1.05253267211),Gnao1(1.22753811324),Mt3(-1.52344419288),Mt2(-1.66988781054),Cyp1a1(1.48156054054),Uqcrfs1(1.23039616085),Acacb(1.3037563663),Abcb4(-1.36473704895),Kcnk3(1.37429008709),Abat(-1.50758…
GO:0009897	external side of plasma membrane	cellular component	21/513	390/21209	0.00058	0.0256331707317073	ENSMUSG00000020681(-1.17923239441),ENSMUSG00000028024(-1.06348197381),ENSMUSG00000032135(-1.04465385723),ENSMUSG00000039005(-2.30925347186),ENSMUSG00000068686(-1.25909616313),ENSMUSG00000076652(2.95497063114),ENSMUSG00000076655(3.55182611141),ENSMUSG00000076671(4.23296767198),ENSMUSG00000076676(13.4411160826),ENSMUSG00000076695(3.75779525421),ENSMUSG00000076731(3.98792316279),ENSMUSG00000076937(2…	Ace(-1.17923239441),Enpep(-1.06348197381),Mcam(-1.04465385723),Tlr4(-2.30925347186),Cd59b(-1.25909616313),Ighv7-3(2.95497063114),Ighv4-1(3.55182611141),Ighv13-2(4.23296767198),Ighv12-3(13.4411160826),Ighv1-18(3.75779525421),Ighv8-12(3.98792316279),Iglc2(2.35403857297),Ighv3-1(15.0217227622),Ighv1-76(3.53411770115),Ighv1-12(5.81392615816),Ighv10-3(5.19376306223),Ighv1-19(2.81237887129),Ighv9-3(2.6…
GO:0005584	collagen type I trimer	cellular component	2/513	2/21209	0.00058	0.0256331707317073	ENSMUSG00000001506(-1.60905905853),ENSMUSG00000029661(-1.1910685899)	Col1a1(-1.60905905853),Col1a2(-1.1910685899)
GO:0048468	cell development	biological process	73/505	2003/20972	0.00022	0.0258172519083969	ENSMUSG00000002384(5.62842272761),ENSMUSG00000005958(-1.15271773358),ENSMUSG00000006435(-1.49503870739),ENSMUSG00000007122(-6.27091617268),ENSMUSG00000008435(1.05859910512),ENSMUSG00000009248(-2.24409685489),ENSMUSG00000012819(-1.46107844895),ENSMUSG00000015850(-1.23101077358),ENSMUSG00000017412(-3.09777977249),ENSMUSG00000020173(-3.42393809733),ENSMUSG00000020431(-1.54293386348),ENSMUSG000000204…	Bmp8b(5.62842272761),Ephb3(-1.15271773358),Neurl1a(-1.49503870739),Casq1(-6.27091617268),Rdh13(1.05859910512),Ascl2(-2.24409685489),Cdh23(-1.46107844895),Adamtsl4(-1.23101077358),Cacnb4(-3.09777977249),Cobl(-3.42393809733),Adcy1(-1.54293386348),Ogdh(1.36108474987),Krt19(-1.29632887431),Tshr(-1.66452158208),Numb(2.2543594678),Pde4d(1.24243799314),Col14a1(-1.77058228712),Cpne5(2.55170717358),Lbx1(-…
GO:0006096	glycolytic process	biological process	8/505	68/20972	0.00022	0.0258172519083969	ENSMUSG00000011752(1.47208438829),ENSMUSG00000020456(1.36108474987),ENSMUSG00000022383(2.21653262377),ENSMUSG00000023019(1.34420359458),ENSMUSG00000038028(1.25599118868),ENSMUSG00000041798(2.70504303726),ENSMUSG00000060600(-2.3975734007),ENSMUSG00000062070(1.71734088056)	Pgam1(1.47208438829),Ogdh(1.36108474987),Ppara(2.21653262377),Gpd1(1.34420359458),Tigar(1.25599118868),Gck(2.70504303726),Eno3(-2.3975734007),Pgk1(1.71734088056)
GO:0072330	monocarboxylic acid biosynthetic process	biological process	13/505	168/20972	0.00022	0.0258172519083969	ENSMUSG00000006542(-2.98955734743),ENSMUSG00000018574(1.68744708078),ENSMUSG00000020123(-1.07186495832),ENSMUSG00000027068(3.64581382293),ENSMUSG00000027452(1.21622713241),ENSMUSG00000030246(2.01700676074),ENSMUSG00000031551(-3.01355227986),ENSMUSG00000032315(1.48156054054),ENSMUSG00000033579(-1.4857291064),ENSMUSG00000038754(6.75787935521),ENSMUSG00000042010(1.3037563663),ENSMUSG00000057880(-1.5…	Prkag3(-2.98955734743),Acadvl(1.68744708078),Avpr1a(-1.07186495832),Dhrs9(3.64581382293),Acss1(1.21622713241),Ldhb(2.01700676074),Ido1(-3.01355227986),Cyp1a1(1.48156054054),Fa2h(-1.4857291064),Elovl3(6.75787935521),Acacb(1.3037563663),Abat(-1.50758300142),Gad1(11.5534677056)
GO:0016290	palmitoyl-CoA hydrolase activity	molecular function	4/490	12/20682	0.00013	0.0258877272727273	ENSMUSG00000021226(1.70287465099),ENSMUSG00000021228(3.42279234218),ENSMUSG00000042540(5.64012872615),ENSMUSG00000072949(2.44037368483)	Acot2(1.70287465099),Acot3(3.42279234218),Acot5(5.64012872615),Acot1(2.44037368483)
GO:0043467	regulation of generation of precursor metabolites and energy	biological process	9/505	86/20972	0.00023	0.0263864925373134	ENSMUSG00000011752(1.47208438829),ENSMUSG00000021868(1.53187517639),ENSMUSG00000022383(2.21653262377),ENSMUSG00000023019(1.34420359458),ENSMUSG00000028982(1.5179372835),ENSMUSG00000037060(-1.48865865697),ENSMUSG00000038028(1.25599118868),ENSMUSG00000041798(2.70504303726),ENSMUSG00000046794(1.80059323893)	Pgam1(1.47208438829),Ppif(1.53187517639),Ppara(2.21653262377),Gpd1(1.34420359458),Slc25a33(1.5179372835),Prkcdbp(-1.48865865697),Tigar(1.25599118868),Gck(2.70504303726),Ppp1r3b(1.80059323893)
GO:0015985	energy coupled proton transport, down electrochemical gradient	biological process	5/505	24/20972	0.00023	0.0263864925373134	ENSMUSG00000019302(-1.43770665557),ENSMUSG00000022551(1.49595872778),ENSMUSG00000022956(1.13661959669),ENSMUSG00000064356(-2.48254167628),ENSMUSG00000064357(-16.0371346047)	Atp6v0a1(-1.43770665557),Cyc1(1.49595872778),Atp5o(1.13661959669),mt-Atp8(-2.48254167628),mt-Atp6(-16.0371346047)
GO:0015986	ATP synthesis coupled proton transport	biological process	5/505	24/20972	0.00023	0.0263864925373134	ENSMUSG00000019302(-1.43770665557),ENSMUSG00000022551(1.49595872778),ENSMUSG00000022956(1.13661959669),ENSMUSG00000064356(-2.48254167628),ENSMUSG00000064357(-16.0371346047)	Atp6v0a1(-1.43770665557),Cyc1(1.49595872778),Atp5o(1.13661959669),mt-Atp8(-2.48254167628),mt-Atp6(-16.0371346047)
GO:0030029	actin filament-based process	biological process	31/505	647/20972	0.00024	0.0273297777777778	ENSMUSG00000005628(-2.95792621987),ENSMUSG00000007122(-6.27091617268),ENSMUSG00000020173(-3.42393809733),ENSMUSG00000020911(-1.29632887431),ENSMUSG00000021061(-1.17005632506),ENSMUSG00000021699(1.24243799314),ENSMUSG00000024376(-1.64310411823),ENSMUSG00000026950(-4.06006488181),ENSMUSG00000027022(-10.6309374963),ENSMUSG00000028116(-4.17121292934),ENSMUSG00000028919(2.1147874867),ENSMUSG0000003047…	Tmod4(-2.95792621987),Casq1(-6.27091617268),Cobl(-3.42393809733),Krt19(-1.29632887431),Sptb(-1.17005632506),Pde4d(1.24243799314),Epb41l4a(-1.64310411823),Neb(-4.06006488181),Xirp2(-10.6309374963),Myoz2(-4.17121292934),Arhgef19(2.1147874867),Csrp3(-4.63136689292),Myom2(-6.13856076761),Sfrp1(-1.05253267211),Tpm1(-1.91576985119),Ppargc1b(1.90816443771),Prkcdbp(-1.48865865697),Rflna(-1.556922764),Syn…
GO:0006757	ATP generation from ADP	biological process	8/505	69/20972	0.00025	0.0280529197080292	ENSMUSG00000011752(1.47208438829),ENSMUSG00000020456(1.36108474987),ENSMUSG00000022383(2.21653262377),ENSMUSG00000023019(1.34420359458),ENSMUSG00000038028(1.25599118868),ENSMUSG00000041798(2.70504303726),ENSMUSG00000060600(-2.3975734007),ENSMUSG00000062070(1.71734088056)	Pgam1(1.47208438829),Ogdh(1.36108474987),Ppara(2.21653262377),Gpd1(1.34420359458),Tigar(1.25599118868),Gck(2.70504303726),Eno3(-2.3975734007),Pgk1(1.71734088056)
GO:0008015	blood circulation	biological process	22/505	394/20972	0.00025	0.0280529197080292	ENSMUSG00000019787(-9.22110372537),ENSMUSG00000020081(12.2737985126),ENSMUSG00000020123(-1.07186495832),ENSMUSG00000020681(-1.17923239441),ENSMUSG00000021699(1.24243799314),ENSMUSG00000022383(2.21653262377),ENSMUSG00000028024(-1.06348197381),ENSMUSG00000029661(-1.1910685899),ENSMUSG00000030470(-4.63136689292),ENSMUSG00000031390(2.03696248941),ENSMUSG00000031748(1.22753811324),ENSMUSG00000032366(-…	Trdn(-9.22110372537),Tacr2(12.2737985126),Avpr1a(-1.07186495832),Ace(-1.17923239441),Pde4d(1.24243799314),Ppara(2.21653262377),Enpep(-1.06348197381),Col1a2(-1.1910685899),Csrp3(-4.63136689292),Avpr2(2.03696248941),Gnao1(1.22753811324),Tpm1(-1.91576985119),Sgcg(-4.3696636176),Hrc(-3.74838699574),Kcna5(-1.26722643685),Foxc1(-1.31122236462),Ttn(-1.87169912162),Abat(-1.50758300142),Myl3(-1.7712896281…
GO:0019362	pyridine nucleotide metabolic process	biological process	11/505	127/20972	0.00026	0.0287552517985611	ENSMUSG00000000168(1.19279072813),ENSMUSG00000010914(1.27780635207),ENSMUSG00000011752(1.47208438829),ENSMUSG00000020456(1.36108474987),ENSMUSG00000022383(2.21653262377),ENSMUSG00000023019(1.34420359458),ENSMUSG00000030246(2.01700676074),ENSMUSG00000038028(1.25599118868),ENSMUSG00000041798(2.70504303726),ENSMUSG00000060600(-2.3975734007),ENSMUSG00000062070(1.71734088056)	Dlat(1.19279072813),Pdhx(1.27780635207),Pgam1(1.47208438829),Ogdh(1.36108474987),Ppara(2.21653262377),Gpd1(1.34420359458),Ldhb(2.01700676074),Tigar(1.25599118868),Gck(2.70504303726),Eno3(-2.3975734007),Pgk1(1.71734088056)
GO:0046496	nicotinamide nucleotide metabolic process	biological process	11/505	127/20972	0.00026	0.0287552517985611	ENSMUSG00000000168(1.19279072813),ENSMUSG00000010914(1.27780635207),ENSMUSG00000011752(1.47208438829),ENSMUSG00000020456(1.36108474987),ENSMUSG00000022383(2.21653262377),ENSMUSG00000023019(1.34420359458),ENSMUSG00000030246(2.01700676074),ENSMUSG00000038028(1.25599118868),ENSMUSG00000041798(2.70504303726),ENSMUSG00000060600(-2.3975734007),ENSMUSG00000062070(1.71734088056)	Dlat(1.19279072813),Pdhx(1.27780635207),Pgam1(1.47208438829),Ogdh(1.36108474987),Ppara(2.21653262377),Gpd1(1.34420359458),Ldhb(2.01700676074),Tigar(1.25599118868),Gck(2.70504303726),Eno3(-2.3975734007),Pgk1(1.71734088056)
GO:0070482	response to oxygen levels	biological process	19/505	318/20972	0.00028	0.030100979020979	ENSMUSG00000000171(1.33756498082),ENSMUSG00000001506(-1.60905905853),ENSMUSG00000009248(-2.24409685489),ENSMUSG00000022383(2.21653262377),ENSMUSG00000031548(-1.05253267211),ENSMUSG00000031760(-1.52344419288),ENSMUSG00000032060(-1.21195959522),ENSMUSG00000032315(1.48156054054),ENSMUSG00000032942(1.2336638272),ENSMUSG00000036880(1.57432446392),ENSMUSG00000038028(1.25599118868),ENSMUSG00000039646(-1…	Sdhd(1.33756498082),Col1a1(-1.60905905853),Ascl2(-2.24409685489),Ppara(2.21653262377),Sfrp1(-1.05253267211),Mt3(-1.52344419288),Cryab(-1.21195959522),Cyp1a1(1.48156054054),Ucp3(1.2336638272),Acaa2(1.57432446392),Tigar(1.25599118868),Vasn(-1.28053338687),Abcb4(-1.36473704895),Kcna5(-1.26722643685),Kcnk3(1.37429008709),Abat(-1.50758300142),Pgk1(1.71734088056),mt-Atp8(-2.48254167628),mt-Atp6(-16.037…
GO:0016338	calcium-independent cell-cell adhesion via plasma membrane cell-adhesion molecules	biological process	5/505	25/20972	0.00028	0.030100979020979	ENSMUSG00000001739(-1.02005559539),ENSMUSG00000018569(2.10636788299),ENSMUSG00000041378(-1.19271944497),ENSMUSG00000047109(-10.8230593473),ENSMUSG00000066058(-1.88978100569)	Cldn15(-1.02005559539),Cldn7(2.10636788299),Cldn5(-1.19271944497),Cldn14(-10.8230593473),Cldn19(-1.88978100569)
GO:0036296	response to increased oxygen levels	biological process	5/505	25/20972	0.00028	0.030100979020979	ENSMUSG00000001506(-1.60905905853),ENSMUSG00000032315(1.48156054054),ENSMUSG00000045534(-1.26722643685),ENSMUSG00000064356(-2.48254167628),ENSMUSG00000064357(-16.0371346047)	Col1a1(-1.60905905853),Cyp1a1(1.48156054054),Kcna5(-1.26722643685),mt-Atp8(-2.48254167628),mt-Atp6(-16.0371346047)
GO:0055093	response to hyperoxia	biological process	5/505	25/20972	0.00028	0.030100979020979	ENSMUSG00000001506(-1.60905905853),ENSMUSG00000032315(1.48156054054),ENSMUSG00000045534(-1.26722643685),ENSMUSG00000064356(-2.48254167628),ENSMUSG00000064357(-16.0371346047)	Col1a1(-1.60905905853),Cyp1a1(1.48156054054),Kcna5(-1.26722643685),mt-Atp8(-2.48254167628),mt-Atp6(-16.0371346047)
GO:0003013	circulatory system process	biological process	22/505	399/20972	0.00030	0.0318062068965517	ENSMUSG00000019787(-9.22110372537),ENSMUSG00000020081(12.2737985126),ENSMUSG00000020123(-1.07186495832),ENSMUSG00000020681(-1.17923239441),ENSMUSG00000021699(1.24243799314),ENSMUSG00000022383(2.21653262377),ENSMUSG00000028024(-1.06348197381),ENSMUSG00000029661(-1.1910685899),ENSMUSG00000030470(-4.63136689292),ENSMUSG00000031390(2.03696248941),ENSMUSG00000031748(1.22753811324),ENSMUSG00000032366(-…	Trdn(-9.22110372537),Tacr2(12.2737985126),Avpr1a(-1.07186495832),Ace(-1.17923239441),Pde4d(1.24243799314),Ppara(2.21653262377),Enpep(-1.06348197381),Col1a2(-1.1910685899),Csrp3(-4.63136689292),Avpr2(2.03696248941),Gnao1(1.22753811324),Tpm1(-1.91576985119),Sgcg(-4.3696636176),Hrc(-3.74838699574),Kcna5(-1.26722643685),Foxc1(-1.31122236462),Ttn(-1.87169912162),Abat(-1.50758300142),Myl3(-1.7712896281…
GO:0030258	lipid modification	biological process	14/505	196/20972	0.00030	0.0318062068965517	ENSMUSG00000011305(2.54582074394),ENSMUSG00000018574(1.68744708078),ENSMUSG00000022383(2.21653262377),ENSMUSG00000022404(1.30333701695),ENSMUSG00000022853(1.88075069594),ENSMUSG00000024525(2.05096653048),ENSMUSG00000025745(1.48127834869),ENSMUSG00000028773(6.16710960336),ENSMUSG00000032315(1.48156054054),ENSMUSG00000033579(-1.4857291064),ENSMUSG00000036880(1.57432446392),ENSMUSG00000042010(1.3037…	Plin5(2.54582074394),Acadvl(1.68744708078),Ppara(2.21653262377),Slc25a17(1.30333701695),Ehhadh(1.88075069594),Impa2(2.05096653048),Hadha(1.48127834869),Fabp3(6.16710960336),Cyp1a1(1.48156054054),Fa2h(-1.4857291064),Acaa2(1.57432446392),Acacb(1.3037563663),Acat3(1.09498643114),Cpt1b(3.32611197796)
GO:0015075	ion transmembrane transporter activity	molecular function	37/490	825/20682	0.00017	0.0323813043478261	ENSMUSG00000001901(3.8351131305),ENSMUSG00000005299(1.71840581888),ENSMUSG00000005950(1.28863220858),ENSMUSG00000017412(-3.09777977249),ENSMUSG00000019302(-1.43770665557),ENSMUSG00000020331(1.88200329957),ENSMUSG00000021339(1.07732422003),ENSMUSG00000022041(2.08684642045),ENSMUSG00000022404(1.30333701695),ENSMUSG00000022956(1.13661959669),ENSMUSG00000025488(1.97807586216),ENSMUSG00000026062(-1.61…	Kcnh6(3.8351131305),Letm1(1.71840581888),P2rx5(1.28863220858),Cacnb4(-3.09777977249),Atp6v0a1(-1.43770665557),Hcn2(1.88200329957),Mrs2(1.07732422003),Chrna2(2.08684642045),Slc25a17(1.30333701695),Atp5o(1.13661959669),Cox8b(1.97807586216),Slc9a2(-1.61993838262),Cacna1s(-1.72813395486),Clcn1(-2.64346061697),Cox7b(1.15364616215),Tmem38a(-1.44695753326),Slc25a20(2.1472750067),Slc16a1(1.25815638136),U…
GO:0048565	digestive tract development	biological process	11/505	130/20972	0.00031	0.032641301369863	ENSMUSG00000005958(-1.15271773358),ENSMUSG00000018822(-1.77497628286),ENSMUSG00000020173(-3.42393809733),ENSMUSG00000021974(3.8777967164),ENSMUSG00000026043(-1.49362234753),ENSMUSG00000027996(-1.43964057131),ENSMUSG00000028023(-12.4498699845),ENSMUSG00000031548(-1.05253267211),ENSMUSG00000032315(1.48156054054),ENSMUSG00000033006(-1.56214738294),ENSMUSG00000038028(1.25599118868)	Ephb3(-1.15271773358),Sfrp5(-1.77497628286),Cobl(-3.42393809733),Fgf9(3.8777967164),Col3a1(-1.49362234753),Sfrp2(-1.43964057131),Pitx2(-12.4498699845),Sfrp1(-1.05253267211),Cyp1a1(1.48156054054),Sox10(-1.56214738294),Tigar(1.25599118868)
GO:0098644	complex of collagen trimers	cellular component	4/513	18/21209	0.00079	0.0340828571428571	ENSMUSG00000001506(-1.60905905853),ENSMUSG00000026043(-1.49362234753),ENSMUSG00000027966(-1.50602801363),ENSMUSG00000029661(-1.1910685899)	Col1a1(-1.60905905853),Col3a1(-1.49362234753),Col11a1(-1.50602801363),Col1a2(-1.1910685899)
GO:0072524	pyridine-containing compound metabolic process	biological process	11/505	131/20972	0.00033	0.0345108163265306	ENSMUSG00000000168(1.19279072813),ENSMUSG00000010914(1.27780635207),ENSMUSG00000011752(1.47208438829),ENSMUSG00000020456(1.36108474987),ENSMUSG00000022383(2.21653262377),ENSMUSG00000023019(1.34420359458),ENSMUSG00000030246(2.01700676074),ENSMUSG00000038028(1.25599118868),ENSMUSG00000041798(2.70504303726),ENSMUSG00000060600(-2.3975734007),ENSMUSG00000062070(1.71734088056)	Dlat(1.19279072813),Pdhx(1.27780635207),Pgam1(1.47208438829),Ogdh(1.36108474987),Ppara(2.21653262377),Gpd1(1.34420359458),Ldhb(2.01700676074),Tigar(1.25599118868),Gck(2.70504303726),Eno3(-2.3975734007),Pgk1(1.71734088056)
GO:0046320	regulation of fatty acid oxidation	biological process	5/505	26/20972	0.00034	0.0350793288590604	ENSMUSG00000011305(2.54582074394),ENSMUSG00000018574(1.68744708078),ENSMUSG00000022383(2.21653262377),ENSMUSG00000028773(6.16710960336),ENSMUSG00000042010(1.3037563663)	Plin5(2.54582074394),Acadvl(1.68744708078),Ppara(2.21653262377),Fabp3(6.16710960336),Acacb(1.3037563663)
GO:0006629	lipid metabolic process	biological process	47/505	1159/20972	0.00034	0.0350793288590604	ENSMUSG00000000182(3.33411574263),ENSMUSG00000006542(-2.98955734743),ENSMUSG00000011305(2.54582074394),ENSMUSG00000018574(1.68744708078),ENSMUSG00000020123(-1.07186495832),ENSMUSG00000021226(1.70287465099),ENSMUSG00000021228(3.42279234218),ENSMUSG00000021594(-1.24109976346),ENSMUSG00000021620(5.52222023238),ENSMUSG00000022383(2.21653262377),ENSMUSG00000022404(1.30333701695),ENSMUSG00000022853(1.8…	Fgf23(3.33411574263),Prkag3(-2.98955734743),Plin5(2.54582074394),Acadvl(1.68744708078),Avpr1a(-1.07186495832),Acot2(1.70287465099),Acot3(3.42279234218),Srd5a1(-1.24109976346),Acot12(5.52222023238),Ppara(2.21653262377),Slc25a17(1.30333701695),Ehhadh(1.88075069594),Gpd1(1.34420359458),Impa2(2.05096653048),Cidea(2.7376987399),Gpam(1.42504164238),Gk(3.54783553863),Hadha(1.48127834869),Il1rn(1.9317309…
GO:0009719	response to endogenous stimulus	biological process	57/505	1490/20972	0.00036	0.0368952	ENSMUSG00000000182(3.33411574263),ENSMUSG00000001506(-1.60905905853),ENSMUSG00000002384(5.62842272761),ENSMUSG00000003476(-1.77577712367),ENSMUSG00000005950(1.28863220858),ENSMUSG00000006435(-1.49503870739),ENSMUSG00000020123(-1.07186495832),ENSMUSG00000020331(1.88200329957),ENSMUSG00000020534(1.34171662465),ENSMUSG00000020963(-1.66452158208),ENSMUSG00000021594(-1.24109976346),ENSMUSG00000021699(…	Fgf23(3.33411574263),Col1a1(-1.60905905853),Bmp8b(5.62842272761),Crhr2(-1.77577712367),P2rx5(1.28863220858),Neurl1a(-1.49503870739),Avpr1a(-1.07186495832),Hcn2(1.88200329957),Shmt1(1.34171662465),Tshr(-1.66452158208),Srd5a1(-1.24109976346),Pde4d(1.24243799314),Fgf9(3.8777967164),Chrna2(2.08684642045),Fgf17(-5.96496302418),Ppara(2.21653262377),Cyc1(1.49595872778),Gpd1(1.34420359458),Cidea(2.737698…
GO:0016528	sarcoplasm	cellular component	7/513	64/21209	0.00088	0.0370827906976744	ENSMUSG00000007122(-6.27091617268),ENSMUSG00000019787(-9.22110372537),ENSMUSG00000021702(-1.19777754202),ENSMUSG00000028773(6.16710960336),ENSMUSG00000031791(-1.44695753326),ENSMUSG00000038239(-3.74838699574),ENSMUSG00000075307(-12.5133854663)	Casq1(-6.27091617268),Trdn(-9.22110372537),Thbs4(-1.19777754202),Fabp3(6.16710960336),Tmem38a(-1.44695753326),Hrc(-3.74838699574),Klhl41(-12.5133854663)
GO:1901135	carbohydrate derivative metabolic process	biological process	44/505	1066/20972	0.00037	0.0374211184210526	ENSMUSG00000000171(1.33756498082),ENSMUSG00000006575(1.66006642398),ENSMUSG00000011752(1.47208438829),ENSMUSG00000017412(-3.09777977249),ENSMUSG00000019302(-1.43770665557),ENSMUSG00000020260(-1.31594448788),ENSMUSG00000020431(-1.54293386348),ENSMUSG00000020456(1.36108474987),ENSMUSG00000020534(1.34171662465),ENSMUSG00000020654(2.28650313214),ENSMUSG00000020963(-1.66452158208),ENSMUSG00000021456(1…	Sdhd(1.33756498082),Rundc3a(1.66006642398),Pgam1(1.47208438829),Cacnb4(-3.09777977249),Atp6v0a1(-1.43770665557),Pofut2(-1.31594448788),Adcy1(-1.54293386348),Ogdh(1.36108474987),Shmt1(1.34171662465),Adcy3(2.28650313214),Tshr(-1.66452158208),Fbp2(1.72354006672),Pde4d(1.24243799314),Ppif(1.53187517639),Ppara(2.21653262377),Cyc1(1.49595872778),Atp5o(1.13661959669),Gpd1(1.34420359458),Gk(3.54783553863…
GO:0009888	tissue development	biological process	63/505	1695/20972	0.00037	0.0374211184210526	ENSMUSG00000000182(3.33411574263),ENSMUSG00000001506(-1.60905905853),ENSMUSG00000002384(5.62842272761),ENSMUSG00000006435(-1.49503870739),ENSMUSG00000007122(-6.27091617268),ENSMUSG00000009248(-2.24409685489),ENSMUSG00000012819(-1.46107844895),ENSMUSG00000015850(-1.23101077358),ENSMUSG00000017412(-3.09777977249),ENSMUSG00000018574(1.68744708078),ENSMUSG00000020173(-3.42393809733),ENSMUSG0000002026…	Fgf23(3.33411574263),Col1a1(-1.60905905853),Bmp8b(5.62842272761),Neurl1a(-1.49503870739),Casq1(-6.27091617268),Ascl2(-2.24409685489),Cdh23(-1.46107844895),Adamtsl4(-1.23101077358),Cacnb4(-3.09777977249),Acadvl(1.68744708078),Cobl(-3.42393809733),Pofut2(-1.31594448788),Efemp1(-1.55013999929),Asb2(-1.36254575948),Numb(2.2543594678),Pde4d(1.24243799314),Fgf9(3.8777967164),Col14a1(-1.77058228712),Ppa…
GO:0060048	cardiac muscle contraction	biological process	10/505	112/20972	0.00038	0.0381813071895425	ENSMUSG00000021699(1.24243799314),ENSMUSG00000030470(-4.63136689292),ENSMUSG00000032366(-1.91576985119),ENSMUSG00000038239(-3.74838699574),ENSMUSG00000045534(-1.26722643685),ENSMUSG00000051747(-1.87169912162),ENSMUSG00000059741(-1.77128962814),ENSMUSG00000061816(-1.89540781719),ENSMUSG00000068614(-1.92107592356),ENSMUSG00000090122(-1.77409072158)	Pde4d(1.24243799314),Csrp3(-4.63136689292),Tpm1(-1.91576985119),Hrc(-3.74838699574),Kcna5(-1.26722643685),Ttn(-1.87169912162),Myl3(-1.77128962814),Myl1(-1.89540781719),Actc1(-1.92107592356),Kcne1l(-1.77409072158)
GO:0016327	apicolateral plasma membrane	cellular component	4/513	19/21209	0.00098	0.0403581818181818	ENSMUSG00000018569(2.10636788299),ENSMUSG00000020911(-1.29632887431),ENSMUSG00000035863(-1.32227249057),ENSMUSG00000041378(-1.19271944497)	Cldn7(2.10636788299),Krt19(-1.29632887431),Palm(-1.32227249057),Cldn5(-1.19271944497)
GO:0044712	single-organism catabolic process	biological process	34/505	760/20972	0.00043	0.0429246103896104	ENSMUSG00000000182(3.33411574263),ENSMUSG00000011305(2.54582074394),ENSMUSG00000011752(1.47208438829),ENSMUSG00000018574(1.68744708078),ENSMUSG00000020456(1.36108474987),ENSMUSG00000020534(1.34171662465),ENSMUSG00000021699(1.24243799314),ENSMUSG00000022383(2.21653262377),ENSMUSG00000022404(1.30333701695),ENSMUSG00000022853(1.88075069594),ENSMUSG00000023019(1.34420359458),ENSMUSG00000024525(2.0509…	Fgf23(3.33411574263),Plin5(2.54582074394),Pgam1(1.47208438829),Acadvl(1.68744708078),Ogdh(1.36108474987),Shmt1(1.34171662465),Pde4d(1.24243799314),Ppara(2.21653262377),Slc25a17(1.30333701695),Ehhadh(1.88075069594),Gpd1(1.34420359458),Impa2(2.05096653048),Cidea(2.7376987399),Gk(3.54783553863),Got1(1.60808134901),Hadha(1.48127834869),Upp2(-1.26667328569),Fgf21(2.28679273042),Ido1(-3.01355227986),Mt…
GO:0046031	ADP metabolic process	biological process	8/505	75/20972	0.00044	0.0436394838709677	ENSMUSG00000011752(1.47208438829),ENSMUSG00000020456(1.36108474987),ENSMUSG00000022383(2.21653262377),ENSMUSG00000023019(1.34420359458),ENSMUSG00000038028(1.25599118868),ENSMUSG00000041798(2.70504303726),ENSMUSG00000060600(-2.3975734007),ENSMUSG00000062070(1.71734088056)	Pgam1(1.47208438829),Ogdh(1.36108474987),Ppara(2.21653262377),Gpd1(1.34420359458),Tigar(1.25599118868),Gck(2.70504303726),Eno3(-2.3975734007),Pgk1(1.71734088056)
GO:0090092	regulation of transmembrane receptor protein serine/threonine kinase signaling pathway	biological process	14/505	204/20972	0.00045	0.0437838607594937	ENSMUSG00000002384(5.62842272761),ENSMUSG00000021974(3.8777967164),ENSMUSG00000024526(2.7376987399),ENSMUSG00000027204(-1.47128164737),ENSMUSG00000027996(-1.43964057131),ENSMUSG00000029096(-1.21310755813),ENSMUSG00000031548(-1.05253267211),ENSMUSG00000036040(-2.27388789835),ENSMUSG00000037035(-1.69369800652),ENSMUSG00000038403(-5.90849171308),ENSMUSG00000039646(-1.28053338687),ENSMUSG00000048616(…	Bmp8b(5.62842272761),Fgf9(3.8777967164),Cidea(2.7376987399),Fbn1(-1.47128164737),Sfrp2(-1.43964057131),Htra3(-1.21310755813),Sfrp1(-1.05253267211),Adamtsl2(-2.27388789835),Inhbb(-1.69369800652),Hfe2(-5.90849171308),Vasn(-1.28053338687),Nog(-1.83301149354),Gpc3(-1.53323168489),Cers1(-1.98257559723)
GO:0050808	synapse organization	biological process	16/505	253/20972	0.00045	0.0437838607594937	ENSMUSG00000002104(-1.51696391094),ENSMUSG00000004069(1.22799054653),ENSMUSG00000005958(-1.15271773358),ENSMUSG00000006435(-1.49503870739),ENSMUSG00000008153(2.00503654077),ENSMUSG00000017412(-3.09777977249),ENSMUSG00000023036(-5.66200351018),ENSMUSG00000031391(1.23353341003),ENSMUSG00000034730(-1.89351501859),ENSMUSG00000035863(-1.32227249057),ENSMUSG00000043079(-1.14991450616),ENSMUSG0000004669…	Rapsn(-1.51696391094),Dnaja3(1.22799054653),Ephb3(-1.15271773358),Neurl1a(-1.49503870739),Clstn3(2.00503654077),Cacnb4(-3.09777977249),Pcdhgc4(-5.66200351018),L1cam(1.23353341003),Adgrb1(-1.89351501859),Palm(-1.32227249057),Synpo(-1.14991450616),Slitrk4(-8.96537065279),Lamb2(-1.20464664095),Sez6l(-3.42447070838),Ntrk3(-1.22521963579),Pcdhgc5(-2.52872653635)
GO:1901897	regulation of relaxation of cardiac muscle	biological process	3/505	7/20972	0.00045	0.0437838607594937	ENSMUSG00000021699(1.24243799314),ENSMUSG00000038239(-3.74838699574),ENSMUSG00000051747(-1.87169912162)	Pde4d(1.24243799314),Hrc(-3.74838699574),Ttn(-1.87169912162)
GO:0070069	cytochrome complex	cellular component	5/513	33/21209	0.00110	0.0442933333333333	ENSMUSG00000022551(1.49595872778),ENSMUSG00000025488(1.97807586216),ENSMUSG00000031231(1.15364616215),ENSMUSG00000038462(1.23039616085),ENSMUSG00000042148(1.25086134797)	Cyc1(1.49595872778),Cox8b(1.97807586216),Cox7b(1.15364616215),Uqcrfs1(1.23039616085),Cox10(1.25086134797)
GO:0010880	regulation of release of sequestered calcium ion into cytosol by sarcoplasmic reticulum	biological process	4/505	16/20972	0.00048	0.0464090566037736	ENSMUSG00000007122(-6.27091617268),ENSMUSG00000019787(-9.22110372537),ENSMUSG00000021699(1.24243799314),ENSMUSG00000038239(-3.74838699574)	Casq1(-6.27091617268),Trdn(-9.22110372537),Pde4d(1.24243799314),Hrc(-3.74838699574)
GO:0014069	postsynaptic density	cellular component	13/513	200/21209	0.00122	0.0480573913043478	ENSMUSG00000006435(-1.49503870739),ENSMUSG00000008153(2.00503654077),ENSMUSG00000030465(-1.71298709855),ENSMUSG00000031760(-1.52344419288),ENSMUSG00000032060(-1.21195959522),ENSMUSG00000034730(-1.89351501859),ENSMUSG00000035863(-1.32227249057),ENSMUSG00000040265(-1.22631452919),ENSMUSG00000040373(10.1823777991),ENSMUSG00000043079(-1.14991450616),ENSMUSG00000046182(-2.26887013154),ENSMUSG000000464…	Neurl1a(-1.49503870739),Clstn3(2.00503654077),Psd3(-1.71298709855),Mt3(-1.52344419288),Cryab(-1.21195959522),Adgrb1(-1.89351501859),Palm(-1.32227249057),Dnm3(-1.22631452919),Cacng5(10.1823777991),Synpo(-1.14991450616),Gsg1l(-2.26887013154),Camk2n1(-1.25133602205),Gap43(-1.86671895576)
GO:0016469	proton-transporting two-sector ATPase complex	cellular component	6/513	50/21209	0.00125	0.0481914893617021	ENSMUSG00000019302(-1.43770665557),ENSMUSG00000021868(1.53187517639),ENSMUSG00000022956(1.13661959669),ENSMUSG00000039347(-1.30671315158),ENSMUSG00000064356(-2.48254167628),ENSMUSG00000064357(-16.0371346047)	Atp6v0a1(-1.43770665557),Ppif(1.53187517639),Atp5o(1.13661959669),Atp6v0e2(-1.30671315158),mt-Atp8(-2.48254167628),mt-Atp6(-16.0371346047)
GO:0005581	collagen trimer	cellular component	8/513	88/21209	0.00131	0.0494525	ENSMUSG00000001506(-1.60905905853),ENSMUSG00000022371(-1.77058228712),ENSMUSG00000026043(-1.49362234753),ENSMUSG00000027966(-1.50602801363),ENSMUSG00000029661(-1.1910685899),ENSMUSG00000039462(2.90060803951),ENSMUSG00000040690(-1.15668502981),ENSMUSG00000043719(-1.4548202614)	Col1a1(-1.60905905853),Col14a1(-1.77058228712),Col3a1(-1.49362234753),Col11a1(-1.50602801363),Col1a2(-1.1910685899),Col10a1(2.90060803951),Col16a1(-1.15668502981),Col6a6(-1.4548202614)
GO:0071495	cellular response to endogenous stimulus	biological process	45/505	1116/20972	0.00052	0.04996225	ENSMUSG00000000182(3.33411574263),ENSMUSG00000001506(-1.60905905853),ENSMUSG00000002384(5.62842272761),ENSMUSG00000003476(-1.77577712367),ENSMUSG00000006435(-1.49503870739),ENSMUSG00000020123(-1.07186495832),ENSMUSG00000020331(1.88200329957),ENSMUSG00000020534(1.34171662465),ENSMUSG00000020963(-1.66452158208),ENSMUSG00000021594(-1.24109976346),ENSMUSG00000021699(1.24243799314),ENSMUSG00000021974(…	Fgf23(3.33411574263),Col1a1(-1.60905905853),Bmp8b(5.62842272761),Crhr2(-1.77577712367),Neurl1a(-1.49503870739),Avpr1a(-1.07186495832),Hcn2(1.88200329957),Shmt1(1.34171662465),Tshr(-1.66452158208),Srd5a1(-1.24109976346),Pde4d(1.24243799314),Fgf9(3.8777967164),Fgf17(-5.96496302418),Ppara(2.21653262377),Gpd1(1.34420359458),Cidea(2.7376987399),Got1(1.60808134901),Col3a1(-1.49362234753),Esrrg(2.714494…
GO:0097060	synaptic membrane	cellular component	16/513	280/21209	0.00138	0.0503736	ENSMUSG00000002104(-1.51696391094),ENSMUSG00000004069(1.22799054653),ENSMUSG00000006435(-1.49503870739),ENSMUSG00000008153(2.00503654077),ENSMUSG00000022041(2.08684642045),ENSMUSG00000030465(-1.71298709855),ENSMUSG00000032060(-1.21195959522),ENSMUSG00000035109(-1.64813899599),ENSMUSG00000035863(-1.32227249057),ENSMUSG00000040265(-1.22631452919),ENSMUSG00000040373(10.1823777991),ENSMUSG00000041078…	Rapsn(-1.51696391094),Dnaja3(1.22799054653),Neurl1a(-1.49503870739),Clstn3(2.00503654077),Chrna2(2.08684642045),Psd3(-1.71298709855),Cryab(-1.21195959522),Shc4(-1.64813899599),Palm(-1.32227249057),Dnm3(-1.22631452919),Cacng5(10.1823777991),Grid1(-2.02041828409),Synpo(-1.14991450616),Gsg1l(-2.26887013154),Camk2n1(-1.25133602205),Ddn(-1.64537743595)
GO:0032279	asymmetric synapse	cellular component	13/513	203/21209	0.00139	0.0503736	ENSMUSG00000006435(-1.49503870739),ENSMUSG00000008153(2.00503654077),ENSMUSG00000030465(-1.71298709855),ENSMUSG00000031760(-1.52344419288),ENSMUSG00000032060(-1.21195959522),ENSMUSG00000034730(-1.89351501859),ENSMUSG00000035863(-1.32227249057),ENSMUSG00000040265(-1.22631452919),ENSMUSG00000040373(10.1823777991),ENSMUSG00000043079(-1.14991450616),ENSMUSG00000046182(-2.26887013154),ENSMUSG000000464…	Neurl1a(-1.49503870739),Clstn3(2.00503654077),Psd3(-1.71298709855),Mt3(-1.52344419288),Cryab(-1.21195959522),Adgrb1(-1.89351501859),Palm(-1.32227249057),Dnm3(-1.22631452919),Cacng5(10.1823777991),Synpo(-1.14991450616),Gsg1l(-2.26887013154),Camk2n1(-1.25133602205),Gap43(-1.86671895576)
GO:0015079	potassium ion transmembrane transporter activity	molecular function	12/490	152/20682	0.00028	0.0511116666666667	ENSMUSG00000001901(3.8351131305),ENSMUSG00000020331(1.88200329957),ENSMUSG00000026062(-1.61993838262),ENSMUSG00000031791(-1.44695753326),ENSMUSG00000039463(1.18747981925),ENSMUSG00000040485(5.07332965969),ENSMUSG00000041329(-1.43835020995),ENSMUSG00000042529(-2.62982539067),ENSMUSG00000045534(-1.26722643685),ENSMUSG00000049265(1.37429008709),ENSMUSG00000059852(-1.43129816881),ENSMUSG00000090122(-…	Kcnh6(3.8351131305),Hcn2(1.88200329957),Slc9a2(-1.61993838262),Tmem38a(-1.44695753326),Slc9a8(1.18747981925),Lrrc52(5.07332965969),Atp1b2(-1.43835020995),Kcnj12(-2.62982539067),Kcna5(-1.26722643685),Kcnk3(1.37429008709),Kcng2(-1.43129816881),Kcne1l(-1.77409072158)
GO:0033017	sarcoplasmic reticulum membrane	cellular component	5/513	35/21209	0.00145	0.0515176470588235	ENSMUSG00000007122(-6.27091617268),ENSMUSG00000019787(-9.22110372537),ENSMUSG00000031791(-1.44695753326),ENSMUSG00000038239(-3.74838699574),ENSMUSG00000075307(-12.5133854663)	Casq1(-6.27091617268),Trdn(-9.22110372537),Tmem38a(-1.44695753326),Hrc(-3.74838699574),Klhl41(-12.5133854663)
GO:0019637	organophosphate metabolic process	biological process	40/505	958/20972	0.00054	0.0515616149068323	ENSMUSG00000000168(1.19279072813),ENSMUSG00000000171(1.33756498082),ENSMUSG00000006575(1.66006642398),ENSMUSG00000010914(1.27780635207),ENSMUSG00000011752(1.47208438829),ENSMUSG00000017412(-3.09777977249),ENSMUSG00000019302(-1.43770665557),ENSMUSG00000020431(-1.54293386348),ENSMUSG00000020456(1.36108474987),ENSMUSG00000020534(1.34171662465),ENSMUSG00000020654(2.28650313214),ENSMUSG00000020963(-1.…	Dlat(1.19279072813),Sdhd(1.33756498082),Rundc3a(1.66006642398),Pdhx(1.27780635207),Pgam1(1.47208438829),Cacnb4(-3.09777977249),Atp6v0a1(-1.43770665557),Adcy1(-1.54293386348),Ogdh(1.36108474987),Shmt1(1.34171662465),Adcy3(2.28650313214),Tshr(-1.66452158208),Fbp2(1.72354006672),Ckmt2(-5.83302484735),Pde4d(1.24243799314),Ppif(1.53187517639),Ppara(2.21653262377),Cyc1(1.49595872778),Atp5o(1.1366195966…
GO:0090101	negative regulation of transmembrane receptor protein serine/threonine kinase signaling pathway	biological process	9/505	97/20972	0.00055	0.0521922839506173	ENSMUSG00000024526(2.7376987399),ENSMUSG00000027204(-1.47128164737),ENSMUSG00000027996(-1.43964057131),ENSMUSG00000029096(-1.21310755813),ENSMUSG00000031548(-1.05253267211),ENSMUSG00000036040(-2.27388789835),ENSMUSG00000038403(-5.90849171308),ENSMUSG00000039646(-1.28053338687),ENSMUSG00000048616(-1.83301149354)	Cidea(2.7376987399),Fbn1(-1.47128164737),Sfrp2(-1.43964057131),Htra3(-1.21310755813),Sfrp1(-1.05253267211),Adamtsl2(-2.27388789835),Hfe2(-5.90849171308),Vasn(-1.28053338687),Nog(-1.83301149354)
GO:0006810	transport	biological process	134/505	4297/20972	0.00056	0.0528152147239264	ENSMUSG00000000171(1.33756498082),ENSMUSG00000000182(3.33411574263),ENSMUSG00000001506(-1.60905905853),ENSMUSG00000001739(-1.02005559539),ENSMUSG00000001901(3.8351131305),ENSMUSG00000002033(2.91559692585),ENSMUSG00000005299(1.71840581888),ENSMUSG00000005950(1.28863220858),ENSMUSG00000006435(-1.49503870739),ENSMUSG00000006542(-2.98955734743),ENSMUSG00000007122(-6.27091617268),ENSMUSG00000007682(4.…	Sdhd(1.33756498082),Fgf23(3.33411574263),Col1a1(-1.60905905853),Cldn15(-1.02005559539),Kcnh6(3.8351131305),Cd3g(2.91559692585),Letm1(1.71840581888),P2rx5(1.28863220858),Neurl1a(-1.49503870739),Prkag3(-2.98955734743),Casq1(-6.27091617268),Dio2(4.80593116566),Cdh23(-1.46107844895),Lbp(-1.11756322536),Cacnb4(-3.09777977249),Sgk2(14.0036455682),Sfrp5(-1.77497628286),Scrn1(-1.12867167005),Rab5c(1.2018…
GO:0098984	neuron to neuron synapse	cellular component	13/513	205/21209	0.00152	0.0529661538461539	ENSMUSG00000006435(-1.49503870739),ENSMUSG00000008153(2.00503654077),ENSMUSG00000030465(-1.71298709855),ENSMUSG00000031760(-1.52344419288),ENSMUSG00000032060(-1.21195959522),ENSMUSG00000034730(-1.89351501859),ENSMUSG00000035863(-1.32227249057),ENSMUSG00000040265(-1.22631452919),ENSMUSG00000040373(10.1823777991),ENSMUSG00000043079(-1.14991450616),ENSMUSG00000046182(-2.26887013154),ENSMUSG000000464…	Neurl1a(-1.49503870739),Clstn3(2.00503654077),Psd3(-1.71298709855),Mt3(-1.52344419288),Cryab(-1.21195959522),Adgrb1(-1.89351501859),Palm(-1.32227249057),Dnm3(-1.22631452919),Cacng5(10.1823777991),Synpo(-1.14991450616),Gsg1l(-2.26887013154),Camk2n1(-1.25133602205),Gap43(-1.86671895576)
GO:0006682	galactosylceramide biosynthetic process	biological process	2/505	2/20972	0.00058	0.0530734523809524	ENSMUSG00000032854(-3.52097031317),ENSMUSG00000049721(-1.49662715978)	Ugt8a(-3.52097031317),Gal3st1(-1.49662715978)
GO:0019375	galactolipid biosynthetic process	biological process	2/505	2/20972	0.00058	0.0530734523809524	ENSMUSG00000032854(-3.52097031317),ENSMUSG00000049721(-1.49662715978)	Ugt8a(-3.52097031317),Gal3st1(-1.49662715978)
GO:0036146	cellular response to mycotoxin	biological process	2/505	2/20972	0.00058	0.0530734523809524	ENSMUSG00000042476(-1.36473704895),ENSMUSG00000087408(-1.98257559723)	Abcb4(-1.36473704895),Cers1(-1.98257559723)
GO:2000040	regulation of planar cell polarity pathway involved in axis elongation	biological process	2/505	2/20972	0.00058	0.0530734523809524	ENSMUSG00000027996(-1.43964057131),ENSMUSG00000031548(-1.05253267211)	Sfrp2(-1.43964057131),Sfrp1(-1.05253267211)
GO:2000041	negative regulation of planar cell polarity pathway involved in axis elongation	biological process	2/505	2/20972	0.00058	0.0530734523809524	ENSMUSG00000027996(-1.43964057131),ENSMUSG00000031548(-1.05253267211)	Sfrp2(-1.43964057131),Sfrp1(-1.05253267211)
GO:0005215	transporter activity	molecular function	50/490	1272/20682	0.00031	0.0543244	ENSMUSG00000001901(3.8351131305),ENSMUSG00000005299(1.71840581888),ENSMUSG00000005950(1.28863220858),ENSMUSG00000017412(-3.09777977249),ENSMUSG00000019302(-1.43770665557),ENSMUSG00000020331(1.88200329957),ENSMUSG00000020620(-1.68184034798),ENSMUSG00000021339(1.07732422003),ENSMUSG00000022041(2.08684642045),ENSMUSG00000022404(1.30333701695),ENSMUSG00000022956(1.13661959669),ENSMUSG00000025488(1.97…	Kcnh6(3.8351131305),Letm1(1.71840581888),P2rx5(1.28863220858),Cacnb4(-3.09777977249),Atp6v0a1(-1.43770665557),Hcn2(1.88200329957),Abca8b(-1.68184034798),Mrs2(1.07732422003),Chrna2(2.08684642045),Slc25a17(1.30333701695),Atp5o(1.13661959669),Cox8b(1.97807586216),Slc9a2(-1.61993838262),Cacna1s(-1.72813395486),Timm10(1.44689126733),Sypl2(-2.8871879909),Slc16a4(-11.1571616386),Fabp3(6.16710960336),Slc…
GO:0035637	multicellular organismal signaling	biological process	10/505	119/20972	0.00061	0.0551619411764706	ENSMUSG00000017412(-3.09777977249),ENSMUSG00000020123(-1.07186495832),ENSMUSG00000021699(1.24243799314),ENSMUSG00000029862(-2.64346061697),ENSMUSG00000038239(-3.74838699574),ENSMUSG00000040373(10.1823777991),ENSMUSG00000045534(-1.26722643685),ENSMUSG00000053198(-1.40616199415),ENSMUSG00000066058(-1.88978100569),ENSMUSG00000090122(-1.77409072158)	Cacnb4(-3.09777977249),Avpr1a(-1.07186495832),Pde4d(1.24243799314),Clcn1(-2.64346061697),Hrc(-3.74838699574),Cacng5(10.1823777991),Kcna5(-1.26722643685),Prx(-1.40616199415),Cldn19(-1.88978100569),Kcne1l(-1.77409072158)
GO:0006754	ATP biosynthetic process	biological process	6/505	44/20972	0.00061	0.0551619411764706	ENSMUSG00000019302(-1.43770665557),ENSMUSG00000022551(1.49595872778),ENSMUSG00000022956(1.13661959669),ENSMUSG00000049422(1.67870881867),ENSMUSG00000064356(-2.48254167628),ENSMUSG00000064357(-16.0371346047)	Atp6v0a1(-1.43770665557),Cyc1(1.49595872778),Atp5o(1.13661959669),Chchd10(1.67870881867),mt-Atp8(-2.48254167628),mt-Atp6(-16.0371346047)
GO:0022891	substrate-specific transmembrane transporter activity	molecular function	38/490	887/20682	0.00033	0.055605	ENSMUSG00000001901(3.8351131305),ENSMUSG00000005299(1.71840581888),ENSMUSG00000005950(1.28863220858),ENSMUSG00000017412(-3.09777977249),ENSMUSG00000019302(-1.43770665557),ENSMUSG00000020331(1.88200329957),ENSMUSG00000021339(1.07732422003),ENSMUSG00000022041(2.08684642045),ENSMUSG00000022404(1.30333701695),ENSMUSG00000022956(1.13661959669),ENSMUSG00000025488(1.97807586216),ENSMUSG00000026062(-1.61…	Kcnh6(3.8351131305),Letm1(1.71840581888),P2rx5(1.28863220858),Cacnb4(-3.09777977249),Atp6v0a1(-1.43770665557),Hcn2(1.88200329957),Mrs2(1.07732422003),Chrna2(2.08684642045),Slc25a17(1.30333701695),Atp5o(1.13661959669),Cox8b(1.97807586216),Slc9a2(-1.61993838262),Cacna1s(-1.72813395486),Slc25a33(1.5179372835),Clcn1(-2.64346061697),Cox7b(1.15364616215),Tmem38a(-1.44695753326),Slc25a20(2.1472750067),S…
GO:0009986	cell surface	cellular component	36/513	882/21209	0.00163	0.0557275471698113	ENSMUSG00000003476(-1.77577712367),ENSMUSG00000008153(2.00503654077),ENSMUSG00000016024(-1.11756322536),ENSMUSG00000020681(-1.17923239441),ENSMUSG00000026725(3.38336273292),ENSMUSG00000028024(-1.06348197381),ENSMUSG00000031391(1.23353341003),ENSMUSG00000031548(-1.05253267211),ENSMUSG00000032060(-1.21195959522),ENSMUSG00000032135(-1.04465385723),ENSMUSG00000035773(-1.1983681951),ENSMUSG00000038403…	Crhr2(-1.77577712367),Clstn3(2.00503654077),Lbp(-1.11756322536),Ace(-1.17923239441),Tnn(3.38336273292),Enpep(-1.06348197381),L1cam(1.23353341003),Sfrp1(-1.05253267211),Cryab(-1.21195959522),Mcam(-1.04465385723),Kiss1r(-1.1983681951),Hfe2(-5.90849171308),Tlr4(-2.30925347186),Vasn(-1.28053338687),Ndp(-10.5824807352),Ccr6(3.80973628062),Hmcn2(-1.41429116186),Nfam1(1.1727318946),2010109I03Rik(2.89937…
GO:0016054	organic acid catabolic process	biological process	13/505	188/20972	0.00066	0.0586484393063584	ENSMUSG00000011305(2.54582074394),ENSMUSG00000018574(1.68744708078),ENSMUSG00000020534(1.34171662465),ENSMUSG00000022404(1.30333701695),ENSMUSG00000022853(1.88075069594),ENSMUSG00000025190(1.60808134901),ENSMUSG00000025745(1.48127834869),ENSMUSG00000031551(-3.01355227986),ENSMUSG00000036880(1.57432446392),ENSMUSG00000037686(1.61450908424),ENSMUSG00000042010(1.3037563663),ENSMUSG00000062480(1.0949…	Plin5(2.54582074394),Acadvl(1.68744708078),Shmt1(1.34171662465),Slc25a17(1.30333701695),Ehhadh(1.88075069594),Got1(1.60808134901),Hadha(1.48127834869),Ido1(-3.01355227986),Acaa2(1.57432446392),Aspg(1.61450908424),Acacb(1.3037563663),Acat3(1.09498643114),Cpt1b(3.32611197796)
GO:0046395	carboxylic acid catabolic process	biological process	13/505	188/20972	0.00066	0.0586484393063584	ENSMUSG00000011305(2.54582074394),ENSMUSG00000018574(1.68744708078),ENSMUSG00000020534(1.34171662465),ENSMUSG00000022404(1.30333701695),ENSMUSG00000022853(1.88075069594),ENSMUSG00000025190(1.60808134901),ENSMUSG00000025745(1.48127834869),ENSMUSG00000031551(-3.01355227986),ENSMUSG00000036880(1.57432446392),ENSMUSG00000037686(1.61450908424),ENSMUSG00000042010(1.3037563663),ENSMUSG00000062480(1.0949…	Plin5(2.54582074394),Acadvl(1.68744708078),Shmt1(1.34171662465),Slc25a17(1.30333701695),Ehhadh(1.88075069594),Got1(1.60808134901),Hadha(1.48127834869),Ido1(-3.01355227986),Acaa2(1.57432446392),Aspg(1.61450908424),Acacb(1.3037563663),Acat3(1.09498643114),Cpt1b(3.32611197796)
GO:0006733	oxidoreduction coenzyme metabolic process	biological process	11/505	142/20972	0.00066	0.0586484393063584	ENSMUSG00000000168(1.19279072813),ENSMUSG00000010914(1.27780635207),ENSMUSG00000011752(1.47208438829),ENSMUSG00000020456(1.36108474987),ENSMUSG00000022383(2.21653262377),ENSMUSG00000023019(1.34420359458),ENSMUSG00000030246(2.01700676074),ENSMUSG00000038028(1.25599118868),ENSMUSG00000041798(2.70504303726),ENSMUSG00000060600(-2.3975734007),ENSMUSG00000062070(1.71734088056)	Dlat(1.19279072813),Pdhx(1.27780635207),Pgam1(1.47208438829),Ogdh(1.36108474987),Ppara(2.21653262377),Gpd1(1.34420359458),Ldhb(2.01700676074),Tigar(1.25599118868),Gck(2.70504303726),Eno3(-2.3975734007),Pgk1(1.71734088056)
GO:0010033	response to organic substance	biological process	92/505	2758/20972	0.00067	0.0591948850574713	ENSMUSG00000000182(3.33411574263),ENSMUSG00000001506(-1.60905905853),ENSMUSG00000002384(5.62842272761),ENSMUSG00000003476(-1.77577712367),ENSMUSG00000004069(1.22799054653),ENSMUSG00000005950(1.28863220858),ENSMUSG00000006435(-1.49503870739),ENSMUSG00000007122(-6.27091617268),ENSMUSG00000016024(-1.11756322536),ENSMUSG00000018569(2.10636788299),ENSMUSG00000020123(-1.07186495832),ENSMUSG00000020331(…	Fgf23(3.33411574263),Col1a1(-1.60905905853),Bmp8b(5.62842272761),Crhr2(-1.77577712367),Dnaja3(1.22799054653),P2rx5(1.28863220858),Neurl1a(-1.49503870739),Casq1(-6.27091617268),Lbp(-1.11756322536),Cldn7(2.10636788299),Avpr1a(-1.07186495832),Hcn2(1.88200329957),Adcy1(-1.54293386348),Shmt1(1.34171662465),Adcy3(2.28650313214),Tshr(-1.66452158208),Srd5a1(-1.24109976346),Pde4d(1.24243799314),Thbs4(-1.1…
GO:0044275	cellular carbohydrate catabolic process	biological process	5/505	30/20972	0.00069	0.0599715934065934	ENSMUSG00000011752(1.47208438829),ENSMUSG00000025059(3.54783553863),ENSMUSG00000038028(1.25599118868),ENSMUSG00000046794(1.80059323893),ENSMUSG00000079434(-4.66288846242)	Pgam1(1.47208438829),Gk(3.54783553863),Tigar(1.25599118868),Ppp1r3b(1.80059323893),Neu2(-4.66288846242)
GO:0055123	digestive system development	biological process	11/505	143/20972	0.00070	0.0599715934065934	ENSMUSG00000005958(-1.15271773358),ENSMUSG00000018822(-1.77497628286),ENSMUSG00000020173(-3.42393809733),ENSMUSG00000021974(3.8777967164),ENSMUSG00000026043(-1.49362234753),ENSMUSG00000027996(-1.43964057131),ENSMUSG00000028023(-12.4498699845),ENSMUSG00000031548(-1.05253267211),ENSMUSG00000032315(1.48156054054),ENSMUSG00000033006(-1.56214738294),ENSMUSG00000038028(1.25599118868)	Ephb3(-1.15271773358),Sfrp5(-1.77497628286),Cobl(-3.42393809733),Fgf9(3.8777967164),Col3a1(-1.49362234753),Sfrp2(-1.43964057131),Pitx2(-12.4498699845),Sfrp1(-1.05253267211),Cyp1a1(1.48156054054),Sox10(-1.56214738294),Tigar(1.25599118868)
GO:0010649	regulation of cell communication by electrical coupling	biological process	3/505	8/20972	0.00071	0.0599715934065934	ENSMUSG00000019787(-9.22110372537),ENSMUSG00000021699(1.24243799314),ENSMUSG00000038239(-3.74838699574)	Trdn(-9.22110372537),Pde4d(1.24243799314),Hrc(-3.74838699574)
GO:0019227	neuronal action potential propagation	biological process	3/505	8/20972	0.00071	0.0599715934065934	ENSMUSG00000017412(-3.09777977249),ENSMUSG00000029862(-2.64346061697),ENSMUSG00000066058(-1.88978100569)	Cacnb4(-3.09777977249),Clcn1(-2.64346061697),Cldn19(-1.88978100569)
GO:0046322	negative regulation of fatty acid oxidation	biological process	3/505	8/20972	0.00071	0.0599715934065934	ENSMUSG00000011305(2.54582074394),ENSMUSG00000018574(1.68744708078),ENSMUSG00000042010(1.3037563663)	Plin5(2.54582074394),Acadvl(1.68744708078),Acacb(1.3037563663)
GO:0070391	response to lipoteichoic acid	biological process	3/505	8/20972	0.00071	0.0599715934065934	ENSMUSG00000016024(-1.11756322536),ENSMUSG00000026166(3.28105710279),ENSMUSG00000039005(-2.30925347186)	Lbp(-1.11756322536),Ccl20(3.28105710279),Tlr4(-2.30925347186)
GO:0071223	cellular response to lipoteichoic acid	biological process	3/505	8/20972	0.00071	0.0599715934065934	ENSMUSG00000016024(-1.11756322536),ENSMUSG00000026166(3.28105710279),ENSMUSG00000039005(-2.30925347186)	Lbp(-1.11756322536),Ccl20(3.28105710279),Tlr4(-2.30925347186)
GO:0098870	action potential propagation	biological process	3/505	8/20972	0.00071	0.0599715934065934	ENSMUSG00000017412(-3.09777977249),ENSMUSG00000029862(-2.64346061697),ENSMUSG00000066058(-1.88978100569)	Cacnb4(-3.09777977249),Clcn1(-2.64346061697),Cldn19(-1.88978100569)
GO:0044420	extracellular matrix component	cellular component	9/513	114/21209	0.00181	0.0607355555555556	ENSMUSG00000001506(-1.60905905853),ENSMUSG00000021702(-1.19777754202),ENSMUSG00000021974(3.8777967164),ENSMUSG00000026043(-1.49362234753),ENSMUSG00000027204(-1.47128164737),ENSMUSG00000027966(-1.50602801363),ENSMUSG00000029661(-1.1910685899),ENSMUSG00000052911(-1.20464664095),ENSMUSG00000055632(-1.41429116186)	Col1a1(-1.60905905853),Thbs4(-1.19777754202),Fgf9(3.8777967164),Col3a1(-1.49362234753),Fbn1(-1.47128164737),Col11a1(-1.50602801363),Col1a2(-1.1910685899),Lamb2(-1.20464664095),Hmcn2(-1.41429116186)
GO:0030036	actin cytoskeleton organization	biological process	27/505	572/20972	0.00074	0.062164043715847	ENSMUSG00000005628(-2.95792621987),ENSMUSG00000007122(-6.27091617268),ENSMUSG00000020173(-3.42393809733),ENSMUSG00000020911(-1.29632887431),ENSMUSG00000021061(-1.17005632506),ENSMUSG00000024376(-1.64310411823),ENSMUSG00000026950(-4.06006488181),ENSMUSG00000027022(-10.6309374963),ENSMUSG00000028116(-4.17121292934),ENSMUSG00000028919(2.1147874867),ENSMUSG00000030470(-4.63136689292),ENSMUSG000000314…	Tmod4(-2.95792621987),Casq1(-6.27091617268),Cobl(-3.42393809733),Krt19(-1.29632887431),Sptb(-1.17005632506),Epb41l4a(-1.64310411823),Neb(-4.06006488181),Xirp2(-10.6309374963),Myoz2(-4.17121292934),Arhgef19(2.1147874867),Csrp3(-4.63136689292),Myom2(-6.13856076761),Sfrp1(-1.05253267211),Tpm1(-1.91576985119),Ppargc1b(1.90816443771),Prkcdbp(-1.48865865697),Rflna(-1.556922764),Synpo2l(-2.46664670561),…
GO:0050776	regulation of immune response	biological process	31/505	693/20972	0.00076	0.0634971739130435	ENSMUSG00000004069(1.22799054653),ENSMUSG00000016024(-1.11756322536),ENSMUSG00000017412(-3.09777977249),ENSMUSG00000021699(1.24243799314),ENSMUSG00000025779(-13.9963769763),ENSMUSG00000026043(-1.49362234753),ENSMUSG00000026417(3.98182426088),ENSMUSG00000028108(-1.06402925986),ENSMUSG00000030144(2.51971214798),ENSMUSG00000031551(-3.01355227986),ENSMUSG00000039005(-2.30925347186),ENSMUSG00000043496…	Dnaja3(1.22799054653),Lbp(-1.11756322536),Cacnb4(-3.09777977249),Pde4d(1.24243799314),Ly96(-13.9963769763),Col3a1(-1.49362234753),Pigr(3.98182426088),Ecm1(-1.06402925986),Clec4d(2.51971214798),Ido1(-3.01355227986),Tlr4(-2.30925347186),Tril(-1.38506233353),Nfam1(1.1727318946),Cd59b(-1.25909616313),C4b(-1.30411426674),Ighv7-3(2.95497063114),Ighv4-1(3.55182611141),Ighv13-2(4.23296767198),Ighv12-3(13…
GO:0006084	acetyl-CoA metabolic process	biological process	5/505	31/20972	0.00080	0.0664778378378378	ENSMUSG00000000168(1.19279072813),ENSMUSG00000010914(1.27780635207),ENSMUSG00000021620(5.52222023238),ENSMUSG00000027452(1.21622713241),ENSMUSG00000042010(1.3037563663)	Dlat(1.19279072813),Pdhx(1.27780635207),Acot12(5.52222023238),Acss1(1.21622713241),Acacb(1.3037563663)
GO:0002696	positive regulation of leukocyte activation	biological process	20/505	375/20972	0.00083	0.0682331016042781	ENSMUSG00000004069(1.22799054653),ENSMUSG00000016024(-1.11756322536),ENSMUSG00000024978(1.42504164238),ENSMUSG00000039005(-2.30925347186),ENSMUSG00000076652(2.95497063114),ENSMUSG00000076655(3.55182611141),ENSMUSG00000076671(4.23296767198),ENSMUSG00000076676(13.4411160826),ENSMUSG00000076695(3.75779525421),ENSMUSG00000076731(3.98792316279),ENSMUSG00000076937(2.35403857297),ENSMUSG00000093838(15.0…	Dnaja3(1.22799054653),Lbp(-1.11756322536),Gpam(1.42504164238),Tlr4(-2.30925347186),Ighv7-3(2.95497063114),Ighv4-1(3.55182611141),Ighv13-2(4.23296767198),Ighv12-3(13.4411160826),Ighv1-18(3.75779525421),Ighv8-12(3.98792316279),Iglc2(2.35403857297),Ighv3-1(15.0217227622),Ighv1-76(3.53411770115),Ighv1-12(5.81392615816),Ighv10-3(5.19376306223),Ighv1-19(2.81237887129),Ighv9-3(2.64042656668),Ighv2-6(4.1…
GO:0016042	lipid catabolic process	biological process	16/505	268/20972	0.00083	0.0682331016042781	ENSMUSG00000000182(3.33411574263),ENSMUSG00000011305(2.54582074394),ENSMUSG00000018574(1.68744708078),ENSMUSG00000022404(1.30333701695),ENSMUSG00000022853(1.88075069594),ENSMUSG00000024526(2.7376987399),ENSMUSG00000025745(1.48127834869),ENSMUSG00000030827(2.28679273042),ENSMUSG00000031760(-1.52344419288),ENSMUSG00000036880(1.57432446392),ENSMUSG00000037686(1.61450908424),ENSMUSG00000042010(1.3037…	Fgf23(3.33411574263),Plin5(2.54582074394),Acadvl(1.68744708078),Slc25a17(1.30333701695),Ehhadh(1.88075069594),Cidea(2.7376987399),Hadha(1.48127834869),Fgf21(2.28679273042),Mt3(-1.52344419288),Acaa2(1.57432446392),Aspg(1.61450908424),Acacb(1.3037563663),Pld6(2.44641967272),Acat3(1.09498643114),Cpt1b(3.32611197796),Neu2(-4.66288846242)
GO:0005753	mitochondrial proton-transporting ATP synthase complex	cellular component	4/513	23/21209	0.00208	0.0685265454545455	ENSMUSG00000021868(1.53187517639),ENSMUSG00000022956(1.13661959669),ENSMUSG00000064356(-2.48254167628),ENSMUSG00000064357(-16.0371346047)	Ppif(1.53187517639),Atp5o(1.13661959669),mt-Atp8(-2.48254167628),mt-Atp6(-16.0371346047)
GO:0045211	postsynaptic membrane	cellular component	13/513	213/21209	0.00213	0.0689207142857143	ENSMUSG00000002104(-1.51696391094),ENSMUSG00000004069(1.22799054653),ENSMUSG00000006435(-1.49503870739),ENSMUSG00000008153(2.00503654077),ENSMUSG00000022041(2.08684642045),ENSMUSG00000030465(-1.71298709855),ENSMUSG00000035109(-1.64813899599),ENSMUSG00000040265(-1.22631452919),ENSMUSG00000040373(10.1823777991),ENSMUSG00000041078(-2.02041828409),ENSMUSG00000043079(-1.14991450616),ENSMUSG00000046182…	Rapsn(-1.51696391094),Dnaja3(1.22799054653),Neurl1a(-1.49503870739),Clstn3(2.00503654077),Chrna2(2.08684642045),Psd3(-1.71298709855),Shc4(-1.64813899599),Dnm3(-1.22631452919),Cacng5(10.1823777991),Grid1(-2.02041828409),Synpo(-1.14991450616),Gsg1l(-2.26887013154),Camk2n1(-1.25133602205)
GO:0009653	anatomical structure morphogenesis	biological process	79/505	2311/20972	0.00085	0.069505585106383	ENSMUSG00000001506(-1.60905905853),ENSMUSG00000002384(5.62842272761),ENSMUSG00000003476(-1.77577712367),ENSMUSG00000005958(-1.15271773358),ENSMUSG00000007122(-6.27091617268),ENSMUSG00000008435(1.05859910512),ENSMUSG00000012819(-1.46107844895),ENSMUSG00000018822(-1.77497628286),ENSMUSG00000020173(-3.42393809733),ENSMUSG00000020260(-1.31594448788),ENSMUSG00000020431(-1.54293386348),ENSMUSG000000204…	Col1a1(-1.60905905853),Bmp8b(5.62842272761),Crhr2(-1.77577712367),Ephb3(-1.15271773358),Casq1(-6.27091617268),Rdh13(1.05859910512),Cdh23(-1.46107844895),Sfrp5(-1.77497628286),Cobl(-3.42393809733),Pofut2(-1.31594448788),Adcy1(-1.54293386348),Efemp1(-1.55013999929),Krt19(-1.29632887431),Tshr(-1.66452158208),Numb(2.2543594678),Thbs4(-1.19777754202),Fgf9(3.8777967164),Ppara(2.21653262377),Cpne5(2.551…
GO:0002449	lymphocyte mediated immunity	biological process	18/505	322/20972	0.00087	0.0707646031746032	ENSMUSG00000040899(3.80973628062),ENSMUSG00000073418(-1.30411426674),ENSMUSG00000076652(2.95497063114),ENSMUSG00000076655(3.55182611141),ENSMUSG00000076671(4.23296767198),ENSMUSG00000076676(13.4411160826),ENSMUSG00000076695(3.75779525421),ENSMUSG00000076731(3.98792316279),ENSMUSG00000076937(2.35403857297),ENSMUSG00000093838(15.0217227622),ENSMUSG00000093896(3.53411770115),ENSMUSG00000095416(5.813…	Ccr6(3.80973628062),C4b(-1.30411426674),Ighv7-3(2.95497063114),Ighv4-1(3.55182611141),Ighv13-2(4.23296767198),Ighv12-3(13.4411160826),Ighv1-18(3.75779525421),Ighv8-12(3.98792316279),Iglc2(2.35403857297),Ighv3-1(15.0217227622),Ighv1-76(3.53411770115),Ighv1-12(5.81392615816),Ighv10-3(5.19376306223),Ighv1-19(2.81237887129),Ighv9-3(2.64042656668),Ighv2-6(4.19428615488),Ighv9-1(3.05222066008),Iglc1(2.…
GO:0044425	membrane part	cellular component	226/513	8041/21209	0.00229	0.0727978947368421	ENSMUSG00000000171(1.33756498082),ENSMUSG00000001334(3.25158683247),ENSMUSG00000001739(-1.02005559539),ENSMUSG00000001901(3.8351131305),ENSMUSG00000002033(2.91559692585),ENSMUSG00000002104(-1.51696391094),ENSMUSG00000003476(-1.77577712367),ENSMUSG00000004069(1.22799054653),ENSMUSG00000005299(1.71840581888),ENSMUSG00000005338(-1.40144132684),ENSMUSG00000005950(1.28863220858),ENSMUSG00000005958(-1.…	Sdhd(1.33756498082),Fndc5(3.25158683247),Cldn15(-1.02005559539),Kcnh6(3.8351131305),Cd3g(2.91559692585),Rapsn(-1.51696391094),Crhr2(-1.77577712367),Dnaja3(1.22799054653),Letm1(1.71840581888),Cadm3(-1.40144132684),P2rx5(1.28863220858),Ephb3(-1.15271773358),Neurl1a(-1.49503870739),Casq1(-6.27091617268),Dio2(4.80593116566),Clstn3(2.00503654077),Epn3(13.7553598351),Cdh23(-1.46107844895),Cacnb4(-3.097…
GO:0051251	positive regulation of lymphocyte activation	biological process	19/505	350/20972	0.00090	0.0728194736842105	ENSMUSG00000004069(1.22799054653),ENSMUSG00000024978(1.42504164238),ENSMUSG00000039005(-2.30925347186),ENSMUSG00000076652(2.95497063114),ENSMUSG00000076655(3.55182611141),ENSMUSG00000076671(4.23296767198),ENSMUSG00000076676(13.4411160826),ENSMUSG00000076695(3.75779525421),ENSMUSG00000076731(3.98792316279),ENSMUSG00000076937(2.35403857297),ENSMUSG00000093838(15.0217227622),ENSMUSG00000093896(3.534…	Dnaja3(1.22799054653),Gpam(1.42504164238),Tlr4(-2.30925347186),Ighv7-3(2.95497063114),Ighv4-1(3.55182611141),Ighv13-2(4.23296767198),Ighv12-3(13.4411160826),Ighv1-18(3.75779525421),Ighv8-12(3.98792316279),Iglc2(2.35403857297),Ighv3-1(15.0217227622),Ighv1-76(3.53411770115),Ighv1-12(5.81392615816),Ighv10-3(5.19376306223),Ighv1-19(2.81237887129),Ighv9-3(2.64042656668),Ighv2-6(4.19428615488),Ighv9-1(…
GO:0098798	mitochondrial protein complex	cellular component	10/513	142/21209	0.00243	0.0736681967213115	ENSMUSG00000000171(1.33756498082),ENSMUSG00000021868(1.53187517639),ENSMUSG00000022551(1.49595872778),ENSMUSG00000022956(1.13661959669),ENSMUSG00000025488(1.97807586216),ENSMUSG00000029198(1.09660591048),ENSMUSG00000038462(1.23039616085),ENSMUSG00000061474(1.21723592753),ENSMUSG00000064356(-2.48254167628),ENSMUSG00000064357(-16.0371346047)	Sdhd(1.33756498082),Ppif(1.53187517639),Cyc1(1.49595872778),Atp5o(1.13661959669),Cox8b(1.97807586216),Grpel1(1.09660591048),Uqcrfs1(1.23039616085),Mrps36(1.21723592753),mt-Atp8(-2.48254167628),mt-Atp6(-16.0371346047)
GO:1990204	oxidoreductase complex	cellular component	8/513	97/21209	0.00244	0.0736681967213115	ENSMUSG00000000168(1.19279072813),ENSMUSG00000000171(1.33756498082),ENSMUSG00000010914(1.27780635207),ENSMUSG00000020456(1.36108474987),ENSMUSG00000022551(1.49595872778),ENSMUSG00000023019(1.34420359458),ENSMUSG00000038462(1.23039616085),ENSMUSG00000061474(1.21723592753)	Dlat(1.19279072813),Sdhd(1.33756498082),Pdhx(1.27780635207),Ogdh(1.36108474987),Cyc1(1.49595872778),Gpd1(1.34420359458),Uqcrfs1(1.23039616085),Mrps36(1.21723592753)
GO:0045259	proton-transporting ATP synthase complex	cellular component	4/513	24/21209	0.00245	0.0736681967213115	ENSMUSG00000021868(1.53187517639),ENSMUSG00000022956(1.13661959669),ENSMUSG00000064356(-2.48254167628),ENSMUSG00000064357(-16.0371346047)	Ppif(1.53187517639),Atp5o(1.13661959669),mt-Atp8(-2.48254167628),mt-Atp6(-16.0371346047)
GO:0016529	sarcoplasmic reticulum	cellular component	6/513	57/21209	0.00248	0.0736681967213115	ENSMUSG00000007122(-6.27091617268),ENSMUSG00000019787(-9.22110372537),ENSMUSG00000021702(-1.19777754202),ENSMUSG00000031791(-1.44695753326),ENSMUSG00000038239(-3.74838699574),ENSMUSG00000075307(-12.5133854663)	Casq1(-6.27091617268),Trdn(-9.22110372537),Thbs4(-1.19777754202),Tmem38a(-1.44695753326),Hrc(-3.74838699574),Klhl41(-12.5133854663)
GO:0005859	muscle myosin complex	cellular component	3/513	12/21209	0.00263	0.0768638709677419	ENSMUSG00000031461(-6.13856076761),ENSMUSG00000042451(-3.40193586467),ENSMUSG00000051747(-1.87169912162)	Myom2(-6.13856076761),Mybph(-3.40193586467),Ttn(-1.87169912162)
GO:0098800	inner mitochondrial membrane protein complex	cellular component	9/513	121/21209	0.00273	0.07852	ENSMUSG00000000171(1.33756498082),ENSMUSG00000021868(1.53187517639),ENSMUSG00000022551(1.49595872778),ENSMUSG00000022956(1.13661959669),ENSMUSG00000025488(1.97807586216),ENSMUSG00000029198(1.09660591048),ENSMUSG00000038462(1.23039616085),ENSMUSG00000064356(-2.48254167628),ENSMUSG00000064357(-16.0371346047)	Sdhd(1.33756498082),Ppif(1.53187517639),Cyc1(1.49595872778),Atp5o(1.13661959669),Cox8b(1.97807586216),Grpel1(1.09660591048),Uqcrfs1(1.23039616085),mt-Atp8(-2.48254167628),mt-Atp6(-16.0371346047)
GO:0030514	negative regulation of BMP signaling pathway	biological process	6/505	48/20972	0.00099	0.0796820418848168	ENSMUSG00000027204(-1.47128164737),ENSMUSG00000027996(-1.43964057131),ENSMUSG00000029096(-1.21310755813),ENSMUSG00000031548(-1.05253267211),ENSMUSG00000038403(-5.90849171308),ENSMUSG00000048616(-1.83301149354)	Fbn1(-1.47128164737),Sfrp2(-1.43964057131),Htra3(-1.21310755813),Sfrp1(-1.05253267211),Hfe2(-5.90849171308),Nog(-1.83301149354)
GO:0005201	extracellular matrix structural constituent	molecular function	6/490	43/20682	0.00050	0.0811296296296296	ENSMUSG00000001506(-1.60905905853),ENSMUSG00000024979(2.70382034975),ENSMUSG00000026043(-1.49362234753),ENSMUSG00000027204(-1.47128164737),ENSMUSG00000027966(-1.50602801363),ENSMUSG00000029661(-1.1910685899)	Col1a1(-1.60905905853),Tectb(2.70382034975),Col3a1(-1.49362234753),Fbn1(-1.47128164737),Col11a1(-1.50602801363),Col1a2(-1.1910685899)
GO:0009124	nucleoside monophosphate biosynthetic process	biological process	8/505	85/20972	0.00102	0.0812459067357513	ENSMUSG00000019302(-1.43770665557),ENSMUSG00000020534(1.34171662465),ENSMUSG00000022551(1.49595872778),ENSMUSG00000022956(1.13661959669),ENSMUSG00000026839(-1.26667328569),ENSMUSG00000049422(1.67870881867),ENSMUSG00000064356(-2.48254167628),ENSMUSG00000064357(-16.0371346047)	Atp6v0a1(-1.43770665557),Shmt1(1.34171662465),Cyc1(1.49595872778),Atp5o(1.13661959669),Upp2(-1.26667328569),Chchd10(1.67870881867),mt-Atp8(-2.48254167628),mt-Atp6(-16.0371346047)
GO:0048738	cardiac muscle tissue development	biological process	13/505	197/20972	0.00102	0.0812459067357513	ENSMUSG00000021974(3.8777967164),ENSMUSG00000022371(-1.77058228712),ENSMUSG00000027022(-10.6309374963),ENSMUSG00000027966(-1.50602801363),ENSMUSG00000028023(-12.4498699845),ENSMUSG00000030470(-4.63136689292),ENSMUSG00000032366(-1.91576985119),ENSMUSG00000035296(-4.3696636176),ENSMUSG00000048616(-1.83301149354),ENSMUSG00000050295(-1.31122236462),ENSMUSG00000051747(-1.87169912162),ENSMUSG0000005974…	Fgf9(3.8777967164),Col14a1(-1.77058228712),Xirp2(-10.6309374963),Col11a1(-1.50602801363),Pitx2(-12.4498699845),Csrp3(-4.63136689292),Tpm1(-1.91576985119),Sgcg(-4.3696636176),Nog(-1.83301149354),Foxc1(-1.31122236462),Ttn(-1.87169912162),Myl3(-1.77128962814),Actc1(-1.92107592356)
GO:0044455	mitochondrial membrane part	cellular component	12/513	195/21209	0.00291	0.082389375	ENSMUSG00000000171(1.33756498082),ENSMUSG00000021868(1.53187517639),ENSMUSG00000022551(1.49595872778),ENSMUSG00000022956(1.13661959669),ENSMUSG00000025488(1.97807586216),ENSMUSG00000029198(1.09660591048),ENSMUSG00000031231(1.15364616215),ENSMUSG00000033006(-1.56214738294),ENSMUSG00000038462(1.23039616085),ENSMUSG00000064356(-2.48254167628),ENSMUSG00000064357(-16.0371346047),ENSMUSG00000074218(3.2…	Sdhd(1.33756498082),Ppif(1.53187517639),Cyc1(1.49595872778),Atp5o(1.13661959669),Cox8b(1.97807586216),Grpel1(1.09660591048),Cox7b(1.15364616215),Sox10(-1.56214738294),Uqcrfs1(1.23039616085),mt-Atp8(-2.48254167628),mt-Atp6(-16.0371346047),Cox7a1(3.25763715502)
GO:0043589	skin morphogenesis	biological process	3/505	9/20972	0.00105	0.0827776923076923	ENSMUSG00000001506(-1.60905905853),ENSMUSG00000029661(-1.1910685899),ENSMUSG00000039518(-1.16970588835)	Col1a1(-1.60905905853),Col1a2(-1.1910685899),Cdsn(-1.16970588835)
GO:0071688	striated muscle myosin thick filament assembly	biological process	3/505	9/20972	0.00105	0.0827776923076923	ENSMUSG00000031461(-6.13856076761),ENSMUSG00000042451(-3.40193586467),ENSMUSG00000051747(-1.87169912162)	Myom2(-6.13856076761),Mybph(-3.40193586467),Ttn(-1.87169912162)
GO:0050801	ion homeostasis	biological process	30/505	677/20972	0.00106	0.083139693877551	ENSMUSG00000000182(3.33411574263),ENSMUSG00000005299(1.71840581888),ENSMUSG00000005716(-8.3728296391),ENSMUSG00000007122(-6.27091617268),ENSMUSG00000012819(-1.46107844895),ENSMUSG00000017412(-3.09777977249),ENSMUSG00000019302(-1.43770665557),ENSMUSG00000019787(-9.22110372537),ENSMUSG00000020123(-1.07186495832),ENSMUSG00000021699(1.24243799314),ENSMUSG00000024978(1.42504164238),ENSMUSG00000025190(…	Fgf23(3.33411574263),Letm1(1.71840581888),Pvalb(-8.3728296391),Casq1(-6.27091617268),Cdh23(-1.46107844895),Cacnb4(-3.09777977249),Atp6v0a1(-1.43770665557),Trdn(-9.22110372537),Avpr1a(-1.07186495832),Pde4d(1.24243799314),Gpam(1.42504164238),Got1(1.60808134901),Slc9a2(-1.61993838262),Sypl2(-2.8871879909),Fabp3(6.16710960336),Csrp3(-4.63136689292),Avpr2(2.03696248941),Mt3(-1.52344419288),Mt2(-1.6698…
GO:0006165	nucleoside diphosphate phosphorylation	biological process	8/505	86/20972	0.00110	0.0858390862944163	ENSMUSG00000011752(1.47208438829),ENSMUSG00000020456(1.36108474987),ENSMUSG00000022383(2.21653262377),ENSMUSG00000023019(1.34420359458),ENSMUSG00000038028(1.25599118868),ENSMUSG00000041798(2.70504303726),ENSMUSG00000060600(-2.3975734007),ENSMUSG00000062070(1.71734088056)	Pgam1(1.47208438829),Ogdh(1.36108474987),Ppara(2.21653262377),Gpd1(1.34420359458),Tigar(1.25599118868),Gck(2.70504303726),Eno3(-2.3975734007),Pgk1(1.71734088056)
GO:0050867	positive regulation of cell activation	biological process	20/505	384/20972	0.00111	0.0861819696969697	ENSMUSG00000004069(1.22799054653),ENSMUSG00000016024(-1.11756322536),ENSMUSG00000024978(1.42504164238),ENSMUSG00000039005(-2.30925347186),ENSMUSG00000076652(2.95497063114),ENSMUSG00000076655(3.55182611141),ENSMUSG00000076671(4.23296767198),ENSMUSG00000076676(13.4411160826),ENSMUSG00000076695(3.75779525421),ENSMUSG00000076731(3.98792316279),ENSMUSG00000076937(2.35403857297),ENSMUSG00000093838(15.0…	Dnaja3(1.22799054653),Lbp(-1.11756322536),Gpam(1.42504164238),Tlr4(-2.30925347186),Ighv7-3(2.95497063114),Ighv4-1(3.55182611141),Ighv13-2(4.23296767198),Ighv12-3(13.4411160826),Ighv1-18(3.75779525421),Ighv8-12(3.98792316279),Iglc2(2.35403857297),Ighv3-1(15.0217227622),Ighv1-76(3.53411770115),Ighv1-12(5.81392615816),Ighv10-3(5.19376306223),Ighv1-19(2.81237887129),Ighv9-3(2.64042656668),Ighv2-6(4.1…
GO:0044242	cellular lipid catabolic process	biological process	12/505	175/20972	0.00113	0.0872939195979899	ENSMUSG00000011305(2.54582074394),ENSMUSG00000018574(1.68744708078),ENSMUSG00000022404(1.30333701695),ENSMUSG00000022853(1.88075069594),ENSMUSG00000025745(1.48127834869),ENSMUSG00000030827(2.28679273042),ENSMUSG00000031760(-1.52344419288),ENSMUSG00000036880(1.57432446392),ENSMUSG00000042010(1.3037563663),ENSMUSG00000062480(1.09498643114),ENSMUSG00000078937(3.32611197796),ENSMUSG00000079434(-4.662…	Plin5(2.54582074394),Acadvl(1.68744708078),Slc25a17(1.30333701695),Ehhadh(1.88075069594),Hadha(1.48127834869),Fgf21(2.28679273042),Mt3(-1.52344419288),Acaa2(1.57432446392),Acacb(1.3037563663),Acat3(1.09498643114),Cpt1b(3.32611197796),Neu2(-4.66288846242)
GO:0051239	regulation of multicellular organismal process	biological process	85/505	2551/20972	0.00114	0.0876261	ENSMUSG00000000182(3.33411574263),ENSMUSG00000001506(-1.60905905853),ENSMUSG00000002384(5.62842272761),ENSMUSG00000003476(-1.77577712367),ENSMUSG00000005958(-1.15271773358),ENSMUSG00000006435(-1.49503870739),ENSMUSG00000007122(-6.27091617268),ENSMUSG00000008153(2.00503654077),ENSMUSG00000009248(-2.24409685489),ENSMUSG00000016024(-1.11756322536),ENSMUSG00000017300(-6.519464913),ENSMUSG00000018822(…	Fgf23(3.33411574263),Col1a1(-1.60905905853),Bmp8b(5.62842272761),Crhr2(-1.77577712367),Ephb3(-1.15271773358),Neurl1a(-1.49503870739),Casq1(-6.27091617268),Clstn3(2.00503654077),Ascl2(-2.24409685489),Lbp(-1.11756322536),Tnnc2(-6.519464913),Sfrp5(-1.77497628286),Tacr2(12.2737985126),Avpr1a(-1.07186495832),Cobl(-3.42393809733),Pofut2(-1.31594448788),Efemp1(-1.55013999929),Ace(-1.17923239441),Tshr(-1…
GO:0009135	purine nucleoside diphosphate metabolic process	biological process	8/505	87/20972	0.00118	0.0893602955665025	ENSMUSG00000011752(1.47208438829),ENSMUSG00000020456(1.36108474987),ENSMUSG00000022383(2.21653262377),ENSMUSG00000023019(1.34420359458),ENSMUSG00000038028(1.25599118868),ENSMUSG00000041798(2.70504303726),ENSMUSG00000060600(-2.3975734007),ENSMUSG00000062070(1.71734088056)	Pgam1(1.47208438829),Ogdh(1.36108474987),Ppara(2.21653262377),Gpd1(1.34420359458),Tigar(1.25599118868),Gck(2.70504303726),Eno3(-2.3975734007),Pgk1(1.71734088056)
GO:0009179	purine ribonucleoside diphosphate metabolic process	biological process	8/505	87/20972	0.00118	0.0893602955665025	ENSMUSG00000011752(1.47208438829),ENSMUSG00000020456(1.36108474987),ENSMUSG00000022383(2.21653262377),ENSMUSG00000023019(1.34420359458),ENSMUSG00000038028(1.25599118868),ENSMUSG00000041798(2.70504303726),ENSMUSG00000060600(-2.3975734007),ENSMUSG00000062070(1.71734088056)	Pgam1(1.47208438829),Ogdh(1.36108474987),Ppara(2.21653262377),Gpd1(1.34420359458),Tigar(1.25599118868),Gck(2.70504303726),Eno3(-2.3975734007),Pgk1(1.71734088056)
GO:0014808	release of sequestered calcium ion into cytosol by sarcoplasmic reticulum	biological process	4/505	20/20972	0.00118	0.0893602955665025	ENSMUSG00000007122(-6.27091617268),ENSMUSG00000019787(-9.22110372537),ENSMUSG00000021699(1.24243799314),ENSMUSG00000038239(-3.74838699574)	Casq1(-6.27091617268),Trdn(-9.22110372537),Pde4d(1.24243799314),Hrc(-3.74838699574)
GO:0044262	cellular carbohydrate metabolic process	biological process	15/505	251/20972	0.00119	0.0896758333333333	ENSMUSG00000006542(-2.98955734743),ENSMUSG00000011752(1.47208438829),ENSMUSG00000021456(1.72354006672),ENSMUSG00000022383(2.21653262377),ENSMUSG00000024525(2.05096653048),ENSMUSG00000025059(3.54783553863),ENSMUSG00000025190(1.60808134901),ENSMUSG00000025537(-1.20059752562),ENSMUSG00000030244(1.62430707007),ENSMUSG00000038028(1.25599118868),ENSMUSG00000041798(2.70504303726),ENSMUSG00000042010(1.30…	Prkag3(-2.98955734743),Pgam1(1.47208438829),Fbp2(1.72354006672),Ppara(2.21653262377),Impa2(2.05096653048),Gk(3.54783553863),Got1(1.60808134901),Phkg1(-1.20059752562),Gys2(1.62430707007),Tigar(1.25599118868),Gck(2.70504303726),Acacb(1.3037563663),Ppp1r3b(1.80059323893),Mogat2(-1.19228123659),Neu2(-4.66288846242)
GO:0007178	transmembrane receptor protein serine/threonine kinase signaling pathway	biological process	17/505	304/20972	0.00120	0.0899882926829268	ENSMUSG00000002384(5.62842272761),ENSMUSG00000021974(3.8777967164),ENSMUSG00000024526(2.7376987399),ENSMUSG00000026043(-1.49362234753),ENSMUSG00000027204(-1.47128164737),ENSMUSG00000027996(-1.43964057131),ENSMUSG00000029096(-1.21310755813),ENSMUSG00000029661(-1.1910685899),ENSMUSG00000031548(-1.05253267211),ENSMUSG00000036040(-2.27388789835),ENSMUSG00000037035(-1.69369800652),ENSMUSG00000038403(-…	Bmp8b(5.62842272761),Fgf9(3.8777967164),Cidea(2.7376987399),Col3a1(-1.49362234753),Fbn1(-1.47128164737),Sfrp2(-1.43964057131),Htra3(-1.21310755813),Col1a2(-1.1910685899),Sfrp1(-1.05253267211),Adamtsl2(-2.27388789835),Inhbb(-1.69369800652),Hfe2(-5.90849171308),Vasn(-1.28053338687),Cldn5(-1.19271944497),Nog(-1.83301149354),Gpc3(-1.53323168489),Cers1(-1.98257559723)
GO:0002443	leukocyte mediated immunity	biological process	20/505	387/20972	0.00121	0.0902977184466019	ENSMUSG00000020681(-1.17923239441),ENSMUSG00000039005(-2.30925347186),ENSMUSG00000040899(3.80973628062),ENSMUSG00000073418(-1.30411426674),ENSMUSG00000076652(2.95497063114),ENSMUSG00000076655(3.55182611141),ENSMUSG00000076671(4.23296767198),ENSMUSG00000076676(13.4411160826),ENSMUSG00000076695(3.75779525421),ENSMUSG00000076731(3.98792316279),ENSMUSG00000076937(2.35403857297),ENSMUSG00000093838(15.…	Ace(-1.17923239441),Tlr4(-2.30925347186),Ccr6(3.80973628062),C4b(-1.30411426674),Ighv7-3(2.95497063114),Ighv4-1(3.55182611141),Ighv13-2(4.23296767198),Ighv12-3(13.4411160826),Ighv1-18(3.75779525421),Ighv8-12(3.98792316279),Iglc2(2.35403857297),Ighv3-1(15.0217227622),Ighv1-76(3.53411770115),Ighv1-12(5.81392615816),Ighv10-3(5.19376306223),Ighv1-19(2.81237887129),Ighv9-3(2.64042656668),Ighv2-6(4.194…
GO:0005759	mitochondrial matrix	cellular component	16/513	305/21209	0.00326	0.0908787692307692	ENSMUSG00000000168(1.19279072813),ENSMUSG00000004069(1.22799054653),ENSMUSG00000005683(1.43844692298),ENSMUSG00000007122(-6.27091617268),ENSMUSG00000010914(1.27780635207),ENSMUSG00000018574(1.68744708078),ENSMUSG00000020456(1.36108474987),ENSMUSG00000021226(1.70287465099),ENSMUSG00000021868(1.53187517639),ENSMUSG00000024436(1.28877940759),ENSMUSG00000025745(1.48127834869),ENSMUSG00000027452(1.216…	Dlat(1.19279072813),Dnaja3(1.22799054653),Cs(1.43844692298),Casq1(-6.27091617268),Pdhx(1.27780635207),Acadvl(1.68744708078),Ogdh(1.36108474987),Acot2(1.70287465099),Ppif(1.53187517639),Mrps18b(1.28877940759),Hadha(1.48127834869),Acss1(1.21622713241),Grpel1(1.09660591048),Mrps2(1.205073792),Abat(-1.50758300142),Mrps36(1.21723592753)
GO:0016053	organic acid biosynthetic process	biological process	15/505	253/20972	0.00129	0.0953421634615384	ENSMUSG00000006542(-2.98955734743),ENSMUSG00000018574(1.68744708078),ENSMUSG00000020123(-1.07186495832),ENSMUSG00000020534(1.34171662465),ENSMUSG00000025190(1.60808134901),ENSMUSG00000027068(3.64581382293),ENSMUSG00000027452(1.21622713241),ENSMUSG00000030246(2.01700676074),ENSMUSG00000031551(-3.01355227986),ENSMUSG00000032315(1.48156054054),ENSMUSG00000033579(-1.4857291064),ENSMUSG00000038754(6.7…	Prkag3(-2.98955734743),Acadvl(1.68744708078),Avpr1a(-1.07186495832),Shmt1(1.34171662465),Got1(1.60808134901),Dhrs9(3.64581382293),Acss1(1.21622713241),Ldhb(2.01700676074),Ido1(-3.01355227986),Cyp1a1(1.48156054054),Fa2h(-1.4857291064),Elovl3(6.75787935521),Acacb(1.3037563663),Abat(-1.50758300142),Gad1(11.5534677056)
GO:0046394	carboxylic acid biosynthetic process	biological process	15/505	253/20972	0.00129	0.0953421634615384	ENSMUSG00000006542(-2.98955734743),ENSMUSG00000018574(1.68744708078),ENSMUSG00000020123(-1.07186495832),ENSMUSG00000020534(1.34171662465),ENSMUSG00000025190(1.60808134901),ENSMUSG00000027068(3.64581382293),ENSMUSG00000027452(1.21622713241),ENSMUSG00000030246(2.01700676074),ENSMUSG00000031551(-3.01355227986),ENSMUSG00000032315(1.48156054054),ENSMUSG00000033579(-1.4857291064),ENSMUSG00000038754(6.7…	Prkag3(-2.98955734743),Acadvl(1.68744708078),Avpr1a(-1.07186495832),Shmt1(1.34171662465),Got1(1.60808134901),Dhrs9(3.64581382293),Acss1(1.21622713241),Ldhb(2.01700676074),Ido1(-3.01355227986),Cyp1a1(1.48156054054),Fa2h(-1.4857291064),Elovl3(6.75787935521),Acacb(1.3037563663),Abat(-1.50758300142),Gad1(11.5534677056)
GO:0030864	cortical actin cytoskeleton	cellular component	6/513	61/21209	0.00351	0.0963654545454545	ENSMUSG00000020173(-3.42393809733),ENSMUSG00000020911(-1.29632887431),ENSMUSG00000021061(-1.17005632506),ENSMUSG00000030244(1.62430707007),ENSMUSG00000041378(-1.19271944497),ENSMUSG00000092137(2.02169128242)	Cobl(-3.42393809733),Krt19(-1.29632887431),Sptb(-1.17005632506),Gys2(1.62430707007),Cldn5(-1.19271944497),Gcom1(2.02169128242)
GO:0019217	regulation of fatty acid metabolic process	biological process	7/505	69/20972	0.00134	0.0985637320574163	ENSMUSG00000011305(2.54582074394),ENSMUSG00000018574(1.68744708078),ENSMUSG00000020123(-1.07186495832),ENSMUSG00000022383(2.21653262377),ENSMUSG00000025059(3.54783553863),ENSMUSG00000028773(6.16710960336),ENSMUSG00000042010(1.3037563663)	Plin5(2.54582074394),Acadvl(1.68744708078),Avpr1a(-1.07186495832),Ppara(2.21653262377),Gk(3.54783553863),Fabp3(6.16710960336),Acacb(1.3037563663)
GO:0048546	digestive tract morphogenesis	biological process	6/505	51/20972	0.00136	0.0993443867924528	ENSMUSG00000005958(-1.15271773358),ENSMUSG00000018822(-1.77497628286),ENSMUSG00000027996(-1.43964057131),ENSMUSG00000028023(-12.4498699845),ENSMUSG00000031548(-1.05253267211),ENSMUSG00000033006(-1.56214738294)	Ephb3(-1.15271773358),Sfrp5(-1.77497628286),Sfrp2(-1.43964057131),Pitx2(-12.4498699845),Sfrp1(-1.05253267211),Sox10(-1.56214738294)
GO:0071804	cellular potassium ion transport	biological process	12/505	179/20972	0.00137	0.0993443867924528	ENSMUSG00000001901(3.8351131305),ENSMUSG00000020331(1.88200329957),ENSMUSG00000026062(-1.61993838262),ENSMUSG00000031791(-1.44695753326),ENSMUSG00000039463(1.18747981925),ENSMUSG00000040485(5.07332965969),ENSMUSG00000041329(-1.43835020995),ENSMUSG00000042529(-2.62982539067),ENSMUSG00000045534(-1.26722643685),ENSMUSG00000049265(1.37429008709),ENSMUSG00000059852(-1.43129816881),ENSMUSG00000090122(-…	Kcnh6(3.8351131305),Hcn2(1.88200329957),Slc9a2(-1.61993838262),Tmem38a(-1.44695753326),Slc9a8(1.18747981925),Lrrc52(5.07332965969),Atp1b2(-1.43835020995),Kcnj12(-2.62982539067),Kcna5(-1.26722643685),Kcnk3(1.37429008709),Kcng2(-1.43129816881),Kcne1l(-1.77409072158)
GO:0071805	potassium ion transmembrane transport	biological process	12/505	179/20972	0.00137	0.0993443867924528	ENSMUSG00000001901(3.8351131305),ENSMUSG00000020331(1.88200329957),ENSMUSG00000026062(-1.61993838262),ENSMUSG00000031791(-1.44695753326),ENSMUSG00000039463(1.18747981925),ENSMUSG00000040485(5.07332965969),ENSMUSG00000041329(-1.43835020995),ENSMUSG00000042529(-2.62982539067),ENSMUSG00000045534(-1.26722643685),ENSMUSG00000049265(1.37429008709),ENSMUSG00000059852(-1.43129816881),ENSMUSG00000090122(-…	Kcnh6(3.8351131305),Hcn2(1.88200329957),Slc9a2(-1.61993838262),Tmem38a(-1.44695753326),Slc9a8(1.18747981925),Lrrc52(5.07332965969),Atp1b2(-1.43835020995),Kcnj12(-2.62982539067),Kcna5(-1.26722643685),Kcnk3(1.37429008709),Kcng2(-1.43129816881),Kcne1l(-1.77409072158)
GO:0002460	adaptive immune response based on somatic recombination of immune receptors built from immunoglobuli...	biological process	18/505	336/20972	0.00141	0.101764929577465	ENSMUSG00000040899(3.80973628062),ENSMUSG00000073418(-1.30411426674),ENSMUSG00000076652(2.95497063114),ENSMUSG00000076655(3.55182611141),ENSMUSG00000076671(4.23296767198),ENSMUSG00000076676(13.4411160826),ENSMUSG00000076695(3.75779525421),ENSMUSG00000076731(3.98792316279),ENSMUSG00000076937(2.35403857297),ENSMUSG00000093838(15.0217227622),ENSMUSG00000093896(3.53411770115),ENSMUSG00000095416(5.813…	Ccr6(3.80973628062),C4b(-1.30411426674),Ighv7-3(2.95497063114),Ighv4-1(3.55182611141),Ighv13-2(4.23296767198),Ighv12-3(13.4411160826),Ighv1-18(3.75779525421),Ighv8-12(3.98792316279),Iglc2(2.35403857297),Ighv3-1(15.0217227622),Ighv1-76(3.53411770115),Ighv1-12(5.81392615816),Ighv10-3(5.19376306223),Ighv1-19(2.81237887129),Ighv9-3(2.64042656668),Ighv2-6(4.19428615488),Ighv9-1(3.05222066008),Iglc1(2.…
GO:0009628	response to abiotic stimulus	biological process	41/505	1041/20972	0.00142	0.102007757009346	ENSMUSG00000000171(1.33756498082),ENSMUSG00000001506(-1.60905905853),ENSMUSG00000004069(1.22799054653),ENSMUSG00000007122(-6.27091617268),ENSMUSG00000008435(1.05859910512),ENSMUSG00000009248(-2.24409685489),ENSMUSG00000017412(-3.09777977249),ENSMUSG00000018574(1.68744708078),ENSMUSG00000020081(12.2737985126),ENSMUSG00000020123(-1.07186495832),ENSMUSG00000022383(2.21653262377),ENSMUSG00000026043(-…	Sdhd(1.33756498082),Col1a1(-1.60905905853),Dnaja3(1.22799054653),Casq1(-6.27091617268),Rdh13(1.05859910512),Ascl2(-2.24409685489),Cacnb4(-3.09777977249),Acadvl(1.68744708078),Tacr2(12.2737985126),Avpr1a(-1.07186495832),Ppara(2.21653262377),Col3a1(-1.49362234753),Col11a1(-1.50602801363),Sfrp2(-1.43964057131),Trim63(-14.319800289),Csrp3(-4.63136689292),Sfrp1(-1.05253267211),Ucp1(6.35014455026),Mt3(…
GO:1903514	calcium ion transport from endoplasmic reticulum to cytosol	biological process	4/505	21/20972	0.00144	0.102963348837209	ENSMUSG00000007122(-6.27091617268),ENSMUSG00000019787(-9.22110372537),ENSMUSG00000021699(1.24243799314),ENSMUSG00000038239(-3.74838699574)	Casq1(-6.27091617268),Trdn(-9.22110372537),Pde4d(1.24243799314),Hrc(-3.74838699574)
GO:0031034	myosin filament assembly	biological process	3/505	10/20972	0.00147	0.103661972477064	ENSMUSG00000031461(-6.13856076761),ENSMUSG00000042451(-3.40193586467),ENSMUSG00000051747(-1.87169912162)	Myom2(-6.13856076761),Mybph(-3.40193586467),Ttn(-1.87169912162)
GO:0043471	regulation of cellular carbohydrate catabolic process	biological process	3/505	10/20972	0.00147	0.103661972477064	ENSMUSG00000011752(1.47208438829),ENSMUSG00000038028(1.25599118868),ENSMUSG00000046794(1.80059323893)	Pgam1(1.47208438829),Tigar(1.25599118868),Ppp1r3b(1.80059323893)
GO:0048563	post-embryonic animal organ morphogenesis	biological process	3/505	10/20972	0.00147	0.103661972477064	ENSMUSG00000012819(-1.46107844895),ENSMUSG00000020467(-1.55013999929),ENSMUSG00000027204(-1.47128164737)	Cdh23(-1.46107844895),Efemp1(-1.55013999929),Fbn1(-1.47128164737)
GO:0043269	regulation of ion transport	biological process	27/505	600/20972	0.00150	0.104815909090909	ENSMUSG00000000182(3.33411574263),ENSMUSG00000001901(3.8351131305),ENSMUSG00000007122(-6.27091617268),ENSMUSG00000017412(-3.09777977249),ENSMUSG00000019787(-9.22110372537),ENSMUSG00000020081(12.2737985126),ENSMUSG00000020123(-1.07186495832),ENSMUSG00000020331(1.88200329957),ENSMUSG00000021699(1.24243799314),ENSMUSG00000021868(1.53187517639),ENSMUSG00000026407(-1.72813395486),ENSMUSG00000029862(-2…	Fgf23(3.33411574263),Kcnh6(3.8351131305),Casq1(-6.27091617268),Cacnb4(-3.09777977249),Trdn(-9.22110372537),Tacr2(12.2737985126),Avpr1a(-1.07186495832),Hcn2(1.88200329957),Pde4d(1.24243799314),Ppif(1.53187517639),Cacna1s(-1.72813395486),Clcn1(-2.64346061697),Gnao1(1.22753811324),Wnk2(-1.88141121923),Hrc(-3.74838699574),Cacng5(10.1823777991),Atp1b2(-1.43835020995),Gck(2.70504303726),Abcb4(-1.364737…
GO:0006839	mitochondrial transport	biological process	15/505	257/20972	0.00150	0.104815909090909	ENSMUSG00000005299(1.71840581888),ENSMUSG00000021339(1.07732422003),ENSMUSG00000021868(1.53187517639),ENSMUSG00000022404(1.30333701695),ENSMUSG00000022551(1.49595872778),ENSMUSG00000022956(1.13661959669),ENSMUSG00000027076(1.44689126733),ENSMUSG00000028982(1.5179372835),ENSMUSG00000029198(1.09660591048),ENSMUSG00000031710(6.35014455026),ENSMUSG00000032602(2.1472750067),ENSMUSG00000032942(1.233663…	Letm1(1.71840581888),Mrs2(1.07732422003),Ppif(1.53187517639),Slc25a17(1.30333701695),Cyc1(1.49595872778),Atp5o(1.13661959669),Timm10(1.44689126733),Slc25a33(1.5179372835),Grpel1(1.09660591048),Ucp1(6.35014455026),Slc25a20(2.1472750067),Ucp3(1.2336638272),Acaa2(1.57432446392),Slc25a34(3.91382169053),Slc25a51(1.32727657191)
GO:0003988	acetyl-CoA C-acyltransferase activity	molecular function	3/490	8/20682	0.00068	0.106395714285714	ENSMUSG00000025745(1.48127834869),ENSMUSG00000036880(1.57432446392),ENSMUSG00000062480(1.09498643114)	Hadha(1.48127834869),Acaa2(1.57432446392),Acat3(1.09498643114)
GO:0051234	establishment of localization	biological process	135/505	4447/20972	0.00159	0.110602126696833	ENSMUSG00000000171(1.33756498082),ENSMUSG00000000182(3.33411574263),ENSMUSG00000001506(-1.60905905853),ENSMUSG00000001739(-1.02005559539),ENSMUSG00000001901(3.8351131305),ENSMUSG00000002033(2.91559692585),ENSMUSG00000005299(1.71840581888),ENSMUSG00000005950(1.28863220858),ENSMUSG00000006435(-1.49503870739),ENSMUSG00000006542(-2.98955734743),ENSMUSG00000007122(-6.27091617268),ENSMUSG00000007682(4.…	Sdhd(1.33756498082),Fgf23(3.33411574263),Col1a1(-1.60905905853),Cldn15(-1.02005559539),Kcnh6(3.8351131305),Cd3g(2.91559692585),Letm1(1.71840581888),P2rx5(1.28863220858),Neurl1a(-1.49503870739),Prkag3(-2.98955734743),Casq1(-6.27091617268),Dio2(4.80593116566),Cdh23(-1.46107844895),Lbp(-1.11756322536),Cacnb4(-3.09777977249),Sgk2(14.0036455682),Sfrp5(-1.77497628286),Scrn1(-1.12867167005),Rab5c(1.2018…
GO:0003009	skeletal muscle contraction	biological process	5/505	36/20972	0.00162	0.111863106382979	ENSMUSG00000007122(-6.27091617268),ENSMUSG00000017300(-6.519464913),ENSMUSG00000040287(-2.23987774235),ENSMUSG00000055775(-4.28844256877),ENSMUSG00000061723(-6.34680621953)	Casq1(-6.27091617268),Tnnc2(-6.519464913),Stac3(-2.23987774235),Myh8(-4.28844256877),Tnnt3(-6.34680621953)
GO:0050778	positive regulation of immune response	biological process	26/505	574/20972	0.00166	0.111863106382979	ENSMUSG00000016024(-1.11756322536),ENSMUSG00000017412(-3.09777977249),ENSMUSG00000021699(1.24243799314),ENSMUSG00000025779(-13.9963769763),ENSMUSG00000031551(-3.01355227986),ENSMUSG00000039005(-2.30925347186),ENSMUSG00000043496(-1.38506233353),ENSMUSG00000058099(1.1727318946),ENSMUSG00000068686(-1.25909616313),ENSMUSG00000073418(-1.30411426674),ENSMUSG00000076652(2.95497063114),ENSMUSG00000076655…	Lbp(-1.11756322536),Cacnb4(-3.09777977249),Pde4d(1.24243799314),Ly96(-13.9963769763),Ido1(-3.01355227986),Tlr4(-2.30925347186),Tril(-1.38506233353),Nfam1(1.1727318946),Cd59b(-1.25909616313),C4b(-1.30411426674),Ighv7-3(2.95497063114),Ighv4-1(3.55182611141),Ighv13-2(4.23296767198),Ighv12-3(13.4411160826),Ighv1-18(3.75779525421),Ighv8-12(3.98792316279),Iglc2(2.35403857297),Ighv3-1(15.0217227622),Igh…
GO:0042180	cellular ketone metabolic process	biological process	11/505	159/20972	0.00167	0.111863106382979	ENSMUSG00000011305(2.54582074394),ENSMUSG00000018574(1.68744708078),ENSMUSG00000020123(-1.07186495832),ENSMUSG00000021594(-1.24109976346),ENSMUSG00000022383(2.21653262377),ENSMUSG00000023019(1.34420359458),ENSMUSG00000025059(3.54783553863),ENSMUSG00000027068(3.64581382293),ENSMUSG00000028773(6.16710960336),ENSMUSG00000031551(-3.01355227986),ENSMUSG00000042010(1.3037563663)	Plin5(2.54582074394),Acadvl(1.68744708078),Avpr1a(-1.07186495832),Srd5a1(-1.24109976346),Ppara(2.21653262377),Gpd1(1.34420359458),Gk(3.54783553863),Dhrs9(3.64581382293),Fabp3(6.16710960336),Ido1(-3.01355227986),Acacb(1.3037563663)
GO:0009185	ribonucleoside diphosphate metabolic process	biological process	8/505	92/20972	0.00170	0.111863106382979	ENSMUSG00000011752(1.47208438829),ENSMUSG00000020456(1.36108474987),ENSMUSG00000022383(2.21653262377),ENSMUSG00000023019(1.34420359458),ENSMUSG00000038028(1.25599118868),ENSMUSG00000041798(2.70504303726),ENSMUSG00000060600(-2.3975734007),ENSMUSG00000062070(1.71734088056)	Pgam1(1.47208438829),Ogdh(1.36108474987),Ppara(2.21653262377),Gpd1(1.34420359458),Tigar(1.25599118868),Gck(2.70504303726),Eno3(-2.3975734007),Pgk1(1.71734088056)
GO:0046939	nucleotide phosphorylation	biological process	8/505	92/20972	0.00170	0.111863106382979	ENSMUSG00000011752(1.47208438829),ENSMUSG00000020456(1.36108474987),ENSMUSG00000022383(2.21653262377),ENSMUSG00000023019(1.34420359458),ENSMUSG00000038028(1.25599118868),ENSMUSG00000041798(2.70504303726),ENSMUSG00000060600(-2.3975734007),ENSMUSG00000062070(1.71734088056)	Pgam1(1.47208438829),Ogdh(1.36108474987),Ppara(2.21653262377),Gpd1(1.34420359458),Tigar(1.25599118868),Gck(2.70504303726),Eno3(-2.3975734007),Pgk1(1.71734088056)
GO:0009449	gamma-aminobutyric acid biosynthetic process	biological process	2/505	3/20972	0.00171	0.111863106382979	ENSMUSG00000057880(-1.50758300142),ENSMUSG00000070880(11.5534677056)	Abat(-1.50758300142),Gad1(11.5534677056)
GO:0032788	saturated monocarboxylic acid metabolic process	biological process	2/505	3/20972	0.00171	0.111863106382979	ENSMUSG00000021228(3.42279234218),ENSMUSG00000042540(5.64012872615)	Acot3(3.42279234218),Acot5(5.64012872615)
GO:0032789	unsaturated monocarboxylic acid metabolic process	biological process	2/505	3/20972	0.00171	0.111863106382979	ENSMUSG00000021228(3.42279234218),ENSMUSG00000042540(5.64012872615)	Acot3(3.42279234218),Acot5(5.64012872615)
GO:0042776	mitochondrial ATP synthesis coupled proton transport	biological process	2/505	3/20972	0.00171	0.111863106382979	ENSMUSG00000022551(1.49595872778),ENSMUSG00000022956(1.13661959669)	Cyc1(1.49595872778),Atp5o(1.13661959669)
GO:0045360	regulation of interleukin-1 biosynthetic process	biological process	2/505	3/20972	0.00171	0.111863106382979	ENSMUSG00000026166(3.28105710279),ENSMUSG00000039005(-2.30925347186)	Ccl20(3.28105710279),Tlr4(-2.30925347186)
GO:0045362	positive regulation of interleukin-1 biosynthetic process	biological process	2/505	3/20972	0.00171	0.111863106382979	ENSMUSG00000026166(3.28105710279),ENSMUSG00000039005(-2.30925347186)	Ccl20(3.28105710279),Tlr4(-2.30925347186)
GO:0046476	glycosylceramide biosynthetic process	biological process	2/505	3/20972	0.00171	0.111863106382979	ENSMUSG00000032854(-3.52097031317),ENSMUSG00000049721(-1.49662715978)	Ugt8a(-3.52097031317),Gal3st1(-1.49662715978)
GO:0090244	Wnt signaling pathway involved in somitogenesis	biological process	2/505	3/20972	0.00171	0.111863106382979	ENSMUSG00000027996(-1.43964057131),ENSMUSG00000031548(-1.05253267211)	Sfrp2(-1.43964057131),Sfrp1(-1.05253267211)
GO:1901003	negative regulation of fermentation	biological process	2/505	3/20972	0.00171	0.111863106382979	ENSMUSG00000037060(-1.48865865697),ENSMUSG00000038028(1.25599118868)	Prkcdbp(-1.48865865697),Tigar(1.25599118868)
GO:0010717	regulation of epithelial to mesenchymal transition	biological process	7/505	72/20972	0.00172	0.112040508474576	ENSMUSG00000001506(-1.60905905853),ENSMUSG00000020260(-1.31594448788),ENSMUSG00000027996(-1.43964057131),ENSMUSG00000031548(-1.05253267211),ENSMUSG00000039646(-1.28053338687),ENSMUSG00000048616(-1.83301149354),ENSMUSG00000050295(-1.31122236462)	Col1a1(-1.60905905853),Pofut2(-1.31594448788),Sfrp2(-1.43964057131),Sfrp1(-1.05253267211),Vasn(-1.28053338687),Nog(-1.83301149354),Foxc1(-1.31122236462)
GO:0044444	cytoplasmic part	cellular component	216/513	7725/21209	0.00415	0.112235820895522	ENSMUSG00000000168(1.19279072813),ENSMUSG00000000171(1.33756498082),ENSMUSG00000001334(3.25158683247),ENSMUSG00000001506(-1.60905905853),ENSMUSG00000001983(1.14778344792),ENSMUSG00000002010(1.08044306062),ENSMUSG00000002104(-1.51696391094),ENSMUSG00000003476(-1.77577712367),ENSMUSG00000004069(1.22799054653),ENSMUSG00000005299(1.71840581888),ENSMUSG00000005628(-2.95792621987),ENSMUSG00000005683(1.…	Dlat(1.19279072813),Sdhd(1.33756498082),Fndc5(3.25158683247),Col1a1(-1.60905905853),Taco1(1.14778344792),Idh3g(1.08044306062),Rapsn(-1.51696391094),Crhr2(-1.77577712367),Dnaja3(1.22799054653),Letm1(1.71840581888),Tmod4(-2.95792621987),Cs(1.43844692298),P2rx5(1.28863220858),Neurl1a(-1.49503870739),Prkag3(-2.98955734743),Rundc3a(1.66006642398),Casq1(-6.27091617268),Clstn3(2.00503654077),Rdh13(1.058…
GO:0005978	glycogen biosynthetic process	biological process	5/505	37/20972	0.00183	0.118204159663866	ENSMUSG00000006542(-2.98955734743),ENSMUSG00000025537(-1.20059752562),ENSMUSG00000030244(1.62430707007),ENSMUSG00000041798(2.70504303726),ENSMUSG00000046794(1.80059323893)	Prkag3(-2.98955734743),Phkg1(-1.20059752562),Gys2(1.62430707007),Gck(2.70504303726),Ppp1r3b(1.80059323893)
GO:0009250	glucan biosynthetic process	biological process	5/505	37/20972	0.00183	0.118204159663866	ENSMUSG00000006542(-2.98955734743),ENSMUSG00000025537(-1.20059752562),ENSMUSG00000030244(1.62430707007),ENSMUSG00000041798(2.70504303726),ENSMUSG00000046794(1.80059323893)	Prkag3(-2.98955734743),Phkg1(-1.20059752562),Gys2(1.62430707007),Gck(2.70504303726),Ppp1r3b(1.80059323893)
GO:1903578	regulation of ATP metabolic process	biological process	6/505	54/20972	0.00184	0.11835280334728	ENSMUSG00000011752(1.47208438829),ENSMUSG00000021868(1.53187517639),ENSMUSG00000022383(2.21653262377),ENSMUSG00000023019(1.34420359458),ENSMUSG00000028982(1.5179372835),ENSMUSG00000038028(1.25599118868)	Pgam1(1.47208438829),Ppif(1.53187517639),Ppara(2.21653262377),Gpd1(1.34420359458),Slc25a33(1.5179372835),Tigar(1.25599118868)
GO:0005886	plasma membrane	cellular component	162/513	5594/21209	0.00446	0.118845882352941	ENSMUSG00000001334(3.25158683247),ENSMUSG00000001739(-1.02005559539),ENSMUSG00000001901(3.8351131305),ENSMUSG00000002033(2.91559692585),ENSMUSG00000002104(-1.51696391094),ENSMUSG00000003476(-1.77577712367),ENSMUSG00000004069(1.22799054653),ENSMUSG00000005338(-1.40144132684),ENSMUSG00000005950(1.28863220858),ENSMUSG00000005958(-1.15271773358),ENSMUSG00000006435(-1.49503870739),ENSMUSG00000006575(1…	Fndc5(3.25158683247),Cldn15(-1.02005559539),Kcnh6(3.8351131305),Cd3g(2.91559692585),Rapsn(-1.51696391094),Crhr2(-1.77577712367),Dnaja3(1.22799054653),Cadm3(-1.40144132684),P2rx5(1.28863220858),Ephb3(-1.15271773358),Neurl1a(-1.49503870739),Rundc3a(1.66006642398),Casq1(-6.27091617268),Clstn3(2.00503654077),Epn3(13.7553598351),Cdh23(-1.46107844895),Traf4(1.97372187983),Cacnb4(-3.09777977249),Cldn7(2…
GO:0003208	cardiac ventricle morphogenesis	biological process	7/505	73/20972	0.00186	0.11914075	ENSMUSG00000021974(3.8777967164),ENSMUSG00000027966(-1.50602801363),ENSMUSG00000027996(-1.43964057131),ENSMUSG00000032366(-1.91576985119),ENSMUSG00000048616(-1.83301149354),ENSMUSG00000050295(-1.31122236462),ENSMUSG00000059741(-1.77128962814)	Fgf9(3.8777967164),Col11a1(-1.50602801363),Sfrp2(-1.43964057131),Tpm1(-1.91576985119),Nog(-1.83301149354),Foxc1(-1.31122236462),Myl3(-1.77128962814)
GO:0007267	cell-cell signaling	biological process	46/505	1224/20972	0.00190	0.121197925311203	ENSMUSG00000000182(3.33411574263),ENSMUSG00000001506(-1.60905905853),ENSMUSG00000002104(-1.51696391094),ENSMUSG00000005950(1.28863220858),ENSMUSG00000006435(-1.49503870739),ENSMUSG00000007682(4.80593116566),ENSMUSG00000008153(2.00503654077),ENSMUSG00000017412(-3.09777977249),ENSMUSG00000018822(-1.77497628286),ENSMUSG00000020081(12.2737985126),ENSMUSG00000021974(3.8777967164),ENSMUSG00000022041(2.…	Fgf23(3.33411574263),Col1a1(-1.60905905853),Rapsn(-1.51696391094),P2rx5(1.28863220858),Neurl1a(-1.49503870739),Dio2(4.80593116566),Clstn3(2.00503654077),Cacnb4(-3.09777977249),Sfrp5(-1.77497628286),Tacr2(12.2737985126),Fgf9(3.8777967164),Chrna2(2.08684642045),Tnn(3.38336273292),Il1rn(1.93173099333),Sfrp2(-1.43964057131),Pitx2(-12.4498699845),Sfrp1(-1.05253267211),Slc16a1(1.25815638136),Sox10(-1.5…
GO:0071363	cellular response to growth factor stimulus	biological process	26/505	580/20972	0.00191	0.121332355371901	ENSMUSG00000000182(3.33411574263),ENSMUSG00000001506(-1.60905905853),ENSMUSG00000002384(5.62842272761),ENSMUSG00000021594(-1.24109976346),ENSMUSG00000021974(3.8777967164),ENSMUSG00000022101(-5.96496302418),ENSMUSG00000024526(2.7376987399),ENSMUSG00000026043(-1.49362234753),ENSMUSG00000027204(-1.47128164737),ENSMUSG00000027996(-1.43964057131),ENSMUSG00000029096(-1.21310755813),ENSMUSG00000029661(-…	Fgf23(3.33411574263),Col1a1(-1.60905905853),Bmp8b(5.62842272761),Srd5a1(-1.24109976346),Fgf9(3.8777967164),Fgf17(-5.96496302418),Cidea(2.7376987399),Col3a1(-1.49362234753),Fbn1(-1.47128164737),Sfrp2(-1.43964057131),Htra3(-1.21310755813),Col1a2(-1.1910685899),Fgf21(2.28679273042),Sfrp1(-1.05253267211),Mt3(-1.52344419288),Plk5(-2.31809382622),Adamtsl2(-2.27388789835),Hfe2(-5.90849171308),Vasn(-1.28…
GO:0006813	potassium ion transport	biological process	13/505	212/20972	0.00197	0.122736048387097	ENSMUSG00000001901(3.8351131305),ENSMUSG00000020331(1.88200329957),ENSMUSG00000026062(-1.61993838262),ENSMUSG00000031791(-1.44695753326),ENSMUSG00000039463(1.18747981925),ENSMUSG00000040485(5.07332965969),ENSMUSG00000041329(-1.43835020995),ENSMUSG00000041798(2.70504303726),ENSMUSG00000042529(-2.62982539067),ENSMUSG00000045534(-1.26722643685),ENSMUSG00000049265(1.37429008709),ENSMUSG00000059852(-1…	Kcnh6(3.8351131305),Hcn2(1.88200329957),Slc9a2(-1.61993838262),Tmem38a(-1.44695753326),Slc9a8(1.18747981925),Lrrc52(5.07332965969),Atp1b2(-1.43835020995),Gck(2.70504303726),Kcnj12(-2.62982539067),Kcna5(-1.26722643685),Kcnk3(1.37429008709),Kcng2(-1.43129816881),Kcne1l(-1.77409072158)
GO:0031033	myosin filament organization	biological process	3/505	11/20972	0.00198	0.122736048387097	ENSMUSG00000031461(-6.13856076761),ENSMUSG00000042451(-3.40193586467),ENSMUSG00000051747(-1.87169912162)	Myom2(-6.13856076761),Mybph(-3.40193586467),Ttn(-1.87169912162)
GO:0032490	detection of molecule of bacterial origin	biological process	3/505	11/20972	0.00198	0.122736048387097	ENSMUSG00000016024(-1.11756322536),ENSMUSG00000025779(-13.9963769763),ENSMUSG00000039005(-2.30925347186)	Lbp(-1.11756322536),Ly96(-13.9963769763),Tlr4(-2.30925347186)
GO:0060346	bone trabecula formation	biological process	3/505	11/20972	0.00198	0.122736048387097	ENSMUSG00000001506(-1.60905905853),ENSMUSG00000031548(-1.05253267211),ENSMUSG00000033871(1.90816443771)	Col1a1(-1.60905905853),Sfrp1(-1.05253267211),Ppargc1b(1.90816443771)
GO:2000095	regulation of Wnt signaling pathway, planar cell polarity pathway	biological process	3/505	11/20972	0.00198	0.122736048387097	ENSMUSG00000027996(-1.43964057131),ENSMUSG00000031548(-1.05253267211),ENSMUSG00000055653(-1.53323168489)	Sfrp2(-1.43964057131),Sfrp1(-1.05253267211),Gpc3(-1.53323168489)
GO:2000291	regulation of myoblast proliferation	biological process	3/505	11/20972	0.00198	0.122736048387097	ENSMUSG00000028023(-12.4498699845),ENSMUSG00000045534(-1.26722643685),ENSMUSG00000075307(-12.5133854663)	Pitx2(-12.4498699845),Kcna5(-1.26722643685),Klhl41(-12.5133854663)
GO:0098590	plasma membrane region	cellular component	35/513	909/21209	0.00477	0.125264347826087	ENSMUSG00000002104(-1.51696391094),ENSMUSG00000004069(1.22799054653),ENSMUSG00000006435(-1.49503870739),ENSMUSG00000008153(2.00503654077),ENSMUSG00000018569(2.10636788299),ENSMUSG00000020911(-1.29632887431),ENSMUSG00000020963(-1.66452158208),ENSMUSG00000021224(2.2543594678),ENSMUSG00000021699(1.24243799314),ENSMUSG00000022041(2.08684642045),ENSMUSG00000026649(-1.04011370333),ENSMUSG00000027375(-1…	Rapsn(-1.51696391094),Dnaja3(1.22799054653),Neurl1a(-1.49503870739),Clstn3(2.00503654077),Cldn7(2.10636788299),Krt19(-1.29632887431),Tshr(-1.66452158208),Numb(2.2543594678),Pde4d(1.24243799314),Chrna2(2.08684642045),Cfap126(-1.04011370333),Mal(-1.93282332573),Enpep(-1.06348197381),Psd3(-1.71298709855),Cdh15(-3.65710858893),Cryab(-1.21195959522),Tpm1(-1.91576985119),Lmo7(-1.34804061654),Shc4(-1.64…
GO:0035384	thioester biosynthetic process	biological process	4/505	23/20972	0.00204	0.12544368	ENSMUSG00000000168(1.19279072813),ENSMUSG00000010914(1.27780635207),ENSMUSG00000027452(1.21622713241),ENSMUSG00000042010(1.3037563663)	Dlat(1.19279072813),Pdhx(1.27780635207),Acss1(1.21622713241),Acacb(1.3037563663)
GO:0071616	acyl-CoA biosynthetic process	biological process	4/505	23/20972	0.00204	0.12544368	ENSMUSG00000000168(1.19279072813),ENSMUSG00000010914(1.27780635207),ENSMUSG00000027452(1.21622713241),ENSMUSG00000042010(1.3037563663)	Dlat(1.19279072813),Pdhx(1.27780635207),Acss1(1.21622713241),Acacb(1.3037563663)
GO:0098794	postsynapse	cellular component	19/513	405/21209	0.00485	0.125545714285714	ENSMUSG00000002104(-1.51696391094),ENSMUSG00000004069(1.22799054653),ENSMUSG00000005950(1.28863220858),ENSMUSG00000006435(-1.49503870739),ENSMUSG00000008153(2.00503654077),ENSMUSG00000022041(2.08684642045),ENSMUSG00000030465(-1.71298709855),ENSMUSG00000031760(-1.52344419288),ENSMUSG00000032060(-1.21195959522),ENSMUSG00000034730(-1.89351501859),ENSMUSG00000035109(-1.64813899599),ENSMUSG00000035863…	Rapsn(-1.51696391094),Dnaja3(1.22799054653),P2rx5(1.28863220858),Neurl1a(-1.49503870739),Clstn3(2.00503654077),Chrna2(2.08684642045),Psd3(-1.71298709855),Mt3(-1.52344419288),Cryab(-1.21195959522),Adgrb1(-1.89351501859),Shc4(-1.64813899599),Palm(-1.32227249057),Dnm3(-1.22631452919),Cacng5(10.1823777991),Grid1(-2.02041828409),Synpo(-1.14991450616),Gsg1l(-2.26887013154),Camk2n1(-1.25133602205),Gap43…
GO:0022843	voltage-gated cation channel activity	molecular function	10/490	126/20682	0.00084	0.126897931034483	ENSMUSG00000001901(3.8351131305),ENSMUSG00000017412(-3.09777977249),ENSMUSG00000020331(1.88200329957),ENSMUSG00000026407(-1.72813395486),ENSMUSG00000040373(10.1823777991),ENSMUSG00000042529(-2.62982539067),ENSMUSG00000045534(-1.26722643685),ENSMUSG00000049265(1.37429008709),ENSMUSG00000059852(-1.43129816881),ENSMUSG00000090122(-1.77409072158)	Kcnh6(3.8351131305),Cacnb4(-3.09777977249),Hcn2(1.88200329957),Cacna1s(-1.72813395486),Cacng5(10.1823777991),Kcnj12(-2.62982539067),Kcna5(-1.26722643685),Kcnk3(1.37429008709),Kcng2(-1.43129816881),Kcne1l(-1.77409072158)
GO:0015718	monocarboxylic acid transport	biological process	9/505	117/20972	0.00210	0.128618725099602	ENSMUSG00000017412(-3.09777977249),ENSMUSG00000020681(-1.17923239441),ENSMUSG00000022404(1.30333701695),ENSMUSG00000028494(1.48351068873),ENSMUSG00000028773(6.16710960336),ENSMUSG00000032902(1.25815638136),ENSMUSG00000042476(-1.36473704895),ENSMUSG00000057880(-1.50758300142),ENSMUSG00000078937(3.32611197796)	Cacnb4(-3.09777977249),Ace(-1.17923239441),Slc25a17(1.30333701695),Plin2(1.48351068873),Fabp3(6.16710960336),Slc16a1(1.25815638136),Abcb4(-1.36473704895),Abat(-1.50758300142),Cpt1b(3.32611197796)
GO:0070469	respiratory chain	cellular component	7/513	87/21209	0.00514	0.129608333333333	ENSMUSG00000000171(1.33756498082),ENSMUSG00000022551(1.49595872778),ENSMUSG00000025488(1.97807586216),ENSMUSG00000031231(1.15364616215),ENSMUSG00000038462(1.23039616085),ENSMUSG00000063694(1.62723922706),ENSMUSG00000074218(3.25763715502)	Sdhd(1.33756498082),Cyc1(1.49595872778),Cox8b(1.97807586216),Cox7b(1.15364616215),Uqcrfs1(1.23039616085),Cycs(1.62723922706),Cox7a1(3.25763715502)
GO:0045263	proton-transporting ATP synthase complex, coupling factor F(o)	cellular component	3/513	15/21209	0.00515	0.129608333333333	ENSMUSG00000022956(1.13661959669),ENSMUSG00000064356(-2.48254167628),ENSMUSG00000064357(-16.0371346047)	Atp5o(1.13661959669),mt-Atp8(-2.48254167628),mt-Atp6(-16.0371346047)
GO:0016829	lyase activity	molecular function	12/490	173/20682	0.00089	0.129969666666667	ENSMUSG00000020431(-1.54293386348),ENSMUSG00000020534(1.34171662465),ENSMUSG00000020654(2.28650313214),ENSMUSG00000022477(1.550858801),ENSMUSG00000022853(1.88075069594),ENSMUSG00000025190(1.60808134901),ENSMUSG00000025745(1.48127834869),ENSMUSG00000031352(1.45202574385),ENSMUSG00000035121(-1.12707815645),ENSMUSG00000038526(3.59729716177),ENSMUSG00000060600(-2.3975734007),ENSMUSG00000070880(11.553…	Adcy1(-1.54293386348),Shmt1(1.34171662465),Adcy3(2.28650313214),Aco2(1.550858801),Ehhadh(1.88075069594),Got1(1.60808134901),Hadha(1.48127834869),Hccs(1.45202574385),Neil2(-1.12707815645),Car14(3.59729716177),Eno3(-2.3975734007),Gad1(11.5534677056)
GO:0007507	heart development	biological process	24/505	524/20972	0.00214	0.130548492063492	ENSMUSG00000021974(3.8777967164),ENSMUSG00000022371(-1.77058228712),ENSMUSG00000022383(2.21653262377),ENSMUSG00000025216(-2.98563988616),ENSMUSG00000026043(-1.49362234753),ENSMUSG00000027022(-10.6309374963),ENSMUSG00000027204(-1.47128164737),ENSMUSG00000027966(-1.50602801363),ENSMUSG00000027996(-1.43964057131),ENSMUSG00000028023(-12.4498699845),ENSMUSG00000030470(-4.63136689292),ENSMUSG0000003236…	Fgf9(3.8777967164),Col14a1(-1.77058228712),Ppara(2.21653262377),Lbx1(-2.98563988616),Col3a1(-1.49362234753),Xirp2(-10.6309374963),Fbn1(-1.47128164737),Col11a1(-1.50602801363),Sfrp2(-1.43964057131),Pitx2(-12.4498699845),Csrp3(-4.63136689292),Tpm1(-1.91576985119),Sgcg(-4.3696636176),Acacb(1.3037563663),Nog(-1.83301149354),Foxc1(-1.31122236462),Ttn(-1.87169912162),Smyd1(-1.54860462962),Gpc3(-1.53323…
GO:0001666	response to hypoxia	biological process	16/505	294/20972	0.00217	0.131855375494071	ENSMUSG00000000171(1.33756498082),ENSMUSG00000009248(-2.24409685489),ENSMUSG00000022383(2.21653262377),ENSMUSG00000031548(-1.05253267211),ENSMUSG00000031760(-1.52344419288),ENSMUSG00000032060(-1.21195959522),ENSMUSG00000032315(1.48156054054),ENSMUSG00000032942(1.2336638272),ENSMUSG00000036880(1.57432446392),ENSMUSG00000038028(1.25599118868),ENSMUSG00000039646(-1.28053338687),ENSMUSG00000042476(-1…	Sdhd(1.33756498082),Ascl2(-2.24409685489),Ppara(2.21653262377),Sfrp1(-1.05253267211),Mt3(-1.52344419288),Cryab(-1.21195959522),Cyp1a1(1.48156054054),Ucp3(1.2336638272),Acaa2(1.57432446392),Tigar(1.25599118868),Vasn(-1.28053338687),Abcb4(-1.36473704895),Kcna5(-1.26722643685),Kcnk3(1.37429008709),Abat(-1.50758300142),Pgk1(1.71734088056)
GO:0003229	ventricular cardiac muscle tissue development	biological process	6/505	56/20972	0.00222	0.133835529411765	ENSMUSG00000022371(-1.77058228712),ENSMUSG00000027966(-1.50602801363),ENSMUSG00000032366(-1.91576985119),ENSMUSG00000048616(-1.83301149354),ENSMUSG00000050295(-1.31122236462),ENSMUSG00000059741(-1.77128962814)	Col14a1(-1.77058228712),Col11a1(-1.50602801363),Tpm1(-1.91576985119),Nog(-1.83301149354),Foxc1(-1.31122236462),Myl3(-1.77128962814)
GO:0009206	purine ribonucleoside triphosphate biosynthetic process	biological process	6/505	56/20972	0.00222	0.133835529411765	ENSMUSG00000019302(-1.43770665557),ENSMUSG00000022551(1.49595872778),ENSMUSG00000022956(1.13661959669),ENSMUSG00000049422(1.67870881867),ENSMUSG00000064356(-2.48254167628),ENSMUSG00000064357(-16.0371346047)	Atp6v0a1(-1.43770665557),Cyc1(1.49595872778),Atp5o(1.13661959669),Chchd10(1.67870881867),mt-Atp8(-2.48254167628),mt-Atp6(-16.0371346047)
GO:1990357	terminal web	cellular component	2/513	5/21209	0.00556	0.138009863013699	ENSMUSG00000020173(-3.42393809733),ENSMUSG00000020911(-1.29632887431)	Cobl(-3.42393809733),Krt19(-1.29632887431)
GO:0043470	regulation of carbohydrate catabolic process	biological process	5/505	39/20972	0.00233	0.1399183203125	ENSMUSG00000011752(1.47208438829),ENSMUSG00000022383(2.21653262377),ENSMUSG00000023019(1.34420359458),ENSMUSG00000038028(1.25599118868),ENSMUSG00000046794(1.80059323893)	Pgam1(1.47208438829),Ppara(2.21653262377),Gpd1(1.34420359458),Tigar(1.25599118868),Ppp1r3b(1.80059323893)
GO:0007519	skeletal muscle tissue development	biological process	11/505	166/20972	0.00235	0.140570233463035	ENSMUSG00000006435(-1.49503870739),ENSMUSG00000007122(-6.27091617268),ENSMUSG00000021200(-1.36254575948),ENSMUSG00000028023(-12.4498699845),ENSMUSG00000030672(-5.07206398875),ENSMUSG00000031461(-6.13856076761),ENSMUSG00000040287(-2.23987774235),ENSMUSG00000044938(-11.5302681413),ENSMUSG00000055027(-1.54860462962),ENSMUSG00000059741(-1.77128962814),ENSMUSG00000075307(-12.5133854663)	Neurl1a(-1.49503870739),Casq1(-6.27091617268),Asb2(-1.36254575948),Pitx2(-12.4498699845),Mylpf(-5.07206398875),Myom2(-6.13856076761),Stac3(-2.23987774235),Klhl31(-11.5302681413),Smyd1(-1.54860462962),Myl3(-1.77128962814),Klhl41(-12.5133854663)
GO:0030054	cell junction	cellular component	43/513	1190/21209	0.00576	0.141042162162162	ENSMUSG00000001739(-1.02005559539),ENSMUSG00000002104(-1.51696391094),ENSMUSG00000004069(1.22799054653),ENSMUSG00000005338(-1.40144132684),ENSMUSG00000006435(-1.49503870739),ENSMUSG00000017386(1.97372187983),ENSMUSG00000018569(2.10636788299),ENSMUSG00000021224(2.2543594678),ENSMUSG00000021456(1.72354006672),ENSMUSG00000022041(2.08684642045),ENSMUSG00000024436(1.28877940759),ENSMUSG00000027022(-10…	Cldn15(-1.02005559539),Rapsn(-1.51696391094),Dnaja3(1.22799054653),Cadm3(-1.40144132684),Neurl1a(-1.49503870739),Traf4(1.97372187983),Cldn7(2.10636788299),Numb(2.2543594678),Fbp2(1.72354006672),Chrna2(2.08684642045),Mrps18b(1.28877940759),Xirp2(-10.6309374963),Psd3(-1.71298709855),L1cam(1.23353341003),Mcam(-1.04465385723),Slc16a1(1.25815638136),Lmo7(-1.34804061654),Lpp(-2.11539430243),Shc4(-1.648…
GO:0098552	side of membrane	cellular component	24/513	566/21209	0.00591	0.1427856	ENSMUSG00000020681(-1.17923239441),ENSMUSG00000025739(12.8494370302),ENSMUSG00000027401(2.26356148294),ENSMUSG00000028024(-1.06348197381),ENSMUSG00000031748(1.22753811324),ENSMUSG00000032135(-1.04465385723),ENSMUSG00000039005(-2.30925347186),ENSMUSG00000068686(-1.25909616313),ENSMUSG00000076652(2.95497063114),ENSMUSG00000076655(3.55182611141),ENSMUSG00000076671(4.23296767198),ENSMUSG00000076676(1…	Ace(-1.17923239441),Gng13(12.8494370302),Tgm3(2.26356148294),Enpep(-1.06348197381),Gnao1(1.22753811324),Mcam(-1.04465385723),Tlr4(-2.30925347186),Cd59b(-1.25909616313),Ighv7-3(2.95497063114),Ighv4-1(3.55182611141),Ighv13-2(4.23296767198),Ighv12-3(13.4411160826),Ighv1-18(3.75779525421),Ighv8-12(3.98792316279),Iglc2(2.35403857297),Ighv3-1(15.0217227622),Ighv1-76(3.53411770115),Ighv1-12(5.8139261581…
GO:0010719	negative regulation of epithelial to mesenchymal transition	biological process	4/505	24/20972	0.00241	0.143046061776062	ENSMUSG00000027996(-1.43964057131),ENSMUSG00000031548(-1.05253267211),ENSMUSG00000039646(-1.28053338687),ENSMUSG00000048616(-1.83301149354)	Sfrp2(-1.43964057131),Sfrp1(-1.05253267211),Vasn(-1.28053338687),Nog(-1.83301149354)
GO:0014002	astrocyte development	biological process	4/505	24/20972	0.00241	0.143046061776062	ENSMUSG00000031760(-1.52344419288),ENSMUSG00000031762(-1.66988781054),ENSMUSG00000039005(-2.30925347186),ENSMUSG00000052911(-1.20464664095)	Mt3(-1.52344419288),Mt2(-1.66988781054),Tlr4(-2.30925347186),Lamb2(-1.20464664095)
GO:0009145	purine nucleoside triphosphate biosynthetic process	biological process	6/505	57/20972	0.00243	0.143678423076923	ENSMUSG00000019302(-1.43770665557),ENSMUSG00000022551(1.49595872778),ENSMUSG00000022956(1.13661959669),ENSMUSG00000049422(1.67870881867),ENSMUSG00000064356(-2.48254167628),ENSMUSG00000064357(-16.0371346047)	Atp6v0a1(-1.43770665557),Cyc1(1.49595872778),Atp5o(1.13661959669),Chchd10(1.67870881867),mt-Atp8(-2.48254167628),mt-Atp6(-16.0371346047)
GO:1900542	regulation of purine nucleotide metabolic process	biological process	12/505	192/20972	0.00247	0.14441303030303	ENSMUSG00000006575(1.66006642398),ENSMUSG00000011752(1.47208438829),ENSMUSG00000020431(-1.54293386348),ENSMUSG00000020654(2.28650313214),ENSMUSG00000020963(-1.66452158208),ENSMUSG00000021699(1.24243799314),ENSMUSG00000021868(1.53187517639),ENSMUSG00000022383(2.21653262377),ENSMUSG00000023019(1.34420359458),ENSMUSG00000028982(1.5179372835),ENSMUSG00000035863(-1.32227249057),ENSMUSG00000038028(1.25…	Rundc3a(1.66006642398),Pgam1(1.47208438829),Adcy1(-1.54293386348),Adcy3(2.28650313214),Tshr(-1.66452158208),Pde4d(1.24243799314),Ppif(1.53187517639),Ppara(2.21653262377),Gpd1(1.34420359458),Slc25a33(1.5179372835),Palm(-1.32227249057),Tigar(1.25599118868)
GO:0007417	central nervous system development	biological process	35/505	876/20972	0.00248	0.14441303030303	ENSMUSG00000005958(-1.15271773358),ENSMUSG00000006435(-1.49503870739),ENSMUSG00000020123(-1.07186495832),ENSMUSG00000020456(1.36108474987),ENSMUSG00000021224(2.2543594678),ENSMUSG00000021594(-1.24109976346),ENSMUSG00000021974(3.8777967164),ENSMUSG00000025216(-2.98563988616),ENSMUSG00000026043(-1.49362234753),ENSMUSG00000027887(-2.8871879909),ENSMUSG00000027996(-1.43964057131),ENSMUSG00000028023(-…	Ephb3(-1.15271773358),Neurl1a(-1.49503870739),Avpr1a(-1.07186495832),Ogdh(1.36108474987),Numb(2.2543594678),Srd5a1(-1.24109976346),Fgf9(3.8777967164),Lbx1(-2.98563988616),Col3a1(-1.49362234753),Sypl2(-2.8871879909),Sfrp2(-1.43964057131),Pitx2(-12.4498699845),Actl6b(-3.07570666314),Cox7b(1.15364616215),Avpr2(2.03696248941),Sfrp1(-1.05253267211),Gnao1(1.22753811324),Mt3(-1.52344419288),Mt2(-1.66988…
GO:0061024	membrane organization	biological process	35/505	876/20972	0.00248	0.14441303030303	ENSMUSG00000002104(-1.51696391094),ENSMUSG00000005299(1.71840581888),ENSMUSG00000006542(-2.98955734743),ENSMUSG00000021224(2.2543594678),ENSMUSG00000021868(1.53187517639),ENSMUSG00000027076(1.44689126733),ENSMUSG00000027375(-1.93282332573),ENSMUSG00000031760(-1.52344419288),ENSMUSG00000033579(-1.4857291064),ENSMUSG00000035296(-4.3696636176),ENSMUSG00000035863(-1.32227249057),ENSMUSG00000036880(1.…	Rapsn(-1.51696391094),Letm1(1.71840581888),Prkag3(-2.98955734743),Numb(2.2543594678),Ppif(1.53187517639),Timm10(1.44689126733),Mal(-1.93282332573),Mt3(-1.52344419288),Fa2h(-1.4857291064),Sgcg(-4.3696636176),Palm(-1.32227249057),Acaa2(1.57432446392),Dnm3(-1.22631452919),Abcb4(-1.36473704895),Trim72(-3.88112709323),Pld6(2.44641967272),Pmp2(-12.3330705382),Prx(-1.40616199415),Myh4(-8.90112531262),Ig…
GO:0048646	anatomical structure formation involved in morphogenesis	biological process	38/505	974/20972	0.00248	0.14441303030303	ENSMUSG00000001506(-1.60905905853),ENSMUSG00000003476(-1.77577712367),ENSMUSG00000005958(-1.15271773358),ENSMUSG00000007122(-6.27091617268),ENSMUSG00000008435(1.05859910512),ENSMUSG00000020173(-3.42393809733),ENSMUSG00000020260(-1.31594448788),ENSMUSG00000020911(-1.29632887431),ENSMUSG00000021702(-1.19777754202),ENSMUSG00000021974(3.8777967164),ENSMUSG00000022383(2.21653262377),ENSMUSG00000026950…	Col1a1(-1.60905905853),Crhr2(-1.77577712367),Ephb3(-1.15271773358),Casq1(-6.27091617268),Rdh13(1.05859910512),Cobl(-3.42393809733),Pofut2(-1.31594448788),Krt19(-1.29632887431),Thbs4(-1.19777754202),Fgf9(3.8777967164),Ppara(2.21653262377),Neb(-4.06006488181),Col11a1(-1.50602801363),Sfrp2(-1.43964057131),Pitx2(-12.4498699845),Enpep(-1.06348197381),Ecm1(-1.06402925986),Myoz2(-4.17121292934),Csrp3(-4…
GO:0031226	intrinsic component of plasma membrane	cellular component	44/513	1228/21209	0.00608	0.14496	ENSMUSG00000001901(3.8351131305),ENSMUSG00000005338(-1.40144132684),ENSMUSG00000005950(1.28863220858),ENSMUSG00000005958(-1.15271773358),ENSMUSG00000020123(-1.07186495832),ENSMUSG00000020331(1.88200329957),ENSMUSG00000020431(-1.54293386348),ENSMUSG00000020963(-1.66452158208),ENSMUSG00000022041(2.08684642045),ENSMUSG00000025779(-13.9963769763),ENSMUSG00000029862(-2.64346061697),ENSMUSG00000031390(…	Kcnh6(3.8351131305),Cadm3(-1.40144132684),P2rx5(1.28863220858),Ephb3(-1.15271773358),Avpr1a(-1.07186495832),Hcn2(1.88200329957),Adcy1(-1.54293386348),Tshr(-1.66452158208),Chrna2(2.08684642045),Ly96(-13.9963769763),Clcn1(-2.64346061697),Avpr2(2.03696248941),Slc16a1(1.25815638136),Sgcg(-4.3696636176),Kiss1r(-1.1983681951),Hfe2(-5.90849171308),Slco4a1(2.34599341886),Tlr4(-2.30925347186),Cacng5(10.18…
GO:0032982	myosin filament	cellular component	3/513	16/21209	0.00623	0.146607272727273	ENSMUSG00000042451(-3.40193586467),ENSMUSG00000055775(-4.28844256877),ENSMUSG00000057003(-8.90112531262)	Mybph(-3.40193586467),Myh8(-4.28844256877),Myh4(-8.90112531262)
GO:0005938	cell cortex	cellular component	13/513	243/21209	0.00649	0.149776708860759	ENSMUSG00000010080(13.7553598351),ENSMUSG00000020173(-3.42393809733),ENSMUSG00000020911(-1.29632887431),ENSMUSG00000021061(-1.17005632506),ENSMUSG00000028841(-4.93357648417),ENSMUSG00000030244(1.62430707007),ENSMUSG00000035852(-2.14366334326),ENSMUSG00000039462(2.90060803951),ENSMUSG00000041359(12.1080103615),ENSMUSG00000041378(-1.19271944497),ENSMUSG00000055632(-1.41429116186),ENSMUSG00000070880…	Epn3(13.7553598351),Cobl(-3.42393809733),Krt19(-1.29632887431),Sptb(-1.17005632506),Cnksr1(-4.93357648417),Gys2(1.62430707007),Misp(-2.14366334326),Col10a1(2.90060803951),Tcl1(12.1080103615),Cldn5(-1.19271944497),Hmcn2(-1.41429116186),Gad1(11.5534677056),Gcom1(2.02169128242)
GO:0042383	sarcolemma	cellular component	8/513	114/21209	0.00653	0.149776708860759	ENSMUSG00000007122(-6.27091617268),ENSMUSG00000020672(-2.21411131488),ENSMUSG00000020911(-1.29632887431),ENSMUSG00000024471(-13.6047339021),ENSMUSG00000026407(-1.72813395486),ENSMUSG00000029862(-2.64346061697),ENSMUSG00000035296(-4.3696636176),ENSMUSG00000042828(-3.88112709323)	Casq1(-6.27091617268),Sntg2(-2.21411131488),Krt19(-1.29632887431),Myot(-13.6047339021),Cacna1s(-1.72813395486),Clcn1(-2.64346061697),Sgcg(-4.3696636176),Trim72(-3.88112709323)
GO:0010889	regulation of sequestering of triglyceride	biological process	3/505	12/20972	0.00260	0.150829433962264	ENSMUSG00000011305(2.54582074394),ENSMUSG00000022383(2.21653262377),ENSMUSG00000024526(2.7376987399)	Plin5(2.54582074394),Ppara(2.21653262377),Cidea(2.7376987399)
GO:0016051	carbohydrate biosynthetic process	biological process	11/505	169/20972	0.00270	0.156007481481481	ENSMUSG00000006542(-2.98955734743),ENSMUSG00000011752(1.47208438829),ENSMUSG00000021456(1.72354006672),ENSMUSG00000022383(2.21653262377),ENSMUSG00000023019(1.34420359458),ENSMUSG00000024525(2.05096653048),ENSMUSG00000025190(1.60808134901),ENSMUSG00000025537(-1.20059752562),ENSMUSG00000030244(1.62430707007),ENSMUSG00000041798(2.70504303726),ENSMUSG00000046794(1.80059323893)	Prkag3(-2.98955734743),Pgam1(1.47208438829),Fbp2(1.72354006672),Ppara(2.21653262377),Gpd1(1.34420359458),Impa2(2.05096653048),Got1(1.60808134901),Phkg1(-1.20059752562),Gys2(1.62430707007),Gck(2.70504303726),Ppp1r3b(1.80059323893)
GO:0048583	regulation of response to stimulus	biological process	101/505	3221/20972	0.00273	0.156007481481481	ENSMUSG00000000182(3.33411574263),ENSMUSG00000001506(-1.60905905853),ENSMUSG00000002384(5.62842272761),ENSMUSG00000003476(-1.77577712367),ENSMUSG00000004069(1.22799054653),ENSMUSG00000006435(-1.49503870739),ENSMUSG00000007122(-6.27091617268),ENSMUSG00000011305(2.54582074394),ENSMUSG00000016024(-1.11756322536),ENSMUSG00000017386(1.97372187983),ENSMUSG00000017412(-3.09777977249),ENSMUSG00000018822(…	Fgf23(3.33411574263),Col1a1(-1.60905905853),Bmp8b(5.62842272761),Crhr2(-1.77577712367),Dnaja3(1.22799054653),Neurl1a(-1.49503870739),Casq1(-6.27091617268),Plin5(2.54582074394),Lbp(-1.11756322536),Traf4(1.97372187983),Cacnb4(-3.09777977249),Sfrp5(-1.77497628286),Trdn(-9.22110372537),Numb(2.2543594678),Pde4d(1.24243799314),Thbs4(-1.19777754202),Ppif(1.53187517639),Fgf9(3.8777967164),Cideb(3.9635386…
GO:0006119	oxidative phosphorylation	biological process	7/505	78/20972	0.00273	0.156007481481481	ENSMUSG00000000171(1.33756498082),ENSMUSG00000021868(1.53187517639),ENSMUSG00000022551(1.49595872778),ENSMUSG00000025488(1.97807586216),ENSMUSG00000028982(1.5179372835),ENSMUSG00000049422(1.67870881867),ENSMUSG00000063694(1.62723922706)	Sdhd(1.33756498082),Ppif(1.53187517639),Cyc1(1.49595872778),Cox8b(1.97807586216),Slc25a33(1.5179372835),Chchd10(1.67870881867),Cycs(1.62723922706)
GO:0009156	ribonucleoside monophosphate biosynthetic process	biological process	7/505	78/20972	0.00273	0.156007481481481	ENSMUSG00000019302(-1.43770665557),ENSMUSG00000022551(1.49595872778),ENSMUSG00000022956(1.13661959669),ENSMUSG00000026839(-1.26667328569),ENSMUSG00000049422(1.67870881867),ENSMUSG00000064356(-2.48254167628),ENSMUSG00000064357(-16.0371346047)	Atp6v0a1(-1.43770665557),Cyc1(1.49595872778),Atp5o(1.13661959669),Upp2(-1.26667328569),Chchd10(1.67870881867),mt-Atp8(-2.48254167628),mt-Atp6(-16.0371346047)
GO:0036293	response to decreased oxygen levels	biological process	16/505	301/20972	0.00274	0.156007481481481	ENSMUSG00000000171(1.33756498082),ENSMUSG00000009248(-2.24409685489),ENSMUSG00000022383(2.21653262377),ENSMUSG00000031548(-1.05253267211),ENSMUSG00000031760(-1.52344419288),ENSMUSG00000032060(-1.21195959522),ENSMUSG00000032315(1.48156054054),ENSMUSG00000032942(1.2336638272),ENSMUSG00000036880(1.57432446392),ENSMUSG00000038028(1.25599118868),ENSMUSG00000039646(-1.28053338687),ENSMUSG00000042476(-1…	Sdhd(1.33756498082),Ascl2(-2.24409685489),Ppara(2.21653262377),Sfrp1(-1.05253267211),Mt3(-1.52344419288),Cryab(-1.21195959522),Cyp1a1(1.48156054054),Ucp3(1.2336638272),Acaa2(1.57432446392),Tigar(1.25599118868),Vasn(-1.28053338687),Abcb4(-1.36473704895),Kcna5(-1.26722643685),Kcnk3(1.37429008709),Abat(-1.50758300142),Pgk1(1.71734088056)
GO:0009055	electron carrier activity	molecular function	7/490	68/20682	0.00112	0.158281290322581	ENSMUSG00000022551(1.49595872778),ENSMUSG00000025488(1.97807586216),ENSMUSG00000031231(1.15364616215),ENSMUSG00000031781(1.4308577253),ENSMUSG00000042148(1.25086134797),ENSMUSG00000063694(1.62723922706),ENSMUSG00000074218(3.25763715502)	Cyc1(1.49595872778),Cox8b(1.97807586216),Cox7b(1.15364616215),Ciapin1(1.4308577253),Cox10(1.25086134797),Cycs(1.62723922706),Cox7a1(3.25763715502)
GO:0090288	negative regulation of cellular response to growth factor stimulus	biological process	9/505	122/20972	0.00280	0.158816654411765	ENSMUSG00000024526(2.7376987399),ENSMUSG00000027204(-1.47128164737),ENSMUSG00000027996(-1.43964057131),ENSMUSG00000029096(-1.21310755813),ENSMUSG00000031548(-1.05253267211),ENSMUSG00000036040(-2.27388789835),ENSMUSG00000038403(-5.90849171308),ENSMUSG00000039646(-1.28053338687),ENSMUSG00000048616(-1.83301149354)	Cidea(2.7376987399),Fbn1(-1.47128164737),Sfrp2(-1.43964057131),Htra3(-1.21310755813),Sfrp1(-1.05253267211),Adamtsl2(-2.27388789835),Hfe2(-5.90849171308),Vasn(-1.28053338687),Nog(-1.83301149354)
GO:0070296	sarcoplasmic reticulum calcium ion transport	biological process	4/505	25/20972	0.00281	0.158816654411765	ENSMUSG00000007122(-6.27091617268),ENSMUSG00000019787(-9.22110372537),ENSMUSG00000021699(1.24243799314),ENSMUSG00000038239(-3.74838699574)	Casq1(-6.27091617268),Trdn(-9.22110372537),Pde4d(1.24243799314),Hrc(-3.74838699574)
GO:1901701	cellular response to oxygen-containing compound	biological process	36/505	920/20972	0.00304	0.171122810218978	ENSMUSG00000000182(3.33411574263),ENSMUSG00000001506(-1.60905905853),ENSMUSG00000003476(-1.77577712367),ENSMUSG00000006435(-1.49503870739),ENSMUSG00000016024(-1.11756322536),ENSMUSG00000020123(-1.07186495832),ENSMUSG00000020331(1.88200329957),ENSMUSG00000020431(-1.54293386348),ENSMUSG00000020534(1.34171662465),ENSMUSG00000020654(2.28650313214),ENSMUSG00000020963(-1.66452158208),ENSMUSG00000021594…	Fgf23(3.33411574263),Col1a1(-1.60905905853),Crhr2(-1.77577712367),Neurl1a(-1.49503870739),Lbp(-1.11756322536),Avpr1a(-1.07186495832),Hcn2(1.88200329957),Adcy1(-1.54293386348),Shmt1(1.34171662465),Adcy3(2.28650313214),Tshr(-1.66452158208),Srd5a1(-1.24109976346),Pde4d(1.24243799314),Ppif(1.53187517639),Gpd1(1.34420359458),Got1(1.60808134901),Ly96(-13.9963769763),Col3a1(-1.49362234753),Ccl20(3.28105…
GO:0006140	regulation of nucleotide metabolic process	biological process	12/505	197/20972	0.00305	0.171122810218978	ENSMUSG00000006575(1.66006642398),ENSMUSG00000011752(1.47208438829),ENSMUSG00000020431(-1.54293386348),ENSMUSG00000020654(2.28650313214),ENSMUSG00000020963(-1.66452158208),ENSMUSG00000021699(1.24243799314),ENSMUSG00000021868(1.53187517639),ENSMUSG00000022383(2.21653262377),ENSMUSG00000023019(1.34420359458),ENSMUSG00000028982(1.5179372835),ENSMUSG00000035863(-1.32227249057),ENSMUSG00000038028(1.25…	Rundc3a(1.66006642398),Pgam1(1.47208438829),Adcy1(-1.54293386348),Adcy3(2.28650313214),Tshr(-1.66452158208),Pde4d(1.24243799314),Ppif(1.53187517639),Ppara(2.21653262377),Gpd1(1.34420359458),Slc25a33(1.5179372835),Palm(-1.32227249057),Tigar(1.25599118868)
GO:0005737	cytoplasm	cellular component	270/513	10019/21209	0.00756	0.171234	ENSMUSG00000000168(1.19279072813),ENSMUSG00000000171(1.33756498082),ENSMUSG00000001334(3.25158683247),ENSMUSG00000001506(-1.60905905853),ENSMUSG00000001983(1.14778344792),ENSMUSG00000002010(1.08044306062),ENSMUSG00000002104(-1.51696391094),ENSMUSG00000003476(-1.77577712367),ENSMUSG00000004069(1.22799054653),ENSMUSG00000005299(1.71840581888),ENSMUSG00000005628(-2.95792621987),ENSMUSG00000005683(1.…	Dlat(1.19279072813),Sdhd(1.33756498082),Fndc5(3.25158683247),Col1a1(-1.60905905853),Taco1(1.14778344792),Idh3g(1.08044306062),Rapsn(-1.51696391094),Crhr2(-1.77577712367),Dnaja3(1.22799054653),Letm1(1.71840581888),Tmod4(-2.95792621987),Cs(1.43844692298),Pvalb(-8.3728296391),P2rx5(1.28863220858),Neurl1a(-1.49503870739),Prkag3(-2.98955734743),Rundc3a(1.66006642398),Casq1(-6.27091617268),Clstn3(2.005…
GO:0048513	animal organ development	biological process	100/505	3197/20972	0.00310	0.172667753623188	ENSMUSG00000000182(3.33411574263),ENSMUSG00000001506(-1.60905905853),ENSMUSG00000002384(5.62842272761),ENSMUSG00000004069(1.22799054653),ENSMUSG00000005958(-1.15271773358),ENSMUSG00000006435(-1.49503870739),ENSMUSG00000007122(-6.27091617268),ENSMUSG00000008435(1.05859910512),ENSMUSG00000009248(-2.24409685489),ENSMUSG00000012819(-1.46107844895),ENSMUSG00000017386(1.97372187983),ENSMUSG00000017412(…	Fgf23(3.33411574263),Col1a1(-1.60905905853),Bmp8b(5.62842272761),Dnaja3(1.22799054653),Ephb3(-1.15271773358),Neurl1a(-1.49503870739),Casq1(-6.27091617268),Rdh13(1.05859910512),Ascl2(-2.24409685489),Cdh23(-1.46107844895),Traf4(1.97372187983),Cacnb4(-3.09777977249),Avpr1a(-1.07186495832),Cobl(-3.42393809733),Pofut2(-1.31594448788),Ogdh(1.36108474987),Efemp1(-1.55013999929),Ace(-1.17923239441),Krt19…
GO:0010243	response to organonitrogen compound	biological process	32/505	791/20972	0.00310	0.172667753623188	ENSMUSG00000001506(-1.60905905853),ENSMUSG00000003476(-1.77577712367),ENSMUSG00000005950(1.28863220858),ENSMUSG00000006435(-1.49503870739),ENSMUSG00000020123(-1.07186495832),ENSMUSG00000020331(1.88200329957),ENSMUSG00000020534(1.34171662465),ENSMUSG00000020963(-1.66452158208),ENSMUSG00000021594(-1.24109976346),ENSMUSG00000021699(1.24243799314),ENSMUSG00000022041(2.08684642045),ENSMUSG00000022383(…	Col1a1(-1.60905905853),Crhr2(-1.77577712367),P2rx5(1.28863220858),Neurl1a(-1.49503870739),Avpr1a(-1.07186495832),Hcn2(1.88200329957),Shmt1(1.34171662465),Tshr(-1.66452158208),Srd5a1(-1.24109976346),Pde4d(1.24243799314),Chrna2(2.08684642045),Ppara(2.21653262377),Cyc1(1.49595872778),Gpd1(1.34420359458),Got1(1.60808134901),Hadha(1.48127834869),Col3a1(-1.49362234753),Fbn1(-1.47128164737),Fabp3(6.1671…
GO:0003231	cardiac ventricle development	biological process	9/505	124/20972	0.00312	0.173154368231047	ENSMUSG00000021974(3.8777967164),ENSMUSG00000027022(-10.6309374963),ENSMUSG00000027966(-1.50602801363),ENSMUSG00000027996(-1.43964057131),ENSMUSG00000028023(-12.4498699845),ENSMUSG00000032366(-1.91576985119),ENSMUSG00000048616(-1.83301149354),ENSMUSG00000050295(-1.31122236462),ENSMUSG00000059741(-1.77128962814)	Fgf9(3.8777967164),Xirp2(-10.6309374963),Col11a1(-1.50602801363),Sfrp2(-1.43964057131),Pitx2(-12.4498699845),Tpm1(-1.91576985119),Nog(-1.83301149354),Foxc1(-1.31122236462),Myl3(-1.77128962814)
GO:0005244	voltage-gated ion channel activity	molecular function	12/490	181/20682	0.00131	0.173912424242424	ENSMUSG00000001901(3.8351131305),ENSMUSG00000017412(-3.09777977249),ENSMUSG00000020331(1.88200329957),ENSMUSG00000026407(-1.72813395486),ENSMUSG00000029862(-2.64346061697),ENSMUSG00000040373(10.1823777991),ENSMUSG00000042529(-2.62982539067),ENSMUSG00000045534(-1.26722643685),ENSMUSG00000049265(1.37429008709),ENSMUSG00000050777(2.1072558157),ENSMUSG00000059852(-1.43129816881),ENSMUSG00000090122(-1…	Kcnh6(3.8351131305),Cacnb4(-3.09777977249),Hcn2(1.88200329957),Cacna1s(-1.72813395486),Clcn1(-2.64346061697),Cacng5(10.1823777991),Kcnj12(-2.62982539067),Kcna5(-1.26722643685),Kcnk3(1.37429008709),Tmem37(2.1072558157),Kcng2(-1.43129816881),Kcne1l(-1.77409072158)
GO:0022832	voltage-gated channel activity	molecular function	12/490	181/20682	0.00131	0.173912424242424	ENSMUSG00000001901(3.8351131305),ENSMUSG00000017412(-3.09777977249),ENSMUSG00000020331(1.88200329957),ENSMUSG00000026407(-1.72813395486),ENSMUSG00000029862(-2.64346061697),ENSMUSG00000040373(10.1823777991),ENSMUSG00000042529(-2.62982539067),ENSMUSG00000045534(-1.26722643685),ENSMUSG00000049265(1.37429008709),ENSMUSG00000050777(2.1072558157),ENSMUSG00000059852(-1.43129816881),ENSMUSG00000090122(-1…	Kcnh6(3.8351131305),Cacnb4(-3.09777977249),Hcn2(1.88200329957),Cacna1s(-1.72813395486),Clcn1(-2.64346061697),Cacng5(10.1823777991),Kcnj12(-2.62982539067),Kcna5(-1.26722643685),Kcnk3(1.37429008709),Tmem37(2.1072558157),Kcng2(-1.43129816881),Kcne1l(-1.77409072158)
GO:0022892	substrate-specific transporter activity	molecular function	41/490	1057/20682	0.00139	0.176491714285714	ENSMUSG00000001901(3.8351131305),ENSMUSG00000005299(1.71840581888),ENSMUSG00000005950(1.28863220858),ENSMUSG00000017412(-3.09777977249),ENSMUSG00000019302(-1.43770665557),ENSMUSG00000020331(1.88200329957),ENSMUSG00000021339(1.07732422003),ENSMUSG00000022041(2.08684642045),ENSMUSG00000022404(1.30333701695),ENSMUSG00000022956(1.13661959669),ENSMUSG00000025488(1.97807586216),ENSMUSG00000026062(-1.61…	Kcnh6(3.8351131305),Letm1(1.71840581888),P2rx5(1.28863220858),Cacnb4(-3.09777977249),Atp6v0a1(-1.43770665557),Hcn2(1.88200329957),Mrs2(1.07732422003),Chrna2(2.08684642045),Slc25a17(1.30333701695),Atp5o(1.13661959669),Cox8b(1.97807586216),Slc9a2(-1.61993838262),Cacna1s(-1.72813395486),Timm10(1.44689126733),Fabp3(6.16710960336),Slc25a33(1.5179372835),Clcn1(-2.64346061697),Cox7b(1.15364616215),Tmem3…
GO:0042802	identical protein binding	molecular function	51/490	1397/20682	0.00141	0.176491714285714	ENSMUSG00000001506(-1.60905905853),ENSMUSG00000001739(-1.02005559539),ENSMUSG00000002033(2.91559692585),ENSMUSG00000005338(-1.40144132684),ENSMUSG00000005716(-8.3728296391),ENSMUSG00000011305(2.54582074394),ENSMUSG00000017386(1.97372187983),ENSMUSG00000018569(2.10636788299),ENSMUSG00000020331(1.88200329957),ENSMUSG00000020534(1.34171662465),ENSMUSG00000021456(1.72354006672),ENSMUSG00000022219(3.9…	Col1a1(-1.60905905853),Cldn15(-1.02005559539),Cd3g(2.91559692585),Cadm3(-1.40144132684),Pvalb(-8.3728296391),Plin5(2.54582074394),Traf4(1.97372187983),Cldn7(2.10636788299),Hcn2(1.88200329957),Shmt1(1.34171662465),Fbp2(1.72354006672),Cideb(3.9635386652),Gpd1(1.34420359458),Impa2(2.05096653048),Cidea(2.7376987399),Tnn(3.38336273292),Timm10(1.44689126733),Ptx3(-1.41550119126),Pitx2(-12.4498699845),G…
GO:0006873	cellular ion homeostasis	biological process	24/505	541/20972	0.00321	0.17670743772242	ENSMUSG00000000182(3.33411574263),ENSMUSG00000005299(1.71840581888),ENSMUSG00000005716(-8.3728296391),ENSMUSG00000007122(-6.27091617268),ENSMUSG00000012819(-1.46107844895),ENSMUSG00000017412(-3.09777977249),ENSMUSG00000019302(-1.43770665557),ENSMUSG00000019787(-9.22110372537),ENSMUSG00000020123(-1.07186495832),ENSMUSG00000021699(1.24243799314),ENSMUSG00000026062(-1.61993838262),ENSMUSG00000027887…	Fgf23(3.33411574263),Letm1(1.71840581888),Pvalb(-8.3728296391),Casq1(-6.27091617268),Cdh23(-1.46107844895),Cacnb4(-3.09777977249),Atp6v0a1(-1.43770665557),Trdn(-9.22110372537),Avpr1a(-1.07186495832),Pde4d(1.24243799314),Slc9a2(-1.61993838262),Sypl2(-2.8871879909),Csrp3(-4.63136689292),Mt3(-1.52344419288),Mt2(-1.66988781054),Letmd1(1.98158686439),Hrc(-3.74838699574),Hfe2(-5.90849171308),Slc9a8(1.1…
GO:0034765	regulation of ion transmembrane transport	biological process	20/505	421/20972	0.00323	0.17670743772242	ENSMUSG00000001901(3.8351131305),ENSMUSG00000007122(-6.27091617268),ENSMUSG00000017412(-3.09777977249),ENSMUSG00000019787(-9.22110372537),ENSMUSG00000020331(1.88200329957),ENSMUSG00000021699(1.24243799314),ENSMUSG00000021868(1.53187517639),ENSMUSG00000026407(-1.72813395486),ENSMUSG00000029862(-2.64346061697),ENSMUSG00000037989(-1.88141121923),ENSMUSG00000038239(-3.74838699574),ENSMUSG00000040373(…	Kcnh6(3.8351131305),Casq1(-6.27091617268),Cacnb4(-3.09777977249),Trdn(-9.22110372537),Hcn2(1.88200329957),Pde4d(1.24243799314),Ppif(1.53187517639),Cacna1s(-1.72813395486),Clcn1(-2.64346061697),Wnk2(-1.88141121923),Hrc(-3.74838699574),Cacng5(10.1823777991),Atp1b2(-1.43835020995),Kcnj12(-2.62982539067),Kcna5(-1.26722643685),Gsg1l(-2.26887013154),Kcnk3(1.37429008709),Tmem37(2.1072558157),Kcng2(-1.43…
GO:0060538	skeletal muscle organ development	biological process	11/505	173/20972	0.00323	0.17670743772242	ENSMUSG00000006435(-1.49503870739),ENSMUSG00000007122(-6.27091617268),ENSMUSG00000021200(-1.36254575948),ENSMUSG00000028023(-12.4498699845),ENSMUSG00000030672(-5.07206398875),ENSMUSG00000031461(-6.13856076761),ENSMUSG00000040287(-2.23987774235),ENSMUSG00000044938(-11.5302681413),ENSMUSG00000055027(-1.54860462962),ENSMUSG00000059741(-1.77128962814),ENSMUSG00000075307(-12.5133854663)	Neurl1a(-1.49503870739),Casq1(-6.27091617268),Asb2(-1.36254575948),Pitx2(-12.4498699845),Mylpf(-5.07206398875),Myom2(-6.13856076761),Stac3(-2.23987774235),Klhl31(-11.5302681413),Smyd1(-1.54860462962),Myl3(-1.77128962814),Klhl41(-12.5133854663)
GO:0070848	response to growth factor	biological process	26/505	603/20972	0.00323	0.17670743772242	ENSMUSG00000000182(3.33411574263),ENSMUSG00000001506(-1.60905905853),ENSMUSG00000002384(5.62842272761),ENSMUSG00000021594(-1.24109976346),ENSMUSG00000021974(3.8777967164),ENSMUSG00000022101(-5.96496302418),ENSMUSG00000024526(2.7376987399),ENSMUSG00000026043(-1.49362234753),ENSMUSG00000027204(-1.47128164737),ENSMUSG00000027996(-1.43964057131),ENSMUSG00000029096(-1.21310755813),ENSMUSG00000029661(-…	Fgf23(3.33411574263),Col1a1(-1.60905905853),Bmp8b(5.62842272761),Srd5a1(-1.24109976346),Fgf9(3.8777967164),Fgf17(-5.96496302418),Cidea(2.7376987399),Col3a1(-1.49362234753),Fbn1(-1.47128164737),Sfrp2(-1.43964057131),Htra3(-1.21310755813),Col1a2(-1.1910685899),Fgf21(2.28679273042),Sfrp1(-1.05253267211),Mt3(-1.52344419288),Plk5(-2.31809382622),Adamtsl2(-2.27388789835),Hfe2(-5.90849171308),Vasn(-1.28…
GO:0055119	relaxation of cardiac muscle	biological process	3/505	13/20972	0.00332	0.176894794520548	ENSMUSG00000021699(1.24243799314),ENSMUSG00000038239(-3.74838699574),ENSMUSG00000051747(-1.87169912162)	Pde4d(1.24243799314),Hrc(-3.74838699574),Ttn(-1.87169912162)
GO:0002074	extraocular skeletal muscle development	biological process	2/505	4/20972	0.00336	0.176894794520548	ENSMUSG00000028023(-12.4498699845),ENSMUSG00000031461(-6.13856076761)	Pitx2(-12.4498699845),Myom2(-6.13856076761)
GO:0010046	response to mycotoxin	biological process	2/505	4/20972	0.00336	0.176894794520548	ENSMUSG00000042476(-1.36473704895),ENSMUSG00000087408(-1.98257559723)	Abcb4(-1.36473704895),Cers1(-1.98257559723)
GO:0032497	detection of lipopolysaccharide	biological process	2/505	4/20972	0.00336	0.176894794520548	ENSMUSG00000025779(-13.9963769763),ENSMUSG00000039005(-2.30925347186)	Ly96(-13.9963769763),Tlr4(-2.30925347186)
GO:0035995	detection of muscle stretch	biological process	2/505	4/20972	0.00336	0.176894794520548	ENSMUSG00000030470(-4.63136689292),ENSMUSG00000051747(-1.87169912162)	Csrp3(-4.63136689292),Ttn(-1.87169912162)
GO:0042222	interleukin-1 biosynthetic process	biological process	2/505	4/20972	0.00336	0.176894794520548	ENSMUSG00000026166(3.28105710279),ENSMUSG00000039005(-2.30925347186)	Ccl20(3.28105710279),Tlr4(-2.30925347186)
GO:0043456	regulation of pentose-phosphate shunt	biological process	2/505	4/20972	0.00336	0.176894794520548	ENSMUSG00000011752(1.47208438829),ENSMUSG00000038028(1.25599118868)	Pgam1(1.47208438829),Tigar(1.25599118868)
GO:0043465	regulation of fermentation	biological process	2/505	4/20972	0.00336	0.176894794520548	ENSMUSG00000037060(-1.48865865697),ENSMUSG00000038028(1.25599118868)	Prkcdbp(-1.48865865697),Tigar(1.25599118868)
GO:0048677	axon extension involved in regeneration	biological process	2/505	4/20972	0.00336	0.176894794520548	ENSMUSG00000052911(-1.20464664095),ENSMUSG00000059146(-1.22521963579)	Lamb2(-1.20464664095),Ntrk3(-1.22521963579)
GO:0048682	sprouting of injured axon	biological process	2/505	4/20972	0.00336	0.176894794520548	ENSMUSG00000052911(-1.20464664095),ENSMUSG00000059146(-1.22521963579)	Lamb2(-1.20464664095),Ntrk3(-1.22521963579)
GO:1901844	regulation of cell communication by electrical coupling involved in cardiac conduction	biological process	2/505	4/20972	0.00336	0.176894794520548	ENSMUSG00000021699(1.24243799314),ENSMUSG00000038239(-3.74838699574)	Pde4d(1.24243799314),Hrc(-3.74838699574)
GO:0005198	structural molecule activity	molecular function	28/490	640/20682	0.00146	0.177673888888889	ENSMUSG00000001506(-1.60905905853),ENSMUSG00000001739(-1.02005559539),ENSMUSG00000018569(2.10636788299),ENSMUSG00000020672(-2.21411131488),ENSMUSG00000020911(-1.29632887431),ENSMUSG00000021061(-1.17005632506),ENSMUSG00000024376(-1.64310411823),ENSMUSG00000024436(1.28877940759),ENSMUSG00000024979(2.70382034975),ENSMUSG00000026043(-1.49362234753),ENSMUSG00000027204(-1.47128164737),ENSMUSG0000002737…	Col1a1(-1.60905905853),Cldn15(-1.02005559539),Cldn7(2.10636788299),Sntg2(-2.21411131488),Krt19(-1.29632887431),Sptb(-1.17005632506),Epb41l4a(-1.64310411823),Mrps18b(1.28877940759),Tectb(2.70382034975),Col3a1(-1.49362234753),Fbn1(-1.47128164737),Mal(-1.93282332573),Col11a1(-1.50602801363),Col1a2(-1.1910685899),Tuba8(2.12469708054),Csrp3(-4.63136689292),Mylpf(-5.07206398875),Myom2(-6.13856076761),C…
GO:0044283	small molecule biosynthetic process	biological process	21/505	453/20972	0.00343	0.179963788395904	ENSMUSG00000006542(-2.98955734743),ENSMUSG00000011752(1.47208438829),ENSMUSG00000018574(1.68744708078),ENSMUSG00000020123(-1.07186495832),ENSMUSG00000020534(1.34171662465),ENSMUSG00000021456(1.72354006672),ENSMUSG00000022383(2.21653262377),ENSMUSG00000023019(1.34420359458),ENSMUSG00000024525(2.05096653048),ENSMUSG00000025190(1.60808134901),ENSMUSG00000027068(3.64581382293),ENSMUSG00000027452(1.21…	Prkag3(-2.98955734743),Pgam1(1.47208438829),Acadvl(1.68744708078),Avpr1a(-1.07186495832),Shmt1(1.34171662465),Fbp2(1.72354006672),Ppara(2.21653262377),Gpd1(1.34420359458),Impa2(2.05096653048),Got1(1.60808134901),Dhrs9(3.64581382293),Acss1(1.21622713241),Ldhb(2.01700676074),Ido1(-3.01355227986),Cyp1a1(1.48156054054),Fa2h(-1.4857291064),Elovl3(6.75787935521),Gck(2.70504303726),Acacb(1.3037563663),A…
GO:0009605	response to external stimulus	biological process	70/505	2108/20972	0.00351	0.183534795918367	ENSMUSG00000000182(3.33411574263),ENSMUSG00000001506(-1.60905905853),ENSMUSG00000002384(5.62842272761),ENSMUSG00000005958(-1.15271773358),ENSMUSG00000016024(-1.11756322536),ENSMUSG00000017412(-3.09777977249),ENSMUSG00000020123(-1.07186495832),ENSMUSG00000021594(-1.24109976346),ENSMUSG00000021699(1.24243799314),ENSMUSG00000021702(-1.19777754202),ENSMUSG00000022383(2.21653262377),ENSMUSG00000024978…	Fgf23(3.33411574263),Col1a1(-1.60905905853),Bmp8b(5.62842272761),Ephb3(-1.15271773358),Lbp(-1.11756322536),Cacnb4(-3.09777977249),Avpr1a(-1.07186495832),Srd5a1(-1.24109976346),Pde4d(1.24243799314),Thbs4(-1.19777754202),Ppara(2.21653262377),Gpam(1.42504164238),Ly96(-13.9963769763),Col3a1(-1.49362234753),Ccl20(3.28105710279),Ptx3(-1.41550119126),Col11a1(-1.50602801363),Sfrp2(-1.43964057131),Pitx2(-…
GO:0045252	oxoglutarate dehydrogenase complex	cellular component	2/513	6/21209	0.00821	0.183660740740741	ENSMUSG00000020456(1.36108474987),ENSMUSG00000061474(1.21723592753)	Ogdh(1.36108474987),Mrps36(1.21723592753)
GO:0017077	oxidative phosphorylation uncoupler activity	molecular function	2/490	3/20682	0.00165	0.190227631578947	ENSMUSG00000031710(6.35014455026),ENSMUSG00000032942(1.2336638272)	Ucp1(6.35014455026),Ucp3(1.2336638272)
GO:0045155	electron transporter, transferring electrons from CoQH2-cytochrome c reductase complex and cytochrom...	molecular function	2/490	3/20682	0.00165	0.190227631578947	ENSMUSG00000022551(1.49595872778),ENSMUSG00000063694(1.62723922706)	Cyc1(1.49595872778),Cycs(1.62723922706)
GO:0051249	regulation of lymphocyte activation	biological process	22/505	486/20972	0.00369	0.192292779661017	ENSMUSG00000004069(1.22799054653),ENSMUSG00000024978(1.42504164238),ENSMUSG00000031548(-1.05253267211),ENSMUSG00000031551(-3.01355227986),ENSMUSG00000039005(-2.30925347186),ENSMUSG00000058099(1.1727318946),ENSMUSG00000076652(2.95497063114),ENSMUSG00000076655(3.55182611141),ENSMUSG00000076671(4.23296767198),ENSMUSG00000076676(13.4411160826),ENSMUSG00000076695(3.75779525421),ENSMUSG00000076731(3.98…	Dnaja3(1.22799054653),Gpam(1.42504164238),Sfrp1(-1.05253267211),Ido1(-3.01355227986),Tlr4(-2.30925347186),Nfam1(1.1727318946),Ighv7-3(2.95497063114),Ighv4-1(3.55182611141),Ighv13-2(4.23296767198),Ighv12-3(13.4411160826),Ighv1-18(3.75779525421),Ighv8-12(3.98792316279),Iglc2(2.35403857297),Ighv3-1(15.0217227622),Ighv1-76(3.53411770115),Ighv1-12(5.81392615816),Ighv10-3(5.19376306223),Ighv1-19(2.8123…
GO:0006793	phosphorus metabolic process	biological process	93/505	2955/20972	0.00371	0.192550707070707	ENSMUSG00000000168(1.19279072813),ENSMUSG00000000171(1.33756498082),ENSMUSG00000000182(3.33411574263),ENSMUSG00000002384(5.62842272761),ENSMUSG00000004069(1.22799054653),ENSMUSG00000005958(-1.15271773358),ENSMUSG00000006435(-1.49503870739),ENSMUSG00000006542(-2.98955734743),ENSMUSG00000006575(1.66006642398),ENSMUSG00000010914(1.27780635207),ENSMUSG00000011752(1.47208438829),ENSMUSG00000017386(1.9…	Dlat(1.19279072813),Sdhd(1.33756498082),Fgf23(3.33411574263),Bmp8b(5.62842272761),Dnaja3(1.22799054653),Ephb3(-1.15271773358),Neurl1a(-1.49503870739),Prkag3(-2.98955734743),Rundc3a(1.66006642398),Pdhx(1.27780635207),Pgam1(1.47208438829),Traf4(1.97372187983),Cacnb4(-3.09777977249),Sgk2(14.0036455682),Atp6v0a1(-1.43770665557),Adcy1(-1.54293386348),Ogdh(1.36108474987),Efemp1(-1.55013999929),Shmt1(1.…
GO:0009201	ribonucleoside triphosphate biosynthetic process	biological process	6/505	62/20972	0.00372	0.192550707070707	ENSMUSG00000019302(-1.43770665557),ENSMUSG00000022551(1.49595872778),ENSMUSG00000022956(1.13661959669),ENSMUSG00000049422(1.67870881867),ENSMUSG00000064356(-2.48254167628),ENSMUSG00000064357(-16.0371346047)	Atp6v0a1(-1.43770665557),Cyc1(1.49595872778),Atp5o(1.13661959669),Chchd10(1.67870881867),mt-Atp8(-2.48254167628),mt-Atp6(-16.0371346047)
GO:0001958	endochondral ossification	biological process	4/505	27/20972	0.00376	0.193319331103679	ENSMUSG00000001506(-1.60905905853),ENSMUSG00000039462(2.90060803951),ENSMUSG00000050295(-1.31122236462),ENSMUSG00000050860(3.54394061333)	Col1a1(-1.60905905853),Col10a1(2.90060803951),Foxc1(-1.31122236462),Phospho1(3.54394061333)
GO:0036075	replacement ossification	biological process	4/505	27/20972	0.00376	0.193319331103679	ENSMUSG00000001506(-1.60905905853),ENSMUSG00000039462(2.90060803951),ENSMUSG00000050295(-1.31122236462),ENSMUSG00000050860(3.54394061333)	Col1a1(-1.60905905853),Col10a1(2.90060803951),Foxc1(-1.31122236462),Phospho1(3.54394061333)
GO:0005741	mitochondrial outer membrane	cellular component	9/513	145/21209	0.00884	0.19534243902439	ENSMUSG00000024500(-1.77808703474),ENSMUSG00000024978(1.42504164238),ENSMUSG00000025059(3.54783553863),ENSMUSG00000031760(-1.52344419288),ENSMUSG00000033006(-1.56214738294),ENSMUSG00000037353(1.98158686439),ENSMUSG00000038028(1.25599118868),ENSMUSG00000043648(2.44641967272),ENSMUSG00000078937(3.32611197796)	Ppp2r2b(-1.77808703474),Gpam(1.42504164238),Gk(3.54783553863),Mt3(-1.52344419288),Sox10(-1.56214738294),Letmd1(1.98158686439),Tigar(1.25599118868),Pld6(2.44641967272),Cpt1b(3.32611197796)
GO:0005200	structural constituent of cytoskeleton	molecular function	7/490	74/20682	0.00184	0.206693333333333	ENSMUSG00000021061(-1.17005632506),ENSMUSG00000024376(-1.64310411823),ENSMUSG00000030137(2.12469708054),ENSMUSG00000031461(-6.13856076761),ENSMUSG00000032366(-1.91576985119),ENSMUSG00000051747(-1.87169912162),ENSMUSG00000052698(-1.28616293569)	Sptb(-1.17005632506),Epb41l4a(-1.64310411823),Tuba8(2.12469708054),Myom2(-6.13856076761),Tpm1(-1.91576985119),Ttn(-1.87169912162),Tln2(-1.28616293569)
GO:0097493	structural molecule activity conferring elasticity	molecular function	3/490	11/20682	0.00189	0.20700225	ENSMUSG00000031461(-6.13856076761),ENSMUSG00000042451(-3.40193586467),ENSMUSG00000051747(-1.87169912162)	Myom2(-6.13856076761),Mybph(-3.40193586467),Ttn(-1.87169912162)
GO:0005488	binding	molecular function	345/490	13278/20682	0.00194	0.207296097560976	ENSMUSG00000000171(1.33756498082),ENSMUSG00000000182(3.33411574263),ENSMUSG00000001334(3.25158683247),ENSMUSG00000001506(-1.60905905853),ENSMUSG00000001604(-1.71149654924),ENSMUSG00000001739(-1.02005559539),ENSMUSG00000002010(1.08044306062),ENSMUSG00000002033(2.91559692585),ENSMUSG00000002104(-1.51696391094),ENSMUSG00000002384(5.62842272761),ENSMUSG00000003476(-1.77577712367),ENSMUSG00000004069(1…	Sdhd(1.33756498082),Fgf23(3.33411574263),Fndc5(3.25158683247),Col1a1(-1.60905905853),Tcea3(-1.71149654924),Cldn15(-1.02005559539),Idh3g(1.08044306062),Cd3g(2.91559692585),Rapsn(-1.51696391094),Bmp8b(5.62842272761),Crhr2(-1.77577712367),Dnaja3(1.22799054653),Letm1(1.71840581888),Cadm3(-1.40144132684),Tmod4(-2.95792621987),Cs(1.43844692298),Pvalb(-8.3728296391),P2rx5(1.28863220858),Ephb3(-1.1527177…
GO:0051450	myoblast proliferation	biological process	3/505	14/20972	0.00414	0.210742450331126	ENSMUSG00000028023(-12.4498699845),ENSMUSG00000045534(-1.26722643685),ENSMUSG00000075307(-12.5133854663)	Pitx2(-12.4498699845),Kcna5(-1.26722643685),Klhl41(-12.5133854663)
GO:0061430	bone trabecula morphogenesis	biological process	3/505	14/20972	0.00414	0.210742450331126	ENSMUSG00000001506(-1.60905905853),ENSMUSG00000031548(-1.05253267211),ENSMUSG00000033871(1.90816443771)	Col1a1(-1.60905905853),Sfrp1(-1.05253267211),Ppargc1b(1.90816443771)
GO:1901077	regulation of relaxation of muscle	biological process	3/505	14/20972	0.00414	0.210742450331126	ENSMUSG00000021699(1.24243799314),ENSMUSG00000038239(-3.74838699574),ENSMUSG00000051747(-1.87169912162)	Pde4d(1.24243799314),Hrc(-3.74838699574),Ttn(-1.87169912162)
GO:0098771	inorganic ion homeostasis	biological process	26/505	616/20972	0.00427	0.216642607260726	ENSMUSG00000000182(3.33411574263),ENSMUSG00000005299(1.71840581888),ENSMUSG00000005716(-8.3728296391),ENSMUSG00000007122(-6.27091617268),ENSMUSG00000012819(-1.46107844895),ENSMUSG00000017412(-3.09777977249),ENSMUSG00000019302(-1.43770665557),ENSMUSG00000019787(-9.22110372537),ENSMUSG00000020123(-1.07186495832),ENSMUSG00000021699(1.24243799314),ENSMUSG00000026062(-1.61993838262),ENSMUSG00000027887…	Fgf23(3.33411574263),Letm1(1.71840581888),Pvalb(-8.3728296391),Casq1(-6.27091617268),Cdh23(-1.46107844895),Cacnb4(-3.09777977249),Atp6v0a1(-1.43770665557),Trdn(-9.22110372537),Avpr1a(-1.07186495832),Pde4d(1.24243799314),Slc9a2(-1.61993838262),Sypl2(-2.8871879909),Csrp3(-4.63136689292),Avpr2(2.03696248941),Mt3(-1.52344419288),Mt2(-1.66988781054),Letmd1(1.98158686439),Hrc(-3.74838699574),Hfe2(-5.90…
GO:0034142	toll-like receptor 4 signaling pathway	biological process	4/505	28/20972	0.00430	0.217447039473684	ENSMUSG00000016024(-1.11756322536),ENSMUSG00000025779(-13.9963769763),ENSMUSG00000039005(-2.30925347186),ENSMUSG00000043496(-1.38506233353)	Lbp(-1.11756322536),Ly96(-13.9963769763),Tlr4(-2.30925347186),Tril(-1.38506233353)
GO:0005267	potassium channel activity	molecular function	9/490	119/20682	0.00212	0.22113619047619	ENSMUSG00000001901(3.8351131305),ENSMUSG00000020331(1.88200329957),ENSMUSG00000031791(-1.44695753326),ENSMUSG00000040485(5.07332965969),ENSMUSG00000042529(-2.62982539067),ENSMUSG00000045534(-1.26722643685),ENSMUSG00000049265(1.37429008709),ENSMUSG00000059852(-1.43129816881),ENSMUSG00000090122(-1.77409072158)	Kcnh6(3.8351131305),Hcn2(1.88200329957),Tmem38a(-1.44695753326),Lrrc52(5.07332965969),Kcnj12(-2.62982539067),Kcna5(-1.26722643685),Kcnk3(1.37429008709),Kcng2(-1.43129816881),Kcne1l(-1.77409072158)
GO:0007167	enzyme linked receptor protein signaling pathway	biological process	32/505	810/20972	0.00441	0.221552058823529	ENSMUSG00000000182(3.33411574263),ENSMUSG00000001506(-1.60905905853),ENSMUSG00000002384(5.62842272761),ENSMUSG00000005958(-1.15271773358),ENSMUSG00000006435(-1.49503870739),ENSMUSG00000020467(-1.55013999929),ENSMUSG00000021974(3.8777967164),ENSMUSG00000022101(-5.96496302418),ENSMUSG00000023046(-1.56081666618),ENSMUSG00000024526(2.7376987399),ENSMUSG00000026043(-1.49362234753),ENSMUSG00000026417(3…	Fgf23(3.33411574263),Col1a1(-1.60905905853),Bmp8b(5.62842272761),Ephb3(-1.15271773358),Neurl1a(-1.49503870739),Efemp1(-1.55013999929),Fgf9(3.8777967164),Fgf17(-5.96496302418),Igfbp6(-1.56081666618),Cidea(2.7376987399),Col3a1(-1.49362234753),Pigr(3.98182426088),Fbn1(-1.47128164737),Sfrp2(-1.43964057131),Htra3(-1.21310755813),Col1a2(-1.1910685899),Fgf21(2.28679273042),Sfrp1(-1.05253267211),Mt3(-1.5…
GO:0030510	regulation of BMP signaling pathway	biological process	7/505	85/20972	0.00441	0.221552058823529	ENSMUSG00000027204(-1.47128164737),ENSMUSG00000027996(-1.43964057131),ENSMUSG00000029096(-1.21310755813),ENSMUSG00000031548(-1.05253267211),ENSMUSG00000038403(-5.90849171308),ENSMUSG00000048616(-1.83301149354),ENSMUSG00000055653(-1.53323168489)	Fbn1(-1.47128164737),Sfrp2(-1.43964057131),Htra3(-1.21310755813),Sfrp1(-1.05253267211),Hfe2(-5.90849171308),Nog(-1.83301149354),Gpc3(-1.53323168489)
GO:0034762	regulation of transmembrane transport	biological process	20/505	434/20972	0.00452	0.226338631921824	ENSMUSG00000001901(3.8351131305),ENSMUSG00000007122(-6.27091617268),ENSMUSG00000017412(-3.09777977249),ENSMUSG00000019787(-9.22110372537),ENSMUSG00000020331(1.88200329957),ENSMUSG00000021699(1.24243799314),ENSMUSG00000021868(1.53187517639),ENSMUSG00000026407(-1.72813395486),ENSMUSG00000029862(-2.64346061697),ENSMUSG00000037989(-1.88141121923),ENSMUSG00000038239(-3.74838699574),ENSMUSG00000040373(…	Kcnh6(3.8351131305),Casq1(-6.27091617268),Cacnb4(-3.09777977249),Trdn(-9.22110372537),Hcn2(1.88200329957),Pde4d(1.24243799314),Ppif(1.53187517639),Cacna1s(-1.72813395486),Clcn1(-2.64346061697),Wnk2(-1.88141121923),Hrc(-3.74838699574),Cacng5(10.1823777991),Atp1b2(-1.43835020995),Kcnj12(-2.62982539067),Kcna5(-1.26722643685),Gsg1l(-2.26887013154),Kcnk3(1.37429008709),Tmem37(2.1072558157),Kcng2(-1.43…
GO:0071229	cellular response to acid chemical	biological process	11/505	181/20972	0.00454	0.226366181229773	ENSMUSG00000001506(-1.60905905853),ENSMUSG00000006435(-1.49503870739),ENSMUSG00000020123(-1.07186495832),ENSMUSG00000020534(1.34171662465),ENSMUSG00000026043(-1.49362234753),ENSMUSG00000029661(-1.1910685899),ENSMUSG00000031548(-1.05253267211),ENSMUSG00000031710(6.35014455026),ENSMUSG00000040690(-1.15668502981),ENSMUSG00000042476(-1.36473704895),ENSMUSG00000059146(-1.22521963579)	Col1a1(-1.60905905853),Neurl1a(-1.49503870739),Avpr1a(-1.07186495832),Shmt1(1.34171662465),Col3a1(-1.49362234753),Col1a2(-1.1910685899),Sfrp1(-1.05253267211),Ucp1(6.35014455026),Col16a1(-1.15668502981),Abcb4(-1.36473704895),Ntrk3(-1.22521963579)
GO:0001503	ossification	biological process	18/505	375/20972	0.00455	0.226366181229773	ENSMUSG00000000182(3.33411574263),ENSMUSG00000001506(-1.60905905853),ENSMUSG00000002384(5.62842272761),ENSMUSG00000021974(3.8777967164),ENSMUSG00000026725(3.38336273292),ENSMUSG00000027966(-1.50602801363),ENSMUSG00000027996(-1.43964057131),ENSMUSG00000028108(-1.06402925986),ENSMUSG00000031548(-1.05253267211),ENSMUSG00000033871(1.90816443771),ENSMUSG00000036334(-3.40059478109),ENSMUSG00000037962(-…	Fgf23(3.33411574263),Col1a1(-1.60905905853),Bmp8b(5.62842272761),Fgf9(3.8777967164),Tnn(3.38336273292),Col11a1(-1.50602801363),Sfrp2(-1.43964057131),Ecm1(-1.06402925986),Sfrp1(-1.05253267211),Ppargc1b(1.90816443771),Igsf10(-3.40059478109),Rflna(-1.556922764),Col10a1(2.90060803951),Nog(-1.83301149354),Foxc1(-1.31122236462),Phospho1(3.54394061333),Gpc3(-1.53323168489),Cebpd(-1.21338942311)
GO:0072359	circulatory system development	biological process	36/505	945/20972	0.00466	0.231090903225806	ENSMUSG00000001506(-1.60905905853),ENSMUSG00000003476(-1.77577712367),ENSMUSG00000005958(-1.15271773358),ENSMUSG00000021702(-1.19777754202),ENSMUSG00000021974(3.8777967164),ENSMUSG00000022371(-1.77058228712),ENSMUSG00000022383(2.21653262377),ENSMUSG00000025216(-2.98563988616),ENSMUSG00000026043(-1.49362234753),ENSMUSG00000027022(-10.6309374963),ENSMUSG00000027204(-1.47128164737),ENSMUSG0000002796…	Col1a1(-1.60905905853),Crhr2(-1.77577712367),Ephb3(-1.15271773358),Thbs4(-1.19777754202),Fgf9(3.8777967164),Col14a1(-1.77058228712),Ppara(2.21653262377),Lbx1(-2.98563988616),Col3a1(-1.49362234753),Xirp2(-10.6309374963),Fbn1(-1.47128164737),Col11a1(-1.50602801363),Sfrp2(-1.43964057131),Pitx2(-12.4498699845),Enpep(-1.06348197381),Ecm1(-1.06402925986),Col1a2(-1.1910685899),Csrp3(-4.63136689292),Mcam…
GO:0030003	cellular cation homeostasis	biological process	23/505	527/20972	0.00471	0.232819389067524	ENSMUSG00000005299(1.71840581888),ENSMUSG00000005716(-8.3728296391),ENSMUSG00000007122(-6.27091617268),ENSMUSG00000012819(-1.46107844895),ENSMUSG00000017412(-3.09777977249),ENSMUSG00000019302(-1.43770665557),ENSMUSG00000019787(-9.22110372537),ENSMUSG00000020123(-1.07186495832),ENSMUSG00000021699(1.24243799314),ENSMUSG00000026062(-1.61993838262),ENSMUSG00000027887(-2.8871879909),ENSMUSG00000030470…	Letm1(1.71840581888),Pvalb(-8.3728296391),Casq1(-6.27091617268),Cdh23(-1.46107844895),Cacnb4(-3.09777977249),Atp6v0a1(-1.43770665557),Trdn(-9.22110372537),Avpr1a(-1.07186495832),Pde4d(1.24243799314),Slc9a2(-1.61993838262),Sypl2(-2.8871879909),Csrp3(-4.63136689292),Mt3(-1.52344419288),Mt2(-1.66988781054),Letmd1(1.98158686439),Hrc(-3.74838699574),Hfe2(-5.90849171308),Slc9a8(1.18747981925),Ccr6(3.80…
GO:0090287	regulation of cellular response to growth factor stimulus	biological process	13/505	235/20972	0.00475	0.234044070512821	ENSMUSG00000021974(3.8777967164),ENSMUSG00000024526(2.7376987399),ENSMUSG00000027204(-1.47128164737),ENSMUSG00000027996(-1.43964057131),ENSMUSG00000029096(-1.21310755813),ENSMUSG00000031548(-1.05253267211),ENSMUSG00000031760(-1.52344419288),ENSMUSG00000036040(-2.27388789835),ENSMUSG00000038403(-5.90849171308),ENSMUSG00000039646(-1.28053338687),ENSMUSG00000043635(4.06390358897),ENSMUSG00000048616(…	Fgf9(3.8777967164),Cidea(2.7376987399),Fbn1(-1.47128164737),Sfrp2(-1.43964057131),Htra3(-1.21310755813),Sfrp1(-1.05253267211),Mt3(-1.52344419288),Adamtsl2(-2.27388789835),Hfe2(-5.90849171308),Vasn(-1.28053338687),Adamts3(4.06390358897),Nog(-1.83301149354),Gpc3(-1.53323168489)
GO:0005887	integral component of plasma membrane	cellular component	41/513	1167/21209	0.01086	0.237088192771084	ENSMUSG00000001901(3.8351131305),ENSMUSG00000005338(-1.40144132684),ENSMUSG00000005950(1.28863220858),ENSMUSG00000005958(-1.15271773358),ENSMUSG00000020123(-1.07186495832),ENSMUSG00000020331(1.88200329957),ENSMUSG00000020431(-1.54293386348),ENSMUSG00000020963(-1.66452158208),ENSMUSG00000022041(2.08684642045),ENSMUSG00000029862(-2.64346061697),ENSMUSG00000031390(2.03696248941),ENSMUSG00000032902(1…	Kcnh6(3.8351131305),Cadm3(-1.40144132684),P2rx5(1.28863220858),Ephb3(-1.15271773358),Avpr1a(-1.07186495832),Hcn2(1.88200329957),Adcy1(-1.54293386348),Tshr(-1.66452158208),Chrna2(2.08684642045),Clcn1(-2.64346061697),Avpr2(2.03696248941),Slc16a1(1.25815638136),Sgcg(-4.3696636176),Kiss1r(-1.1983681951),Hfe2(-5.90849171308),Slco4a1(2.34599341886),Tlr4(-2.30925347186),Cacng5(10.1823777991),Slc22a2(2.1…
GO:0000038	very long-chain fatty acid metabolic process	biological process	4/505	29/20972	0.00489	0.240172428115016	ENSMUSG00000021226(1.70287465099),ENSMUSG00000021228(3.42279234218),ENSMUSG00000038754(6.75787935521),ENSMUSG00000042540(5.64012872615)	Acot2(1.70287465099),Acot3(3.42279234218),Elovl3(6.75787935521),Acot5(5.64012872615)
GO:0008083	growth factor activity	molecular function	10/490	145/20682	0.00243	0.242415333333333	ENSMUSG00000000182(3.33411574263),ENSMUSG00000002384(5.62842272761),ENSMUSG00000020467(-1.55013999929),ENSMUSG00000021702(-1.19777754202),ENSMUSG00000021974(3.8777967164),ENSMUSG00000022101(-5.96496302418),ENSMUSG00000030827(2.28679273042),ENSMUSG00000037035(-1.69369800652),ENSMUSG00000049265(1.37429008709),ENSMUSG00000087408(-1.98257559723)	Fgf23(3.33411574263),Bmp8b(5.62842272761),Efemp1(-1.55013999929),Thbs4(-1.19777754202),Fgf9(3.8777967164),Fgf17(-5.96496302418),Fgf21(2.28679273042),Inhbb(-1.69369800652),Kcnk3(1.37429008709),Cers1(-1.98257559723)
GO:0048407	platelet-derived growth factor binding	molecular function	3/490	12/20682	0.00248	0.242415333333333	ENSMUSG00000001506(-1.60905905853),ENSMUSG00000026043(-1.49362234753),ENSMUSG00000029661(-1.1910685899)	Col1a1(-1.60905905853),Col3a1(-1.49362234753),Col1a2(-1.1910685899)
GO:0022836	gated channel activity	molecular function	16/490	303/20682	0.00249	0.242415333333333	ENSMUSG00000001901(3.8351131305),ENSMUSG00000005950(1.28863220858),ENSMUSG00000017412(-3.09777977249),ENSMUSG00000020331(1.88200329957),ENSMUSG00000022041(2.08684642045),ENSMUSG00000026407(-1.72813395486),ENSMUSG00000029862(-2.64346061697),ENSMUSG00000031791(-1.44695753326),ENSMUSG00000040373(10.1823777991),ENSMUSG00000041078(-2.02041828409),ENSMUSG00000042529(-2.62982539067),ENSMUSG00000045534(-…	Kcnh6(3.8351131305),P2rx5(1.28863220858),Cacnb4(-3.09777977249),Hcn2(1.88200329957),Chrna2(2.08684642045),Cacna1s(-1.72813395486),Clcn1(-2.64346061697),Tmem38a(-1.44695753326),Cacng5(10.1823777991),Grid1(-2.02041828409),Kcnj12(-2.62982539067),Kcna5(-1.26722643685),Kcnk3(1.37429008709),Tmem37(2.1072558157),Kcng2(-1.43129816881),Kcne1l(-1.77409072158)
GO:0065008	regulation of biological quality	biological process	98/505	3175/20972	0.00506	0.243765015576324	ENSMUSG00000000182(3.33411574263),ENSMUSG00000001901(3.8351131305),ENSMUSG00000002104(-1.51696391094),ENSMUSG00000002384(5.62842272761),ENSMUSG00000004069(1.22799054653),ENSMUSG00000005299(1.71840581888),ENSMUSG00000005628(-2.95792621987),ENSMUSG00000005716(-8.3728296391),ENSMUSG00000005950(1.28863220858),ENSMUSG00000005958(-1.15271773358),ENSMUSG00000006435(-1.49503870739),ENSMUSG00000007122(-6.…	Fgf23(3.33411574263),Kcnh6(3.8351131305),Rapsn(-1.51696391094),Bmp8b(5.62842272761),Dnaja3(1.22799054653),Letm1(1.71840581888),Tmod4(-2.95792621987),Pvalb(-8.3728296391),P2rx5(1.28863220858),Ephb3(-1.15271773358),Neurl1a(-1.49503870739),Casq1(-6.27091617268),Dio2(4.80593116566),Clstn3(2.00503654077),Plin5(2.54582074394),Cdh23(-1.46107844895),Cacnb4(-3.09777977249),Acadvl(1.68744708078),Atp6v0a1(-…
GO:0009127	purine nucleoside monophosphate biosynthetic process	biological process	6/505	66/20972	0.00507	0.243765015576324	ENSMUSG00000019302(-1.43770665557),ENSMUSG00000022551(1.49595872778),ENSMUSG00000022956(1.13661959669),ENSMUSG00000049422(1.67870881867),ENSMUSG00000064356(-2.48254167628),ENSMUSG00000064357(-16.0371346047)	Atp6v0a1(-1.43770665557),Cyc1(1.49595872778),Atp5o(1.13661959669),Chchd10(1.67870881867),mt-Atp8(-2.48254167628),mt-Atp6(-16.0371346047)
GO:0009168	purine ribonucleoside monophosphate biosynthetic process	biological process	6/505	66/20972	0.00507	0.243765015576324	ENSMUSG00000019302(-1.43770665557),ENSMUSG00000022551(1.49595872778),ENSMUSG00000022956(1.13661959669),ENSMUSG00000049422(1.67870881867),ENSMUSG00000064356(-2.48254167628),ENSMUSG00000064357(-16.0371346047)	Atp6v0a1(-1.43770665557),Cyc1(1.49595872778),Atp5o(1.13661959669),Chchd10(1.67870881867),mt-Atp8(-2.48254167628),mt-Atp6(-16.0371346047)
GO:0009886	post-embryonic animal morphogenesis	biological process	3/505	15/20972	0.00509	0.243765015576324	ENSMUSG00000012819(-1.46107844895),ENSMUSG00000020467(-1.55013999929),ENSMUSG00000027204(-1.47128164737)	Cdh23(-1.46107844895),Efemp1(-1.55013999929),Fbn1(-1.47128164737)
GO:0010644	cell communication by electrical coupling	biological process	3/505	15/20972	0.00509	0.243765015576324	ENSMUSG00000019787(-9.22110372537),ENSMUSG00000021699(1.24243799314),ENSMUSG00000038239(-3.74838699574)	Trdn(-9.22110372537),Pde4d(1.24243799314),Hrc(-3.74838699574)
GO:0030730	sequestering of triglyceride	biological process	3/505	15/20972	0.00509	0.243765015576324	ENSMUSG00000011305(2.54582074394),ENSMUSG00000022383(2.21653262377),ENSMUSG00000024526(2.7376987399)	Plin5(2.54582074394),Ppara(2.21653262377),Cidea(2.7376987399)
GO:0051481	negative regulation of cytosolic calcium ion concentration	biological process	3/505	15/20972	0.00509	0.243765015576324	ENSMUSG00000038239(-3.74838699574),ENSMUSG00000045534(-1.26722643685),ENSMUSG00000049265(1.37429008709)	Hrc(-3.74838699574),Kcna5(-1.26722643685),Kcnk3(1.37429008709)
GO:1990845	adaptive thermogenesis	biological process	3/505	15/20972	0.00509	0.243765015576324	ENSMUSG00000002384(5.62842272761),ENSMUSG00000031710(6.35014455026),ENSMUSG00000032942(1.2336638272)	Bmp8b(5.62842272761),Ucp1(6.35014455026),Ucp3(1.2336638272)
GO:0071310	cellular response to organic substance	biological process	66/505	1998/20972	0.00517	0.246145722543353	ENSMUSG00000000182(3.33411574263),ENSMUSG00000001506(-1.60905905853),ENSMUSG00000002384(5.62842272761),ENSMUSG00000003476(-1.77577712367),ENSMUSG00000004069(1.22799054653),ENSMUSG00000006435(-1.49503870739),ENSMUSG00000016024(-1.11756322536),ENSMUSG00000020123(-1.07186495832),ENSMUSG00000020331(1.88200329957),ENSMUSG00000020431(-1.54293386348),ENSMUSG00000020534(1.34171662465),ENSMUSG00000020654(…	Fgf23(3.33411574263),Col1a1(-1.60905905853),Bmp8b(5.62842272761),Crhr2(-1.77577712367),Dnaja3(1.22799054653),Neurl1a(-1.49503870739),Lbp(-1.11756322536),Avpr1a(-1.07186495832),Hcn2(1.88200329957),Adcy1(-1.54293386348),Shmt1(1.34171662465),Adcy3(2.28650313214),Tshr(-1.66452158208),Srd5a1(-1.24109976346),Pde4d(1.24243799314),Fgf9(3.8777967164),Fgf17(-5.96496302418),Ppara(2.21653262377),Gpd1(1.34420…
GO:0006955	immune response	biological process	48/505	1362/20972	0.00528	0.246145722543353	ENSMUSG00000004069(1.22799054653),ENSMUSG00000016024(-1.11756322536),ENSMUSG00000017412(-3.09777977249),ENSMUSG00000021699(1.24243799314),ENSMUSG00000025779(-13.9963769763),ENSMUSG00000026043(-1.49362234753),ENSMUSG00000026166(3.28105710279),ENSMUSG00000026417(3.98182426088),ENSMUSG00000026981(1.93173099333),ENSMUSG00000027832(-1.41550119126),ENSMUSG00000028108(-1.06402925986),ENSMUSG00000030144(…	Dnaja3(1.22799054653),Lbp(-1.11756322536),Cacnb4(-3.09777977249),Pde4d(1.24243799314),Ly96(-13.9963769763),Col3a1(-1.49362234753),Ccl20(3.28105710279),Pigr(3.98182426088),Il1rn(1.93173099333),Ptx3(-1.41550119126),Ecm1(-1.06402925986),Clec4d(2.51971214798),Mylpf(-5.07206398875),Ido1(-3.01355227986),Tlr4(-2.30925347186),Ccr6(3.80973628062),Tril(-1.38506233353),Iigp1(-6.19108411046),Nfam1(1.17273189…
GO:0003044	regulation of systemic arterial blood pressure mediated by a chemical signal	biological process	5/505	47/20972	0.00529	0.246145722543353	ENSMUSG00000020123(-1.07186495832),ENSMUSG00000020681(-1.17923239441),ENSMUSG00000028024(-1.06348197381),ENSMUSG00000031390(2.03696248941),ENSMUSG00000032366(-1.91576985119)	Avpr1a(-1.07186495832),Ace(-1.17923239441),Enpep(-1.06348197381),Avpr2(2.03696248941),Tpm1(-1.91576985119)
GO:0050879	multicellular organismal movement	biological process	5/505	47/20972	0.00529	0.246145722543353	ENSMUSG00000007122(-6.27091617268),ENSMUSG00000017300(-6.519464913),ENSMUSG00000040287(-2.23987774235),ENSMUSG00000055775(-4.28844256877),ENSMUSG00000061723(-6.34680621953)	Casq1(-6.27091617268),Tnnc2(-6.519464913),Stac3(-2.23987774235),Myh8(-4.28844256877),Tnnt3(-6.34680621953)
GO:0050881	musculoskeletal movement	biological process	5/505	47/20972	0.00529	0.246145722543353	ENSMUSG00000007122(-6.27091617268),ENSMUSG00000017300(-6.519464913),ENSMUSG00000040287(-2.23987774235),ENSMUSG00000055775(-4.28844256877),ENSMUSG00000061723(-6.34680621953)	Casq1(-6.27091617268),Tnnc2(-6.519464913),Stac3(-2.23987774235),Myh8(-4.28844256877),Tnnt3(-6.34680621953)
GO:0002684	positive regulation of immune system process	biological process	33/505	854/20972	0.00537	0.246145722543353	ENSMUSG00000004069(1.22799054653),ENSMUSG00000016024(-1.11756322536),ENSMUSG00000017412(-3.09777977249),ENSMUSG00000021699(1.24243799314),ENSMUSG00000021702(-1.19777754202),ENSMUSG00000024978(1.42504164238),ENSMUSG00000025779(-13.9963769763),ENSMUSG00000026166(3.28105710279),ENSMUSG00000031551(-3.01355227986),ENSMUSG00000033871(1.90816443771),ENSMUSG00000039005(-2.30925347186),ENSMUSG00000040899(…	Dnaja3(1.22799054653),Lbp(-1.11756322536),Cacnb4(-3.09777977249),Pde4d(1.24243799314),Thbs4(-1.19777754202),Gpam(1.42504164238),Ly96(-13.9963769763),Ccl20(3.28105710279),Ido1(-3.01355227986),Ppargc1b(1.90816443771),Tlr4(-2.30925347186),Ccr6(3.80973628062),Tril(-1.38506233353),Foxc1(-1.31122236462),Nfam1(1.1727318946),Cd59b(-1.25909616313),C4b(-1.30411426674),Ighv7-3(2.95497063114),Ighv4-1(3.55182…
GO:0009260	ribonucleotide biosynthetic process	biological process	13/505	239/20972	0.00546	0.246145722543353	ENSMUSG00000006575(1.66006642398),ENSMUSG00000019302(-1.43770665557),ENSMUSG00000020431(-1.54293386348),ENSMUSG00000020654(2.28650313214),ENSMUSG00000020963(-1.66452158208),ENSMUSG00000022551(1.49595872778),ENSMUSG00000022956(1.13661959669),ENSMUSG00000026839(-1.26667328569),ENSMUSG00000033610(3.16017052335),ENSMUSG00000035863(-1.32227249057),ENSMUSG00000049422(1.67870881867),ENSMUSG00000064356(-…	Rundc3a(1.66006642398),Atp6v0a1(-1.43770665557),Adcy1(-1.54293386348),Adcy3(2.28650313214),Tshr(-1.66452158208),Cyc1(1.49595872778),Atp5o(1.13661959669),Upp2(-1.26667328569),Pank1(3.16017052335),Palm(-1.32227249057),Chchd10(1.67870881867),mt-Atp8(-2.48254167628),mt-Atp6(-16.0371346047)
GO:0072522	purine-containing compound biosynthetic process	biological process	13/505	239/20972	0.00546	0.246145722543353	ENSMUSG00000006575(1.66006642398),ENSMUSG00000019302(-1.43770665557),ENSMUSG00000020431(-1.54293386348),ENSMUSG00000020534(1.34171662465),ENSMUSG00000020654(2.28650313214),ENSMUSG00000020963(-1.66452158208),ENSMUSG00000022551(1.49595872778),ENSMUSG00000022956(1.13661959669),ENSMUSG00000033610(3.16017052335),ENSMUSG00000035863(-1.32227249057),ENSMUSG00000049422(1.67870881867),ENSMUSG00000064356(-2…	Rundc3a(1.66006642398),Atp6v0a1(-1.43770665557),Adcy1(-1.54293386348),Shmt1(1.34171662465),Adcy3(2.28650313214),Tshr(-1.66452158208),Cyc1(1.49595872778),Atp5o(1.13661959669),Pank1(3.16017052335),Palm(-1.32227249057),Chchd10(1.67870881867),mt-Atp8(-2.48254167628),mt-Atp6(-16.0371346047)
GO:0014823	response to activity	biological process	6/505	67/20972	0.00546	0.246145722543353	ENSMUSG00000001334(3.25158683247),ENSMUSG00000021594(-1.24109976346),ENSMUSG00000030827(2.28679273042),ENSMUSG00000032942(1.2336638272),ENSMUSG00000057003(-8.90112531262),ENSMUSG00000078486(2.32578690911)	Fndc5(3.25158683247),Srd5a1(-1.24109976346),Fgf21(2.28679273042),Ucp3(1.2336638272),Myh4(-8.90112531262),Perm1(2.32578690911)
GO:0048708	astrocyte differentiation	biological process	6/505	67/20972	0.00546	0.246145722543353	ENSMUSG00000031760(-1.52344419288),ENSMUSG00000031762(-1.66988781054),ENSMUSG00000039005(-2.30925347186),ENSMUSG00000048616(-1.83301149354),ENSMUSG00000052911(-1.20464664095),ENSMUSG00000059146(-1.22521963579)	Mt3(-1.52344419288),Mt2(-1.66988781054),Tlr4(-2.30925347186),Nog(-1.83301149354),Lamb2(-1.20464664095),Ntrk3(-1.22521963579)
GO:0071230	cellular response to amino acid stimulus	biological process	6/505	67/20972	0.00546	0.246145722543353	ENSMUSG00000001506(-1.60905905853),ENSMUSG00000006435(-1.49503870739),ENSMUSG00000026043(-1.49362234753),ENSMUSG00000029661(-1.1910685899),ENSMUSG00000040690(-1.15668502981),ENSMUSG00000042476(-1.36473704895)	Col1a1(-1.60905905853),Neurl1a(-1.49503870739),Col3a1(-1.49362234753),Col1a2(-1.1910685899),Col16a1(-1.15668502981),Abcb4(-1.36473704895)
GO:0001992	regulation of systemic arterial blood pressure by vasopressin	biological process	2/505	5/20972	0.00551	0.246145722543353	ENSMUSG00000020123(-1.07186495832),ENSMUSG00000031390(2.03696248941)	Avpr1a(-1.07186495832),Avpr2(2.03696248941)
GO:0003402	planar cell polarity pathway involved in axis elongation	biological process	2/505	5/20972	0.00551	0.246145722543353	ENSMUSG00000027996(-1.43964057131),ENSMUSG00000031548(-1.05253267211)	Sfrp2(-1.43964057131),Sfrp1(-1.05253267211)
GO:0006102	isocitrate metabolic process	biological process	2/505	5/20972	0.00551	0.246145722543353	ENSMUSG00000002010(1.08044306062),ENSMUSG00000022477(1.550858801)	Idh3g(1.08044306062),Aco2(1.550858801)
GO:0006113	fermentation	biological process	2/505	5/20972	0.00551	0.246145722543353	ENSMUSG00000037060(-1.48865865697),ENSMUSG00000038028(1.25599118868)	Prkcdbp(-1.48865865697),Tigar(1.25599118868)
GO:0006681	galactosylceramide metabolic process	biological process	2/505	5/20972	0.00551	0.246145722543353	ENSMUSG00000032854(-3.52097031317),ENSMUSG00000049721(-1.49662715978)	Ugt8a(-3.52097031317),Gal3st1(-1.49662715978)
GO:0008228	opsonization	biological process	2/505	5/20972	0.00551	0.246145722543353	ENSMUSG00000016024(-1.11756322536),ENSMUSG00000027832(-1.41550119126)	Lbp(-1.11756322536),Ptx3(-1.41550119126)
GO:0009448	gamma-aminobutyric acid metabolic process	biological process	2/505	5/20972	0.00551	0.246145722543353	ENSMUSG00000057880(-1.50758300142),ENSMUSG00000070880(11.5534677056)	Abat(-1.50758300142),Gad1(11.5534677056)
GO:0030240	skeletal muscle thin filament assembly	biological process	2/505	5/20972	0.00551	0.246145722543353	ENSMUSG00000051747(-1.87169912162),ENSMUSG00000068614(-1.92107592356)	Ttn(-1.87169912162),Actc1(-1.92107592356)
GO:0031999	negative regulation of fatty acid beta-oxidation	biological process	2/505	5/20972	0.00551	0.246145722543353	ENSMUSG00000011305(2.54582074394),ENSMUSG00000042010(1.3037563663)	Plin5(2.54582074394),Acacb(1.3037563663)
GO:0070459	prolactin secretion	biological process	2/505	5/20972	0.00551	0.246145722543353	ENSMUSG00000020081(12.2737985126),ENSMUSG00000057880(-1.50758300142)	Tacr2(12.2737985126),Abat(-1.50758300142)
GO:0090080	positive regulation of MAPKKK cascade by fibroblast growth factor receptor signaling pathway	biological process	2/505	5/20972	0.00551	0.246145722543353	ENSMUSG00000000182(3.33411574263),ENSMUSG00000030827(2.28679273042)	Fgf23(3.33411574263),Fgf21(2.28679273042)
GO:1904956	regulation of midbrain dopaminergic neuron differentiation	biological process	2/505	5/20972	0.00551	0.246145722543353	ENSMUSG00000027996(-1.43964057131),ENSMUSG00000031548(-1.05253267211)	Sfrp2(-1.43964057131),Sfrp1(-1.05253267211)
GO:0044057	regulation of system process	biological process	19/505	412/20972	0.00553	0.246145722543353	ENSMUSG00000007122(-6.27091617268),ENSMUSG00000017300(-6.519464913),ENSMUSG00000020081(12.2737985126),ENSMUSG00000020123(-1.07186495832),ENSMUSG00000021699(1.24243799314),ENSMUSG00000022371(-1.77058228712),ENSMUSG00000028834(-14.319800289),ENSMUSG00000030470(-4.63136689292),ENSMUSG00000031390(2.03696248941),ENSMUSG00000031748(1.22753811324),ENSMUSG00000032366(-1.91576985119),ENSMUSG00000037035(-1…	Casq1(-6.27091617268),Tnnc2(-6.519464913),Tacr2(12.2737985126),Avpr1a(-1.07186495832),Pde4d(1.24243799314),Col14a1(-1.77058228712),Trim63(-14.319800289),Csrp3(-4.63136689292),Avpr2(2.03696248941),Gnao1(1.22753811324),Tpm1(-1.91576985119),Inhbb(-1.69369800652),Hrc(-3.74838699574),Kcna5(-1.26722643685),Ttn(-1.87169912162),Abat(-1.50758300142),Myl3(-1.77128962814),Tnnt3(-6.34680621953),Kcne1l(-1.774…
GO:0001562	response to protozoan	biological process	4/505	30/20972	0.00554	0.246145722543353	ENSMUSG00000039699(-2.07062343083),ENSMUSG00000054072(-6.19108411046),ENSMUSG00000076470(3.87201894185),ENSMUSG00000105096(-2.61135065657)	Batf2(-2.07062343083),Iigp1(-6.19108411046),Trbv13-3(3.87201894185),Gbp10(-2.61135065657)
GO:0005746	mitochondrial respiratory chain	cellular component	6/513	78/21209	0.01152	0.248502857142857	ENSMUSG00000000171(1.33756498082),ENSMUSG00000022551(1.49595872778),ENSMUSG00000025488(1.97807586216),ENSMUSG00000031231(1.15364616215),ENSMUSG00000038462(1.23039616085),ENSMUSG00000074218(3.25763715502)	Sdhd(1.33756498082),Cyc1(1.49595872778),Cox8b(1.97807586216),Cox7b(1.15364616215),Uqcrfs1(1.23039616085),Cox7a1(3.25763715502)
GO:0016460	myosin II complex	cellular component	3/513	20/21209	0.01181	0.251761411764706	ENSMUSG00000031461(-6.13856076761),ENSMUSG00000042451(-3.40193586467),ENSMUSG00000051747(-1.87169912162)	Myom2(-6.13856076761),Mybph(-3.40193586467),Ttn(-1.87169912162)
GO:0009132	nucleoside diphosphate metabolic process	biological process	8/505	112/20972	0.00573	0.25385386167147	ENSMUSG00000011752(1.47208438829),ENSMUSG00000020456(1.36108474987),ENSMUSG00000022383(2.21653262377),ENSMUSG00000023019(1.34420359458),ENSMUSG00000038028(1.25599118868),ENSMUSG00000041798(2.70504303726),ENSMUSG00000060600(-2.3975734007),ENSMUSG00000062070(1.71734088056)	Pgam1(1.47208438829),Ogdh(1.36108474987),Ppara(2.21653262377),Gpd1(1.34420359458),Tigar(1.25599118868),Gck(2.70504303726),Eno3(-2.3975734007),Pgk1(1.71734088056)
GO:0090257	regulation of muscle system process	biological process	11/505	187/20972	0.00579	0.255482521489971	ENSMUSG00000007122(-6.27091617268),ENSMUSG00000017300(-6.519464913),ENSMUSG00000020081(12.2737985126),ENSMUSG00000021699(1.24243799314),ENSMUSG00000022371(-1.77058228712),ENSMUSG00000028834(-14.319800289),ENSMUSG00000038239(-3.74838699574),ENSMUSG00000051747(-1.87169912162),ENSMUSG00000057880(-1.50758300142),ENSMUSG00000059741(-1.77128962814),ENSMUSG00000061723(-6.34680621953)	Casq1(-6.27091617268),Tnnc2(-6.519464913),Tacr2(12.2737985126),Pde4d(1.24243799314),Col14a1(-1.77058228712),Trim63(-14.319800289),Hrc(-3.74838699574),Ttn(-1.87169912162),Abat(-1.50758300142),Myl3(-1.77128962814),Tnnt3(-6.34680621953)
GO:0033692	cellular polysaccharide biosynthetic process	biological process	5/505	48/20972	0.00580	0.255482521489971	ENSMUSG00000006542(-2.98955734743),ENSMUSG00000025537(-1.20059752562),ENSMUSG00000030244(1.62430707007),ENSMUSG00000041798(2.70504303726),ENSMUSG00000046794(1.80059323893)	Prkag3(-2.98955734743),Phkg1(-1.20059752562),Gys2(1.62430707007),Gck(2.70504303726),Ppp1r3b(1.80059323893)
GO:0046390	ribose phosphate biosynthetic process	biological process	13/505	241/20972	0.00585	0.256948714285714	ENSMUSG00000006575(1.66006642398),ENSMUSG00000019302(-1.43770665557),ENSMUSG00000020431(-1.54293386348),ENSMUSG00000020654(2.28650313214),ENSMUSG00000020963(-1.66452158208),ENSMUSG00000022551(1.49595872778),ENSMUSG00000022956(1.13661959669),ENSMUSG00000026839(-1.26667328569),ENSMUSG00000033610(3.16017052335),ENSMUSG00000035863(-1.32227249057),ENSMUSG00000049422(1.67870881867),ENSMUSG00000064356(-…	Rundc3a(1.66006642398),Atp6v0a1(-1.43770665557),Adcy1(-1.54293386348),Adcy3(2.28650313214),Tshr(-1.66452158208),Cyc1(1.49595872778),Atp5o(1.13661959669),Upp2(-1.26667328569),Pank1(3.16017052335),Palm(-1.32227249057),Chchd10(1.67870881867),mt-Atp8(-2.48254167628),mt-Atp6(-16.0371346047)
GO:0043230	extracellular organelle	cellular component	82/513	2661/21209	0.01221	0.257261860465116	ENSMUSG00000005683(1.43844692298),ENSMUSG00000005716(-8.3728296391),ENSMUSG00000008153(2.00503654077),ENSMUSG00000010080(13.7553598351),ENSMUSG00000011752(1.47208438829),ENSMUSG00000016024(-1.11756322536),ENSMUSG00000019173(1.20180814689),ENSMUSG00000019302(-1.43770665557),ENSMUSG00000020431(-1.54293386348),ENSMUSG00000020467(-1.55013999929),ENSMUSG00000020534(1.34171662465),ENSMUSG00000020681(-1…	Cs(1.43844692298),Pvalb(-8.3728296391),Clstn3(2.00503654077),Epn3(13.7553598351),Pgam1(1.47208438829),Lbp(-1.11756322536),Rab5c(1.20180814689),Atp6v0a1(-1.43770665557),Adcy1(-1.54293386348),Efemp1(-1.55013999929),Shmt1(1.34171662465),Ace(-1.17923239441),Krt19(-1.29632887431),Acot2(1.70287465099),Fbp2(1.72354006672),Thbs4(-1.19777754202),Fgf9(3.8777967164),Col14a1(-1.77058228712),Atp5o(1.136619596…
GO:0055080	cation homeostasis	biological process	25/505	601/20972	0.00602	0.263349971590909	ENSMUSG00000005299(1.71840581888),ENSMUSG00000005716(-8.3728296391),ENSMUSG00000007122(-6.27091617268),ENSMUSG00000012819(-1.46107844895),ENSMUSG00000017412(-3.09777977249),ENSMUSG00000019302(-1.43770665557),ENSMUSG00000019787(-9.22110372537),ENSMUSG00000020123(-1.07186495832),ENSMUSG00000021699(1.24243799314),ENSMUSG00000026062(-1.61993838262),ENSMUSG00000027887(-2.8871879909),ENSMUSG00000030470…	Letm1(1.71840581888),Pvalb(-8.3728296391),Casq1(-6.27091617268),Cdh23(-1.46107844895),Cacnb4(-3.09777977249),Atp6v0a1(-1.43770665557),Trdn(-9.22110372537),Avpr1a(-1.07186495832),Pde4d(1.24243799314),Slc9a2(-1.61993838262),Sypl2(-2.8871879909),Csrp3(-4.63136689292),Avpr2(2.03696248941),Mt3(-1.52344419288),Mt2(-1.66988781054),Letmd1(1.98158686439),Hrc(-3.74838699574),Hfe2(-5.90849171308),Car14(3.59…
GO:0044344	cellular response to fibroblast growth factor stimulus	biological process	7/505	90/20972	0.00603	0.263349971590909	ENSMUSG00000000182(3.33411574263),ENSMUSG00000001506(-1.60905905853),ENSMUSG00000021974(3.8777967164),ENSMUSG00000022101(-5.96496302418),ENSMUSG00000030827(2.28679273042),ENSMUSG00000031548(-1.05253267211),ENSMUSG00000048616(-1.83301149354)	Fgf23(3.33411574263),Col1a1(-1.60905905853),Fgf9(3.8777967164),Fgf17(-5.96496302418),Fgf21(2.28679273042),Sfrp1(-1.05253267211),Nog(-1.83301149354)
GO:0003084	positive regulation of systemic arterial blood pressure	biological process	3/505	16/20972	0.00615	0.264089245810056	ENSMUSG00000020123(-1.07186495832),ENSMUSG00000020681(-1.17923239441),ENSMUSG00000031390(2.03696248941)	Avpr1a(-1.07186495832),Ace(-1.17923239441),Avpr2(2.03696248941)
GO:0007190	activation of adenylate cyclase activity	biological process	3/505	16/20972	0.00615	0.264089245810056	ENSMUSG00000020431(-1.54293386348),ENSMUSG00000020654(2.28650313214),ENSMUSG00000020963(-1.66452158208)	Adcy1(-1.54293386348),Adcy3(2.28650313214),Tshr(-1.66452158208)
GO:0030502	negative regulation of bone mineralization	biological process	3/505	16/20972	0.00615	0.264089245810056	ENSMUSG00000000182(3.33411574263),ENSMUSG00000028108(-1.06402925986),ENSMUSG00000037962(-1.556922764)	Fgf23(3.33411574263),Ecm1(-1.06402925986),Rflna(-1.556922764)
GO:0044320	cellular response to leptin stimulus	biological process	3/505	16/20972	0.00615	0.264089245810056	ENSMUSG00000000182(3.33411574263),ENSMUSG00000031760(-1.52344419288),ENSMUSG00000037035(-1.69369800652)	Fgf23(3.33411574263),Mt3(-1.52344419288),Inhbb(-1.69369800652)
GO:0055003	cardiac myofibril assembly	biological process	3/505	16/20972	0.00615	0.264089245810056	ENSMUSG00000030470(-4.63136689292),ENSMUSG00000051747(-1.87169912162),ENSMUSG00000068614(-1.92107592356)	Csrp3(-4.63136689292),Ttn(-1.87169912162),Actc1(-1.92107592356)
GO:0060314	regulation of ryanodine-sensitive calcium-release channel activity	biological process	3/505	16/20972	0.00615	0.264089245810056	ENSMUSG00000019787(-9.22110372537),ENSMUSG00000021699(1.24243799314),ENSMUSG00000038239(-3.74838699574)	Trdn(-9.22110372537),Pde4d(1.24243799314),Hrc(-3.74838699574)
GO:0019226	transmission of nerve impulse	biological process	6/505	69/20972	0.00630	0.269776880222841	ENSMUSG00000017412(-3.09777977249),ENSMUSG00000020123(-1.07186495832),ENSMUSG00000029862(-2.64346061697),ENSMUSG00000040373(10.1823777991),ENSMUSG00000053198(-1.40616199415),ENSMUSG00000066058(-1.88978100569)	Cacnb4(-3.09777977249),Avpr1a(-1.07186495832),Clcn1(-2.64346061697),Cacng5(10.1823777991),Prx(-1.40616199415),Cldn19(-1.88978100569)
GO:0055010	ventricular cardiac muscle tissue morphogenesis	biological process	5/505	49/20972	0.00633	0.270308583333333	ENSMUSG00000027966(-1.50602801363),ENSMUSG00000032366(-1.91576985119),ENSMUSG00000048616(-1.83301149354),ENSMUSG00000050295(-1.31122236462),ENSMUSG00000059741(-1.77128962814)	Col11a1(-1.50602801363),Tpm1(-1.91576985119),Nog(-1.83301149354),Foxc1(-1.31122236462),Myl3(-1.77128962814)
GO:0098542	defense response to other organism	biological process	24/505	572/20972	0.00635	0.270411495844875	ENSMUSG00000016024(-1.11756322536),ENSMUSG00000024978(1.42504164238),ENSMUSG00000030144(2.51971214798),ENSMUSG00000039005(-2.30925347186),ENSMUSG00000039699(-2.07062343083),ENSMUSG00000054072(-6.19108411046),ENSMUSG00000060591(-1.08760623497),ENSMUSG00000076652(2.95497063114),ENSMUSG00000076655(3.55182611141),ENSMUSG00000076671(4.23296767198),ENSMUSG00000076676(13.4411160826),ENSMUSG00000076695(3…	Lbp(-1.11756322536),Gpam(1.42504164238),Clec4d(2.51971214798),Tlr4(-2.30925347186),Batf2(-2.07062343083),Iigp1(-6.19108411046),Ifitm2(-1.08760623497),Ighv7-3(2.95497063114),Ighv4-1(3.55182611141),Ighv13-2(4.23296767198),Ighv12-3(13.4411160826),Ighv1-18(3.75779525421),Ighv8-12(3.98792316279),Iglc2(2.35403857297),Ighv3-1(15.0217227622),Ighv1-76(3.53411770115),Ighv1-12(5.81392615816),Ighv10-3(5.1937…
GO:0006790	sulfur compound metabolic process	biological process	14/505	272/20972	0.00648	0.275185193370166	ENSMUSG00000000168(1.19279072813),ENSMUSG00000010914(1.27780635207),ENSMUSG00000020456(1.36108474987),ENSMUSG00000021226(1.70287465099),ENSMUSG00000021228(3.42279234218),ENSMUSG00000021620(5.52222023238),ENSMUSG00000022853(1.88075069594),ENSMUSG00000024978(1.42504164238),ENSMUSG00000027452(1.21622713241),ENSMUSG00000031781(1.4308577253),ENSMUSG00000042010(1.3037563663),ENSMUSG00000042540(5.640128…	Dlat(1.19279072813),Pdhx(1.27780635207),Ogdh(1.36108474987),Acot2(1.70287465099),Acot3(3.42279234218),Acot12(5.52222023238),Ehhadh(1.88075069594),Gpam(1.42504164238),Acss1(1.21622713241),Ciapin1(1.4308577253),Acacb(1.3037563663),Acot5(5.64012872615),Acot10(-11.8394505161),Acot1(2.44037368483)
GO:0050865	regulation of cell activation	biological process	24/505	574/20972	0.00662	0.28035608815427	ENSMUSG00000004069(1.22799054653),ENSMUSG00000016024(-1.11756322536),ENSMUSG00000024978(1.42504164238),ENSMUSG00000031548(-1.05253267211),ENSMUSG00000031551(-3.01355227986),ENSMUSG00000039005(-2.30925347186),ENSMUSG00000057880(-1.50758300142),ENSMUSG00000058099(1.1727318946),ENSMUSG00000076652(2.95497063114),ENSMUSG00000076655(3.55182611141),ENSMUSG00000076671(4.23296767198),ENSMUSG00000076676(13…	Dnaja3(1.22799054653),Lbp(-1.11756322536),Gpam(1.42504164238),Sfrp1(-1.05253267211),Ido1(-3.01355227986),Tlr4(-2.30925347186),Abat(-1.50758300142),Nfam1(1.1727318946),Ighv7-3(2.95497063114),Ighv4-1(3.55182611141),Ighv13-2(4.23296767198),Ighv12-3(13.4411160826),Ighv1-18(3.75779525421),Ighv8-12(3.98792316279),Iglc2(2.35403857297),Ighv3-1(15.0217227622),Ighv1-76(3.53411770115),Ighv1-12(5.81392615816…
GO:0040007	growth	biological process	35/505	934/20972	0.00671	0.283386895604396	ENSMUSG00000008153(2.00503654077),ENSMUSG00000016024(-1.11756322536),ENSMUSG00000017868(14.0036455682),ENSMUSG00000020123(-1.07186495832),ENSMUSG00000020173(-3.42393809733),ENSMUSG00000020963(-1.66452158208),ENSMUSG00000021699(1.24243799314),ENSMUSG00000021974(3.8777967164),ENSMUSG00000022371(-1.77058228712),ENSMUSG00000023046(-1.56081666618),ENSMUSG00000024008(2.55170717358),ENSMUSG00000024978(1…	Clstn3(2.00503654077),Lbp(-1.11756322536),Sgk2(14.0036455682),Avpr1a(-1.07186495832),Cobl(-3.42393809733),Tshr(-1.66452158208),Pde4d(1.24243799314),Fgf9(3.8777967164),Col14a1(-1.77058228712),Igfbp6(-1.56081666618),Cpne5(2.55170717358),Gpam(1.42504164238),Tnn(3.38336273292),Sfrp2(-1.43964057131),Slc25a33(1.5179372835),Htra3(-1.21310755813),Cpne9(-2.75432196417),Sfrp1(-1.05253267211),Mt3(-1.5234441…
GO:0071560	cellular response to transforming growth factor beta stimulus	biological process	11/505	191/20972	0.00675	0.284295205479452	ENSMUSG00000001506(-1.60905905853),ENSMUSG00000002384(5.62842272761),ENSMUSG00000024526(2.7376987399),ENSMUSG00000026043(-1.49362234753),ENSMUSG00000027204(-1.47128164737),ENSMUSG00000029096(-1.21310755813),ENSMUSG00000029661(-1.1910685899),ENSMUSG00000031548(-1.05253267211),ENSMUSG00000036040(-2.27388789835),ENSMUSG00000039646(-1.28053338687),ENSMUSG00000041378(-1.19271944497)	Col1a1(-1.60905905853),Bmp8b(5.62842272761),Cidea(2.7376987399),Col3a1(-1.49362234753),Fbn1(-1.47128164737),Htra3(-1.21310755813),Col1a2(-1.1910685899),Sfrp1(-1.05253267211),Adamtsl2(-2.27388789835),Vasn(-1.28053338687),Cldn5(-1.19271944497)
GO:0005104	fibroblast growth factor receptor binding	molecular function	4/490	26/20682	0.00308	0.2856412	ENSMUSG00000000182(3.33411574263),ENSMUSG00000021974(3.8777967164),ENSMUSG00000022101(-5.96496302418),ENSMUSG00000030827(2.28679273042)	Fgf23(3.33411574263),Fgf9(3.8777967164),Fgf17(-5.96496302418),Fgf21(2.28679273042)
GO:0001875	lipopolysaccharide receptor activity	molecular function	2/490	4/20682	0.00326	0.2856412	ENSMUSG00000025779(-13.9963769763),ENSMUSG00000039005(-2.30925347186)	Ly96(-13.9963769763),Tlr4(-2.30925347186)
GO:0004449	isocitrate dehydrogenase (NAD+) activity	molecular function	2/490	4/20682	0.00326	0.2856412	ENSMUSG00000002010(1.08044306062),ENSMUSG00000032279(1.37556927064)	Idh3g(1.08044306062),Idh3a(1.37556927064)
GO:0046870	cadmium ion binding	molecular function	2/490	4/20682	0.00326	0.2856412	ENSMUSG00000031760(-1.52344419288),ENSMUSG00000031762(-1.66988781054)	Mt3(-1.52344419288),Mt2(-1.66988781054)
GO:0051373	FATZ binding	molecular function	2/490	4/20682	0.00326	0.2856412	ENSMUSG00000028116(-4.17121292934),ENSMUSG00000068697(-7.490666763)	Myoz2(-4.17121292934),Myoz1(-7.490666763)
GO:0002694	regulation of leukocyte activation	biological process	23/505	544/20972	0.00683	0.286878661202186	ENSMUSG00000004069(1.22799054653),ENSMUSG00000016024(-1.11756322536),ENSMUSG00000024978(1.42504164238),ENSMUSG00000031548(-1.05253267211),ENSMUSG00000031551(-3.01355227986),ENSMUSG00000039005(-2.30925347186),ENSMUSG00000058099(1.1727318946),ENSMUSG00000076652(2.95497063114),ENSMUSG00000076655(3.55182611141),ENSMUSG00000076671(4.23296767198),ENSMUSG00000076676(13.4411160826),ENSMUSG00000076695(3.7…	Dnaja3(1.22799054653),Lbp(-1.11756322536),Gpam(1.42504164238),Sfrp1(-1.05253267211),Ido1(-3.01355227986),Tlr4(-2.30925347186),Nfam1(1.1727318946),Ighv7-3(2.95497063114),Ighv4-1(3.55182611141),Ighv13-2(4.23296767198),Ighv12-3(13.4411160826),Ighv1-18(3.75779525421),Ighv8-12(3.98792316279),Iglc2(2.35403857297),Ighv3-1(15.0217227622),Ighv1-76(3.53411770115),Ighv1-12(5.81392615816),Ighv10-3(5.19376306…
GO:1990351	transporter complex	cellular component	14/513	297/21209	0.01384	0.288253793103448	ENSMUSG00000017412(-3.09777977249),ENSMUSG00000020331(1.88200329957),ENSMUSG00000021699(1.24243799314),ENSMUSG00000022041(2.08684642045),ENSMUSG00000022551(1.49595872778),ENSMUSG00000026407(-1.72813395486),ENSMUSG00000027076(1.44689126733),ENSMUSG00000029862(-2.64346061697),ENSMUSG00000038462(1.23039616085),ENSMUSG00000040373(10.1823777991),ENSMUSG00000041329(-1.43835020995),ENSMUSG00000045534(-1…	Cacnb4(-3.09777977249),Hcn2(1.88200329957),Pde4d(1.24243799314),Chrna2(2.08684642045),Cyc1(1.49595872778),Cacna1s(-1.72813395486),Timm10(1.44689126733),Clcn1(-2.64346061697),Uqcrfs1(1.23039616085),Cacng5(10.1823777991),Atp1b2(-1.43835020995),Kcna5(-1.26722643685),Kcng2(-1.43129816881),Kcne1l(-1.77409072158)
GO:0048584	positive regulation of response to stimulus	biological process	62/505	1881/20972	0.00700	0.292045338753388	ENSMUSG00000000182(3.33411574263),ENSMUSG00000001506(-1.60905905853),ENSMUSG00000002384(5.62842272761),ENSMUSG00000003476(-1.77577712367),ENSMUSG00000006435(-1.49503870739),ENSMUSG00000016024(-1.11756322536),ENSMUSG00000017386(1.97372187983),ENSMUSG00000017412(-3.09777977249),ENSMUSG00000019787(-9.22110372537),ENSMUSG00000021699(1.24243799314),ENSMUSG00000021702(-1.19777754202),ENSMUSG00000021868…	Fgf23(3.33411574263),Col1a1(-1.60905905853),Bmp8b(5.62842272761),Crhr2(-1.77577712367),Neurl1a(-1.49503870739),Lbp(-1.11756322536),Traf4(1.97372187983),Cacnb4(-3.09777977249),Trdn(-9.22110372537),Pde4d(1.24243799314),Thbs4(-1.19777754202),Ppif(1.53187517639),Fgf9(3.8777967164),Cideb(3.9635386652),Map3k7cl(-1.50396204217),Ly96(-13.9963769763),Col3a1(-1.49362234753),Npas2(-2.37714327145),Ccl20(3.28…
GO:0006110	regulation of glycolytic process	biological process	4/505	32/20972	0.00700	0.292045338753388	ENSMUSG00000011752(1.47208438829),ENSMUSG00000022383(2.21653262377),ENSMUSG00000023019(1.34420359458),ENSMUSG00000038028(1.25599118868)	Pgam1(1.47208438829),Ppara(2.21653262377),Gpd1(1.34420359458),Tigar(1.25599118868)
GO:0071559	response to transforming growth factor beta	biological process	11/505	192/20972	0.00701	0.292045338753388	ENSMUSG00000001506(-1.60905905853),ENSMUSG00000002384(5.62842272761),ENSMUSG00000024526(2.7376987399),ENSMUSG00000026043(-1.49362234753),ENSMUSG00000027204(-1.47128164737),ENSMUSG00000029096(-1.21310755813),ENSMUSG00000029661(-1.1910685899),ENSMUSG00000031548(-1.05253267211),ENSMUSG00000036040(-2.27388789835),ENSMUSG00000039646(-1.28053338687),ENSMUSG00000041378(-1.19271944497)	Col1a1(-1.60905905853),Bmp8b(5.62842272761),Cidea(2.7376987399),Col3a1(-1.49362234753),Fbn1(-1.47128164737),Htra3(-1.21310755813),Col1a2(-1.1910685899),Sfrp1(-1.05253267211),Adamtsl2(-2.27388789835),Vasn(-1.28053338687),Cldn5(-1.19271944497)
GO:0005861	troponin complex	cellular component	2/513	8/21209	0.01484	0.298778666666667	ENSMUSG00000017300(-6.519464913),ENSMUSG00000061723(-6.34680621953)	Tnnc2(-6.519464913),Tnnt3(-6.34680621953)
GO:0043083	synaptic cleft	cellular component	2/513	8/21209	0.01484	0.298778666666667	ENSMUSG00000040265(-1.22631452919),ENSMUSG00000052911(-1.20464664095)	Dnm3(-1.22631452919),Lamb2(-1.20464664095)
GO:0045254	pyruvate dehydrogenase complex	cellular component	2/513	8/21209	0.01484	0.298778666666667	ENSMUSG00000000168(1.19279072813),ENSMUSG00000010914(1.27780635207)	Dlat(1.19279072813),Pdhx(1.27780635207)
GO:0043167	ion binding	molecular function	167/490	5888/20682	0.00351	0.301515882352941	ENSMUSG00000000171(1.33756498082),ENSMUSG00000001506(-1.60905905853),ENSMUSG00000001604(-1.71149654924),ENSMUSG00000002010(1.08044306062),ENSMUSG00000002104(-1.51696391094),ENSMUSG00000004069(1.22799054653),ENSMUSG00000005299(1.71840581888),ENSMUSG00000005716(-8.3728296391),ENSMUSG00000005950(1.28863220858),ENSMUSG00000005958(-1.15271773358),ENSMUSG00000006435(-1.49503870739),ENSMUSG00000006542(-…	Sdhd(1.33756498082),Col1a1(-1.60905905853),Tcea3(-1.71149654924),Idh3g(1.08044306062),Rapsn(-1.51696391094),Dnaja3(1.22799054653),Letm1(1.71840581888),Pvalb(-8.3728296391),P2rx5(1.28863220858),Ephb3(-1.15271773358),Neurl1a(-1.49503870739),Prkag3(-2.98955734743),Casq1(-6.27091617268),Clstn3(2.00503654077),Cdh23(-1.46107844895),Egfl8(-1.16892234667),Matn4(-1.78115124102),Tnnc2(-6.519464913),Traf4(1…
GO:0006071	glycerol metabolic process	biological process	3/505	17/20972	0.00734	0.302514262734584	ENSMUSG00000025059(3.54783553863),ENSMUSG00000025190(1.60808134901),ENSMUSG00000052396(-1.19228123659)	Gk(3.54783553863),Got1(1.60808134901),Mogat2(-1.19228123659)
GO:0006085	acetyl-CoA biosynthetic process	biological process	3/505	17/20972	0.00734	0.302514262734584	ENSMUSG00000000168(1.19279072813),ENSMUSG00000010914(1.27780635207),ENSMUSG00000027452(1.21622713241)	Dlat(1.19279072813),Pdhx(1.27780635207),Acss1(1.21622713241)
GO:0006089	lactate metabolic process	biological process	3/505	17/20972	0.00734	0.302514262734584	ENSMUSG00000021339(1.07732422003),ENSMUSG00000030246(2.01700676074),ENSMUSG00000038028(1.25599118868)	Mrs2(1.07732422003),Ldhb(2.01700676074),Tigar(1.25599118868)
GO:0015695	organic cation transport	biological process	3/505	17/20972	0.00734	0.302514262734584	ENSMUSG00000022404(1.30333701695),ENSMUSG00000040966(2.16929304827),ENSMUSG00000042476(-1.36473704895)	Slc25a17(1.30333701695),Slc22a2(2.16929304827),Abcb4(-1.36473704895)
GO:0045087	innate immune response	biological process	28/505	708/20972	0.00737	0.302938529411765	ENSMUSG00000004069(1.22799054653),ENSMUSG00000016024(-1.11756322536),ENSMUSG00000025779(-13.9963769763),ENSMUSG00000026166(3.28105710279),ENSMUSG00000027832(-1.41550119126),ENSMUSG00000030144(2.51971214798),ENSMUSG00000039005(-2.30925347186),ENSMUSG00000043496(-1.38506233353),ENSMUSG00000054072(-6.19108411046),ENSMUSG00000060591(-1.08760623497),ENSMUSG00000073418(-1.30411426674),ENSMUSG0000007665…	Dnaja3(1.22799054653),Lbp(-1.11756322536),Ly96(-13.9963769763),Ccl20(3.28105710279),Ptx3(-1.41550119126),Clec4d(2.51971214798),Tlr4(-2.30925347186),Tril(-1.38506233353),Iigp1(-6.19108411046),Ifitm2(-1.08760623497),C4b(-1.30411426674),Ighv7-3(2.95497063114),Ighv4-1(3.55182611141),Ighv13-2(4.23296767198),Ighv12-3(13.4411160826),Ighv1-18(3.75779525421),Ighv8-12(3.98792316279),Iglc2(2.35403857297),Ig…
GO:0010883	regulation of lipid storage	biological process	5/505	51/20972	0.00750	0.306642287234043	ENSMUSG00000011305(2.54582074394),ENSMUSG00000022383(2.21653262377),ENSMUSG00000024526(2.7376987399),ENSMUSG00000042010(1.3037563663),ENSMUSG00000051855(-2.00113113591)	Plin5(2.54582074394),Ppara(2.21653262377),Cidea(2.7376987399),Acacb(1.3037563663),Mest(-2.00113113591)
GO:0071417	cellular response to organonitrogen compound	biological process	20/505	455/20972	0.00750	0.306642287234043	ENSMUSG00000001506(-1.60905905853),ENSMUSG00000003476(-1.77577712367),ENSMUSG00000006435(-1.49503870739),ENSMUSG00000020331(1.88200329957),ENSMUSG00000020534(1.34171662465),ENSMUSG00000020963(-1.66452158208),ENSMUSG00000021594(-1.24109976346),ENSMUSG00000021699(1.24243799314),ENSMUSG00000023019(1.34420359458),ENSMUSG00000025190(1.60808134901),ENSMUSG00000026043(-1.49362234753),ENSMUSG00000027204(…	Col1a1(-1.60905905853),Crhr2(-1.77577712367),Neurl1a(-1.49503870739),Hcn2(1.88200329957),Shmt1(1.34171662465),Tshr(-1.66452158208),Srd5a1(-1.24109976346),Pde4d(1.24243799314),Gpd1(1.34420359458),Got1(1.60808134901),Col3a1(-1.49362234753),Fbn1(-1.47128164737),Slc25a33(1.5179372835),Col1a2(-1.1910685899),Fgf21(2.28679273042),Sfrp1(-1.05253267211),Inhbb(-1.69369800652),Col16a1(-1.15668502981),Abcb4(…
GO:0032989	cellular component morphogenesis	biological process	36/505	975/20972	0.00752	0.306644456233422	ENSMUSG00000005958(-1.15271773358),ENSMUSG00000007122(-6.27091617268),ENSMUSG00000012819(-1.46107844895),ENSMUSG00000020173(-3.42393809733),ENSMUSG00000020431(-1.54293386348),ENSMUSG00000020911(-1.29632887431),ENSMUSG00000021224(2.2543594678),ENSMUSG00000024008(2.55170717358),ENSMUSG00000026443(-1.63685107268),ENSMUSG00000026725(3.38336273292),ENSMUSG00000026950(-4.06006488181),ENSMUSG00000028116…	Ephb3(-1.15271773358),Casq1(-6.27091617268),Cdh23(-1.46107844895),Cobl(-3.42393809733),Adcy1(-1.54293386348),Krt19(-1.29632887431),Numb(2.2543594678),Cpne5(2.55170717358),Lrrn2(-1.63685107268),Tnn(3.38336273292),Neb(-4.06006488181),Myoz2(-4.17121292934),Dpysl5(-1.79143031344),Cpne9(-2.75432196417),Csrp3(-4.63136689292),L1cam(1.23353341003),Myom2(-6.13856076761),Sfrp1(-1.05253267211),Mt3(-1.523444…
GO:0060419	heart growth	biological process	6/505	72/20972	0.00774	0.314780476190476	ENSMUSG00000021974(3.8777967164),ENSMUSG00000022371(-1.77058228712),ENSMUSG00000042010(1.3037563663),ENSMUSG00000048616(-1.83301149354),ENSMUSG00000050295(-1.31122236462),ENSMUSG00000051747(-1.87169912162)	Fgf9(3.8777967164),Col14a1(-1.77058228712),Acacb(1.3037563663),Nog(-1.83301149354),Foxc1(-1.31122236462),Ttn(-1.87169912162)
GO:0071542	dopaminergic neuron differentiation	biological process	4/505	33/20972	0.00782	0.317194881266491	ENSMUSG00000020963(-1.66452158208),ENSMUSG00000027996(-1.43964057131),ENSMUSG00000031548(-1.05253267211),ENSMUSG00000058665(-1.29714246008)	Tshr(-1.66452158208),Sfrp2(-1.43964057131),Sfrp1(-1.05253267211),En1(-1.29714246008)
GO:0007626	locomotory behavior	biological process	12/505	223/20972	0.00807	0.319225051020408	ENSMUSG00000012819(-1.46107844895),ENSMUSG00000017412(-3.09777977249),ENSMUSG00000020963(-1.66452158208),ENSMUSG00000031551(-3.01355227986),ENSMUSG00000031748(1.22753811324),ENSMUSG00000038248(-1.1999952963),ENSMUSG00000038550(1.88525755764),ENSMUSG00000057880(-1.50758300142),ENSMUSG00000058153(-3.42447070838),ENSMUSG00000058665(-1.29714246008),ENSMUSG00000060240(2.3884128433),ENSMUSG00000070880(…	Cdh23(-1.46107844895),Cacnb4(-3.09777977249),Tshr(-1.66452158208),Ido1(-3.01355227986),Gnao1(1.22753811324),Sobp(-1.1999952963),Ciart(1.88525755764),Abat(-1.50758300142),Sez6l(-3.42447070838),En1(-1.29714246008),Cend1(2.3884128433),Gad1(11.5534677056)
GO:0060350	endochondral bone morphogenesis	biological process	5/505	52/20972	0.00814	0.319225051020408	ENSMUSG00000001506(-1.60905905853),ENSMUSG00000031849(-1.44247295532),ENSMUSG00000039462(2.90060803951),ENSMUSG00000050295(-1.31122236462),ENSMUSG00000050860(3.54394061333)	Col1a1(-1.60905905853),Comp(-1.44247295532),Col10a1(2.90060803951),Foxc1(-1.31122236462),Phospho1(3.54394061333)
GO:0014866	skeletal myofibril assembly	biological process	2/505	6/20972	0.00814	0.319225051020408	ENSMUSG00000051747(-1.87169912162),ENSMUSG00000068614(-1.92107592356)	Ttn(-1.87169912162),Actc1(-1.92107592356)
GO:0019374	galactolipid metabolic process	biological process	2/505	6/20972	0.00814	0.319225051020408	ENSMUSG00000032854(-3.52097031317),ENSMUSG00000049721(-1.49662715978)	Ugt8a(-3.52097031317),Gal3st1(-1.49662715978)
GO:0032277	negative regulation of gonadotropin secretion	biological process	2/505	6/20972	0.00814	0.319225051020408	ENSMUSG00000020081(12.2737985126),ENSMUSG00000037035(-1.69369800652)	Tacr2(12.2737985126),Inhbb(-1.69369800652)
GO:0032808	lacrimal gland development	biological process	2/505	6/20972	0.00814	0.319225051020408	ENSMUSG00000033006(-1.56214738294),ENSMUSG00000050295(-1.31122236462)	Sox10(-1.56214738294),Foxc1(-1.31122236462)
GO:0072396	response to cell cycle checkpoint signaling	biological process	2/505	6/20972	0.00814	0.319225051020408	ENSMUSG00000038028(1.25599118868),ENSMUSG00000039738(1.38088477677)	Tigar(1.25599118868),Slx4(1.38088477677)
GO:0072402	response to DNA integrity checkpoint signaling	biological process	2/505	6/20972	0.00814	0.319225051020408	ENSMUSG00000038028(1.25599118868),ENSMUSG00000039738(1.38088477677)	Tigar(1.25599118868),Slx4(1.38088477677)
GO:0072423	response to DNA damage checkpoint signaling	biological process	2/505	6/20972	0.00814	0.319225051020408	ENSMUSG00000038028(1.25599118868),ENSMUSG00000039738(1.38088477677)	Tigar(1.25599118868),Slx4(1.38088477677)
GO:0072679	thymocyte migration	biological process	2/505	6/20972	0.00814	0.319225051020408	ENSMUSG00000026166(3.28105710279),ENSMUSG00000040899(3.80973628062)	Ccl20(3.28105710279),Ccr6(3.80973628062)
GO:1901374	acetate ester transport	biological process	2/505	6/20972	0.00814	0.319225051020408	ENSMUSG00000020081(12.2737985126),ENSMUSG00000040966(2.16929304827)	Tacr2(12.2737985126),Slc22a2(2.16929304827)
GO:1902031	regulation of NADP metabolic process	biological process	2/505	6/20972	0.00814	0.319225051020408	ENSMUSG00000011752(1.47208438829),ENSMUSG00000038028(1.25599118868)	Pgam1(1.47208438829),Tigar(1.25599118868)
GO:2000051	negative regulation of non-canonical Wnt signaling pathway	biological process	2/505	6/20972	0.00814	0.319225051020408	ENSMUSG00000027996(-1.43964057131),ENSMUSG00000031548(-1.05253267211)	Sfrp2(-1.43964057131),Sfrp1(-1.05253267211)
GO:0007179	transforming growth factor beta receptor signaling pathway	biological process	9/505	144/20972	0.00823	0.321470835443038	ENSMUSG00000002384(5.62842272761),ENSMUSG00000024526(2.7376987399),ENSMUSG00000026043(-1.49362234753),ENSMUSG00000027204(-1.47128164737),ENSMUSG00000029096(-1.21310755813),ENSMUSG00000029661(-1.1910685899),ENSMUSG00000036040(-2.27388789835),ENSMUSG00000039646(-1.28053338687),ENSMUSG00000041378(-1.19271944497)	Bmp8b(5.62842272761),Cidea(2.7376987399),Col3a1(-1.49362234753),Fbn1(-1.47128164737),Htra3(-1.21310755813),Col1a2(-1.1910685899),Adamtsl2(-2.27388789835),Vasn(-1.28053338687),Cldn5(-1.19271944497)
GO:0009142	nucleoside triphosphate biosynthetic process	biological process	6/505	73/20972	0.00826	0.321470835443038	ENSMUSG00000019302(-1.43770665557),ENSMUSG00000022551(1.49595872778),ENSMUSG00000022956(1.13661959669),ENSMUSG00000049422(1.67870881867),ENSMUSG00000064356(-2.48254167628),ENSMUSG00000064357(-16.0371346047)	Atp6v0a1(-1.43770665557),Cyc1(1.49595872778),Atp5o(1.13661959669),Chchd10(1.67870881867),mt-Atp8(-2.48254167628),mt-Atp6(-16.0371346047)
GO:0030279	negative regulation of ossification	biological process	6/505	73/20972	0.00826	0.321470835443038	ENSMUSG00000000182(3.33411574263),ENSMUSG00000026725(3.38336273292),ENSMUSG00000028108(-1.06402925986),ENSMUSG00000031548(-1.05253267211),ENSMUSG00000037962(-1.556922764),ENSMUSG00000048616(-1.83301149354)	Fgf23(3.33411574263),Tnn(3.38336273292),Ecm1(-1.06402925986),Sfrp1(-1.05253267211),Rflna(-1.556922764),Nog(-1.83301149354)
GO:0031960	response to corticosteroid	biological process	10/505	170/20972	0.00831	0.322600075757576	ENSMUSG00000001506(-1.60905905853),ENSMUSG00000020123(-1.07186495832),ENSMUSG00000021594(-1.24109976346),ENSMUSG00000025190(1.60808134901),ENSMUSG00000026981(1.93173099333),ENSMUSG00000028834(-14.319800289),ENSMUSG00000032942(1.2336638272),ENSMUSG00000033871(1.90816443771),ENSMUSG00000042476(-1.36473704895),ENSMUSG00000059146(-1.22521963579)	Col1a1(-1.60905905853),Avpr1a(-1.07186495832),Srd5a1(-1.24109976346),Got1(1.60808134901),Il1rn(1.93173099333),Trim63(-14.319800289),Ucp3(1.2336638272),Ppargc1b(1.90816443771),Abcb4(-1.36473704895),Ntrk3(-1.22521963579)
GO:0001837	epithelial to mesenchymal transition	biological process	8/505	120/20972	0.00858	0.331612094763092	ENSMUSG00000001506(-1.60905905853),ENSMUSG00000020260(-1.31594448788),ENSMUSG00000027654(-1.18816543727),ENSMUSG00000027996(-1.43964057131),ENSMUSG00000031548(-1.05253267211),ENSMUSG00000039646(-1.28053338687),ENSMUSG00000048616(-1.83301149354),ENSMUSG00000050295(-1.31122236462)	Col1a1(-1.60905905853),Pofut2(-1.31594448788),Fam83d(-1.18816543727),Sfrp2(-1.43964057131),Sfrp1(-1.05253267211),Vasn(-1.28053338687),Nog(-1.83301149354),Foxc1(-1.31122236462)
GO:0006734	NADH metabolic process	biological process	3/505	18/20972	0.00865	0.331612094763092	ENSMUSG00000020456(1.36108474987),ENSMUSG00000023019(1.34420359458),ENSMUSG00000038028(1.25599118868)	Ogdh(1.36108474987),Gpd1(1.34420359458),Tigar(1.25599118868)
GO:0006862	nucleotide transport	biological process	3/505	18/20972	0.00865	0.331612094763092	ENSMUSG00000022404(1.30333701695),ENSMUSG00000028982(1.5179372835),ENSMUSG00000047797(-1.37651456701)	Slc25a17(1.30333701695),Slc25a33(1.5179372835),Gjb1(-1.37651456701)
GO:0048569	post-embryonic animal organ development	biological process	3/505	18/20972	0.00865	0.331612094763092	ENSMUSG00000012819(-1.46107844895),ENSMUSG00000020467(-1.55013999929),ENSMUSG00000027204(-1.47128164737)	Cdh23(-1.46107844895),Efemp1(-1.55013999929),Fbn1(-1.47128164737)
GO:0070168	negative regulation of biomineral tissue development	biological process	3/505	18/20972	0.00865	0.331612094763092	ENSMUSG00000000182(3.33411574263),ENSMUSG00000028108(-1.06402925986),ENSMUSG00000037962(-1.556922764)	Fgf23(3.33411574263),Ecm1(-1.06402925986),Rflna(-1.556922764)
GO:0044456	synapse part	cellular component	25/513	653/21209	0.01669	0.332332747252747	ENSMUSG00000002104(-1.51696391094),ENSMUSG00000004069(1.22799054653),ENSMUSG00000005716(-8.3728296391),ENSMUSG00000005950(1.28863220858),ENSMUSG00000006435(-1.49503870739),ENSMUSG00000008153(2.00503654077),ENSMUSG00000022041(2.08684642045),ENSMUSG00000025190(1.60808134901),ENSMUSG00000027887(-2.8871879909),ENSMUSG00000030465(-1.71298709855),ENSMUSG00000031760(-1.52344419288),ENSMUSG00000032060(-1…	Rapsn(-1.51696391094),Dnaja3(1.22799054653),Pvalb(-8.3728296391),P2rx5(1.28863220858),Neurl1a(-1.49503870739),Clstn3(2.00503654077),Chrna2(2.08684642045),Got1(1.60808134901),Sypl2(-2.8871879909),Psd3(-1.71298709855),Mt3(-1.52344419288),Cryab(-1.21195959522),Adgrb1(-1.89351501859),Shc4(-1.64813899599),Palm(-1.32227249057),Dnm3(-1.22631452919),Cacng5(10.1823777991),Grid1(-2.02041828409),Synpo(-1.14…
GO:0015101	organic cation transmembrane transporter activity	molecular function	3/490	14/20682	0.00396	0.33363	ENSMUSG00000022404(1.30333701695),ENSMUSG00000032602(2.1472750067),ENSMUSG00000040966(2.16929304827)	Slc25a17(1.30333701695),Slc25a20(2.1472750067),Slc22a2(2.16929304827)
GO:0019932	second-messenger-mediated signaling	biological process	11/505	198/20972	0.00874	0.333781017369727	ENSMUSG00000003476(-1.77577712367),ENSMUSG00000007122(-6.27091617268),ENSMUSG00000019787(-9.22110372537),ENSMUSG00000020123(-1.07186495832),ENSMUSG00000020431(-1.54293386348),ENSMUSG00000021699(1.24243799314),ENSMUSG00000026166(3.28105710279),ENSMUSG00000031762(-1.66988781054),ENSMUSG00000038239(-3.74838699574),ENSMUSG00000040899(3.80973628062),ENSMUSG00000047591(-3.00110958405)	Crhr2(-1.77577712367),Casq1(-6.27091617268),Trdn(-9.22110372537),Avpr1a(-1.07186495832),Adcy1(-1.54293386348),Pde4d(1.24243799314),Ccl20(3.28105710279),Mt2(-1.66988781054),Hrc(-3.74838699574),Ccr6(3.80973628062),Mafa(-3.00110958405)
GO:0070887	cellular response to chemical stimulus	biological process	76/505	2414/20972	0.00875	0.333781017369727	ENSMUSG00000000171(1.33756498082),ENSMUSG00000000182(3.33411574263),ENSMUSG00000001506(-1.60905905853),ENSMUSG00000002384(5.62842272761),ENSMUSG00000003476(-1.77577712367),ENSMUSG00000004069(1.22799054653),ENSMUSG00000006435(-1.49503870739),ENSMUSG00000016024(-1.11756322536),ENSMUSG00000020123(-1.07186495832),ENSMUSG00000020331(1.88200329957),ENSMUSG00000020431(-1.54293386348),ENSMUSG00000020534(…	Sdhd(1.33756498082),Fgf23(3.33411574263),Col1a1(-1.60905905853),Bmp8b(5.62842272761),Crhr2(-1.77577712367),Dnaja3(1.22799054653),Neurl1a(-1.49503870739),Lbp(-1.11756322536),Avpr1a(-1.07186495832),Hcn2(1.88200329957),Adcy1(-1.54293386348),Shmt1(1.34171662465),Adcy3(2.28650313214),Tshr(-1.66452158208),Srd5a1(-1.24109976346),Pde4d(1.24243799314),Thbs4(-1.19777754202),Ppif(1.53187517639),Fgf9(3.87779…
GO:0005504	fatty acid binding	molecular function	4/490	28/20682	0.00406	0.335601132075472	ENSMUSG00000028773(6.16710960336),ENSMUSG00000031710(6.35014455026),ENSMUSG00000052468(-12.3330705382),ENSMUSG00000090175(-11.8357872576)	Fabp3(6.16710960336),Ucp1(6.35014455026),Pmp2(-12.3330705382),Ugt1a9(-11.8357872576)
GO:0005261	cation channel activity	molecular function	15/490	291/20682	0.00419	0.339933148148148	ENSMUSG00000001901(3.8351131305),ENSMUSG00000005950(1.28863220858),ENSMUSG00000017412(-3.09777977249),ENSMUSG00000020331(1.88200329957),ENSMUSG00000022041(2.08684642045),ENSMUSG00000026407(-1.72813395486),ENSMUSG00000031791(-1.44695753326),ENSMUSG00000040373(10.1823777991),ENSMUSG00000040485(5.07332965969),ENSMUSG00000042529(-2.62982539067),ENSMUSG00000045534(-1.26722643685),ENSMUSG00000049265(1.…	Kcnh6(3.8351131305),P2rx5(1.28863220858),Cacnb4(-3.09777977249),Hcn2(1.88200329957),Chrna2(2.08684642045),Cacna1s(-1.72813395486),Tmem38a(-1.44695753326),Cacng5(10.1823777991),Lrrc52(5.07332965969),Kcnj12(-2.62982539067),Kcna5(-1.26722643685),Kcnk3(1.37429008709),Tmem37(2.1072558157),Kcng2(-1.43129816881),Kcne1l(-1.77409072158)
GO:0071774	response to fibroblast growth factor	biological process	7/505	97/20972	0.00900	0.342467821782178	ENSMUSG00000000182(3.33411574263),ENSMUSG00000001506(-1.60905905853),ENSMUSG00000021974(3.8777967164),ENSMUSG00000022101(-5.96496302418),ENSMUSG00000030827(2.28679273042),ENSMUSG00000031548(-1.05253267211),ENSMUSG00000048616(-1.83301149354)	Fgf23(3.33411574263),Col1a1(-1.60905905853),Fgf9(3.8777967164),Fgf17(-5.96496302418),Fgf21(2.28679273042),Sfrp1(-1.05253267211),Nog(-1.83301149354)
GO:0005249	voltage-gated potassium channel activity	molecular function	7/490	86/20682	0.00431	0.343311090909091	ENSMUSG00000001901(3.8351131305),ENSMUSG00000020331(1.88200329957),ENSMUSG00000042529(-2.62982539067),ENSMUSG00000045534(-1.26722643685),ENSMUSG00000049265(1.37429008709),ENSMUSG00000059852(-1.43129816881),ENSMUSG00000090122(-1.77409072158)	Kcnh6(3.8351131305),Hcn2(1.88200329957),Kcnj12(-2.62982539067),Kcna5(-1.26722643685),Kcnk3(1.37429008709),Kcng2(-1.43129816881),Kcne1l(-1.77409072158)
GO:0006875	cellular metal ion homeostasis	biological process	20/505	464/20972	0.00919	0.34883424691358	ENSMUSG00000005299(1.71840581888),ENSMUSG00000005716(-8.3728296391),ENSMUSG00000007122(-6.27091617268),ENSMUSG00000012819(-1.46107844895),ENSMUSG00000017412(-3.09777977249),ENSMUSG00000019787(-9.22110372537),ENSMUSG00000020123(-1.07186495832),ENSMUSG00000021699(1.24243799314),ENSMUSG00000027887(-2.8871879909),ENSMUSG00000030470(-4.63136689292),ENSMUSG00000031760(-1.52344419288),ENSMUSG00000031762…	Letm1(1.71840581888),Pvalb(-8.3728296391),Casq1(-6.27091617268),Cdh23(-1.46107844895),Cacnb4(-3.09777977249),Trdn(-9.22110372537),Avpr1a(-1.07186495832),Pde4d(1.24243799314),Sypl2(-2.8871879909),Csrp3(-4.63136689292),Mt3(-1.52344419288),Mt2(-1.66988781054),Letmd1(1.98158686439),Hrc(-3.74838699574),Hfe2(-5.90849171308),Ccr6(3.80973628062),Atp1b2(-1.43835020995),Kcna5(-1.26722643685),Kcnk3(1.374290…
GO:0009152	purine ribonucleotide biosynthetic process	biological process	12/505	227/20972	0.00922	0.349110985221675	ENSMUSG00000006575(1.66006642398),ENSMUSG00000019302(-1.43770665557),ENSMUSG00000020431(-1.54293386348),ENSMUSG00000020654(2.28650313214),ENSMUSG00000020963(-1.66452158208),ENSMUSG00000022551(1.49595872778),ENSMUSG00000022956(1.13661959669),ENSMUSG00000033610(3.16017052335),ENSMUSG00000035863(-1.32227249057),ENSMUSG00000049422(1.67870881867),ENSMUSG00000064356(-2.48254167628),ENSMUSG00000064357(-…	Rundc3a(1.66006642398),Atp6v0a1(-1.43770665557),Adcy1(-1.54293386348),Adcy3(2.28650313214),Tshr(-1.66452158208),Cyc1(1.49595872778),Atp5o(1.13661959669),Pank1(3.16017052335),Palm(-1.32227249057),Chchd10(1.67870881867),mt-Atp8(-2.48254167628),mt-Atp6(-16.0371346047)
GO:0030512	negative regulation of transforming growth factor beta receptor signaling pathway	biological process	5/505	54/20972	0.00952	0.35908012254902	ENSMUSG00000024526(2.7376987399),ENSMUSG00000027204(-1.47128164737),ENSMUSG00000029096(-1.21310755813),ENSMUSG00000036040(-2.27388789835),ENSMUSG00000039646(-1.28053338687)	Cidea(2.7376987399),Fbn1(-1.47128164737),Htra3(-1.21310755813),Adamtsl2(-2.27388789835),Vasn(-1.28053338687)
GO:0060485	mesenchyme development	biological process	12/505	228/20972	0.00953	0.35908012254902	ENSMUSG00000001506(-1.60905905853),ENSMUSG00000020260(-1.31594448788),ENSMUSG00000021974(3.8777967164),ENSMUSG00000027654(-1.18816543727),ENSMUSG00000027996(-1.43964057131),ENSMUSG00000028023(-12.4498699845),ENSMUSG00000031548(-1.05253267211),ENSMUSG00000033006(-1.56214738294),ENSMUSG00000039646(-1.28053338687),ENSMUSG00000048616(-1.83301149354),ENSMUSG00000050295(-1.31122236462),ENSMUSG000000686…	Col1a1(-1.60905905853),Pofut2(-1.31594448788),Fgf9(3.8777967164),Fam83d(-1.18816543727),Sfrp2(-1.43964057131),Pitx2(-12.4498699845),Sfrp1(-1.05253267211),Sox10(-1.56214738294),Vasn(-1.28053338687),Nog(-1.83301149354),Foxc1(-1.31122236462),Actc1(-1.92107592356)
GO:0045202	synapse	cellular component	29/513	793/21209	0.01840	0.3624	ENSMUSG00000002104(-1.51696391094),ENSMUSG00000004069(1.22799054653),ENSMUSG00000005716(-8.3728296391),ENSMUSG00000005950(1.28863220858),ENSMUSG00000006435(-1.49503870739),ENSMUSG00000008153(2.00503654077),ENSMUSG00000012819(-1.46107844895),ENSMUSG00000017412(-3.09777977249),ENSMUSG00000022041(2.08684642045),ENSMUSG00000025190(1.60808134901),ENSMUSG00000027887(-2.8871879909),ENSMUSG00000030465(-1…	Rapsn(-1.51696391094),Dnaja3(1.22799054653),Pvalb(-8.3728296391),P2rx5(1.28863220858),Neurl1a(-1.49503870739),Clstn3(2.00503654077),Cdh23(-1.46107844895),Cacnb4(-3.09777977249),Chrna2(2.08684642045),Got1(1.60808134901),Sypl2(-2.8871879909),Psd3(-1.71298709855),Mt3(-1.52344419288),Cdh15(-3.65710858893),Cryab(-1.21195959522),Adgrb1(-1.89351501859),Shc4(-1.64813899599),Palm(-1.32227249057),Dnm3(-1.2…
GO:0045240	dihydrolipoyl dehydrogenase complex	cellular component	2/513	9/21209	0.01878	0.365907096774194	ENSMUSG00000020456(1.36108474987),ENSMUSG00000061474(1.21723592753)	Ogdh(1.36108474987),Mrps36(1.21723592753)
GO:0051241	negative regulation of multicellular organismal process	biological process	37/505	1027/20972	0.00982	0.369102347188264	ENSMUSG00000000182(3.33411574263),ENSMUSG00000003476(-1.77577712367),ENSMUSG00000009248(-2.24409685489),ENSMUSG00000016024(-1.11756322536),ENSMUSG00000018822(-1.77497628286),ENSMUSG00000020081(12.2737985126),ENSMUSG00000020123(-1.07186495832),ENSMUSG00000020467(-1.55013999929),ENSMUSG00000021699(1.24243799314),ENSMUSG00000021702(-1.19777754202),ENSMUSG00000024526(2.7376987399),ENSMUSG00000025216(…	Fgf23(3.33411574263),Crhr2(-1.77577712367),Ascl2(-2.24409685489),Lbp(-1.11756322536),Sfrp5(-1.77497628286),Tacr2(12.2737985126),Avpr1a(-1.07186495832),Efemp1(-1.55013999929),Pde4d(1.24243799314),Thbs4(-1.19777754202),Cidea(2.7376987399),Lbx1(-2.98563988616),Col3a1(-1.49362234753),Tnn(3.38336273292),Fbn1(-1.47128164737),Sfrp2(-1.43964057131),Ecm1(-1.06402925986),Trim63(-14.319800289),Avpr2(2.03696…
GO:0070062	extracellular exosome	cellular component	80/513	2639/21209	0.01917	0.369532340425532	ENSMUSG00000005683(1.43844692298),ENSMUSG00000005716(-8.3728296391),ENSMUSG00000008153(2.00503654077),ENSMUSG00000010080(13.7553598351),ENSMUSG00000011752(1.47208438829),ENSMUSG00000016024(-1.11756322536),ENSMUSG00000019173(1.20180814689),ENSMUSG00000019302(-1.43770665557),ENSMUSG00000020431(-1.54293386348),ENSMUSG00000020467(-1.55013999929),ENSMUSG00000020534(1.34171662465),ENSMUSG00000020681(-1…	Cs(1.43844692298),Pvalb(-8.3728296391),Clstn3(2.00503654077),Epn3(13.7553598351),Pgam1(1.47208438829),Lbp(-1.11756322536),Rab5c(1.20180814689),Atp6v0a1(-1.43770665557),Adcy1(-1.54293386348),Efemp1(-1.55013999929),Shmt1(1.34171662465),Ace(-1.17923239441),Krt19(-1.29632887431),Acot2(1.70287465099),Fbp2(1.72354006672),Thbs4(-1.19777754202),Fgf9(3.8777967164),Col14a1(-1.77058228712),Atp5o(1.136619596…
GO:0003206	cardiac chamber morphogenesis	biological process	8/505	123/20972	0.00989	0.369924501216545	ENSMUSG00000021974(3.8777967164),ENSMUSG00000027966(-1.50602801363),ENSMUSG00000027996(-1.43964057131),ENSMUSG00000028023(-12.4498699845),ENSMUSG00000032366(-1.91576985119),ENSMUSG00000048616(-1.83301149354),ENSMUSG00000050295(-1.31122236462),ENSMUSG00000059741(-1.77128962814)	Fgf9(3.8777967164),Col11a1(-1.50602801363),Sfrp2(-1.43964057131),Pitx2(-12.4498699845),Tpm1(-1.91576985119),Nog(-1.83301149354),Foxc1(-1.31122236462),Myl3(-1.77128962814)
GO:0071456	cellular response to hypoxia	biological process	8/505	123/20972	0.00989	0.369924501216545	ENSMUSG00000000171(1.33756498082),ENSMUSG00000031548(-1.05253267211),ENSMUSG00000031760(-1.52344419288),ENSMUSG00000036880(1.57432446392),ENSMUSG00000038028(1.25599118868),ENSMUSG00000039646(-1.28053338687),ENSMUSG00000049265(1.37429008709),ENSMUSG00000062070(1.71734088056)	Sdhd(1.33756498082),Sfrp1(-1.05253267211),Mt3(-1.52344419288),Acaa2(1.57432446392),Tigar(1.25599118868),Vasn(-1.28053338687),Kcnk3(1.37429008709),Pgk1(1.71734088056)
GO:0019915	lipid storage	biological process	6/505	76/20972	0.01000	0.372599830508475	ENSMUSG00000011305(2.54582074394),ENSMUSG00000022383(2.21653262377),ENSMUSG00000024526(2.7376987399),ENSMUSG00000028494(1.48351068873),ENSMUSG00000042010(1.3037563663),ENSMUSG00000051855(-2.00113113591)	Plin5(2.54582074394),Ppara(2.21653262377),Cidea(2.7376987399),Plin2(1.48351068873),Acacb(1.3037563663),Mest(-2.00113113591)
GO:0010565	regulation of cellular ketone metabolic process	biological process	7/505	99/20972	0.01001	0.372599830508475	ENSMUSG00000011305(2.54582074394),ENSMUSG00000018574(1.68744708078),ENSMUSG00000020123(-1.07186495832),ENSMUSG00000022383(2.21653262377),ENSMUSG00000025059(3.54783553863),ENSMUSG00000028773(6.16710960336),ENSMUSG00000042010(1.3037563663)	Plin5(2.54582074394),Acadvl(1.68744708078),Avpr1a(-1.07186495832),Ppara(2.21653262377),Gk(3.54783553863),Fabp3(6.16710960336),Acacb(1.3037563663)
GO:0016805	dipeptidase activity	molecular function	3/490	15/20682	0.00486	0.373537894736842	ENSMUSG00000019124(-1.12867167005),ENSMUSG00000020681(-1.17923239441),ENSMUSG00000056162(-2.41406846418)	Scrn1(-1.12867167005),Ace(-1.17923239441),Cndp1(-2.41406846418)
GO:0051371	muscle alpha-actinin binding	molecular function	3/490	15/20682	0.00486	0.373537894736842	ENSMUSG00000031461(-6.13856076761),ENSMUSG00000042451(-3.40193586467),ENSMUSG00000051747(-1.87169912162)	Myom2(-6.13856076761),Mybph(-3.40193586467),Ttn(-1.87169912162)
GO:0033189	response to vitamin A	biological process	3/505	19/20972	0.01009	0.373767638554217	ENSMUSG00000028023(-12.4498699845),ENSMUSG00000032315(1.48156054054),ENSMUSG00000042476(-1.36473704895)	Pitx2(-12.4498699845),Cyp1a1(1.48156054054),Abcb4(-1.36473704895)
GO:2000050	regulation of non-canonical Wnt signaling pathway	biological process	3/505	19/20972	0.01009	0.373767638554217	ENSMUSG00000027996(-1.43964057131),ENSMUSG00000031548(-1.05253267211),ENSMUSG00000055653(-1.53323168489)	Sfrp2(-1.43964057131),Sfrp1(-1.05253267211),Gpc3(-1.53323168489)
GO:0030863	cortical cytoskeleton	cellular component	6/513	88/21209	0.01991	0.37580125	ENSMUSG00000020173(-3.42393809733),ENSMUSG00000020911(-1.29632887431),ENSMUSG00000021061(-1.17005632506),ENSMUSG00000030244(1.62430707007),ENSMUSG00000041378(-1.19271944497),ENSMUSG00000092137(2.02169128242)	Cobl(-3.42393809733),Krt19(-1.29632887431),Sptb(-1.17005632506),Gys2(1.62430707007),Cldn5(-1.19271944497),Gcom1(2.02169128242)
GO:0031968	organelle outer membrane	cellular component	9/513	166/21209	0.01991	0.37580125	ENSMUSG00000024500(-1.77808703474),ENSMUSG00000024978(1.42504164238),ENSMUSG00000025059(3.54783553863),ENSMUSG00000031760(-1.52344419288),ENSMUSG00000033006(-1.56214738294),ENSMUSG00000037353(1.98158686439),ENSMUSG00000038028(1.25599118868),ENSMUSG00000043648(2.44641967272),ENSMUSG00000078937(3.32611197796)	Ppp2r2b(-1.77808703474),Gpam(1.42504164238),Gk(3.54783553863),Mt3(-1.52344419288),Sox10(-1.56214738294),Letmd1(1.98158686439),Tigar(1.25599118868),Pld6(2.44641967272),Cpt1b(3.32611197796)
GO:0003007	heart morphogenesis	biological process	12/505	230/20972	0.01017	0.375825504807692	ENSMUSG00000021974(3.8777967164),ENSMUSG00000025216(-2.98563988616),ENSMUSG00000027022(-10.6309374963),ENSMUSG00000027966(-1.50602801363),ENSMUSG00000027996(-1.43964057131),ENSMUSG00000028023(-12.4498699845),ENSMUSG00000032366(-1.91576985119),ENSMUSG00000048616(-1.83301149354),ENSMUSG00000050295(-1.31122236462),ENSMUSG00000051747(-1.87169912162),ENSMUSG00000059741(-1.77128962814),ENSMUSG000000686…	Fgf9(3.8777967164),Lbx1(-2.98563988616),Xirp2(-10.6309374963),Col11a1(-1.50602801363),Sfrp2(-1.43964057131),Pitx2(-12.4498699845),Tpm1(-1.91576985119),Nog(-1.83301149354),Foxc1(-1.31122236462),Ttn(-1.87169912162),Myl3(-1.77128962814),Actc1(-1.92107592356)
GO:0043169	cation binding	molecular function	117/490	3961/20682	0.00505	0.380116176470588	ENSMUSG00000000171(1.33756498082),ENSMUSG00000001506(-1.60905905853),ENSMUSG00000001604(-1.71149654924),ENSMUSG00000002010(1.08044306062),ENSMUSG00000002104(-1.51696391094),ENSMUSG00000004069(1.22799054653),ENSMUSG00000005299(1.71840581888),ENSMUSG00000005716(-8.3728296391),ENSMUSG00000006435(-1.49503870739),ENSMUSG00000007122(-6.27091617268),ENSMUSG00000008153(2.00503654077),ENSMUSG00000012819(-…	Sdhd(1.33756498082),Col1a1(-1.60905905853),Tcea3(-1.71149654924),Idh3g(1.08044306062),Rapsn(-1.51696391094),Dnaja3(1.22799054653),Letm1(1.71840581888),Pvalb(-8.3728296391),Neurl1a(-1.49503870739),Casq1(-6.27091617268),Clstn3(2.00503654077),Cdh23(-1.46107844895),Egfl8(-1.16892234667),Matn4(-1.78115124102),Tnnc2(-6.519464913),Traf4(1.97372187983),Smyd4(1.39394195854),Adcy1(-1.54293386348),Ogdh(1.36…
GO:0048037	cofactor binding	molecular function	14/490	270/20682	0.00529	0.380116176470588	ENSMUSG00000000171(1.33756498082),ENSMUSG00000002010(1.08044306062),ENSMUSG00000018574(1.68744708078),ENSMUSG00000020456(1.36108474987),ENSMUSG00000020534(1.34171662465),ENSMUSG00000021594(-1.24109976346),ENSMUSG00000023019(1.34420359458),ENSMUSG00000025190(1.60808134901),ENSMUSG00000025745(1.48127834869),ENSMUSG00000030246(2.01700676074),ENSMUSG00000032279(1.37556927064),ENSMUSG00000052738(1.260…	Sdhd(1.33756498082),Idh3g(1.08044306062),Acadvl(1.68744708078),Ogdh(1.36108474987),Shmt1(1.34171662465),Srd5a1(-1.24109976346),Gpd1(1.34420359458),Got1(1.60808134901),Hadha(1.48127834869),Ldhb(2.01700676074),Idh3a(1.37556927064),Suclg1(1.26069577607),Abat(-1.50758300142),Gad1(11.5534677056)
GO:0005105	type 1 fibroblast growth factor receptor binding	molecular function	2/490	5/20682	0.00534	0.380116176470588	ENSMUSG00000000182(3.33411574263),ENSMUSG00000022101(-5.96496302418)	Fgf23(3.33411574263),Fgf17(-5.96496302418)
GO:0016836	hydro-lyase activity	molecular function	5/490	48/20682	0.00542	0.380116176470588	ENSMUSG00000022477(1.550858801),ENSMUSG00000022853(1.88075069594),ENSMUSG00000025745(1.48127834869),ENSMUSG00000038526(3.59729716177),ENSMUSG00000060600(-2.3975734007)	Aco2(1.550858801),Ehhadh(1.88075069594),Hadha(1.48127834869),Car14(3.59729716177),Eno3(-2.3975734007)
GO:0016835	carbon-oxygen lyase activity	molecular function	6/490	68/20682	0.00543	0.380116176470588	ENSMUSG00000022477(1.550858801),ENSMUSG00000022853(1.88075069594),ENSMUSG00000025745(1.48127834869),ENSMUSG00000035121(-1.12707815645),ENSMUSG00000038526(3.59729716177),ENSMUSG00000060600(-2.3975734007)	Aco2(1.550858801),Ehhadh(1.88075069594),Hadha(1.48127834869),Neil2(-1.12707815645),Car14(3.59729716177),Eno3(-2.3975734007)
GO:0003824	catalytic activity	molecular function	164/490	5836/20682	0.00573	0.380116176470588	ENSMUSG00000000168(1.19279072813),ENSMUSG00000000171(1.33756498082),ENSMUSG00000002010(1.08044306062),ENSMUSG00000005683(1.43844692298),ENSMUSG00000005958(-1.15271773358),ENSMUSG00000006435(-1.49503870739),ENSMUSG00000006542(-2.98955734743),ENSMUSG00000007682(4.80593116566),ENSMUSG00000008435(1.05859910512),ENSMUSG00000010914(1.27780635207),ENSMUSG00000011752(1.47208438829),ENSMUSG00000015850(-1.…	Dlat(1.19279072813),Sdhd(1.33756498082),Idh3g(1.08044306062),Cs(1.43844692298),Ephb3(-1.15271773358),Neurl1a(-1.49503870739),Prkag3(-2.98955734743),Dio2(4.80593116566),Rdh13(1.05859910512),Pdhx(1.27780635207),Pgam1(1.47208438829),Adamtsl4(-1.23101077358),Sgk2(14.0036455682),Acadvl(1.68744708078),Smyd4(1.39394195854),Scrn1(-1.12867167005),Rab5c(1.20180814689),Atp6v0a1(-1.43770665557),Pofut2(-1.315…
GO:0016491	oxidoreductase activity	molecular function	31/490	806/20682	0.00582	0.380116176470588	ENSMUSG00000000168(1.19279072813),ENSMUSG00000000171(1.33756498082),ENSMUSG00000002010(1.08044306062),ENSMUSG00000007682(4.80593116566),ENSMUSG00000008435(1.05859910512),ENSMUSG00000010914(1.27780635207),ENSMUSG00000018574(1.68744708078),ENSMUSG00000020456(1.36108474987),ENSMUSG00000021594(-1.24109976346),ENSMUSG00000022853(1.88075069594),ENSMUSG00000023019(1.34420359458),ENSMUSG00000025488(1.978…	Dlat(1.19279072813),Sdhd(1.33756498082),Idh3g(1.08044306062),Dio2(4.80593116566),Rdh13(1.05859910512),Pdhx(1.27780635207),Acadvl(1.68744708078),Ogdh(1.36108474987),Srd5a1(-1.24109976346),Ehhadh(1.88075069594),Gpd1(1.34420359458),Cox8b(1.97807586216),Hadha(1.48127834869),Akr1cl(3.70680840042),Dhrs9(3.64581382293),Ldhb(2.01700676074),Cyp2b10(4.22968551827),Cox7b(1.15364616215),Ido1(-3.01355227986),…
GO:0015299	solute:proton antiporter activity	molecular function	3/490	16/20682	0.00588	0.380116176470588	ENSMUSG00000005299(1.71840581888),ENSMUSG00000026062(-1.61993838262),ENSMUSG00000039463(1.18747981925)	Letm1(1.71840581888),Slc9a2(-1.61993838262),Slc9a8(1.18747981925)
GO:0004129	cytochrome-c oxidase activity	molecular function	4/490	31/20682	0.00590	0.380116176470588	ENSMUSG00000025488(1.97807586216),ENSMUSG00000031231(1.15364616215),ENSMUSG00000042148(1.25086134797),ENSMUSG00000074218(3.25763715502)	Cox8b(1.97807586216),Cox7b(1.15364616215),Cox10(1.25086134797),Cox7a1(3.25763715502)
GO:0015002	heme-copper terminal oxidase activity	molecular function	4/490	31/20682	0.00590	0.380116176470588	ENSMUSG00000025488(1.97807586216),ENSMUSG00000031231(1.15364616215),ENSMUSG00000042148(1.25086134797),ENSMUSG00000074218(3.25763715502)	Cox8b(1.97807586216),Cox7b(1.15364616215),Cox10(1.25086134797),Cox7a1(3.25763715502)
GO:0016676	oxidoreductase activity, acting on a heme group of donors, oxygen as acceptor	molecular function	4/490	31/20682	0.00590	0.380116176470588	ENSMUSG00000025488(1.97807586216),ENSMUSG00000031231(1.15364616215),ENSMUSG00000042148(1.25086134797),ENSMUSG00000074218(3.25763715502)	Cox8b(1.97807586216),Cox7b(1.15364616215),Cox10(1.25086134797),Cox7a1(3.25763715502)
GO:0005811	lipid particle	cellular component	5/513	65/21209	0.02044	0.381827628865979	ENSMUSG00000011305(2.54582074394),ENSMUSG00000019173(1.20180814689),ENSMUSG00000022219(3.9635386652),ENSMUSG00000024526(2.7376987399),ENSMUSG00000028494(1.48351068873)	Plin5(2.54582074394),Rab5c(1.20180814689),Cideb(3.9635386652),Cidea(2.7376987399),Plin2(1.48351068873)
GO:0009617	response to bacterium	biological process	26/505	662/20972	0.01044	0.384877985611511	ENSMUSG00000016024(-1.11756322536),ENSMUSG00000021699(1.24243799314),ENSMUSG00000025779(-13.9963769763),ENSMUSG00000026166(3.28105710279),ENSMUSG00000030144(2.51971214798),ENSMUSG00000031551(-3.01355227986),ENSMUSG00000032315(1.48156054054),ENSMUSG00000039005(-2.30925347186),ENSMUSG00000054072(-6.19108411046),ENSMUSG00000076652(2.95497063114),ENSMUSG00000076655(3.55182611141),ENSMUSG00000076671(4…	Lbp(-1.11756322536),Pde4d(1.24243799314),Ly96(-13.9963769763),Ccl20(3.28105710279),Clec4d(2.51971214798),Ido1(-3.01355227986),Cyp1a1(1.48156054054),Tlr4(-2.30925347186),Iigp1(-6.19108411046),Ighv7-3(2.95497063114),Ighv4-1(3.55182611141),Ighv13-2(4.23296767198),Ighv12-3(13.4411160826),Ighv1-18(3.75779525421),Ighv8-12(3.98792316279),Iglc2(2.35403857297),Ighv3-1(15.0217227622),Ighv1-76(3.53411770115…
GO:0030509	BMP signaling pathway	biological process	9/505	150/20972	0.01060	0.389645011933174	ENSMUSG00000002384(5.62842272761),ENSMUSG00000027204(-1.47128164737),ENSMUSG00000027996(-1.43964057131),ENSMUSG00000029096(-1.21310755813),ENSMUSG00000031548(-1.05253267211),ENSMUSG00000038403(-5.90849171308),ENSMUSG00000048616(-1.83301149354),ENSMUSG00000055653(-1.53323168489),ENSMUSG00000087408(-1.98257559723)	Bmp8b(5.62842272761),Fbn1(-1.47128164737),Sfrp2(-1.43964057131),Htra3(-1.21310755813),Sfrp1(-1.05253267211),Hfe2(-5.90849171308),Nog(-1.83301149354),Gpc3(-1.53323168489),Cers1(-1.98257559723)
GO:0009607	response to biotic stimulus	biological process	35/505	964/20972	0.01062	0.389645011933174	ENSMUSG00000016024(-1.11756322536),ENSMUSG00000021699(1.24243799314),ENSMUSG00000024978(1.42504164238),ENSMUSG00000025779(-13.9963769763),ENSMUSG00000026166(3.28105710279),ENSMUSG00000027832(-1.41550119126),ENSMUSG00000030144(2.51971214798),ENSMUSG00000031551(-3.01355227986),ENSMUSG00000032315(1.48156054054),ENSMUSG00000035486(-2.31809382622),ENSMUSG00000038028(1.25599118868),ENSMUSG00000039005(-…	Lbp(-1.11756322536),Pde4d(1.24243799314),Gpam(1.42504164238),Ly96(-13.9963769763),Ccl20(3.28105710279),Ptx3(-1.41550119126),Clec4d(2.51971214798),Ido1(-3.01355227986),Cyp1a1(1.48156054054),Plk5(-2.31809382622),Tigar(1.25599118868),Tlr4(-2.30925347186),Batf2(-2.07062343083),Slx4(1.38088477677),Abcb4(-1.36473704895),Iigp1(-6.19108411046),Ifitm2(-1.08760623497),Trbv13-3(3.87201894185),Ighv7-3(2.9549…
GO:0019867	outer membrane	cellular component	9/513	168/21209	0.02134	0.391359642857143	ENSMUSG00000024500(-1.77808703474),ENSMUSG00000024978(1.42504164238),ENSMUSG00000025059(3.54783553863),ENSMUSG00000031760(-1.52344419288),ENSMUSG00000033006(-1.56214738294),ENSMUSG00000037353(1.98158686439),ENSMUSG00000038028(1.25599118868),ENSMUSG00000043648(2.44641967272),ENSMUSG00000078937(3.32611197796)	Ppp2r2b(-1.77808703474),Gpam(1.42504164238),Gk(3.54783553863),Mt3(-1.52344419288),Sox10(-1.56214738294),Letmd1(1.98158686439),Tigar(1.25599118868),Pld6(2.44641967272),Cpt1b(3.32611197796)
GO:0016020	membrane	cellular component	271/513	10247/21209	0.02143	0.391359642857143	ENSMUSG00000000171(1.33756498082),ENSMUSG00000001334(3.25158683247),ENSMUSG00000001739(-1.02005559539),ENSMUSG00000001901(3.8351131305),ENSMUSG00000002033(2.91559692585),ENSMUSG00000002104(-1.51696391094),ENSMUSG00000003476(-1.77577712367),ENSMUSG00000004069(1.22799054653),ENSMUSG00000005299(1.71840581888),ENSMUSG00000005338(-1.40144132684),ENSMUSG00000005950(1.28863220858),ENSMUSG00000005958(-1.…	Sdhd(1.33756498082),Fndc5(3.25158683247),Cldn15(-1.02005559539),Kcnh6(3.8351131305),Cd3g(2.91559692585),Rapsn(-1.51696391094),Crhr2(-1.77577712367),Dnaja3(1.22799054653),Letm1(1.71840581888),Cadm3(-1.40144132684),P2rx5(1.28863220858),Ephb3(-1.15271773358),Neurl1a(-1.49503870739),Rundc3a(1.66006642398),Casq1(-6.27091617268),Dio2(4.80593116566),Clstn3(2.00503654077),Epn3(13.7553598351),Cfap161(12.1…
GO:1903561	extracellular vesicle	cellular component	80/513	2655/21209	0.02184	0.391359642857143	ENSMUSG00000005683(1.43844692298),ENSMUSG00000005716(-8.3728296391),ENSMUSG00000008153(2.00503654077),ENSMUSG00000010080(13.7553598351),ENSMUSG00000011752(1.47208438829),ENSMUSG00000016024(-1.11756322536),ENSMUSG00000019173(1.20180814689),ENSMUSG00000019302(-1.43770665557),ENSMUSG00000020431(-1.54293386348),ENSMUSG00000020467(-1.55013999929),ENSMUSG00000020534(1.34171662465),ENSMUSG00000020681(-1…	Cs(1.43844692298),Pvalb(-8.3728296391),Clstn3(2.00503654077),Epn3(13.7553598351),Pgam1(1.47208438829),Lbp(-1.11756322536),Rab5c(1.20180814689),Atp6v0a1(-1.43770665557),Adcy1(-1.54293386348),Efemp1(-1.55013999929),Shmt1(1.34171662465),Ace(-1.17923239441),Krt19(-1.29632887431),Acot2(1.70287465099),Fbp2(1.72354006672),Thbs4(-1.19777754202),Fgf9(3.8777967164),Col14a1(-1.77058228712),Atp5o(1.136619596…
GO:0032591	dendritic spine membrane	cellular component	2/513	10/21209	0.02311	0.391359642857143	ENSMUSG00000035863(-1.32227249057),ENSMUSG00000059213(-1.64537743595)	Palm(-1.32227249057),Ddn(-1.64537743595)
GO:0033179	proton-transporting V-type ATPase, V0 domain	cellular component	2/513	10/21209	0.02311	0.391359642857143	ENSMUSG00000019302(-1.43770665557),ENSMUSG00000039347(-1.30671315158)	Atp6v0a1(-1.43770665557),Atp6v0e2(-1.30671315158)
GO:0005586	collagen type III trimer	cellular component	1/513	1/21209	0.02419	0.391359642857143	ENSMUSG00000026043(-1.49362234753)	Col3a1(-1.49362234753)
GO:0009353	mitochondrial oxoglutarate dehydrogenase complex	cellular component	1/513	1/21209	0.02419	0.391359642857143	ENSMUSG00000061474(1.21723592753)	Mrps36(1.21723592753)
GO:0014804	terminal cisterna lumen	cellular component	1/513	1/21209	0.02419	0.391359642857143	ENSMUSG00000007122(-6.27091617268)	Casq1(-6.27091617268)
GO:0032144	4-aminobutyrate transaminase complex	cellular component	1/513	1/21209	0.02419	0.391359642857143	ENSMUSG00000057880(-1.50758300142)	Abat(-1.50758300142)
GO:0042568	insulin-like growth factor binary complex	cellular component	1/513	1/21209	0.02419	0.391359642857143	ENSMUSG00000023046(-1.56081666618)	Igfbp6(-1.56081666618)
GO:0043265	ectoplasm	cellular component	1/513	1/21209	0.02419	0.391359642857143	ENSMUSG00000030244(1.62430707007)	Gys2(1.62430707007)
GO:0046691	intracellular canaliculus	cellular component	1/513	1/21209	0.02419	0.391359642857143	ENSMUSG00000045534(-1.26722643685)	Kcna5(-1.26722643685)
GO:0097444	spine apparatus	cellular component	1/513	1/21209	0.02419	0.391359642857143	ENSMUSG00000043079(-1.14991450616)	Synpo(-1.14991450616)
GO:0098843	postsynaptic endocytic zone	cellular component	1/513	1/21209	0.02419	0.391359642857143	ENSMUSG00000040265(-1.22631452919)	Dnm3(-1.22631452919)
GO:0098844	postsynaptic endocytic zone membrane	cellular component	1/513	1/21209	0.02419	0.391359642857143	ENSMUSG00000040265(-1.22631452919)	Dnm3(-1.22631452919)
GO:0032409	regulation of transporter activity	biological process	11/505	204/20972	0.01078	0.394573666666667	ENSMUSG00000017412(-3.09777977249),ENSMUSG00000017868(14.0036455682),ENSMUSG00000019787(-9.22110372537),ENSMUSG00000021699(1.24243799314),ENSMUSG00000021868(1.53187517639),ENSMUSG00000037989(-1.88141121923),ENSMUSG00000038239(-3.74838699574),ENSMUSG00000040373(10.1823777991),ENSMUSG00000041329(-1.43835020995),ENSMUSG00000046182(-2.26887013154),ENSMUSG00000090122(-1.77409072158)	Cacnb4(-3.09777977249),Sgk2(14.0036455682),Trdn(-9.22110372537),Pde4d(1.24243799314),Ppif(1.53187517639),Wnk2(-1.88141121923),Hrc(-3.74838699574),Cacng5(10.1823777991),Atp1b2(-1.43835020995),Gsg1l(-2.26887013154),Kcne1l(-1.77409072158)
GO:0055067	monovalent inorganic cation homeostasis	biological process	8/505	125/20972	0.01084	0.395253672985782	ENSMUSG00000019302(-1.43770665557),ENSMUSG00000020123(-1.07186495832),ENSMUSG00000026062(-1.61993838262),ENSMUSG00000031390(2.03696248941),ENSMUSG00000038526(3.59729716177),ENSMUSG00000039463(1.18747981925),ENSMUSG00000041329(-1.43835020995),ENSMUSG00000045534(-1.26722643685)	Atp6v0a1(-1.43770665557),Avpr1a(-1.07186495832),Slc9a2(-1.61993838262),Avpr2(2.03696248941),Car14(3.59729716177),Slc9a8(1.18747981925),Atp1b2(-1.43835020995),Kcna5(-1.26722643685)
GO:0051216	cartilage development	biological process	10/505	177/20972	0.01085	0.395253672985782	ENSMUSG00000001506(-1.60905905853),ENSMUSG00000002384(5.62842272761),ENSMUSG00000020467(-1.55013999929),ENSMUSG00000021974(3.8777967164),ENSMUSG00000027966(-1.50602801363),ENSMUSG00000027996(-1.43964057131),ENSMUSG00000031849(-1.44247295532),ENSMUSG00000037962(-1.556922764),ENSMUSG00000039462(2.90060803951),ENSMUSG00000048616(-1.83301149354)	Col1a1(-1.60905905853),Bmp8b(5.62842272761),Efemp1(-1.55013999929),Fgf9(3.8777967164),Col11a1(-1.50602801363),Sfrp2(-1.43964057131),Comp(-1.44247295532),Rflna(-1.556922764),Col10a1(2.90060803951),Nog(-1.83301149354)
GO:0002250	adaptive immune response	biological process	19/505	441/20972	0.01099	0.395960527522936	ENSMUSG00000030144(2.51971214798),ENSMUSG00000040899(3.80973628062),ENSMUSG00000073418(-1.30411426674),ENSMUSG00000076652(2.95497063114),ENSMUSG00000076655(3.55182611141),ENSMUSG00000076671(4.23296767198),ENSMUSG00000076676(13.4411160826),ENSMUSG00000076695(3.75779525421),ENSMUSG00000076731(3.98792316279),ENSMUSG00000076937(2.35403857297),ENSMUSG00000093838(15.0217227622),ENSMUSG00000093896(3.534…	Clec4d(2.51971214798),Ccr6(3.80973628062),C4b(-1.30411426674),Ighv7-3(2.95497063114),Ighv4-1(3.55182611141),Ighv13-2(4.23296767198),Ighv12-3(13.4411160826),Ighv1-18(3.75779525421),Ighv8-12(3.98792316279),Iglc2(2.35403857297),Ighv3-1(15.0217227622),Ighv1-76(3.53411770115),Ighv1-12(5.81392615816),Ighv10-3(5.19376306223),Ighv1-19(2.81237887129),Ighv9-3(2.64042656668),Ighv2-6(4.19428615488),Ighv9-1(3…
GO:0040008	regulation of growth	biological process	24/505	600/20972	0.01104	0.395960527522936	ENSMUSG00000008153(2.00503654077),ENSMUSG00000016024(-1.11756322536),ENSMUSG00000017868(14.0036455682),ENSMUSG00000020123(-1.07186495832),ENSMUSG00000020963(-1.66452158208),ENSMUSG00000021974(3.8777967164),ENSMUSG00000022371(-1.77058228712),ENSMUSG00000023046(-1.56081666618),ENSMUSG00000024008(2.55170717358),ENSMUSG00000024978(1.42504164238),ENSMUSG00000027996(-1.43964057131),ENSMUSG00000028982(1…	Clstn3(2.00503654077),Lbp(-1.11756322536),Sgk2(14.0036455682),Avpr1a(-1.07186495832),Tshr(-1.66452158208),Fgf9(3.8777967164),Col14a1(-1.77058228712),Igfbp6(-1.56081666618),Cpne5(2.55170717358),Gpam(1.42504164238),Sfrp2(-1.43964057131),Slc25a33(1.5179372835),Htra3(-1.21310755813),Cpne9(-2.75432196417),Sfrp1(-1.05253267211),Mt3(-1.52344419288),Mt2(-1.66988781054),Cryab(-1.21195959522),Acacb(1.30375…
GO:0000271	polysaccharide biosynthetic process	biological process	5/505	56/20972	0.01106	0.395960527522936	ENSMUSG00000006542(-2.98955734743),ENSMUSG00000025537(-1.20059752562),ENSMUSG00000030244(1.62430707007),ENSMUSG00000041798(2.70504303726),ENSMUSG00000046794(1.80059323893)	Prkag3(-2.98955734743),Phkg1(-1.20059752562),Gys2(1.62430707007),Gck(2.70504303726),Ppp1r3b(1.80059323893)
GO:1903845	negative regulation of cellular response to transforming growth factor beta stimulus	biological process	5/505	56/20972	0.01106	0.395960527522936	ENSMUSG00000024526(2.7376987399),ENSMUSG00000027204(-1.47128164737),ENSMUSG00000029096(-1.21310755813),ENSMUSG00000036040(-2.27388789835),ENSMUSG00000039646(-1.28053338687)	Cidea(2.7376987399),Fbn1(-1.47128164737),Htra3(-1.21310755813),Adamtsl2(-2.27388789835),Vasn(-1.28053338687)
GO:0014902	myotube differentiation	biological process	7/505	101/20972	0.01111	0.395960527522936	ENSMUSG00000020123(-1.07186495832),ENSMUSG00000028023(-12.4498699845),ENSMUSG00000030470(-4.63136689292),ENSMUSG00000040287(-2.23987774235),ENSMUSG00000042828(-3.88112709323),ENSMUSG00000055027(-1.54860462962),ENSMUSG00000075307(-12.5133854663)	Avpr1a(-1.07186495832),Pitx2(-12.4498699845),Csrp3(-4.63136689292),Stac3(-2.23987774235),Trim72(-3.88112709323),Smyd1(-1.54860462962),Klhl41(-12.5133854663)
GO:0006164	purine nucleotide biosynthetic process	biological process	12/505	233/20972	0.01119	0.395960527522936	ENSMUSG00000006575(1.66006642398),ENSMUSG00000019302(-1.43770665557),ENSMUSG00000020431(-1.54293386348),ENSMUSG00000020654(2.28650313214),ENSMUSG00000020963(-1.66452158208),ENSMUSG00000022551(1.49595872778),ENSMUSG00000022956(1.13661959669),ENSMUSG00000033610(3.16017052335),ENSMUSG00000035863(-1.32227249057),ENSMUSG00000049422(1.67870881867),ENSMUSG00000064356(-2.48254167628),ENSMUSG00000064357(-…	Rundc3a(1.66006642398),Atp6v0a1(-1.43770665557),Adcy1(-1.54293386348),Adcy3(2.28650313214),Tshr(-1.66452158208),Cyc1(1.49595872778),Atp5o(1.13661959669),Pank1(3.16017052335),Palm(-1.32227249057),Chchd10(1.67870881867),mt-Atp8(-2.48254167628),mt-Atp6(-16.0371346047)
GO:0010890	positive regulation of sequestering of triglyceride	biological process	2/505	7/20972	0.01122	0.395960527522936	ENSMUSG00000011305(2.54582074394),ENSMUSG00000024526(2.7376987399)	Plin5(2.54582074394),Cidea(2.7376987399)
GO:0042904	9-cis-retinoic acid biosynthetic process	biological process	2/505	7/20972	0.01122	0.395960527522936	ENSMUSG00000027068(3.64581382293),ENSMUSG00000032315(1.48156054054)	Dhrs9(3.64581382293),Cyp1a1(1.48156054054)
GO:0042905	9-cis-retinoic acid metabolic process	biological process	2/505	7/20972	0.01122	0.395960527522936	ENSMUSG00000027068(3.64581382293),ENSMUSG00000032315(1.48156054054)	Dhrs9(3.64581382293),Cyp1a1(1.48156054054)
GO:0048050	post-embryonic eye morphogenesis	biological process	2/505	7/20972	0.01122	0.395960527522936	ENSMUSG00000020467(-1.55013999929),ENSMUSG00000027204(-1.47128164737)	Efemp1(-1.55013999929),Fbn1(-1.47128164737)
GO:0060372	regulation of atrial cardiac muscle cell membrane repolarization	biological process	2/505	7/20972	0.01122	0.395960527522936	ENSMUSG00000045534(-1.26722643685),ENSMUSG00000090122(-1.77409072158)	Kcna5(-1.26722643685),Kcne1l(-1.77409072158)
GO:1904338	regulation of dopaminergic neuron differentiation	biological process	2/505	7/20972	0.01122	0.395960527522936	ENSMUSG00000027996(-1.43964057131),ENSMUSG00000031548(-1.05253267211)	Sfrp2(-1.43964057131),Sfrp1(-1.05253267211)
GO:2000288	positive regulation of myoblast proliferation	biological process	2/505	7/20972	0.01122	0.395960527522936	ENSMUSG00000028023(-12.4498699845),ENSMUSG00000045534(-1.26722643685)	Pitx2(-12.4498699845),Kcna5(-1.26722643685)
GO:1901652	response to peptide	biological process	18/505	411/20972	0.01123	0.395960527522936	ENSMUSG00000001506(-1.60905905853),ENSMUSG00000003476(-1.77577712367),ENSMUSG00000020123(-1.07186495832),ENSMUSG00000020963(-1.66452158208),ENSMUSG00000021594(-1.24109976346),ENSMUSG00000022383(2.21653262377),ENSMUSG00000022551(1.49595872778),ENSMUSG00000025190(1.60808134901),ENSMUSG00000025745(1.48127834869),ENSMUSG00000027204(-1.47128164737),ENSMUSG00000028773(6.16710960336),ENSMUSG00000028982(…	Col1a1(-1.60905905853),Crhr2(-1.77577712367),Avpr1a(-1.07186495832),Tshr(-1.66452158208),Srd5a1(-1.24109976346),Ppara(2.21653262377),Cyc1(1.49595872778),Got1(1.60808134901),Hadha(1.48127834869),Fbn1(-1.47128164737),Fabp3(6.16710960336),Slc25a33(1.5179372835),Fgf21(2.28679273042),Avpr2(2.03696248941),Ucp3(1.2336638272),Inhbb(-1.69369800652),Abcb4(-1.36473704895),Trim72(-3.88112709323)
GO:0048762	mesenchymal cell differentiation	biological process	10/505	178/20972	0.01126	0.396109794050343	ENSMUSG00000001506(-1.60905905853),ENSMUSG00000020260(-1.31594448788),ENSMUSG00000027654(-1.18816543727),ENSMUSG00000027996(-1.43964057131),ENSMUSG00000028023(-12.4498699845),ENSMUSG00000031548(-1.05253267211),ENSMUSG00000033006(-1.56214738294),ENSMUSG00000039646(-1.28053338687),ENSMUSG00000048616(-1.83301149354),ENSMUSG00000050295(-1.31122236462)	Col1a1(-1.60905905853),Pofut2(-1.31594448788),Fam83d(-1.18816543727),Sfrp2(-1.43964057131),Pitx2(-12.4498699845),Sfrp1(-1.05253267211),Sox10(-1.56214738294),Vasn(-1.28053338687),Nog(-1.83301149354),Foxc1(-1.31122236462)
GO:0009165	nucleotide biosynthetic process	biological process	14/505	291/20972	0.01134	0.398013287671233	ENSMUSG00000006575(1.66006642398),ENSMUSG00000019302(-1.43770665557),ENSMUSG00000020431(-1.54293386348),ENSMUSG00000020534(1.34171662465),ENSMUSG00000020654(2.28650313214),ENSMUSG00000020963(-1.66452158208),ENSMUSG00000022551(1.49595872778),ENSMUSG00000022956(1.13661959669),ENSMUSG00000026839(-1.26667328569),ENSMUSG00000033610(3.16017052335),ENSMUSG00000035863(-1.32227249057),ENSMUSG00000049422(1…	Rundc3a(1.66006642398),Atp6v0a1(-1.43770665557),Adcy1(-1.54293386348),Shmt1(1.34171662465),Adcy3(2.28650313214),Tshr(-1.66452158208),Cyc1(1.49595872778),Atp5o(1.13661959669),Upp2(-1.26667328569),Pank1(3.16017052335),Palm(-1.32227249057),Chchd10(1.67870881867),mt-Atp8(-2.48254167628),mt-Atp6(-16.0371346047)
GO:1902495	transmembrane transporter complex	cellular component	13/513	290/21209	0.02490	0.399281415929204	ENSMUSG00000017412(-3.09777977249),ENSMUSG00000020331(1.88200329957),ENSMUSG00000021699(1.24243799314),ENSMUSG00000022041(2.08684642045),ENSMUSG00000022551(1.49595872778),ENSMUSG00000026407(-1.72813395486),ENSMUSG00000029862(-2.64346061697),ENSMUSG00000038462(1.23039616085),ENSMUSG00000040373(10.1823777991),ENSMUSG00000041329(-1.43835020995),ENSMUSG00000045534(-1.26722643685),ENSMUSG00000059852(-…	Cacnb4(-3.09777977249),Hcn2(1.88200329957),Pde4d(1.24243799314),Chrna2(2.08684642045),Cyc1(1.49595872778),Cacna1s(-1.72813395486),Clcn1(-2.64346061697),Uqcrfs1(1.23039616085),Cacng5(10.1823777991),Atp1b2(-1.43835020995),Kcna5(-1.26722643685),Kcng2(-1.43129816881),Kcne1l(-1.77409072158)
GO:0014850	response to muscle activity	biological process	3/505	20/20972	0.01166	0.404625688487585	ENSMUSG00000001334(3.25158683247),ENSMUSG00000021594(-1.24109976346),ENSMUSG00000078486(2.32578690911)	Fndc5(3.25158683247),Srd5a1(-1.24109976346),Perm1(2.32578690911)
GO:0019400	alditol metabolic process	biological process	3/505	20/20972	0.01166	0.404625688487585	ENSMUSG00000025059(3.54783553863),ENSMUSG00000025190(1.60808134901),ENSMUSG00000052396(-1.19228123659)	Gk(3.54783553863),Got1(1.60808134901),Mogat2(-1.19228123659)
GO:0035994	response to muscle stretch	biological process	3/505	20/20972	0.01166	0.404625688487585	ENSMUSG00000030470(-4.63136689292),ENSMUSG00000051747(-1.87169912162),ENSMUSG00000067653(-2.45435878246)	Csrp3(-4.63136689292),Ttn(-1.87169912162),Ankrd23(-2.45435878246)
GO:0044321	response to leptin	biological process	3/505	20/20972	0.01166	0.404625688487585	ENSMUSG00000000182(3.33411574263),ENSMUSG00000031760(-1.52344419288),ENSMUSG00000037035(-1.69369800652)	Fgf23(3.33411574263),Mt3(-1.52344419288),Inhbb(-1.69369800652)
GO:0060074	synapse maturation	biological process	3/505	20/20972	0.01166	0.404625688487585	ENSMUSG00000006435(-1.49503870739),ENSMUSG00000035863(-1.32227249057),ENSMUSG00000058153(-3.42447070838)	Neurl1a(-1.49503870739),Palm(-1.32227249057),Sez6l(-3.42447070838)
GO:0019674	NAD metabolic process	biological process	4/505	37/20972	0.01171	0.40487991011236	ENSMUSG00000020456(1.36108474987),ENSMUSG00000023019(1.34420359458),ENSMUSG00000030246(2.01700676074),ENSMUSG00000038028(1.25599118868)	Ogdh(1.36108474987),Gpd1(1.34420359458),Ldhb(2.01700676074),Tigar(1.25599118868)
GO:0032879	regulation of localization	biological process	75/505	2408/20972	0.01172	0.40487991011236	ENSMUSG00000000171(1.33756498082),ENSMUSG00000000182(3.33411574263),ENSMUSG00000001506(-1.60905905853),ENSMUSG00000001901(3.8351131305),ENSMUSG00000007122(-6.27091617268),ENSMUSG00000008153(2.00503654077),ENSMUSG00000011305(2.54582074394),ENSMUSG00000016024(-1.11756322536),ENSMUSG00000017412(-3.09777977249),ENSMUSG00000017868(14.0036455682),ENSMUSG00000018569(2.10636788299),ENSMUSG00000018822(-1.…	Sdhd(1.33756498082),Fgf23(3.33411574263),Col1a1(-1.60905905853),Kcnh6(3.8351131305),Casq1(-6.27091617268),Clstn3(2.00503654077),Plin5(2.54582074394),Lbp(-1.11756322536),Cacnb4(-3.09777977249),Sgk2(14.0036455682),Cldn7(2.10636788299),Sfrp5(-1.77497628286),Rab5c(1.20180814689),Trdn(-9.22110372537),Tacr2(12.2737985126),Avpr1a(-1.07186495832),Pofut2(-1.31594448788),Hcn2(1.88200329957),Numb(2.25435946…
GO:0046872	metal ion binding	molecular function	114/490	3875/20682	0.00648	0.411433043478261	ENSMUSG00000000171(1.33756498082),ENSMUSG00000001506(-1.60905905853),ENSMUSG00000001604(-1.71149654924),ENSMUSG00000002010(1.08044306062),ENSMUSG00000002104(-1.51696391094),ENSMUSG00000004069(1.22799054653),ENSMUSG00000005299(1.71840581888),ENSMUSG00000005716(-8.3728296391),ENSMUSG00000006435(-1.49503870739),ENSMUSG00000007122(-6.27091617268),ENSMUSG00000008153(2.00503654077),ENSMUSG00000012819(-…	Sdhd(1.33756498082),Col1a1(-1.60905905853),Tcea3(-1.71149654924),Idh3g(1.08044306062),Rapsn(-1.51696391094),Dnaja3(1.22799054653),Letm1(1.71840581888),Pvalb(-8.3728296391),Neurl1a(-1.49503870739),Casq1(-6.27091617268),Clstn3(2.00503654077),Cdh23(-1.46107844895),Egfl8(-1.16892234667),Matn4(-1.78115124102),Tnnc2(-6.519464913),Traf4(1.97372187983),Smyd4(1.39394195854),Adcy1(-1.54293386348),Ogdh(1.36…
GO:0008016	regulation of heart contraction	biological process	9/505	153/20972	0.01196	0.412244573991031	ENSMUSG00000020123(-1.07186495832),ENSMUSG00000021699(1.24243799314),ENSMUSG00000030470(-4.63136689292),ENSMUSG00000031748(1.22753811324),ENSMUSG00000032366(-1.91576985119),ENSMUSG00000038239(-3.74838699574),ENSMUSG00000045534(-1.26722643685),ENSMUSG00000059741(-1.77128962814),ENSMUSG00000090122(-1.77409072158)	Avpr1a(-1.07186495832),Pde4d(1.24243799314),Csrp3(-4.63136689292),Gnao1(1.22753811324),Tpm1(-1.91576985119),Hrc(-3.74838699574),Kcna5(-1.26722643685),Myl3(-1.77128962814),Kcne1l(-1.77409072158)
GO:0016675	oxidoreductase activity, acting on a heme group of donors	molecular function	4/490	32/20682	0.00662	0.414317428571429	ENSMUSG00000025488(1.97807586216),ENSMUSG00000031231(1.15364616215),ENSMUSG00000042148(1.25086134797),ENSMUSG00000074218(3.25763715502)	Cox8b(1.97807586216),Cox7b(1.15364616215),Cox10(1.25086134797),Cox7a1(3.25763715502)
GO:0031090	organelle membrane	cellular component	69/513	2264/21209	0.02612	0.415170526315789	ENSMUSG00000000171(1.33756498082),ENSMUSG00000001334(3.25158683247),ENSMUSG00000005299(1.71840581888),ENSMUSG00000005950(1.28863220858),ENSMUSG00000007122(-6.27091617268),ENSMUSG00000008153(2.00503654077),ENSMUSG00000018574(1.68744708078),ENSMUSG00000019124(-1.12867167005),ENSMUSG00000019173(1.20180814689),ENSMUSG00000019302(-1.43770665557),ENSMUSG00000019787(-9.22110372537),ENSMUSG00000020456(1.…	Sdhd(1.33756498082),Fndc5(3.25158683247),Letm1(1.71840581888),P2rx5(1.28863220858),Casq1(-6.27091617268),Clstn3(2.00503654077),Acadvl(1.68744708078),Scrn1(-1.12867167005),Rab5c(1.20180814689),Atp6v0a1(-1.43770665557),Trdn(-9.22110372537),Ogdh(1.36108474987),Abca8b(-1.68184034798),Mrs2(1.07732422003),Ckmt2(-5.83302484735),Pde4d(1.24243799314),Ppif(1.53187517639),Slc25a17(1.30333701695),Cyc1(1.4959…
[truncated: 5,592 more rows]
