# Supplementary material for: Cold-induced lipid dynamics and transcriptional programs in white adipose tissue
Source: BMC Biol. 2019 Sep 17;17:74. doi: 10.1186/s12915-019-0693-x (PMC6749700; doi:10.1186/s12915-019-0693-x)
Supplement: Supplementary file 8 — Functional enrichment analyses using the Kyoto Encyclopedia of Genes and Genomes (KEGG) pathways (XLSX 11 kb) [file 12915_2019_693_MOESM8_ESM.xlsx]

## Sheet: Sheet1
ID	Description	GeneRatio	BgRatio	pvalue	p.adjust	qvalue	geneID	Count
mmu04714	Thermogenesis	21/89	232/8370	1.98e-14	3.14e-12	2.64e-12	66218/76947/11949/17992/12859/72900/22273/66052/27425/18747/56636/67264/69802/66694/66091/57423/208677/230075/12896/12856/66445	21
mmu00190	Oxidative phosphorylation	16/89	134/8370	4.93e-13	3.92e-11	3.3e-11	66218/11949/17992/12859/72900/22273/66052/27425/67264/69802/66694/66091/57423/230075/12856/66445	16
mmu05012	Parkinson disease	13/89	144/8370	3.08e-09	1.63e-07	1.37e-07	66218/11949/17992/12859/72900/22273/66052/18747/67264/66694/66091/230075/66445	13
mmu00020	Citrate cycle (TCA cycle)	7/89	32/8370	3.28e-08	1.05e-06	8.81e-07	170718/56451/104112/17448/66052/14194/78920	7
mmu05010	Alzheimer disease	13/89	175/8370	3.3e-08	1.05e-06	8.81e-07	66218/11949/17992/12859/72900/100042025/22273/66052/67264/66694/66091/230075/66445	13
mmu04932	Non-alcoholic fatty liver disease (NAFLD)	12/89	151/8370	5.51e-08	1.46e-06	1.23e-06	66218/17992/12859/72900/22273/19013/66052/67264/66694/66091/230075/66445	12
mmu05016	Huntington disease	13/89	194/8370	1.12e-07	2.54e-06	2.14e-06	66218/11949/17992/12859/72900/22273/66052/67264/66694/66091/208677/230075/66445	13
mmu01200	Carbon metabolism	10/89	120/8370	4.93e-07	9.8e-06	8.24e-06	170718/73724/100042025/56451/17448/66052/74147/14194/78920/60525	10
mmu00640	Propanoate metabolism	5/89	31/8370	1.66e-05	0.000292994	0.000246344	73724/16832/56451/74147/60525	5
mmu04723	Retrograde endocannabinoid signaling	9/89	150/8370	2.81e-05	0.000441155	0.000370915	66218/17992/72900/18747/67264/66091/230075/66082/64337	9
mmu03320	PPAR signaling pathway	7/89	85/8370	3.05e-05	0.000441155	0.000370915	16592/26458/11363/19013/14077/74147/12896	7
mmu04931	Insulin resistance	7/89	110/8370	0.000158769	0.00210369	0.00176874	20528/14936/26458/19013/110095/244416/208677	7
mmu00071	Fatty acid degradation	5/89	50/8370	0.000176435	0.00215793	0.00181435	11363/52538/74147/15107/12896	5
mmu00280	Valine, leucine and isoleucine degradation	5/89	56/8370	0.000302555	0.00340006	0.00285871	73724/52538/74147/353371/15107	5
mmu01212	Fatty acid metabolism	5/89	57/8370	0.000328894	0.00340006	0.00285871	11363/52538/74147/15107/12896	5
mmu00062	Fatty acid elongation	4/89	32/8370	0.000342145	0.00340006	0.00285871	171282/52538/15107/70178	4
mmu00620	Pyruvate metabolism	4/89	38/8370	0.000669011	0.00625722	0.00526096	16832/17448/14194/60525	4
mmu04922	Glucagon signaling pathway	6/89	102/8370	0.000725363	0.00640737	0.0053872	14936/16832/19013/110095/18747/208677	6
mmu04146	Peroxisome	5/89	84/8370	0.0019372	0.0162113	0.0136301	19305/26458/20524/74147/17117	5
mmu00650	Butanoate metabolism	3/89	27/8370	0.00282642	0.0224701	0.0188924	74147/353371/15107	3
mmu00630	Glyoxylate and dicarboxylate metabolism	3/89	31/8370	0.00421257	0.0318952	0.0268169	73724/17448/60525	3
