# Supplementary material for: Cold-induced lipid dynamics and transcriptional programs in white adipose tissue
Source: BMC Biol. 2019 Sep 17;17:74. doi: 10.1186/s12915-019-0693-x (PMC6749700; doi:10.1186/s12915-019-0693-x)
Supplement: Supplementary file 11 — Transcription profiling by array of adipose samples from LDLR−/− mice to study response to anti-diabetic drug and dietary lifestyle interventions (XLSX 4553 kb) [file 12915_2019_693_MOESM11_ESM.xlsx]

## Sheet: Anti-diabetic drug_vs_HFD
Transcription profiling by array of adipose samples from LDLR-/- mice to study response to anti-diabetic drug and dietary lifestyle interventions
		Samples	GSM1386050	GSM1386051	GSM1386052	GSM1386053	GSM1386207	GSM1386208	GSM1386209	GSM1386210
ID_REF VALUE		Gene names	HFD1	HFD2	HFD3	HFD4	T0901317-1	T0901317-2	T0901317-3	T0901317-4
ILMN_2896528		0610006I08Rik	11.6194	12.1574	11.8618	12.0718	12.4353	11.7581	12.2244	12.2507
ILMN_2721178		0610006I08Rik	9.81709	10.0893	9.70483	10.1616	10.026	9.84945	10.4335	10.6542
ILMN_3033922		0610007C21Rik	11.1986	11.3695	11.18	11.5499	11.5385	11.4349	11.5908	11.6148
ILMN_3092673		0610007C21Rik	13.0375	13.0146	12.9105	13.3625	13.4396	13.0977	13.2766	13.3987
ILMN_2816356		0610007P08Rik	6.47776	5.76279	6.22468	6.30152	6.16342	6.25338	6.5436	6.249
ILMN_2808939		0610007P14Rik	8.37728	8.60681	8.45323	8.51581	8.86102	8.68178	8.87692	9.05321
ILMN_2634564		0610007P22Rik	8.15003	8.56635	8.41609	7.85564	7.47245	8.52586	8.19786	8.25912
ILMN_2737647		0610008C08Rik	5.66822	4.62761	5.60816	5.33892	5.91375	5.65692	5.58459	5.40717
ILMN_2734484		0610009B22Rik	8.80498	9.15132	8.94671	9.25048	8.954	9.45692	8.5608	8.51763
ILMN_2952292		0610009D07Rik	6.24191	6.49063	6.04389	6.48234	6.74278	6.27411	6.73802	6.93928
ILMN_2699078		0610009D07Rik	6.57949	5.55342	6.01042	6.97969	6.61314	5.61694	5.27728	6.92449
ILMN_1213681		0610009O20Rik	7.37282	7.95978	7.72423	7.85608	8.47245	7.91958	8.32996	7.85769
ILMN_2735413		0610010D20Rik	5.37038	5.88353	5.15115	5.62986	5.76152	5.76207	5.66137	5.36039
ILMN_2735415		0610010D20Rik	5.95751	6.1132	6.04046	6.03874	5.98959	6.11557	6.19596	6.34129
ILMN_2891688		0610010E21Rik	9.19673	9.53324	9.43121	9.29288	8.91939	9.57579	9.26382	8.9821
ILMN_2637698		0610010K06Rik	10.6096	10.9117	10.9354	10.6494	10.7372	10.7394	10.2967	10.4965
ILMN_2674228		0610010K14Rik	7.65026	8.05323	8.14605	8.19512	8.2992	7.76303	8.76483	8.45651
ILMN_2601546		0610011L14Rik	5.65516	6.00659	5.15318	5.56052	5.64123	5.56241	5.73034	5.24924
ILMN_2848071		0610012D14Rik	5.5565	5.79889	5.91018	5.30314	5.64456	6.05081	6.81392	5.10922
ILMN_1248518		0610012D14Rik	5.07465	4.9558	5.67449	5.87658	5.16474	5.36299	4.97085	4.91585
ILMN_2658619		0610012G03Rik	10.9182	10.8873	10.6122	11.1022	10.4039	10.9011	11.1362	10.7415
ILMN_2972403		0610012H03Rik	5.52694	5.45072	5.46903	6.03845	4.61892	5.18139	5.7664	5.23225
ILMN_2973337		0610013E23Rik	5.41363	5.17322	5.80636	6.05015	5.94072	5.58926	5.47773	5.92835
ILMN_1226653		0610025P10Rik	6.51479	6.44707	6.1335	6.3732	6.86955	6.29482	6.61343	6.72418
ILMN_2727437		0610031J06Rik	7.41427	7.66578	7.16414	7.77303	6.99968	7.7877	7.66204	7.45083
ILMN_2628021		0610031J06Rik	10.3631	10.3075	10.1337	10.4136	10.0546	10.312	10.2398	10.2668
ILMN_2793281		0610031J06Rik	9.38766	9.84945	9.20745	9.23135	9.13593	9.53943	9.58218	9.40615
ILMN_1234456		0610037D15Rik	6.32643	5.8345	6.30399	5.96516	6.63632	6.35868	6.729	6.76015
ILMN_2611352		0610037L13Rik	10.0516	9.68143	9.79043	10.2795	10.3042	9.49034	10.0135	10.1529
ILMN_2622630		0610037L13Rik	9.03411	8.59515	8.91636	8.598	7.9568	9.58218	9.43717	9.00743
ILMN_2596016		0610038F07Rik	9.04522	8.88655	8.62478	8.68937	9.16244	8.91789	8.78059	8.55175
ILMN_2915716		0610040J01Rik	4.06343	5.19152	5.77404	5.37489	5.252	5.84406	5.40324	5.37917
ILMN_2607196		0910001A06Rik	7.84664	7.95807	7.98075	7.75438	7.27496	8.03928	7.23202	7.1049
ILMN_1235939		0910001A06Rik	6.88975	6.08664	6.94445	6.65399	6.1043	6.91985	6.36621	6.67468
ILMN_2621882		0910001L09Rik	11.9602	12.7656	12.5966	12.8111	12.5719	12.3702	12.8369	12.5291
ILMN_2850839		Supt4h2	11.0182	11.2436	11.8246	11.5045	11.107	11.3335	11.698	11.7207
ILMN_2659694		1100001E04Rik	5.64106	4.96269	4.99421	5.65947	5.32438	4.97826	5.66378	4.89105
ILMN_2651743		1100001G20Rik	7.33831	8.32819	8.15849	8.09666	5.91925	9.13217	5.84833	5.81349
ILMN_2688894		1100001H23Rik	6.6343	6.55408	6.17194	6.95319	6.32712	6.41979	6.11789	6.66901
ILMN_1256578		1100001I19Rik	5.79552	5.16982	4.98474	5.76714	5.21855	5.46928	5.10308	6.2107
ILMN_2789047		1110001A07Rik	6.59048	6.74794	6.56778	6.53288	6.60379	6.89042	6.48003	6.89008
ILMN_2958076		1110001J03Rik	9.61467	9.77468	9.08084	9.73458	9.71879	9.75373	10.4113	9.82328
ILMN_2634338		1110002B05Rik	11.3065	10.4253	10.8459	11.1947	10.7926	10.6513	10.2188	9.93732
ILMN_1250757		1110002H13Rik	6.12567	5.34332	5.48057	6.29308	6.16201	5.24614	4.49685	6.30288
ILMN_2641700		1110002H13Rik	5.39086	5.55667	5.20383	5.54145	5.45306	5.40985	5.47016	5.81173
ILMN_2938179		1110002N22Rik	8.80542	8.44073	8.45132	8.42945	8.70036	8.64252	8.95613	8.80051
ILMN_1225158		1110003E01Rik	12.5814	11.9888	12.2922	12.4135	12.1485	12.0477	12.0616	12.1861
ILMN_1257567		1110004E09Rik	5.63887	5.37529	5.23337	5.80636	5.772	5.45383	5.84284	5.57906
ILMN_1242099		1110004F10Rik	7.25988	6.74731	6.70165	7.37615	7.69457	6.77408	6.0836	7.56706
ILMN_1244997		1110005A03Rik	5.62165	6.30446	6.24517	5.66224	6.00889	5.84642	5.52209	4.87064
ILMN_2804251		1110005A23Rik	6.32482	6.37008	6.31056	6.1651	6.11155	6.75897	5.50433	5.59436
ILMN_2868927		1110006G06Rik	6.83178	7.50886	6.97044	6.27347	6.66486	7.01333	6.78692	6.81332
ILMN_2660082		1110007A13Rik	8.67602	8.06564	8.69355	8.70274	8.51445	7.96585	8.72845	8.85413
ILMN_1258421		1110007A13Rik	9.60889	9.45408	9.8129	9.79765	9.67678	9.50016	9.71669	9.75447
ILMN_2693905		1110007C09Rik	6.34601	5.48826	5.91174	6.97829	6.80052	5.67389	6.30026	7.10838
ILMN_2595530		1110007F05Rik	6.97829	5.83221	6.38329	7.24077	7.11245	6.16732	5.97627	7.46427
ILMN_2621472		1110007L15Rik	10.6047	10.5993	10.4948	10.7147	10.6457	10.5127	10.7372	10.6727
ILMN_2621471		1110007L15Rik	9.62962	9.47906	9.20354	9.56388	9.31025	9.06443	9.39973	9.47906
ILMN_2622829		1110007L15Rik	9.19449	9.16059	9.26147	9.51303	9.29625	8.94885	9.48337	9.21236
ILMN_2745954		1110007L15Rik	9.38701	9.38701	9.43881	9.3445	9.38462	9.31089	9.58456	9.58456
ILMN_2734060		1110007M04Rik	9.99096	10.0325	10.2803	9.93585	9.73184	10.5932	9.70483	9.8052
ILMN_2919489		1110008F13Rik	9.59219	9.71076	9.26885	9.43306	9.43306	9.97942	9.82328	9.45103
ILMN_2803878		1110008J03Rik	6.01761	6.2661	5.80819	6.30705	6.0811	6.11661	5.97369	5.69602
ILMN_2646001		1110008J03Rik	6.25299	6.92612	6.58147	6.55628	6.38894	6.46732	6.27186	6.34693
ILMN_2642876		1110008J03Rik	5.93622	6.2687	5.80689	6.01916	5.66962	6.30923	5.9396	6.22741
ILMN_1225594		1110008P14Rik	10.0311	11.0025	10.6909	10.7916	10.5251	11.1283	11.4661	10.8038
ILMN_1221251		1110012D08Rik	8.18371	8.70324	8.30797	8.4693	8.16223	7.66654	8.30182	8.65345
ILMN_1257630		1110012J17Rik	5.74299	5.48343	5.86945	5.64347	6.46707	5.99648	5.99811	6.38709
ILMN_3144761		1110012L19Rik	7.73139	8.09491	7.86268	7.92374	7.90826	8.06861	8.20511	8.2095
ILMN_2604806		1110012L19Rik	7.44537	7.71235	7.25841	7.5297	7.54414	8.12028	7.80935	8.11594
ILMN_1217406		1110013L07Rik	5.97555	6.51722	7.17518	5.52566	5.82165	6.03874	6.08562	6.37342
ILMN_2617920		1110017D15Rik	5.21134	5.52147	5.62334	5.60538	5.03878	6.73415	5.79288	5.77167
ILMN_3118081		1110017D15Rik	4.98406	5.32183	5.33966	5.0282	5.10779	6.22863	6.10752	5.71993
ILMN_3043178		1110017D15Rik	5.3141	5.94839	5.52233	5.05592	5.2704	5.90818	4.5759	5.74227
ILMN_2661005		1110018G07Rik	10.1663	10.1579	10.1911	10.3557	10.3515	9.83847	10.2328	10.3175
ILMN_2674655		1110018J18Rik	7.60923	7.08251	7.62631	7.85482	7.53315	7.7165	8.14564	7.70545
ILMN_2647669		1110018J18Rik	7.40881	6.72089	7.16377	7.17198	7.4472	7.46059	7.79101	7.25988
ILMN_2698637		1110018M03Rik	5.20172	4.82577	5.70353	5.29105	6.10012	5.10513	5.50256	4.88756
ILMN_2637066		1110019N10Rik	7.70105	8.46424	8.15894	7.93068	7.28938	8.32729	8.71836	8.0238
ILMN_2849359		1110019N10Rik	8.61504	9.15955	9.03007	8.99195	8.80293	9.08191	9.13272	8.83454
ILMN_1237830		1110020G09Rik	5.63576	5.80864	5.90091	5.73803	6.26892	5.43504	5.96516	6.21338
ILMN_3142224		1110020P15Rik	13.4396	13.5629	13.5326	14.0109	14.1891	13.1987	14.366	13.7497
ILMN_2636384		1110020P15Rik	13.4256	13.5398	13.6742	13.9811	13.9908	13.3135	14.3976	13.8384
ILMN_1243516		1110028A07Rik	5.34748	5.63887	4.64322	4.70496	6.00749	4.01897	5.17252	5.49495
ILMN_2710151		1110031B06Rik	7.48073	7.55544	7.35125	7.50096	7.68039	7.42386	7.83073	7.6884
ILMN_2960474		1110031I02Rik	8.89927	8.37181	8.36355	9.06013	9.23806	7.86021	9.17456	8.90699
ILMN_2759652		1110032A13Rik	7.90656	8.62478	8.27114	8.02803	8.023	8.00481	8.36624	8.45002
ILMN_2955214		1110032A13Rik	10.315	9.84653	9.86357	10.641	10.5903	9.57119	10.4756	10.6917
ILMN_1235811		1110032E23Rik	11.3038	11.196	11.1899	12.0781	10.6718	11.4777	10.0561	10.5759
ILMN_2648134		1110033F04Rik	5.1474	5.42387	5.68462	5.41996	5.27842	4.77122	5.87032	5.44967
ILMN_1248948		1110033O09Rik	5.48764	5.07657	4.83969	5.44226	5.28066	5.05013	5.3341	5.13499
ILMN_2972929		1110034A24Rik	5.85686	5.58716	5.97702	5.09147	5.74093	6.47065	5.70115	5.37462
ILMN_1250467		1110034B05Rik	5.73269	5.55432	5.67096	5.92344	6.05801	5.75216	5.87408	5.92264
ILMN_1231457		1110036O03Rik	6.38352	6.57758	6.45125	6.40723	6.76285	6.13367	6.86565	7.2639
ILMN_3000080		1110038D17Rik	9.53449	9.75708	9.98584	9.80945	10.289	9.69537	10.6467	9.97512
ILMN_2653900		1110038D17Rik	5.75833	5.79096	5.53231	5.13636	5.42508	5.86498	5.6593	5.60339
ILMN_2629375		1110038F14Rik	7.66247	7.77592	7.50449	7.64753	7.39421	7.23421	7.86303	7.91714
ILMN_2863437		1110038F14Rik	9.37463	8.97482	9.0872	8.39635	8.22236	8.87547	8.95505	8.53332
ILMN_2790512		1110039B18Rik	8.00081	8.64723	8.45831	8.61353	8.26484	8.35728	8.40396	8.46111
ILMN_2739128		1110039B18Rik	6.81931	7.08631	6.94632	6.94158	6.76617	6.80771	7.01566	6.9107
ILMN_2664522		1110048D14Rik	7.65397	7.54681	7.08181	7.71484	7.60616	7.45646	7.61488	7.59161
ILMN_3159695		1110049B09Rik	6.05948	5.66274	5.53324	6.28696	6.01973	6.48234	5.7719	6.3117
ILMN_1221838		1110049F12Rik	7.12763	6.75868	6.91199	6.54226	6.4704	7.16045	6.83149	6.60539
ILMN_1255697		1110049F12Rik	10.0496	10.0812	9.79363	9.6398	9.80175	10.0568	9.65493	9.79625
ILMN_2983565		1110054O05Rik	5.2718	5.56722	5.77114	5.76908	4.70786	5.67583	5.45624	5.36923
ILMN_1220589		1110054O05Rik	5.70373	5.74472	5.27467	5.33442	4.70675	6.5324	5.20832	5.61135
ILMN_2756686		1110057K04Rik	9.93585	10.3582	9.56623	9.57383	9.83224	10.1353	9.50764	9.28092
ILMN_2967362		1110057K04Rik	10.2375	10.2003	9.7332	9.99296	9.97651	10.2922	10.359	10.1003
ILMN_2633457		1110057K04Rik	10.1693	9.22964	9.5207	9.91507	10.0208	9.83292	9.81146	9.87206
ILMN_2679428		1110058L19Rik	10.4095	10.7474	10.6987	10.7221	10.1829	11.1887	10.6505	10.7989
ILMN_2661628		1110059E24Rik	5.7973	5.43802	5.70422	5.35543	5.94595	5.83924	5.37064	5.57914
ILMN_2846731		1110059E24Rik	9.66277	9.09204	9.12079	9.4224	9.1696	9.148	9.00359	9.25325
ILMN_2825260		1110059G10Rik	6.26587	6.32482	6.52925	5.8914	6.21225	5.96601	6.47902	6.03764
ILMN_2679823		1110059P08Rik	6.17835	6.34976	6.07777	5.92106	5.86351	6.57437	5.63723	5.87043
ILMN_1222356		1110067D22Rik	8.57689	7.89948	7.80546	8.15283	7.7415	8.34233	7.58137	7.7504
ILMN_2590894		1190002A17Rik	6.02067	6.03955	6.1564	6.35683	5.93847	6.4346	6.29021	6.7419
ILMN_2593774		1190002H23Rik	13.7953	13.9157	13.7865	13.8943	13.8042	13.813	13.7408	13.7408
ILMN_3162133		1190002N15Rik	8.16736	7.19254	7.15441	7.34438	9.29455	7.73256	8.86495	9.27224
ILMN_2734924		1190003J15Rik	6.05998	5.19941	5.32802	5.48083	6.06465	5.81607	6.36127	6.25134
ILMN_2856588		1190003M12Rik	5.89584	6.19215	6.21378	6.58292	5.94309	6.06432	6.78904	6.57704
ILMN_2963792		1190005F20Rik	8.53705	8.24053	8.73128	8.84964	9.15581	8.46379	8.887	8.93317
ILMN_2699367		1190005I06Rik	7.03398	8.14518	7.9475	7.74712	8.09106	7.1371	8.18464	8.0209
ILMN_2893564		1190007F08Rik	9.49511	10.201	10.4384	10.6382	10.5769	10.3492	10.8746	10.544
ILMN_2795854		1190017O12Rik	9.7898	10.1639	10.0311	10.4128	10.2375	9.92428	10.7313	10.421
ILMN_1217003		LOC233038	5.76578	5.00084	5.48601	5.73924	4.94243	5.39231	5.55399	5.69561
ILMN_1219820		1200002N14Rik	12.3264	12.5906	12.4836	12.0036	12.0019	12.1748	11.6569	11.5677
ILMN_1223051		1200003C05Rik	10.0788	9.58646	9.61342	10.0766	9.87341	10.0355	10.0355	9.88411
ILMN_2734290		1200003C05Rik	11.1972	11.1825	11.0182	10.7779	10.7464	11.5119	10.5983	10.494
ILMN_2943319		1200003C05Rik	11.0341	10.5449	10.601	10.931	10.9343	10.9034	10.7957	10.6967
ILMN_3135697		1200003I07Rik	8.63221	8.43447	8.52478	8.37407	9.01538	8.31601	8.55697	8.64398
ILMN_1255564		1200009F10Rik	7.05936	7.08809	6.78378	7.43432	6.4488	7.05728	6.48107	6.56639
ILMN_2740207		1200009I06Rik	6.04955	6.42105	6.42543	5.92384	5.94102	6.37694	6.19475	6.18717
ILMN_1248750		1200009I06Rik	4.81938	5.23374	5.44626	5.13543	5.72492	4.96581	5.66424	5.76443
ILMN_2615431		1200009O22Rik	10.7435	10.2113	10.2336	10.6623	10.1693	9.96109	9.37403	10.0031
ILMN_1238691		1200011I18Rik	6.13021	6.08238	6.08806	6.05239	6.21844	6.37481	5.95819	5.58828
ILMN_3105117		1200011M11Rik	5.72408	5.79563	5.64559	5.88661	5.60294	5.67641	6.46707	6.13408
ILMN_2679477		1200011O22Rik	7.56584	7.66775	7.8015	7.73468	7.34795	7.49065	7.75833	7.96151
ILMN_2933887		1200013B08Rik	8.31288	7.92898	10.0975	8.21307	7.28651	8.53285	8.15849	7.74385
ILMN_2623480		1200014J11Rik	8.92489	8.75117	9.05799	9.28191	9.10405	8.4905	8.99296	9.13117
ILMN_3150536		1200015F23Rik	9.95239	10.488	9.83916	9.76532	10.1238	10.5688	10.2105	9.78498
ILMN_3071764		1200015F23Rik	9.15856	8.69208	8.66211	8.70036	9.41664	9.09259	9.83847	9.42472
ILMN_2798079		1200016B10Rik	7.45196	7.57709	7.62029	7.36452	7.83387	7.49986	7.93233	7.32986
ILMN_1236716		1200016B10Rik	8.74323	8.93882	9.27	8.90966	9.25608	8.88189	9.2151	8.93161
ILMN_2631656		1200016B10Rik	5.86043	4.69952	5.84116	5.57853	5.62505	4.71525	4.95168	5.29064
ILMN_1235616		1200016D23Rik	6.40625	6.58544	6.61284	6.53714	6.53419	5.86894	6.57811	6.52664
ILMN_1217040		1300001I01Rik	8.85011	8.79848	8.3264	8.39993	8.63891	8.954	8.54934	8.77861
ILMN_2697164		1300003B13Rik	4.73827	5.59289	4.94595	5.30894	5.06747	5.10308	5.32677	5.73507
ILMN_1234692		1300007F04Rik	7.33653	7.08735	6.62868	6.92679	6.83779	7.80975	6.72173	6.65312
ILMN_2632839		1300007L22Rik	5.61128	5.90923	5.72592	5.28353	5.70939	5.6634	5.8858	5.34143
ILMN_1223612		1300012G16Rik	5.74975	5.64679	5.6973	5.58935	5.92697	5.06272	5.77167	5.60548
ILMN_2749842		1300013J15Rik	4.41238	5.41664	4.87332	5.05651	4.74157	4.97972	5.34222	4.36834
ILMN_2849016		1300013J15Rik	5.65728	5.82659	5.50155	6.0266	6.07044	5.71794	6.04796	6.24715
ILMN_1219591		1300014I06Rik	8.2992	8.39363	8.58938	8.69113	8.18329	8.34193	7.64203	8.1262
ILMN_3004177		1300017J02Rik	5.02591	5.39567	4.98169	5.96216	4.89574	5.76008	4.97638	6.16381
ILMN_2681984		1300018I05Rik	10.7594	10.4178	10.6505	10.7594	11.1629	10.1699	11.0399	10.8163
ILMN_2687854		1300018J18Rik	7.43949	7.96849	7.6128	7.6645	7.92774	7.53236	8.16518	7.87586
ILMN_2737374		1500001L15Rik	10.9498	10.8756	11.2349	11.0226	10.9731	10.9992	11.1667	10.8626
ILMN_2984793		1500001M20Rik	7.97117	8.31965	8.36867	8.2395	8.05614	7.73427	8.2948	7.83194
ILMN_2523256		1500001M20Rik	9.39659	8.82422	9.03411	8.72896	8.78856	8.83611	8.73316	8.71003
ILMN_1258543		1500001M20Rik	7.37647	7.49453	7.20341	7.17625	7.3225	7.26604	7.43397	7.08181
ILMN_1228208		1500002O20Rik	5.81083	6.00144	5.98552	5.79742	5.86425	5.9217	6.20884	6.10084
ILMN_1250000		1500003O03Rik	10.3679	9.48859	9.68281	9.92137	9.5107	10.5103	10.2415	10.4423
ILMN_2752665		1500003O22Rik	6.05585	6.13677	6.30858	6.22082	6.14984	6.18889	5.16241	6.17254
ILMN_2835694		1500005I02Rik	5.5489	5.42691	5.90713	5.83509	5.60709	5.12461	5.94324	6.01169
ILMN_2766279		1500010J02Rik	8.86545	8.70229	8.67749	8.62852	9.42577	8.08512	9.20007	9.18159
ILMN_3127704		1500010J02Rik	6.81869	7.0167	6.85795	6.60034	7.22109	6.53501	7.14337	6.7721
ILMN_2973024		1500011H22Rik	8.45044	8.59123	8.46379	8.35088	8.47787	8.69502	8.96191	8.59515
ILMN_2939012		1500012F01Rik	9.4504	10.0285	10.9721	9.55623	9.57763	9.90018	10.2685	10.1189
ILMN_1249000		1500015O10Rik	5.59869	6.0048	5.74851	5.55903	5.59754	6.69299	5.56076	5.09722
ILMN_1218880		1500019C06Rik	5.75196	5.77426	5.50568	5.99826	5.48542	5.39866	6.00814	5.49624
ILMN_2680463		1500019G21Rik	7.09116	7.13952	7.26903	7.02299	7.07237	7.66204	7.51269	7.6252
ILMN_2982736		1500031L02Rik	8.92239	8.65249	8.84375	8.95188	9.15955	8.90589	8.98481	8.80443
ILMN_3008277		1500032D16Rik	11.698	12.1904	11.9468	11.8767	11.8262	12.0781	12.2994	12.0517
ILMN_2668977		1500032D16Rik	12.5411	12.7163	12.7861	12.9105	12.841	12.5323	13.215	12.8189
ILMN_2688822		1500032D16Rik	7.34795	6.9903	6.81232	6.74908	6.9294	7.02741	7.52424	6.72001
ILMN_2648580		1500032L24Rik	10.7935	11.6288	11.509	11.7449	11.5908	11.0082	12.2107	11.6242
ILMN_2639498		1500041J02Rik	6.49243	6.38919	6.29921	6.14232	5.83793	6.48624	6.49116	6.33428
ILMN_2664993		1500041N16Rik	7.17656	7.03821	6.74485	6.74335	6.90301	7.53546	7.37706	6.52455
ILMN_1245875		1520401A03Rik	5.67603	5.72259	5.82053	5.68179	5.85258	5.17891	5.81266	6.24231
ILMN_3004151		1600002K03Rik	8.55419	8.60726	8.72653	9.63527	9.04318	8.59515	9.01325	9.13008
ILMN_3009738		1600012H06Rik	8.59712	8.98259	8.71649	8.46657	8.653	8.85109	8.4957	8.49376
ILMN_2718861		1600012H06Rik	9.03937	8.65764	8.241	7.95978	7.18339	8.95976	7.76065	7.51579
ILMN_1238211		1600012H06Rik	5.83687	6.09943	5.43643	5.93592	5.8591	5.06529	5.97078	6.29395
ILMN_2822842		1600014C10Rik	7.33094	6.92679	7.28048	6.98143	7.78651	7.4306	7.65272	7.53154
ILMN_1222284		1600015I10Rik	5.89798	5.66061	5.7406	5.80733	5.03569	5.61547	5.49864	5.38017
ILMN_1242629		1600016N20Rik	5.52866	4.55771	5.72171	4.93086	4.96469	5.47509	5.60103	5.813
ILMN_1212632		A430031N04	5.91031	5.9488	5.88831	5.87359	5.47999	6.03908	5.83984	5.42648
ILMN_2805631		1600027N09Rik	6.58938	6.22366	4.8377	6.41352	6.0466	6.30574	5.58593	5.5897
ILMN_1259777		1600029D21Rik	5.40766	5.22354	5.38646	5.35174	5.56101	5.43561	4.68603	5.13764
ILMN_3003501		1700001C02Rik	5.50838	5.14408	5.21735	5.42788	5.51851	6.283	5.76196	4.88225
ILMN_1215822		1700001C19Rik	5.86166	5.54729	5.4035	4.91204	5.58153	5.51546	5.66323	5.20585
ILMN_2868440		1700003F12Rik	5.75174	5.85676	5.88428	5.61144	5.97369	5.62792	5.92294	5.7953
ILMN_3003018		1700007G11Rik	4.97652	5.09183	5.3742	5.0793	5.62951	6.26237	5.51126	4.74636
ILMN_2834950		1700007K09Rik	4.94462	6.10907	5.34161	5.51827	5.14581	5.41421	5.80775	5.86065
ILMN_2676443		1700008I05Rik	5.6524	5.42269	5.49822	5.60754	5.3222	5.52325	5.47128	5.65563
ILMN_2645509		1700009P17Rik	6.11993	6.83684	6.25299	6.60652	6.80862	6.94085	6.98769	6.56969
ILMN_1250734		1700010D01Rik	5.2918	5.63593	5.01989	4.81726	5.26386	4.56837	4.66942	5.51572
ILMN_2607827		1700010M22Rik	5.59378	5.49696	4.35103	4.97565	4.30027	5.37545	5.08217	4.89409
ILMN_1240624		1700011H14Rik	5.06833	5.36631	4.62997	4.92618	4.74536	7.45982	5.19744	4.49796
ILMN_3152061		1700012H05Rik	6.30128	6.9438	6.49322	6.26303	6.30176	6.41557	6.76731	6.67728
ILMN_2660924		1700013N18Rik	5.64616	5.26802	5.65194	5.28432	5.72919	5.79277	5.42262	5.78536
ILMN_2634503		1700015E13Rik	5.6222	5.66539	5.43553	5.83639	5.88701	5.11658	4.93835	5.74831
ILMN_2939579		1700016D06Rik	5.88495	5.65334	5.31557	5.28924	5.1243	5.3618	5.48669	4.5697
ILMN_2694110		MGC58818	5.12231	5.26113	5.69876	5.6177	5.34889	5.36006	5.37022	4.95107
ILMN_1250938		MGC58818	4.43692	5.48567	5.31308	5.51431	4.70496	6.28081	5.25422	5.43885
ILMN_2649579		1700018C11Rik	5.61402	5.4585	5.34881	5.83581	4.55434	5.09409	5.20487	4.07335
ILMN_2646640		1700019D03Rik	6.77588	7.2218	6.53396	6.99639	6.21131	6.41036	7.14707	7.33866
ILMN_1236344		1700019E19Rik	9.25608	9.80244	9.5626	9.87685	9.45692	9.49336	9.62962	9.7983
ILMN_2695190		1700019G17Rik	5.37883	5.77358	5.53984	5.79018	5.61447	5.16797	5.59273	5.86587
ILMN_2758803		1700019G17Rik	5.29642	5.45993	5.90923	5.3074	5.83485	5.52342	5.41923	5.22466
ILMN_2631180		1700019G17Rik	5.15045	5.43291	5.57768	4.90865	5.65856	5.77091	5.28371	5.57322
ILMN_2999818		1700019H03Rik	5.57518	4.99079	5.99633	5.813	4.58607	5.79189	5.89613	5.18293
ILMN_2624145		1700020C11Rik	6.18678	5.96287	6.02801	6.05567	6.51722	6.31513	6.98962	6.52403
ILMN_2606555		1700020D05Rik	5.06794	5.42402	5.56705	5.12934	5.4887	5.33043	4.95638	5.43569
ILMN_2895240		1700020L24Rik	4.90998	5.85356	6.07679	5.62023	5.78419	5.71493	5.7361	5.49763
ILMN_2673628		1700020O03Rik	6.28718	6.74615	6.58118	5.96502	5.84597	6.53772	5.37223	5.53574
ILMN_1232146		1700021C14Rik	7.86923	8.17323	8.0313	8.17711	8.15239	8.09412	8.06817	8.1068
ILMN_2761181		1700021F05Rik	11.0376	11.0523	11.0775	10.8416	10.7082	10.8705	10.9923	10.7907
ILMN_2741006		1700021K19Rik	8.22813	8.96516	8.83162	8.11416	9.00303	8.08425	8.52478	8.434
ILMN_2645917		1700022C21Rik	7.59501	7.35457	7.21062	7.06549	7.75757	7.8221	7.31454	7.09499
ILMN_3030470		1700023B02Rik	8.5833	8.60771	8.46698	8.79148	8.8059	8.25822	8.77058	8.56267
ILMN_3103784		1700023B02Rik	6.85409	7.28335	6.58008	6.12769	6.19065	7.27241	6.83993	6.44427
ILMN_2750201		1700023I07Rik	5.64775	5.02064	5.42028	5.8469	5.68709	4.47159	5.5023	5.12494
ILMN_2621909		1700023M03Rik	9.82402	9.72198	9.39355	9.14966	9.16785	10.0039	9.14419	9.25831
ILMN_1255543		1700025D03Rik	5.73034	4.85761	5.73955	5.60384	5.70301	5.82245	5.91362	5.74822
ILMN_2669982		1700025G04Rik	7.79677	8.19881	8.13889	7.97346	7.61529	8.34685	7.55887	7.54146
ILMN_1214517		1700025K23Rik	7.62787	7.6884	7.8258	7.64875	7.79063	8.01013	7.60616	7.79474
ILMN_2720572		1700026L06Rik	5.11787	5.03605	5.4846	5.48893	4.83097	6.00765	4.92931	5.36769
ILMN_2736521		1700027A23Rik	5.52462	4.77377	5.0552	5.40117	5.32122	6.12769	5.5897	5.75414
ILMN_1255463		1700027D21Rik	5.22408	5.69818	5.61869	5.36745	5.6238	5.32264	6.19898	5.66925
ILMN_2935237		1700027N10Rik	5.97732	5.90635	6.0042	6.06078	5.90649	6.31555	6.77279	6.63751
ILMN_2680815		1700028K03Rik	5.53063	5.2138	5.3968	5.58699	4.94462	5.53342	6.01263	5.72736
ILMN_1250435		1700029G01Rik	8.2462	8.37054	8.4412	8.6445	9.33935	7.56271	9.01168	9.12408
ILMN_1241241		1700029H14Rik	5.32736	5.42607	5.04134	5.6186	5.65874	5.448	5.43763	5.81895
ILMN_2638674		1700029I08Rik	5.58672	5.30841	5.16878	4.87734	5.08763	5.82634	4.15188	5.32193
ILMN_2632536		1700029I15Rik	7.06043	6.96742	6.55654	6.98444	6.58938	7.1731	6.76646	6.29723
ILMN_2723346		1700029J07Rik	5.85441	6.2111	6.25613	5.34256	6.36918	6.32619	6.13695	5.62692
ILMN_3121687		1700029P11Rik	8.02803	8.27423	7.93575	8.23024	8.16827	8.28181	8.85767	8.02045
ILMN_1260016		1700029P11Rik	4.68305	5.33667	5.22993	5.05628	5.71372	4.42782	5.09649	5.2711
ILMN_1231468		1700030J22Rik	5.93116	5.37327	5.71306	6.095	6.11037	5.73054	5.42146	5.86645
ILMN_2705655		1700030K09Rik	8.00935	7.62984	7.996	8.33465	8.93882	7.28011	8.40045	8.57013
ILMN_2617673		1700034E13Rik	4.96397	5.51065	5.64812	5.4315	5.92357	5.05766	4.9224	5.53198
ILMN_2732877		1700034H14Rik	9.30103	8.43175	9.16671	9.15132	10.0444	8.84269	9.91	9.54007
ILMN_2685133		1700034H14Rik	10.136	10.0796	10.2144	9.938	11.0488	10.0488	10.8725	10.5564
ILMN_2684388		1700034H14Rik	6.99476	6.49271	6.59247	6.74818	7.0758	6.60406	7.06077	6.79174
ILMN_2897476		1700034H14Rik	8.92438	8.71205	8.84671	8.71649	9.47227	8.795	9.50204	9.27112
ILMN_2862353		1700034I23Rik	5.21447	5.6575	4.80618	5.22	5.13607	4.99529	5.65846	5.64606
ILMN_1239150		1700034I23Rik	5.46331	5.84442	5.08653	5.11578	5.7652	5.08183	5.89426	5.54406
ILMN_2613803		1700034O15Rik	5.75792	5.52183	5.52636	6.23512	6.17212	5.63048	5.25457	5.30171
ILMN_1250924		2810022L20Rik	5.90859	5.22567	5.92318	5.56803	5.70036	5.75353	5.81118	5.71167
ILMN_2800500		1700037C18Rik	6.27062	6.30792	6.4747	6.92748	6.44482	6.10309	6.11955	6.54922
ILMN_1213070		1700037H04Rik	12.3923	11.8056	11.8073	11.7317	12.9216	11.789	12.974	12.6336
ILMN_2881024		1700040I03Rik	7.12688	7.13341	7.08942	7.52009	7.47515	7.28868	7.39749	7.56584
ILMN_2687560		1700040L02Rik	5.6385	5.38686	5.33721	5.63324	5.32413	5.4472	5.52636	4.89237
ILMN_2967254		EG546400	5.29047	5.21125	5.15552	2.82821	5.34205	5.83185	5.12664	5.64802
ILMN_3034034		1700047I17Rik	10.1003	10.6018	10.209	10.1957	9.75512	10.4121	9.41092	8.97639
ILMN_3107690		1700047I17Rik	9.49448	9.83359	9.73458	9.88411	9.44002	9.60395	9.67182	9.52826
ILMN_2986059		1700049G17Rik	6.49529	6.01169	6.11428	6.14873	6.75558	5.84418	6.24561	5.73259
ILMN_2985579		1700052N19Rik	7.69183	7.73017	7.91535	7.5061	7.82921	7.70229	8.00435	7.9425
ILMN_1260593		1700052N19Rik	7.43782	7.42841	7.58171	7.38686	7.59322	7.16619	7.59121	7.72664
ILMN_1226573		1700055M20Rik	5.29311	5.05113	4.0835	4.4882	4.98001	5.36639	5.06117	4.01444
ILMN_2903992		1700057G04Rik	5.92016	5.39378	5.6673	6.06615	5.96103	5.74638	5.73382	5.78938
ILMN_1243320		1700058C13Rik	5.16787	4.92978	5.18786	4.39712	4.6637	5.31333	5.03974	5.63944
ILMN_1248923		1700063I17Rik	4.88066	5.03395	5.13676	5.34017	4.67836	4.9257	4.99272	5.76317
ILMN_2645368		1700065O13Rik	6.82256	6.83055	6.88484	6.89178	7.39385	6.70106	6.98072	6.69884
ILMN_2845839		1700065O13Rik	7.21533	6.91476	6.88163	7.32725	7.8126	7.09948	7.85039	7.72745
ILMN_2890399		1700071K01Rik	6.86344	7.09461	6.2721	6.7407	6.27237	7.11995	6.90466	6.21824
ILMN_3080550		1700072E05Rik	5.84201	5.856	5.27602	5.839	6.11661	5.18637	5.71533	5.8179
ILMN_1229202		LOC240906	5.93103	5.7826	5.76031	6.06368	5.9805	5.68491	5.67449	5.88113
ILMN_2862026		1700084C01Rik	5.947	5.04083	5.38335	5.53821	5.52628	5.27308	4.79263	5.43527
ILMN_1239196		1700088E04Rik	6.14525	6.25423	6.19215	6.6597	6.45366	6.75679	6.38539	6.57498
ILMN_2736976		1700093K21Rik	5.71681	5.79496	6.15434	5.42435	6.14949	6.0945	6.06196	6.39108
ILMN_2704802		1700095K08Rik	5.27458	5.95355	5.5979	5.2597	5.9782	5.9818	5.66433	5.33461
ILMN_2646254		1700102P08Rik	5.69454	6.25855	5.6892	5.89702	5.57966	5.3124	5.82852	5.6432
ILMN_3005587		1700109H08Rik	5.5913	5.65995	5.93521	5.50577	5.35198	5.52036	5.64679	5.14593
ILMN_2625085		1700112C13Rik	5.14948	4.9992	5.47218	4.60956	5.30609	5.29275	5.54593	5.44825
ILMN_2662036		1700113I22Rik	6.74703	6.96713	6.5068	6.89877	6.71699	7.76104	7.29595	6.84527
ILMN_2596569		1700113I22Rik	6.93594	7.79474	7.59283	7.96274	7.48504	7.96984	7.10456	7.26903
ILMN_2689749		1700113O17Rik	5.42849	5.68941	5.80489	6.11212	6.00583	5.52471	6.20562	6.15469
ILMN_2863712		1700123D08Rik	6.10377	5.54925	6.12531	5.98437	5.97398	5.95213	5.98838	6.309
ILMN_2597332		1700123O20Rik	7.8126	7.86102	7.66697	7.97024	7.30425	8.11189	7.76425	7.4216
ILMN_2999447		1700123O20Rik	10.5353	10.7594	10.5983	10.6157	10.3975	10.7788	10.1033	10.2025
ILMN_2855371		1700127D06Rik	4.63178	5.85392	5.25474	5.39427	5.52924	3.79596	5.48501	4.79897
ILMN_2671528		1810007E14Rik	5.31427	5.16302	5.23123	5.26022	5.41062	5.86682	5.17132	5.99737
ILMN_2681311		1810007M14Rik	7.42609	6.2007	7.31089	6.8813	7.92082	6.56001	7.33094	7.03259
ILMN_1228596		1810007M14Rik	5.76868	5.27931	5.8793	6.15788	5.20363	5.77655	6.30858	6.11212
ILMN_2719322		1810007P19Rik	7.0233	6.85861	7.11315	7.10424	7.54915	7.03856	7.99223	7.55846
ILMN_2629400		1810007P19Rik	6.02162	5.49326	5.61241	5.9488	5.975	4.77801	5.54484	5.67833
ILMN_2839142		1810008A18Rik	7.25807	7.30653	7.46175	7.19558	7.39107	7.35493	7.13883	7.31385
ILMN_2839145		1810008A18Rik	8.48999	8.2144	8.01406	8.78461	8.78662	7.59501	8.57638	8.85056
ILMN_2632811		1810008K16Rik	4.68666	5.11149	4.56164	4.78025	4.7285	4.90653	5.79464	5.1243
ILMN_1221262		1810009A15Rik	9.10955	9.00196	9.12898	8.78996	8.40436	9.37403	9.59724	9.18663
ILMN_2872246		1810009A15Rik	6.9151	8.02424	7.57008	7.74552	7.19982	7.57045	7.4979	7.41243
ILMN_2631712		1810009J06Rik	5.72621	5.6454	4.92551	5.92848	5.60174	4.91485	5.83851	5.00554
ILMN_2742293		1810009O10Rik	8.80195	9.25886	9.10787	8.69645	9.00254	8.92339	8.93931	9.05851
ILMN_2757087		1810009O10Rik	6.51451	6.73709	6.65769	6.45506	6.52274	6.47826	6.81898	6.95911
ILMN_2728429		1810010M01Rik	5.45683	5.3974	5.72673	5.8204	5.72083	6.42223	5.0645	6.81739
ILMN_1254307		1810011O10Rik	9.19909	8.74182	8.65673	8.37181	8.26356	8.74231	8.18777	8.39139
ILMN_1251065		1810014F10Rik	8.00481	8.1297	8.21794	8.86349	8.83162	7.92082	9.1392	8.53805
ILMN_2883952		1810015A11Rik	5.90516	6.12511	6.00982	5.54916	5.42995	6.41159	5.79957	5.68236
ILMN_2703678		1810019J16Rik	5.36039	5.28493	5.62923	5.47102	5.22437	5.61456	5.46668	5.28012
ILMN_2896944		1810020D17Rik	9.69202	10.1979	9.853	10.38	9.65699	10.6335	10.1291	10.0953
ILMN_2970899		1810020G14Rik	5.94867	5.42929	4.07939	5.1761	5.72278	5.32711	4.71385	4.21682
ILMN_2597810		1810020G14Rik	5.96545	5.51631	5.11546	5.6398	5.24821	5.22426	5.26855	4.70757
ILMN_2604310		1810022C23Rik	8.05916	8.51256	8.22276	8.17925	9.28953	8.88347	9.03823	8.71746
ILMN_2912439		1810026J23Rik	8.7336	8.89316	9.10354	8.85912	8.43782	9.26945	9.1057	8.97691
ILMN_2875089		1810027O10Rik	11.5485	12.2895	12.2532	12.673	12.133	11.9078	12.575	12.1953
ILMN_2701207		1810029B16Rik	5.42402	4.0931	5.31692	5.62592	4.59654	5.57303	5.56621	5.03519
ILMN_2980898		1810030J14Rik	5.38294	5.77436	5.63111	5.77179	5.57085	5.6792	5.88216	5.80591
ILMN_1246756		1810030N24Rik	6.42295	6.53962	6.59829	6.94767	7.13435	6.2639	6.97431	6.88292
ILMN_2873180		1810030N24Rik	10.4193	11.0544	11.107	10.7907	10.6167	11.271	10.9855	10.4836
ILMN_1221983		1810030N24Rik	9.68813	10.0253	9.99221	9.68143	9.23018	10.2415	9.43181	9.08084
ILMN_2592449		1810031K17Rik	5.99186	5.16407	5.62819	5.6229	6.03327	5.5949	5.45248	5.64746
ILMN_2888940		1810033M07Rik	4.91806	5.39264	5.62602	4.97203	4.72693	5.52233	5.43026	5.48049
ILMN_1239860		1810035L17Rik	9.11705	9.69801	8.99891	9.18888	8.71603	9.80175	8.99982	8.03309
ILMN_2684667		1810035L17Rik	9.2018	10.315	10.228	9.79494	9.81146	10.2352	10.7342	10.2048
ILMN_2724415		1810037C20Rik	10.3351	10.0127	10.0046	10.0371	9.78219	10.5143	9.77468	9.81357
ILMN_2446990		1810037K07Rik	5.42639	4.89766	5.52899	5.65516	5.18345	5.68669	5.6896	5.67497
ILMN_2706652		1810043G02Rik	6.94085	7.05236	6.77437	6.12167	6.90633	7.2632	7.32136	7.04639
ILMN_1250709		1810046J19Rik	12.1595	12.4325	12.1265	12.7131	12.2754	12.3871	12.4353	12.446
ILMN_2856187		1810048J11Rik	6.61521	6.55577	6.78845	6.67194	6.98444	6.85861	7.14837	6.8203
ILMN_2680665		1810049H13Rik	8.15146	8.97337	8.70515	8.59617	9.61467	8.69355	9.76731	9.23634
ILMN_3104915		1810049H19Rik	5.16262	4.65272	4.98955	5.3735	5.32588	4.84695	5.31108	5.83257
ILMN_2620131		1810055E12Rik	8.39942	7.02741	7.83073	8.22599	7.7094	8.61261	7.62671	7.74192
ILMN_2637624		1810055E12Rik	9.27692	8.89115	9.0563	8.9636	8.80388	9.54648	8.31153	8.46243
ILMN_2805697		1810055E12Rik	10.5459	10.1437	10.4367	10.0728	10.0509	10.3573	9.46928	9.64361
ILMN_2650275		1810055G02Rik	9.70607	10.0099	9.70539	10.0355	9.07683	10.026	9.25429	9.14525
ILMN_1235281		1810063B05Rik	9.63915	10.3687	9.8052	9.80244	9.32788	10.4359	9.53702	9.43121
ILMN_2858523		1810064F22Rik	14.4152	14.4152	14.3386	14.5658	14.3118	14.2029	14.1165	14.0918
ILMN_1241864		1810065E05Rik	4.78792	5.37976	4.97355	5.77995	5.98931	5.35078	5.2329	5.21735
ILMN_1238246		1810074P20Rik	8.97286	8.58084	8.86201	8.96868	9.02378	8.74816	8.85556	8.86175
ILMN_2927924		1810074P20Rik	8.18556	7.69498	7.79142	7.03124	7.31661	8.18734	7.31661	7.10981
ILMN_2759088		2010001J22Rik	6.52743	6.54016	6.10717	6.53664	6.3289	6.47218	6.49195	6.60142
ILMN_1251371		2010001J22Rik	6.27305	6.0171	5.66089	5.8798	6.29395	6.28654	6.18119	5.68074
ILMN_2613601		2010001M09Rik	5.92384	6.13956	8.92543	6.06911	6.68229	6.69968	6.93268	7.1378
ILMN_2706014		2010002N04Rik	5.71641	4.83253	4.85238	4.50564	4.77285	5.11755	4.43569	5.54475
ILMN_2968032		2010003J03Rik	7.17764	7.29951	7.257	7.42876	8.16081	7.18697	7.81384	7.40003
ILMN_2807665		2010003O18Rik	10.5867	10.1197	10.0804	10.6699	10.852	10.0864	10.7264	10.6373
ILMN_2753761		2010004A03Rik	7.63299	7.71889	7.38614	7.88668	8.17534	7.9782	7.71443	8.06484
ILMN_1234774		2010005H15Rik	6.03655	5.68432	6.11155	6.10049	5.37715	5.78994	5.43446	5.0641
ILMN_3128270		2010005J08Rik	6.08771	5.95644	5.73497	6.0655	6.29349	5.86166	5.25268	6.15788
ILMN_1226228		2010005J08Rik	7.65272	8.12423	7.83156	7.51083	8.04427	7.86882	8.1034	7.91202
ILMN_1219459		2010005J08Rik	6.2403	6.3928	6.48987	6.91301	7.01368	6.4033	7.10086	6.81962
ILMN_2662283		2010007H12Rik	8.54284	9.39734	9.44002	9.08036	9.03264	9.153	9.52445	9.03823
ILMN_1227103		2010007H12Rik	7.48146	7.92548	8.14952	7.48186	7.68528	8.12583	8.08942	7.90826
ILMN_2702016		2010011I20Rik	6.89982	7.62262	7.45043	7.1163	7.77505	7.11078	7.77383	7.28975
ILMN_2748300		2010012O05Rik	6.99742	7.26093	6.89042	6.25156	5.77635	7.53194	6.33844	5.8651
ILMN_3162434		2010015L04Rik	5.98601	5.70542	5.68834	5.08851	4.34334	5.68549	5.19817	5.51328
ILMN_2670427		2010100O12Rik	9.53943	9.78018	9.57002	9.67889	9.14746	10.1822	9.92936	9.37268
ILMN_1228094		2010100O12Rik	6.11845	6.56996	6.28541	6.71022	6.70867	6.64446	7.09015	6.77376
ILMN_2612627		2010106E10Rik	5.54162	5.8396	5.57871	5.53744	6.26765	5.33703	4.84995	5.46118
ILMN_1258638		2010106G01Rik	6.66429	6.33382	6.28237	6.15862	5.79365	6.26911	6.14435	6.31637
ILMN_1252689		2010106G01Rik	8.73502	7.83273	8.36259	8.23321	8.45651	8.30969	8.28363	8.77252
ILMN_2914347		2010106G01Rik	5.83402	4.50108	5.45433	5.71784	5.54996	5.94144	5.38326	5.0211
ILMN_1239677		2010107E04Rik	12.4621	12.8149	12.6991	12.6763	12.4759	12.7623	12.6796	12.4135
ILMN_2617977		2010109I03Rik	5.13267	5.29223	5.1799	4.78884	4.95092	5.18698	3.86018	3.2424
ILMN_2696163		2010110P09Rik	6.64335	6.58235	6.20502	6.27782	5.5838	6.49038	6.39844	5.77537
ILMN_2838372		2010111I01Rik	6.75957	6.34392	6.6278	6.21243	5.95571	6.69214	6.38445	6.45574
ILMN_3139952		2010204N08Rik	5.36829	5.27904	5.69924	4.70556	5.31659	5.27879	5.35	5.09582
ILMN_2869524		2010305A19Rik	6.29788	6.43557	6.25744	5.58372	6.65224	6.27141	6.28827	6.62606
ILMN_2657682		2010308M01Rik	6.16788	5.54798	6.09564	5.69502	6.44571	6.27166	6.61314	5.92344
ILMN_1241035		2010311D03Rik	10.3776	9.56623	10.0054	10.3875	10.5894	9.87136	10.7575	10.656
ILMN_3124226		2010321M09Rik	8.44018	8.42674	8.6354	8.66458	8.64494	8.43175	8.39717	8.68554
ILMN_1217039		2010321M09Rik	10.1506	9.92792	9.98512	10.0677	9.91734	9.98805	9.59021	9.79973
ILMN_2678637		2200001I15Rik	4.93618	4.53925	4.76779	5.31856	4.65987	5.36697	5.47621	4.72827
ILMN_2441242		2210009G21Rik	5.70862	5.42188	6.09044	6.04325	6.3088	6.00052	6.00144	6.18293
ILMN_3072319		2210009G21Rik	5.96516	6.15991	5.72521	5.38898	6.16087	5.8345	6.12875	5.90753
ILMN_3151129		2210009G21Rik	6.07109	6.03212	5.68854	6.24007	6.28827	5.72492	6.05932	5.68481
ILMN_2776139		2210010B09Rik	6.22863	6.19614	6.28674	5.32827	6.43132	6.43636	6.05731	5.49267
ILMN_2684115		2210010C04Rik	5.29464	5.11899	5.26996	5.73002	5.73912	5.15521	5.15943	4.6339
ILMN_2612238		AW212394	6.24438	6.79079	6.4002	6.63544	6.7051	6.08909	6.94219	6.24758
ILMN_2615110		2210012G02Rik	5.91188	5.51337	6.02145	6.53396	5.64634	5.79598	5.64052	5.65769
ILMN_2751248		2210012G02Rik	7.05553	7.49375	7.05553	7.36228	7.4295	7.16481	7.47434	7.36337
ILMN_1247919		6330404A07Rik	6.51216	6.93399	6.9736	6.71082	6.9937	6.81422	6.58709	6.63039
ILMN_1226642		2210012G02Rik	7.11113	6.72116	6.56807	6.56807	6.32367	7.23794	6.45506	5.72602
ILMN_1251123		Tcf1	4.95436	5.05074	5.48852	5.65682	5.90938	5.54318	6.03119	5.8914
ILMN_1247760		2210016L21Rik	6.93127	7.62147	7.15472	7.30765	7.5693	6.84921	7.61529	7.48805
ILMN_2622891		2210016L21Rik	6.095	7.42354	6.64335	6.43783	6.24984	6.907	7.39385	7.04921
ILMN_2643326		2210020M01Rik	5.48526	5.82003	4.76632	5.90702	5.68885	5.37395	5.55274	5.67154
ILMN_2781118		2210021J22Rik	7.69941	8.33041	8.08984	8.34095	8.36721	8.2943	8.44576	8.29031
ILMN_2895284		2210023G05Rik	7.25149	7.34686	7.11776	6.88194	6.67617	7.24401	6.74939	7.01234
ILMN_1247906		2210023G05Rik	5.89258	5.47025	6.08595	5.71277	5.95858	5.76031	6.03484	6.1353
ILMN_2809656		2210038L17Rik	5.74863	6.08647	5.47698	6.06845	6.09156	5.61495	6.05438	5.80376
ILMN_1226767		2210407C18Rik	5.65572	4.65987	5.41089	5.1044	5.51655	5.3378	5.33867	5.19238
ILMN_1217822		2210412D01Rik	7.41207	7.63695	7.37158	7.57552	7.20022	8.12154	6.95225	6.69791
ILMN_2594066		2210417D09Rik	7.30653	6.95848	6.77279	7.53401	7.8221	6.76563	7.41939	7.50692
ILMN_3129372		2210418O10Rik	12.3759	12.0176	11.964	12.0844	11.5723	12.6336	11.6045	11.853
ILMN_3119914		2300002D11Rik	7.67128	7.47477	7.09777	7.29228	5.94243	7.18205	7.1251	7.53315
ILMN_1253600		2300002D11Rik	5.86153	5.95972	5.95459	6.26167	5.67449	5.93453	6.0603	5.89222
ILMN_2683656		2300002M23Rik	5.62773	5.59923	5.53795	5.97834	5.17092	5.62656	5.47782	5.53264
ILMN_2799667		2310001A20Rik	12.5166	12.2604	12.0888	12.5078	12.1077	11.7222	11.9888	11.86
ILMN_2748328		2310001L23Rik	4.59998	5.44028	5.7962	6.12149	5.29565	5.97221	5.71287	5.33194
ILMN_2901363		2310002B06Rik	6.75679	6.06368	6.25504	5.95571	6.169	6.09174	6.72626	6.42671
ILMN_1214119		2310002L09Rik	5.66079	6.54523	4.78121	5.62505	5.66295	5.44424	5.30774	5.28619
ILMN_1244393		2310003C23Rik	8.48484	8.76674	8.61166	8.7336	8.98841	8.84483	9.21347	9.17826
ILMN_1257360		2310003F16Rik	10.9968	11.4261	11.4746	11.7873	10.9687	11.4086	11.3236	11.0082
ILMN_1238640		2310003H01Rik	8.29613	8.09199	8.1262	8.62122	8.98157	7.51848	8.795	8.79148
ILMN_1216813		2310003L22Rik	6.56189	6.77648	6.6855	6.37247	6.98474	6.86861	6.68137	6.10152
ILMN_2747677		2310003L22Rik	8.03004	8.21086	7.85482	7.94039	8.46243	8.2603	8.40168	8.2612
ILMN_2594567		2310003P10Rik	5.85922	5.66952	5.80233	5.89547	6.00525	5.87531	5.45007	6.10342
ILMN_1226476		2310004I24Rik	8.15722	8.06484	8.12502	7.9782	8.17578	8.1996	8.40309	8.29704
ILMN_2733753		2310005E10Rik	10.2509	10.5362	10.4104	10.6122	11.2324	10.7072	11.2121	10.9586
ILMN_2616422		2310005E10Rik	8.34193	7.4858	8.06772	8.52014	8.73934	8.36307	8.69602	8.80742
ILMN_1257831		2310005G13Rik	5.35441	5.79776	5.52242	5.32659	5.99886	5.38914	5.34083	5.59976
ILMN_2730249		2310005N01Rik	6.38562	6.51504	6.84307	6.40699	6.47669	6.64104	6.35541	6.74485
ILMN_2693258		2310005N03Rik	9.26099	9.85718	9.5051	9.52578	8.71309	10.152	9.71879	8.83211
ILMN_2709179		2310005P05Rik	9.03722	9.68213	8.87236	9.70678	9.25886	10.0924	8.8143	9.61342
ILMN_1222196		2310007A19Rik	6.25199	6.59048	6.18139	6.02098	5.80979	6.947	6.1881	6.22041
ILMN_2767039		2310007B03Rik	5.66878	5.07668	4.91696	5.65213	5.48526	5.23821	5.9606	5.37707
ILMN_2941749		2310007F04Rik	5.61074	5.51431	5.07266	5.57023	4.91502	5.18365	5.51337	5.38207
ILMN_1238583		2310007F21Rik	9.22964	9.5626	9.54897	9.80388	9.7154	9.55271	9.54771	9.60023
ILMN_2892904		2310007F21Rik	8.29296	7.83194	7.59876	7.276	7.20955	8.52196	7.32986	7.60352
ILMN_2964816		2310008H04Rik	5.73422	5.94483	5.56803	6.1132	6.10999	6.04341	5.73094	5.5319
ILMN_2699624		2310008H09Rik	7.43887	7.72099	7.51771	7.76382	7.26167	7.60541	7.2048	6.98564
ILMN_1225520		2310008H09Rik	9.14851	9.44326	9.16244	9.62962	8.94565	9.06922	8.85365	8.79698
ILMN_2904961		2310008M10Rik	11.2658	10.9171	11.2882	11.673	11.3279	11.4217	11.2033	11.3793
ILMN_2999158		2310009E04Rik	6.81014	6.92876	6.60596	6.58265	6.78347	6.87827	6.78378	6.5167
ILMN_2696360		2310010B21Rik	7.54067	7.22832	7.01807	7.27275	7.0103	7.25338	7.27386	7.01601
ILMN_1219918		2310011J03Rik	6.66514	7.16549	6.95354	6.78116	6.99539	7.47434	7.27864	7.55504
ILMN_2946672		2310014L17Rik	5.97206	5.90541	5.99886	5.4183	6.00798	5.25911	5.40283	5.88227
ILMN_1239221		2310016C08Rik	8.8491	9.14525	9.17118	9.00038	7.27167	8.91736	7.49491	8.00387
ILMN_2926198		2310016C08Rik	11.2764	11.469	11.6668	10.6739	9.02797	11.537	8.83756	9.38294
ILMN_2625854		2310016C16Rik	10.2622	9.71808	9.68345	10.5109	10.9354	9.70146	11.3862	10.6467
ILMN_2885293		2310016E02Rik	11.804	12.5656	12.3264	12.5656	12.0298	12.4353	12.6151	12.2604
ILMN_1249408		2310016M24Rik	11.1702	11.7825	11.7692	11.698	11.8858	11.3654	12.133	11.8262
ILMN_1217926		2310021P13Rik	6.94866	8.00528	7.58884	7.14406	7.36374	7.42424	7.73139	7.02463
ILMN_3004931		2310022A10Rik	6.23943	5.39575	6.30015	5.74935	5.77243	5.89063	5.34689	5.53281
ILMN_1257333		2310022B05Rik	10.0834	9.20579	9.30162	10.2779	10.1714	8.76628	9.86785	10.1678
ILMN_1258242		2310031L18Rik	5.40449	4.73521	4.60656	4.98236	5.76053	5.64832	5.00473	6.15079
ILMN_2755434		2310031L18Rik	5.24036	5.23906	5.97264	5.3394	5.23114	5.83532	5.36423	5.52298
ILMN_2878161		2310033E01Rik	5.96979	5.75554	5.2597	6.15881	5.91898	5.47443	6.07979	6.07422
ILMN_2946899		2310033K02Rik	5.08368	5.06079	6.01664	5.60773	5.4964	5.24688	5.7477	5.26369
ILMN_2751887		2310033P09Rik	6.32733	6.65137	6.63955	6.09518	6.23723	6.54685	6.18037	6.48234
ILMN_1232120		2310033P09Rik	7.26759	8.24941	7.76341	7.90458	7.60965	7.74596	7.89451	7.85078
ILMN_1228500		2310034C09Rik	5.58514	6.10662	5.53505	5.54882	5.89547	5.69158	5.42841	5.79968
ILMN_2747839		2310035C23Rik	6.12621	6.0224	5.72308	5.569	5.91349	5.41889	4.86247	5.51819
ILMN_2950683		2310035C23Rik	6.03701	5.448	5.76139	5.32615	5.00894	6.05033	5.71982	5.21447
ILMN_2642411		2310035C23Rik	7.31161	6.89609	7.28223	7.57045	7.62746	7.11278	7.52695	7.43137
ILMN_2646771		2310035K24Rik	9.31969	9.35602	9.16613	9.66146	10.0339	8.80147	10.1941	10.3752
ILMN_1231096		2310036D22Rik	9.46756	8.9219	8.9636	8.92693	8.42807	8.86149	7.92465	8.04301
ILMN_1229716		2310036O22Rik	10.5599	11.0741	11.2387	11.3104	11.0082	10.7183	11.4015	11.2462
ILMN_2625058		2310037I24Rik	7.81508	7.48146	7.67849	7.69772	7.80935	7.64753	7.88074	7.78854
ILMN_2879506		2310037I24Rik	10.5103	10.0773	10.1321	10.2523	10.4253	10.0509	10.2359	9.87685
ILMN_1230221		2310037I24Rik	7.11147	6.67785	6.66168	6.18059	6.62697	7.26982	6.82749	6.83278
ILMN_2711229		2310037I24Rik	6.89449	6.49792	6.217	6.97534	7.1912	6.26827	6.32552	7.18
ILMN_2897214		2310039E09Rik	6.13712	6.6439	5.66452	5.4736	6.13408	5.62592	5.30894	5.36358
ILMN_2619836		2310039H08Rik	10.7415	10.93	11.0798	11.4563	11.3444	10.7847	11.3738	10.914
ILMN_1256927		2310040C09Rik	5.31761	5.63446	5.22596	5.20802	5.46423	5.98224	5.98915	5.29588
ILMN_2957987		2310042D19Rik	5.97321	5.53993	5.67649	5.03508	5.99422	5.77919	5.41372	5.42599
ILMN_1257063		2310043L02Rik	4.99119	6.01402	5.5838	5.798	5.15641	5.42229	7.45567	5.30697
ILMN_2689138		2310044G17Rik	8.10113	7.80935	8.16562	8.5253	8.59847	7.78566	8.35493	8.46972
ILMN_2783457		2310044H10Rik	11.7266	11.4534	11.5694	11.5997	11.73	11.6045	11.5546	11.6395
ILMN_2663281		2310045A20Rik	6.04564	6.08699	5.25581	5.05604	5.58145	6.19278	5.43854	6.20601
ILMN_2675760		2310046K01Rik	7.19944	7.84501	7.5961	7.64163	7.50172	7.33205	7.78049	7.64676
ILMN_2651698		2310046O06Rik	7.04195	7.26723	6.98635	7.27018	6.83118	7.5631	6.90566	6.85409
ILMN_2942314		2310047C04Rik	6.72841	6.31657	6.47296	6.61776	6.7702	6.1309	6.41812	6.90144
ILMN_2543108		Wdt3-pending	7.06248	7.16306	7.15014	7.19326	6.8663	7.57709	7.3465	7.14127
ILMN_2909105		2310047D13Rik	7.51539	7.76824	7.65067	7.81218	7.50096	7.81592	7.14537	7.49065
ILMN_2946608		2310047M10Rik	9.19396	9.11443	8.85011	9.71602	9.67305	8.4765	9.6692	9.87761
ILMN_2645763		2310047M10Rik	7.59762	8.64114	8.09412	7.77425	7.9726	8.27871	8.0238	8.22599
ILMN_1259004		2310047O13Rik	6.83842	5.24364	6.35587	6.15564	5.9926	6.21759	5.95385	5.6811
ILMN_1259621		2310047O13Rik	6.9621	6.70025	6.53341	6.77083	6.45395	6.97933	6.03891	6.12788
ILMN_2660362		2310047O13Rik	5.41011	5.35744	5.26223	5.46241	5.17733	5.17803	5.3556	5.79331
ILMN_1235207		2310057J16Rik	5.04804	5.94581	5.66205	5.43083	5.18658	5.91818	5.38798	5.86091
ILMN_2617592		2310057M21Rik	5.62514	5.50838	4.40196	5.56586	5.34904	4.02344	5.35582	4.87859
ILMN_2732997		2310058J06Rik	7.54222	6.93527	7.57552	7.54871	6.86403	7.22423	7.11494	7.2239
ILMN_2703204		2310061C15Rik	6.93858	7.2735	6.70446	6.86493	6.26258	7.24792	6.70717	6.19121
ILMN_2743660		2310061C15Rik	2.56476	5.37241	4.83194	4.28453	5.46756	4.72042	5.05013	4.98833
ILMN_1221168		LOC380625	9.55997	9.16348	9.27749	9.69735	9.89591	9.08621	9.76596	9.85016
ILMN_2860725		2310061F22Rik	6.6026	7.0713	6.67728	6.59769	6.87699	6.59136	6.91542	6.6872
ILMN_1254027		2310065K24Rik	9.58705	9.07213	8.77303	9.24591	9.26491	9.31444	9.23464	9.17608
ILMN_2688834		2310065K24Rik	9.06389	9.06658	8.34863	8.80691	8.98054	9.15469	8.73586	9.09968
ILMN_1235324		2310066E14Rik	6.84796	7.47434	6.9278	7.07853	7.05061	6.99303	7.03596	6.93657
ILMN_1245489		2310067B10Rik	6.48334	7.13111	7.40282	7.27053	7.63957	6.57106	7.38954	6.86117
ILMN_2607215		2310076L09Rik	6.83936	6.7702	6.39158	5.66643	6.55788	6.29021	6.74794	6.25635
ILMN_3158565		2310076L09Rik	8.35592	8.108	7.74069	6.98174	8.06041	7.51771	7.69575	7.43025
ILMN_2990041		2310079F23Rik	5.68679	6.08494	5.8137	5.60565	5.4841	5.16231	5.63208	5.63005
ILMN_2635801		2310079N02Rik	9.42759	9.85571	9.69337	9.64792	9.77137	9.98016	10.0827	9.9501
ILMN_2673380		2400001E08Rik	10.4031	10.0743	10.4128	10.312	9.69138	10.6233	10.5769	10.4529
ILMN_2976120		2400003C14Rik	11.6334	11.1387	11.5953	11.574	11.789	10.9799	11.245	11.3444
ILMN_1260112		2400003C14Rik	7.65513	7.02839	6.89376	7.93146	7.03627	7.03596	7.23975	7.22037
ILMN_2749955		2400003C14Rik	7.81466	7.07616	7.37282	7.56664	7.57119	7.16519	7.87054	7.92333
ILMN_2524776		2400006N03Rik	6.39795	6.42799	6.59689	6.98374	6.65677	7.0597	7.03694	7.01062
ILMN_2747331		2400010D15Rik	10.4286	10.2105	10.126	10.152	9.55143	10.4948	9.73116	9.5619
ILMN_2596259		2410001C21Rik	9.88185	9.78219	9.76877	9.98736	9.97092	9.62229	10.1129	10.3548
ILMN_2845980		2410001C21Rik	9.79168	9.60955	9.30503	9.78296	9.78778	9.32788	9.77272	9.74053
ILMN_2845974		2410001C21Rik	8.55465	9.20965	8.79848	9.30913	8.98577	9.12515	8.70571	8.93362
ILMN_2753524		2410002F23Rik	5.75576	5.38671	5.18698	5.25059	5.11887	4.95482	5.59482	5.73289
ILMN_2629648		2410002F23Rik	7.83273	7.59243	7.89948	7.99031	7.71113	7.32136	7.72905	7.88116
ILMN_2965641		2410002F23Rik	7.82163	7.46138	7.73549	7.75794	7.50568	7.50256	7.49521	7.69734
ILMN_2775300		2410002I01Rik	6.10837	5.85054	6.09772	5.38969	5.85503	6.19298	5.84332	5.93437
ILMN_2697092		2410002O22Rik	8.21395	7.83849	7.59804	7.41207	7.84747	8.73219	7.43137	7.34795
ILMN_2870950		2410003P15Rik	10.346	10.1536	10.0332	10.3027	10.4375	10.0953	10.3884	10.324
ILMN_1239178		2410004A20Rik	5.6684	5.83388	5.04588	5.33451	4.94566	5.63057	6.16566	5.41863
ILMN_2639035		2410004B18Rik	6.61548	6.71971	6.68808	6.14778	6.12549	6.6343	6.06911	6.01793
ILMN_2749747		2410004L22Rik	6.79704	6.60514	7.16444	6.79547	7.15304	7.17235	6.61691	6.66872
ILMN_2987015		2410005O16Rik	5.3968	5.0901	5.71405	5.77025	5.66254	5.57312	5.33357	5.80256
ILMN_2482896		2410005O16Rik	5.805	6.04162	6.23386	5.78588	5.96905	5.73329	6.1545	5.00002
ILMN_2759563		2410008K03Rik	9.78706	9.61211	9.68813	9.90934	9.76944	8.79401	9.24142	9.54201
ILMN_2997796		2410014A08Rik	7.00281	6.29176	6.57182	6.23146	6.14967	6.47617	5.53778	5.975
ILMN_2744036		2410014A08Rik	6.55007	6.67672	6.12788	6.68465	6.37742	6.60168	6.29877	6.43341
ILMN_1222602		2410014A08Rik	8.0388	8.12066	8.20678	8.27784	8.14064	8.51534	7.88668	7.78204
ILMN_2596230		2410014A08Rik	8.13538	7.95076	8.06905	8.28047	7.99681	8.32686	7.53274	7.86969
ILMN_1230931		2410015M20Rik	9.13648	9.62504	9.62769	9.83292	9.04522	9.91655	9.72651	9.18437
ILMN_1228334		2410015N17Rik	8.06484	8.50697	8.30841	8.78161	8.3504	8.03973	8.58654	8.42022
ILMN_2940394		2410016F19Rik	7.51046	7.11667	7.81546	7.63135	7.79557	7.60769	7.37764	7.65359
ILMN_2940399		2410016F19Rik	6.27141	5.62496	5.48311	5.67468	5.69768	5.97979	5.84154	4.84958
ILMN_2972325		2410016O06Rik	6.61462	6.6428	6.84731	6.68808	6.67105	6.64418	7.13678	6.5989
ILMN_2807750		2410017P07Rik	7.1444	6.86403	7.1731	7.15696	7.82623	7.17798	7.45233	7.55961
ILMN_1218311		2410018C17Rik	10.595	10.3005	10.5732	10.9354	10.9944	10.1957	10.807	10.9224
ILMN_2908780		2410018G20Rik	9.68213	10.2944	9.87341	9.97237	10.1189	9.79494	10.1475	9.72131
ILMN_2888539		2410018M08Rik	6.34037	6.54634	5.99722	5.84078	5.60557	6.02036	5.74123	6.05112
ILMN_2758896		2410019G02Rik	6.91985	7.58847	7.3907	6.61372	7.4967	7.88338	7.55426	7.28011
ILMN_1234516		2410022L05Rik	7.28619	8.01185	7.66204	7.88074	7.9739	7.72499	7.71319	7.83635
ILMN_2971721		2410025L10Rik	9.50574	9.11221	9.5326	9.66458	9.93367	8.66751	9.43771	9.80457
ILMN_2982985		2410042D21Rik	8.84055	8.38188	8.42674	8.76579	8.5659	9.01799	8.39851	8.56356
ILMN_1255301		2410042D21Rik	8.0708	7.29735	7.92465	7.61361	7.72782	8.21395	7.58558	7.67695
ILMN_1244801		2410066E13Rik	8.17323	7.50692	7.71934	7.78482	7.14573	7.72544	7.23276	7.05591
ILMN_2854117		2410081M15Rik	6.86664	6.72719	7.01982	7.37158	7.14159	6.69766	7.18074	6.69045
ILMN_2854121		2410081M15Rik	4.68905	5.35384	5.176	5.65799	6.04357	5.30601	5.85454	6.12457
ILMN_2598520		2410091C18Rik	8.55892	7.96895	7.89818	8.38551	9.17118	8.27378	9.09204	8.8718
ILMN_2980015		2410116G06Rik	5.14522	5.02869	4.74036	5.31929	4.58647	5.44949	4.94416	4.66339
ILMN_3095257		2410127L17Rik	7.28257	6.75957	6.47927	6.39207	6.78247	6.83026	6.48032	5.60493
ILMN_3022895		2410127L17Rik	5.87081	6.11772	5.70969	6.26322	5.52157	6.34347	6.34129	5.95528
ILMN_1249032		2410129H14Rik	9.28888	8.53858	8.98577	8.84861	8.88864	9.22785	8.74037	8.01671
ILMN_2617381		2410129H14Rik	6.2066	6.00223	5.43846	6.0841	5.69971	5.8136	5.40782	5.83862
ILMN_2739645		2410137M14Rik	5.51405	5.44251	4.25189	5.9905	5.42269	5.57588	5.49813	5.31108
ILMN_2645460		2410146L05Rik	5.30799	5.3035	5.09137	5.87698	5.71953	5.04229	4.26359	5.10271
ILMN_2629718		2410166I05Rik	7.59084	7.51046	7.74027	7.87513	8.04011	7.95284	8.20678	8.13016
ILMN_2606015		2500002L14Rik	9.50144	9.76944	9.48504	9.73981	9.91997	9.67241	10.488	10.372
ILMN_1228394		2500003M10Rik	11.3625	11.217	11.6105	11.416	11.939	11.479	11.5923	11.4274
ILMN_2676716		2500003M10Rik	6.21187	5.86958	6.2712	6.00311	6.2366	6.51347	6.12418	6.30555
ILMN_2858173		2500003M10Rik	11.3821	11.4577	11.7114	11.5604	11.994	11.4491	11.8728	11.8159
ILMN_2675908		2510002A14Rik	6.50819	6.28609	6.50216	6.58519	6.3491	6.42322	6.89478	6.26125
ILMN_1255236		2510003E04Rik	7.44902	7.46872	7.08216	7.16584	7.19525	7.5965	7.041	6.50032
ILMN_1249344		2510006D16Rik	10.8585	11.403	11.2723	11.1617	10.9832	11.0093	10.9742	11.1022
ILMN_3052390		2510009E07Rik	10.298	9.9038	10.0546	10.7584	10.8585	9.56444	10.408	10.6613
ILMN_2590349		2510010F15Rik	8.72375	8.06817	8.27293	8.47873	8.2587	8.9081	8.45971	8.46698
ILMN_2974280		2510012J08Rik	8.73404	8.48294	8.22937	8.04383	7.95443	8.26702	8.07676	8.20594
ILMN_1255323		2510012J08Rik	6.5531	6.72752	6.72841	6.69671	6.79424	6.63459	6.9736	7.0233
ILMN_2719924		2510039O18Rik	7.32324	7.55651	7.21211	7.07368	7.38917	7.40474	6.40793	7.11147
ILMN_2594165		2510040D07Rik	5.91966	6.33895	5.71326	5.60781	5.7563	5.82924	5.85563	5.41054
ILMN_2815374		2510048L02Rik	5.9848	6.33989	6.12707	6.2366	5.96216	6.36005	6.2321	5.99515
ILMN_2778799		2510049I19Rik	5.78028	6.21259	6.16288	5.92576	5.9074	5.70483	5.98617	6.42854
ILMN_2496121		2600001B17Rik	7.93703	7.59955	7.86806	7.80424	8.35359	8.12246	8.27551	8.00768
ILMN_2874128		2600009E05Rik	12.0019	11.86	11.7825	12.0561	12.6489	11.9185	12.3846	12.2799
ILMN_2887104		2600010E01Rik	6.56969	6.51085	6.4488	6.51959	7.29912	6.35216	7.27825	7.02708
ILMN_2671974		2600011C06Rik	5.73977	5.12059	5.73084	5.58321	5.26263	5.6544	5.57534	5.10636
ILMN_2967750		2600011E07Rik	4.44063	5.1757	5.10723	5.07186	5.81312	5.78796	4.93774	5.21162
ILMN_1216901		2600014M03Rik	6.14778	6.24393	5.99497	6.06961	6.12965	6.02611	5.97945	5.57835
ILMN_2736360		2610002J02Rik	9.03884	9.38637	9.34913	9.20965	9.90168	9.20745	9.85718	9.78365
ILMN_2630362		2610002M06Rik	7.50214	7.69902	7.65594	7.45608	7.56079	7.42876	7.19765	7.05274
ILMN_2896492		2610003J06Rik	9.24425	9.18437	8.86598	9.56134	9.63915	9.06013	9.78219	9.80113
ILMN_2758602		Dufd1	5.39348	5.4514	4.90048	4.41312	4.86596	5.4855	4.57266	5.37175
ILMN_1225027		2610016F04Rik	7.3578	6.867	6.95941	6.42517	6.26476	7.61361	6.59079	6.25317
ILMN_2760806		2610018G03Rik	4.9454	4.97795	5.02226	5.46805	5.45709	4.65272	5.83029	5.00292
ILMN_2731592		2610019A05Rik	5.75769	5.99422	6.34392	5.54423	5.65109	6.20701	5.97335	5.6376
ILMN_2843403		2610019P18Rik	5.91555	5.77582	6.03812	5.83851	5.489	6.10209	5.65091	5.85922
ILMN_2466655		2610020C11Rik	7.67414	7.53509	8.13978	7.84335	8.17967	7.22578	8.0209	7.9645
ILMN_3143621		2610020H08Rik	6.03165	6.03245	5.88555	5.97702	5.86744	6.46371	6.46553	6.1545
ILMN_2743616		2610020H08Rik	4.62621	5.55868	5.52174	5.48361	5.76858	5.5862	5.22852	4.8101
ILMN_3065642		2610020H08Rik	5.53975	4.97101	5.72462	5.7293	5.99664	5.35957	5.45823	5.48335
ILMN_2854659		2610020O08Rik	8.93054	8.81119	9.04943	8.98787	9.66146	8.62666	9.32963	9.11762
ILMN_2660136		2610021K21Rik	5.81392	5.77645	5.79901	5.06128	5.59528	5.54475	4.82022	5.04011
ILMN_2599935		2610024G14Rik	7.12026	7.81961	7.51376	7.8179	8.12583	7.7881	8.18911	7.98585
ILMN_1258552		2610024G14Rik	7.9269	8.25603	8.13404	8.2612	8.88037	8.00435	8.89877	8.5051
ILMN_2835461		2610024G14Rik	9.42174	9.15356	9.2717	9.52703	9.9501	9.03561	9.96603	9.60769
ILMN_2890357		2610027C15Rik	9.42411	9.96039	9.76731	9.51746	9.91931	9.24253	9.9816	10.2693
ILMN_2750842		2610027L16Rik	6.67984	6.21441	6.343	6.39772	5.08357	6.87699	6.32043	6.13021
ILMN_2678513		Pinx1	6.12313	6.71387	6.95553	6.94799	5.96031	6.67617	6.13603	6.59021
ILMN_2834344		2610029G23Rik	5.65891	5.74113	5.70373	5.75488	5.14917	5.83474	5.39807	4.89456
ILMN_1257485		2610029G23Rik	9.17456	9.08301	9.26776	9.39066	8.95505	9.65493	9.33539	9.10683
ILMN_1242814		2610034B18Rik	5.39483	5.26926	4.77868	5.30076	5.39337	4.89627	4.94019	4.33195
ILMN_2612090		2610034E13Rik	5.97904	6.36199	6.46371	6.0473	6.23835	6.60435	6.93365	6.0853
ILMN_2612091		2610034E13Rik	5.98093	6.42393	6.36102	6.03781	5.8345	6.93624	6.5167	6.50329
ILMN_2980212		2610034M16Rik	6.04695	5.57303	5.67066	6.27237	6.41133	5.6525	6.28172	6.31919
ILMN_1234604		2610036D13Rik	6.86117	7.14194	7.21359	7.47057	7.66814	7.1477	7.33725	7.38258
ILMN_2913326		2610039C10Rik	9.4306	9.41385	10.1018	9.62702	9.57517	9.40563	9.11971	9.27456
ILMN_3136593		2610042L04Rik	5.4426	5.36811	5.02186	5.68904	5.81965	5.67038	6.1431	6.03212
ILMN_3059346		2610042L04Rik	6.4555	6.3727	6.26002	5.44269	6.21895	6.25404	6.08045	6.20301
ILMN_1260441		2610044O15Rik	7.5061	7.49491	6.86565	7.26802	6.75346	7.55155	6.47804	6.75776
ILMN_1252490		2610101N10Rik	10.5556	10.1181	10.6457	10.372	10.4343	10.1506	9.93432	10.1874
ILMN_2719131		2610101N10Rik	7.0103	6.24858	6.94832	6.94866	6.96911	6.9346	6.77801	6.9575
ILMN_2701562		2610103J23Rik	10.1268	9.90245	9.60395	9.51619	8.89877	10.3142	9.11863	9.09687
ILMN_1258929		2610110G12Rik	6.22208	6.02468	6.12567	5.54441	5.83137	5.97484	6.64535	5.75447
ILMN_2605041		2610200G18Rik	4.90816	5.51253	5.36591	5.40535	6.03924	5.47336	6.02273	6.07575
ILMN_2810443		2610204K14Rik	8.11984	7.75474	7.66775	7.92209	8.05703	7.63021	7.91043	8.06642
ILMN_2706057		2610204L23Rik	10.2431	9.77208	10.1205	9.95669	10.2576	10.315	10.0437	9.82755
ILMN_2749595		2610204M08Rik	7.01703	7.75913	7.14739	7.03018	7.34041	7.3127	7.64713	7.32646
ILMN_2930057		2610207I05Rik	10.2677	9.83093	10.8285	10.479	10.6632	9.75169	10.1468	10.2844
ILMN_3104094		2610208M17Rik	10.518	10.1048	10.3113	10.6709	10.6784	10.0655	10.6131	10.7193
ILMN_1213265		2610208M17Rik	5.04169	5.46724	4.8904	5.04769	5.66878	5.06819	5.21845	5.33624
ILMN_2744228		2610209A20Rik	5.89426	6.41505	5.88035	5.61214	5.72379	6.31396	5.92044	5.61365
ILMN_3145474		2610209A20Rik	6.28258	6.50447	6.38398	6.27518	6.4653	6.50471	6.22863	6.35102
ILMN_2860750		2610209M04Rik	7.70587	7.27018	7.517	6.90797	6.79768	7.69341	6.68749	5.86413
ILMN_2731228		2610301B20Rik	6.43683	6.5455	6.25814	6.08458	6.2953	6.5447	6.00906	6.0128
ILMN_2991166		2610301F02Rik	5.8591	5.75044	5.40967	4.93633	5.13794	5.54484	5.8722	5.79365
ILMN_2998406		2610305D13Rik	8.68604	8.87497	8.75947	8.33591	8.57013	8.73502	7.91499	7.73098
ILMN_1216407		2610318N02Rik	5.80557	5.7263	4.65083	5.86253	5.02369	5.86437	5.33306	5.38335
ILMN_3014965		2610507B11Rik	11.0626	11.4073	11.2462	11.0648	11.5662	11.1362	11.5011	11.2436
ILMN_3086201		2610507B11Rik	7.43666	7.39597	7.45529	7.29299	8.06445	7.66893	7.7763	7.61361
ILMN_1217562		2610510B01Rik	5.41354	5.04647	5.20851	5.20526	5.67632	5.1497	5.83712	5.03656
ILMN_2897468		2610510J17Rik	6.51295	6.26498	6.21358	6.2726	6.25939	6.5647	6.40744	6.22899
ILMN_2761422		2610524A10Rik	6.48646	6.39232	6.29507	6.36005	6.14797	6.0471	6.12912	6.53105
ILMN_1225123		2610524H06Rik	6.80267	7.0253	6.89982	7.07785	6.44427	6.90144	6.81613	7.06617
ILMN_1233531		2610528E23Rik	7.13641	7.57045	6.58235	7.05452	7.06179	7.53684	7.0849	7.37615
ILMN_1221084		2610528J11Rik	4.56164	5.22184	4.68305	4.54557	5.33521	5.3423	5.71367	4.90318
ILMN_2710773		2610528O22Rik	9.7943	9.86716	9.97797	9.70213	9.79901	9.78145	9.74835	9.83224
ILMN_1232991		2610529C04Rik	5.76431	5.51793	5.31436	5.00995	5.73443	5.56866	5.40702	5.63057
ILMN_3140158		2700007P21Rik	8.67455	8.598	8.56911	8.72422	9.07886	8.4895	8.7566	8.90431
ILMN_2590015		2700038C09Rik	7.8015	7.93795	8.00855	8.43277	8.28804	7.91535	9.15356	8.45878
ILMN_2894984		2700038C09Rik	8.7212	9.26491	9.42411	9.51012	9.33874	9.19449	10.0318	9.63597
ILMN_2672606		2700050L05Rik	8.18237	8.55075	8.49147	7.91421	8.31423	7.996	7.87748	7.8221
ILMN_1233948		2700050L05Rik	5.77582	5.80421	4.73621	5.24046	5.59853	5.39636	4.68367	5.84642
ILMN_2719498		2700055A20Rik	10.5857	10.1367	9.91931	9.46869	9.40435	11.131	9.54393	9.17662
ILMN_1225213		2700060E02Rik	12.9831	12.8559	13.0192	12.9142	13.1025	13.0328	12.8895	12.9698
ILMN_1245380		2700062C07Rik	8.58611	9.07886	8.70274	9.04266	8.96248	8.95613	8.81717	9.02378
ILMN_2847285		2700062C07Rik	8.25912	8.71649	8.62803	8.74676	8.41346	8.49758	8.64541	8.60771
ILMN_2725493		2700078K21Rik	7.35633	7.58137	7.15266	6.99271	7.31016	7.91499	7.47776	7.19357
ILMN_1214482		2700081O15Rik	6.19556	6.34763	6.06384	6.37458	6.48597	5.87282	5.97165	6.23025
ILMN_2762514		2700087H15Rik	8.9342	8.45784	8.61308	9.20065	9.2273	8.46291	9.22216	9.15469
ILMN_3088934		2700094K13Rik	10.6542	10.9609	11.1667	11.0753	10.6223	10.7212	10.9675	10.8428
ILMN_1252210		2700097O09Rik	8.9204	8.77157	8.82697	8.24986	8.83709	8.83959	8.36915	8.51016
ILMN_1217827		2810002N01Rik	9.9816	10.0002	9.72398	10.4514	9.91218	9.90865	10.289	10.0924
ILMN_2772140		2810002O09Rik	6.38661	6.51533	5.78346	6.66199	6.09926	6.44482	6.26997	6.36643
ILMN_2741063		2810003C17Rik	8.66906	8.65851	8.22236	8.23405	7.88116	7.98724	8.1819	8.32501
ILMN_2602406		2810004N20Rik	10.2234	10.6739	9.94943	10.1646	9.85784	10.8967	10.3638	10.0677
ILMN_2994063		2810004N23Rik	6.46656	6.75224	6.64804	6.00254	5.08816	7.18	6.74518	6.35661
ILMN_2655184		2810007J24Rik	4.81053	4.61997	4.94307	4.97382	5.17957	4.2376	4.67192	4.23049
ILMN_2950721		2810008M24Rik	9.73725	9.6171	10.0063	9.83224	9.74531	10.1062	9.31729	9.55439
ILMN_1253355		2810021B07Rik	7.82081	7.58062	7.95407	7.7595	8.14952	7.38258	7.82754	7.76141
ILMN_2674668		2810021J22Rik	6.3951	6.0909	6.2105	5.97582	6.3727	6.14215	6.19831	5.8752
ILMN_2645865		2810022L02Rik	7.57393	7.60309	7.24148	7.46872	7.47621	6.91102	6.9438	7.4472
ILMN_2686003		2810022L02Rik	6.17793	5.66079	5.58196	5.61437	5.52298	5.69356	5.43527	5.70601
ILMN_2673917		2810022L02Rik	7.66935	7.60027	7.22759	7.48462	7.16081	6.94866	6.92844	6.85828
ILMN_2896976		2810030E01Rik	6.52351	6.13021	6.14362	6.35912	6.9454	5.6898	6.52429	6.45719
ILMN_2798674		2810046L04Rik	8.35359	9.09041	9.22276	8.30969	8.81975	8.61074	8.48344	8.41529
ILMN_2714278		2810046M22Rik	7.04338	6.87414	6.67617	6.93824	7.24758	6.38094	7.39175	7.39347
ILMN_2887198		2810048G17Rik	5.54248	5.11723	5.93116	5.49375	5.29054	5.63622	5.59719	5.21228
ILMN_2677612		2810048G17Rik	5.54586	5.49771	5.30171	6.01235	6.07308	4.31506	4.85985	5.79776
ILMN_1230505		2810055F11Rik	7.7555	7.01268	7.1321	7.39749	7.50335	7.33288	6.70106	6.84374
ILMN_1227212		2810403A07Rik	11.066	10.5959	11.0286	10.52	11.0544	10.5974	10.9981	10.8008
ILMN_1224651		2810405J04Rik	10.1866	10.2439	10.0288	10.0871	10.0039	10.5338	9.88559	10.0691
ILMN_1238542		2810405K02Rik	10.8595	11.2387	11.0306	11.1483	9.63654	10.9365	9.84053	10.201
ILMN_2641063		2810408A11Rik	5.97804	5.69552	5.01709	5.52662	5.76307	5.33867	5.2718	5.57633
ILMN_2851455		2810408M09Rik	6.1739	6.70808	6.6428	6.56498	6.04308	6.39564	6.58265	6.36243
ILMN_2964728		2810410C14Rik	6.75121	6.96876	6.80052	7.28297	7.26903	7.09153	7.46023	7.18661
ILMN_2692986		2810410P22Rik	9.75303	9.01222	9.24142	9.30221	10.0164	9.13331	9.51939	9.6171
ILMN_2692989		2810410P22Rik	8.9779	8.62224	8.59893	7.84955	8.29521	9.00196	8.56769	8.65439
ILMN_1223045		2810417H13Rik	6.64721	6.37201	5.83557	6.34532	6.121	6.46247	5.74187	4.98434
ILMN_2625188		2810422O20Rik	6.35426	6.72059	6.38894	5.83426	6.27538	6.62137	5.99216	6.07979
ILMN_2656296		2810426N06Rik	5.57275	5.29197	5.45785	5.77338	5.53549	5.26722	5.46863	5.67766
ILMN_2749143		2810428I15Rik	9.49278	10.5813	10.0186	10.3327	10.2936	10.2771	10.7091	9.99439
ILMN_2974601		2810432D09Rik	8.84626	9.8191	9.6171	9.52445	9.69876	9.41494	9.86217	9.77544
ILMN_2658135		2810432L12Rik	6.00406	5.51278	5.76725	5.92822	6.42517	5.58819	6.43435	6.16045
ILMN_1216182		2810439F02Rik	6.9562	7.43288	6.79305	6.92516	6.86086	7.64914	6.89241	6.32733
ILMN_1250576		2810439F02Rik	7.57473	8.05572	7.21283	7.22949	7.35853	7.77023	6.76702	7.06007
ILMN_2799217		2810441K11Rik	9.53766	10.3736	9.80737	9.9038	9.06804	9.71076	9.34509	9.54262
ILMN_2992403		2810452K22Rik	8.53243	8.48247	8.39674	8.8	8.54091	8.49477	8.49327	8.4656
ILMN_2695228		2810453I06Rik	6.40943	6.99067	6.38216	6.44343	6.5738	6.74879	7.13111	6.78816
ILMN_1224076		2810453I06Rik	6.55147	7.49555	7.23239	6.48987	6.80925	7.84835	6.35426	6.33591
ILMN_2524723		2810470D21Rik	6.66541	6.33591	6.045	6.42671	6.35587	6.54766	5.99365	6.17679
ILMN_2695217		2810485I05Rik	10.342	9.81009	10.3776	10.1654	10.3303	9.64481	10.0127	10.3142
ILMN_2948800		2900006K08Rik	6.26522	6.35078	6.46476	6.31513	7.36337	6.25382	6.75121	6.58175
ILMN_2668661		2900009I07Rik	6.41207	5.81919	6.14456	6.78523	6.76889	5.48686	5.91228	6.54119
ILMN_2733835		2900010J23Rik	6.38284	6.50896	6.23746	6.98802	6.60435	6.65614	6.20927	6.74102
ILMN_2877367		2900010M23Rik	11.3807	11.4997	11.4647	11.86	11.2387	11.4968	11.7045	11.4997
ILMN_2636325		2900011O08Rik	5.31222	5.7433	5.02833	5.2517	5.70862	4.82718	5.10658	5.5041
ILMN_2842802		2900024C23Rik	8.36493	7.89328	8.08082	8.23723	9.12677	7.56744	9.15132	8.89975
ILMN_3160416		2900024O10Rik	7.71934	7.53616	7.84139	7.84664	8.57785	7.79765	8.13229	8.22023
ILMN_2609182		6530401D17Rik	13.0241	12.6828	12.5719	12.2731	12.974	12.6828	12.4432	12.652
ILMN_2755059		2900064A13Rik	9.26382	8.92737	9.1057	9.26776	8.71055	9.29571	8.08814	8.62378
ILMN_2682046		2900073G15Rik	8.02968	7.88959	7.58847	8.3023	7.93917	8.07903	7.94119	8.00808
ILMN_3004538		2900092C05Rik	5.66701	5.67325	5.30059	5.95903	5.93423	5.39492	5.97049	5.95704
ILMN_2922942		3000004C01Rik	5.54028	6.08943	5.598	5.57231	5.57166	5.68481	5.459	5.29266
ILMN_2593631		3000004C01Rik	5.76848	5.79054	6.10979	5.64123	5.30007	6.09943	5.19999	5.66481
ILMN_1221714		3000004C01Rik	5.72651	4.59998	5.63174	5.28556	5.50887	5.59878	4.33979	4.67128
ILMN_2642052		3010003L21Rik	5.37707	5.55399	6.02036	6.33614	5.71844	5.14416	6.20011	5.83245
ILMN_1247302		3010026O09Rik	7.80424	8.18509	7.86021	8.27647	8.28851	7.53875	8.67938	8.27695
ILMN_2807335		3110001A13Rik	7.93021	7.53315	8.41442	7.67737	7.51813	7.76943	8.08559	7.68239
ILMN_2971131		3110001D03Rik	11.0082	10.9787	11.1211	11.4349	10.9822	11.0707	11.2632	11.1434
ILMN_3142391		3110004L20Rik	6.6219	6.82691	6.59409	6.70597	7.34438	6.38421	7.33653	6.9258
ILMN_2867158		3110007F17Rik	6.49685	6.24582	6.57677	6.76795	6.61776	6.53911	6.59519	6.75088
ILMN_1235047		3110009E18Rik	7.99558	8.71746	8.71501	8.80293	8.50316	8.40396	8.50136	8.37357
ILMN_2836246		3110023B02Rik	7.40582	6.39589	6.74365	6.9824	7.08631	7.18168	7.40845	6.69995
ILMN_1255496		3110040N11Rik	8.93475	9.34212	9.51687	9.57311	9.35365	9.51247	9.35711	9.16059
ILMN_2882050		3110040N11Rik	6.32185	6.65342	6.59383	6.54042	6.5455	6.52508	6.7921	6.58265
ILMN_2732934		3110043J09Rik	5.62246	5.43763	5.75749	5.47094	5.61188	5.7294	5.91311	5.84869
ILMN_2844671		3110043J09Rik	5.63777	6.13056	5.44362	4.94416	5.32283	5.60402	5.56687	5.52002
ILMN_2680628		3110049J23Rik	6.08257	6.17175	6.19974	6.35125	6.41277	6.27963	6.59949	6.00765
ILMN_2761169		3110050N22Rik	9.60207	8.62904	8.63891	8.09762	7.79845	9.54333	8.12066	7.94786
ILMN_1259299		3110056O03Rik	9.34509	8.74323	8.82803	9.48624	9.18108	8.54842	9.08671	9.07629
ILMN_1259606		3110057O12Rik	6.51748	6.37078	6.33098	6.56162	6.38241	6.14344	5.89847	5.95805
ILMN_2635871		3110057O12Rik	7.19456	6.72237	7.12095	7.16227	7.46649	6.54307	7.43991	6.91371
ILMN_1235310		3110062M04Rik	5.39958	5.52584	5.63427	5.53599	5.61931	5.08241	5.54475	5.17111
ILMN_2696066		3110070M22Rik	5.5417	6.43435	5.9309	5.69684	5.90846	6.17556	5.67706	6.10927
ILMN_2767057		3110082I17Rik	6.53288	6.47927	6.71448	6.70838	6.38144	6.55868	6.949	6.77437
ILMN_2894960		3200002M19Rik	5.82003	5.95819	5.9524	6.04407	5.86214	6.13021	5.76328	5.99753
ILMN_2711401		3200002M19Rik	7.25627	7.16839	7.00966	6.95225	6.71201	7.50295	6.917	6.71544
ILMN_2990229		3300001G02Rik	9.31089	9.51548	9.59021	9.88973	8.90032	9.52644	9.03264	9.49568
ILMN_2638778		3300001P08Rik	11.2475	10.7797	11.6317	11.3654	11.8805	10.9182	11.2933	11.533
ILMN_2798797		3300001P08Rik	10.4454	10.1089	10.6439	9.95965	10.4965	10.2298	10.1105	10.0222
ILMN_2727004		3300001P08Rik	10.6699	10.2716	10.5723	10.1859	10.6373	10.4614	10.4827	10.3508
ILMN_1238502		3300002I08Rik	6.35635	7.04338	6.27166	6.11411	5.42293	6.05064	6.33662	6.47243
ILMN_2937425		3321401G04Rik	6.44083	6.16936	6.20986	6.3486	5.84737	6.35001	5.82165	5.80933
ILMN_2753589		3632451O06Rik	6.54388	6.44215	6.47141	6.74456	6.42828	6.81109	6.15881	6.43084
ILMN_3112143		LOC382044	6.65284	6.30311	6.21681	6.87997	7.3287	6.10572	6.40231	6.99205
ILMN_2865882		3830402I07Rik	6.66346	6.90964	6.90237	6.9615	7.15585	6.80957	6.90633	6.86464
ILMN_2683277		3830406C13Rik	9.43941	8.87941	8.60443	8.5927	8.54237	9.29512	8.51016	8.4971
ILMN_2683283		3830406C13Rik	9.88336	9.4754	9.38045	9.54835	9.60147	9.80867	9.39916	9.17772
ILMN_3154231		3830406C13Rik	8.82376	8.82179	8.86782	8.9779	9.02638	8.94781	8.77399	8.75808
ILMN_1249838		3830408P04Rik	9.01645	8.46111	8.96036	9.29743	9.06706	8.83709	8.92339	9.10787
ILMN_3141499		3930401K13Rik	6.82286	6.99838	6.86861	6.87798	6.83905	7.08019	7.06313	7.02193
ILMN_2708095		3930401K13Rik	6.00223	5.59826	5.92016	5.89426	5.81991	5.78018	5.78567	5.73311
ILMN_2746421		4121402D02Rik	7.82497	8.1814	8.00387	8.04596	7.73549	8.04988	7.86923	7.74427
ILMN_1244356		4121402D02Rik	7.76943	8.10029	7.71846	7.5277	7.81921	7.94625	7.37158	7.46461
ILMN_2719487		4430402I18Rik	6.12275	6.311	6.0552	6.15415	6.10979	6.37366	5.63906	6.1934
ILMN_2971073		4432405B04Rik	6.7099	6.87115	6.58998	7.19085	6.51932	7.25188	6.46732	6.35495
ILMN_2931918		4432416J03Rik	6.04422	6.2863	7.2084	5.60511	6.07557	6.36804	6.14269	6.06565
ILMN_1239627		4631426J05Rik	8.42256	9.25378	8.64398	8.59415	9.34212	7.89776	8.65943	8.82559
ILMN_2828420		4631427C17Rik	9.06609	8.82071	8.7299	9.2024	8.58231	9.02533	8.94409	8.81975
ILMN_2594873		4632404H12Rik	5.56152	6.18717	5.55823	5.93168	6.06078	5.80278	5.59781	5.00084
ILMN_2594872		4632404H12Rik	6.10803	5.77114	5.90142	6.32963	6.37201	6.02468	6.08806	6.29877
ILMN_2629897		4632404H12Rik	5.79244	5.15827	6.25134	5.32404	5.82791	5.437	5.36515	5.26378
ILMN_2711532		4632407F12Rik	6.11393	6.36176	6.46026	5.14635	5.99559	6.42671	5.86782	5.44686
ILMN_2815545		4632411B12Rik	9.03996	9.74715	9.60147	9.29124	9.81709	9.24538	9.66458	9.4306
ILMN_2647372		4632411B12Rik	5.98538	6.28455	6.30311	5.95284	5.38722	5.99066	5.79552	6.16732
ILMN_2647427		4632415K11Rik	6.0184	6.11899	5.7665	5.54089	5.87904	6.24539	6.08257	5.65175
ILMN_2718843		4632417K18Rik	8.7299	8.30529	9.00769	9.14419	8.73176	8.32773	8.62328	8.96248
ILMN_2886896		4632417N05Rik	6.81232	6.79016	6.53314	6.75834	6.97897	7.05867	7.07684	6.83652
ILMN_2660829		4632434I11Rik	6.31946	6.08062	5.75216	6.56581	6.67014	5.65026	6.45872	6.48987
ILMN_2828512		4732418C07Rik	9.20007	8.93317	8.88815	8.9979	8.98685	8.60874	8.98577	8.79848
ILMN_2662675		4732418C07Rik	6.26498	5.76848	5.92684	6.13976	5.51261	6.15806	5.36631	5.55082
ILMN_2692060		4732418C07Rik	7.26167	6.92844	7.31885	7.41467	7.91759	7.19326	7.47999	7.46354
ILMN_2712675		4732418C07Rik	7.79063	7.82996	7.38842	7.47281	7.41096	7.96405	7.87215	7.69029
ILMN_2668536		4732418C07Rik	10.991	10.479	10.5777	10.8174	10.848	10.2128	10.4923	10.7063
ILMN_1230287		4732429D16Rik	7.85198	8.24534	7.98543	8.19417	8.0196	8.3023	7.65436	8.14157
ILMN_2599392		4732471D19Rik	6.34647	6.69553	6.91859	6.57843	6.86022	6.58626	6.21884	6.66141
ILMN_2724469		4732473B16Rik	5.46563	5.91856	5.60147	5.35755	5.49249	5.73188	5.63482	5.67688
ILMN_1212648		4732496O08Rik	8.00574	7.57308	7.88034	8.2113	8.07903	7.38988	8.27871	8.19743
ILMN_2519451		4733401H18Rik	5.75652	5.65081	6.23769	5.9839	5.89426	6.57892	6.01777	5.27823
ILMN_3156782		4831426I19Rik	5.49241	5.80853	5.58672	5.50385	5.25997	5.05184	5.50239	5.1498
ILMN_2687612		4831426I19Rik	6.07273	6.36055	6.06498	5.92724	5.5776	5.93889	6.02387	6.38919
ILMN_3109663		5430413K10Rik	5.15765	5.53166	5.51244	4.31118	5.37167	5.38122	5.61967	4.91422
ILMN_1244508		4833417A11Rik	5.72817	5.3703	5.78094	5.70253	5.91569	5.65955	6.18059	5.90529
ILMN_1219446		4833418A01Rik	7.86389	7.49948	7.81338	7.78249	8.04134	7.99432	7.76262	7.64361
ILMN_1223318		4833420G17Rik	8.13669	7.99993	8.16694	8.16263	8.19187	7.86636	7.57432	7.59084
ILMN_2620804		4833421E05Rik	8.80982	9.40912	8.83566	9.50699	9.09367	9.42935	9.17772	9.22555
ILMN_2780022		4833424O15Rik	5.06344	5.70453	5.59086	5.24399	5.95355	5.03028	4.97986	5.1857
ILMN_3057482		4833426J09Rik	6.42595	6.37742	6.3446	6.40231	7.1512	6.59048	7.73386	7.5061
ILMN_3134598		4833426J09Rik	9.65566	9.41494	9.41547	9.58522	11.0523	9.50144	11.1116	10.7445
ILMN_2692952		4833436C18Rik	6.14327	6.17835	5.78546	6.03829	6.5882	5.92913	6.38042	6.53609
ILMN_2664670		4833439L19Rik	8.4349	8.15992	7.7877	8.08209	7.93751	8.20151	8.09491	7.80975
ILMN_2943685		4833439L19Rik	7.16519	7.37764	7.30425	7.3979	7.50766	7.60264	7.21824	7.22832
ILMN_2724226		4833439L19Rik	10.8789	10.2951	10.0222	10.499	10.2422	10.1903	9.7761	9.67951
ILMN_3160574		4833442J19Rik	7.12061	7.22252	7.02839	6.40429	6.84307	7.38	7.10121	7.30134
ILMN_2691910		4921504E06Rik	4.92551	4.92015	5.651	5.3429	5.45097	5.19958	5.59754	5.15096
ILMN_2717190		4921504I05Rik	5.5733	5.5212	5.38713	5.1918	5.48982	5.94173	6.15272	5.83581
ILMN_1241522		4921505C17Rik	9.35884	8.95773	9.54956	9.23464	9.75028	8.74476	9.44326	9.26439
ILMN_1236613		4921505C17Rik	5.78452	5.83509	5.93261	6.13476	6.52534	5.60067	6.05175	6.04063
ILMN_1253347		4921507P07Rik	6.22572	5.51758	6.35026	5.86373	5.88252	6.14327	5.80174	5.86931
ILMN_1234561		4921509C19Rik	5.46487	5.57067	5.26517	5.25891	5.38376	5.55737	5.80831	4.71253
ILMN_2631883		4921509E07Rik	4.3985	5.58566	5.22119	5.8847	5.03582	2.75111	4.24859	5.2328
ILMN_2691901		4921517D21Rik	4.71088	5.14502	4.89904	4.32067	3.74892	4.91457	4.70944	5.28329
ILMN_1218097		4921520G13Rik	5.25175	4.96411	5.25068	4.97986	5.69464	5.29429	5.59528	5.70383
ILMN_1240216		4921521F21Rik	5.76117	5.15451	6.12083	5.40559	5.59402	6.80208	5.92237	5.44586
ILMN_2627377		4921525H12	5.56638	5.64106	5.56152	5.597	5.16521	5.75652	5.28171	5.90396
ILMN_1247585		4921528G01Rik	5.84007	6.32438	6.69791	5.84932	5.85874	6.03812	4.9321	5.80853
ILMN_3099055		4922505G16Rik	5.67135	5.88714	5.65362	5.92279	6.31596	6.24475	5.80899	5.94595
ILMN_2696146		4930402E16Rik	5.95398	6.12275	4.94275	4.97329	4.99529	5.88949	5.01506	5.30151
ILMN_1218703		4930402H24Rik	8.71003	9.1057	8.74772	8.0114	7.81751	9.60638	8.21575	8.30098
ILMN_3161120		4930403C10Rik	5.29786	5.37875	5.60174	5.5249	4.46815	5.43241	5.36148	5.12815
ILMN_2711651		4930403O06Rik	10.421	11.0798	10.931	10.0714	10.225	11.5633	10.0392	9.80319
ILMN_1219309		4930404H21Rik	5.24877	5.64252	5.59498	6.31555	5.76554	5.80853	5.19294	5.6907
ILMN_3086919		4930408O21Rik	5.88555	5.44417	5.57338	6.02832	5.79432	5.78634	5.65081	5.8156
ILMN_2879121		4930415L06Rik	5.03359	5.9987	5.8469	5.64328	5.36457	5.94537	5.69148	5.5122
ILMN_2674820		1700011J18Rik	4.26565	5.41011	5.17812	4.76027	4.86794	4.68021	4.86758	4.89525
ILMN_1217337		4930427A07Rik	5.81349	6.12859	5.55728	5.85102	5.64944	5.94295	5.33009	5.77253
ILMN_2732737		4930430A15Rik	4.87752	5.22101	4.59998	5.01255	5.28197	4.93789	4.79546	5.13804
ILMN_2874777		4930430E16Rik	5.38637	4.70046	5.77167	4.96711	5.75685	5.45314	5.67563	4.73493
ILMN_2645020		4930430E16Rik	5.73136	5.80677	5.86214	5.90372	5.84167	5.38695	5.84502	5.95872
ILMN_2722260		A830023L05	4.53737	5.23638	5.04903	5.53864	4.77355	4.43812	5.02656	5.1302
ILMN_2672745		4930432K21Rik	5.56136	5.54327	5.46374	5.93037	4.96668	5.47621	5.78483	5.60033
ILMN_1214239		4930432O21Rik	10.0575	9.87961	10.1859	10.0459	10.3256	9.93009	9.99509	10.0017
ILMN_3006178		4930432O21Rik	6.0945	6.28102	5.94661	5.87572	5.91597	5.7828	5.84406	5.88623
ILMN_2595651		4930438O05Rik	5.68567	5.58346	5.66415	5.71138	6.06977	5.57975	6.16657	5.54231
ILMN_2647391		4930438O05Rik	5.4607	5.37428	4.91386	5.17871	4.66498	5.54987	5.8781	5.74792
ILMN_2631674		4930444A02Rik	4.72666	5.64504	5.72329	5.96772	5.32836	5.54882	5.72123	5.97193
ILMN_3006143		4930451C15Rik	5.6812	4.01444	5.47102	5.98538	4.85034	6.25961	5.37723	5.48244
ILMN_2682763		4930451I11Rik	6.03373	5.29188	5.75163	5.46423	5.60565	4.91937	5.23252	5.55815
ILMN_2888766		4930453N24Rik	11.0534	10.8883	10.9182	11.3093	11.1702	11.0286	10.7757	10.6927
ILMN_2838965		4930455C21Rik	7.69612	7.7714	7.22463	7.31591	7.28794	7.50886	7.62448	6.63782
ILMN_2908953		4930455F23Rik	8.31738	8.0017	8.36307	8.65851	9.23361	8.00855	8.90128	8.76483
ILMN_2616180		4930471M23Rik	5.97369	6.24352	5.75867	6.05765	6.00722	6.16638	6.53742	5.94991
ILMN_2723431		A330015D16Rik	5.26704	5.11079	5.01723	5.07266	5.56085	4.85705	5.56423	5.14887
ILMN_1219913		4930474N05	5.40717	5.33805	4.63983	5.65507	5.25664	5.26185	4.26978	5.33451
ILMN_3143842		4930481F22Rik	5.36049	5.40865	5.79552	5.51572	5.45858	5.74041	5.73638	5.75363
ILMN_3065871		4930481F22Rik	5.74103	5.61694	5.74269	5.34066	6.25593	5.72866	5.5371	6.48905
ILMN_2698334		4930486L24Rik	8.03264	7.45831	7.81713	8.03004	8.06642	7.59919	7.51046	8.05159
ILMN_2858477		4930502E18Rik	5.80013	7.00864	6.14931	6.47977	5.16766	7.1487	5.14896	6.00541
ILMN_2712936		4930503E14Rik	5.54662	5.15013	4.83467	5.32552	5.3399	4.49151	4.32598	5.33136
ILMN_1231151		4930503L19Rik	6.8362	5.58397	6.54606	5.89951	6.17194	6.6057	5.20325	5.93314
ILMN_2630827		4930504E06Rik	7.89411	7.76341	7.87174	7.93621	8.21794	8.11145	8.05874	8.24806
ILMN_1237664		4930504E06Rik	11.0683	10.7657	10.6297	11.357	11.2362	10.4729	11.1387	11.3402
ILMN_2944657		4930506M07Rik	6.59918	5.51015	6.58436	6.20906	6.19676	6.5436	6.24091	6.34326
ILMN_2675000		4930511J11Rik	5.12461	5.51236	5.47268	5.40734	5.1349	5.52376	5.0522	5.86782
ILMN_2749719		4930515G01Rik	6.8203	6.67841	6.76128	6.59247	6.36102	6.88228	6.45973	6.02484
ILMN_2677065		4930519N13Rik	5.86645	5.22645	5.93024	4.88896	5.1313	5.83075	5.61712	5.43033
ILMN_3009928		4930524E20Rik	5.93369	5.61135	5.6041	6.4033	6.27141	5.73987	6.15198	5.75123
ILMN_2881312		4930535E21Rik	5.11635	5.36465	4.75141	4.39297	5.26588	5.36465	5.21697	5.23355
ILMN_1238069		4930539E08Rik	5.83995	5.25673	6.08664	5.27823	5.56068	5.19472	5.98959	5.9839
ILMN_2596249		4930540L03Rik	8.23999	8.49863	7.84295	8.24668	7.32504	8.29163	7.61604	7.85157
ILMN_1233275		4930544G11Rik	6.27166	6.23104	6.30532	6.42081	6.93824	5.4653	6.69909	6.71732
ILMN_2841307		4930544G21Rik	5.90039	5.89182	5.05038	5.44759	6.08093	5.95089	5.75404	6.13145
ILMN_2806907		4930547C10Rik	5.33394	5.459	6.10136	5.95805	5.57431	5.70016	5.29893	5.41512
ILMN_2669172		4930547N16Rik	6.22652	6.1739	6.02961	5.97932	5.86994	5.88819	5.52129	6.24737
ILMN_2705533		4930548H24Rik	4.9179	5.33721	5.53873	5.57659	6.06812	5.60235	5.21199	5.21144
ILMN_1250814		4930550C14Rik	6.56723	6.87084	6.73589	6.85114	7.06215	6.52897	6.57785	6.69671
ILMN_2972249		4930555G01Rik	6.08273	5.9294	6.11717	5.91068	6.31555	6.16788	5.56203	5.76587
ILMN_2912471		4930570C03Rik	11.3752	10.8595	10.3703	10.9721	10.3565	10.6494	10.0982	10.7483
ILMN_3065373		4930572J05Rik	8.68554	9.00141	9.60272	8.26659	8.35402	9.38354	9.20517	8.79546
ILMN_3143304		4930572J05Rik	5.73813	6.10539	5.83268	6.25423	5.78291	5.87143	6.17254	5.96145
ILMN_3101400		4930573I19Rik	7.5449	7.31739	7.72866	7.79599	7.75002	7.68489	7.88564	7.70787
ILMN_2668642		4930578C19Rik	5.42961	5.45374	5.34503	5.22852	5.44634	6.08028	5.90674	5.6684
ILMN_1246251		4930578I06Rik	5.13064	4.86113	4.47491	5.68216	5.44353	5.79321	4.65635	4.67777
ILMN_2654720		4930579E17Rik	6.14654	6.30684	6.00496	6.19434	6.0853	6.48853	5.23999	6.29635
ILMN_2654721		4930579E17Rik	6.20029	5.94017	5.62398	6.02403	6.2492	6.42349	5.85417	6.25834
ILMN_1250001		4930583H14Rik	5.40926	5.38215	5.34418	5.38838	3.98642	5.78567	5.36342	5.19607
ILMN_2948344		4930594M22Rik	4.4877	4.49956	5.51159	4.85074	4.99012	5.20383	4.45322	5.10138
ILMN_1257546		4930599N23Rik	6.02768	6.16361	6.22763	6.44559	6.7326	6.02145	6.4888	6.47347
ILMN_2612325		4931406C07Rik	11.1105	10.6623	10.1112	10.286	10.4235	10.6104	9.96109	9.10242
ILMN_2612311		4931406H21Rik	5.92029	5.73465	5.78072	5.84737	6.16566	5.66519	5.64203	5.64301
ILMN_2601441		4931406P16Rik	10.0444	10.7555	10.6419	10.0946	11.3169	9.94146	10.4384	10.7372
ILMN_1221187		4931407G18Rik	5.23701	5.18647	5.16396	4.98185	5.0839	4.81179	5.01123	5.41595
ILMN_2949877		4931408A02Rik	5.52963	5.64634	6.08562	6.06861	6.4416	5.70195	6.36643	6.11137
ILMN_3080840		4931408C20Rik	5.44858	5.07562	5.25819	4.19835	4.9561	5.39543	5.08102	5.25711
ILMN_1251021		4931428L18Rik	4.95183	5.11787	5.36769	5.0957	5.28337	5.25626	5.49908	4.87082
ILMN_3081260		4931433A01Rik	5.21661	4.84382	4.82411	5.18982	5.25041	4.78239	4.98488	4.95405
ILMN_2789611		4931440F15Rik	5.30976	6.13408	5.9217	5.1059	5.79923	5.54953	5.98601	5.4236
ILMN_1230821		4932411E22Rik	5.68245	5.45231	5.35493	5.56578	5.53651	5.39783	5.66461	5.74259
ILMN_2896857		4932412H11Rik	5.42221	5.50535	5.70871	6.15825	5.81689	5.90343	6.2687	5.98297
ILMN_1245519		4932438H23Rik	5.86361	4.9996	5.2967	5.43569	6.04812	5.62237	5.75566	5.92212
ILMN_1226041		4932441K18	5.51303	4.89293	5.7591	5.80945	6.17793	5.87081	6.25404	5.94129
ILMN_2895908		4932441K18Rik	9.47049	9.25994	9.15688	8.82898	9.83159	9.46696	9.36317	9.04675
ILMN_2976293		4933402J07Rik	5.59888	6.15469	5.53497	5.19344	4.72202	5.10491	6.21982	4.99105
ILMN_2666297		4933403G14Rik	6.46075	6.67348	6.56386	6.11071	7.08052	6.78187	6.82349	6.5689
ILMN_1249756		4933404M02Rik	6.10448	5.91188	5.85563	6.36029	6.20011	6.84341	6.43058	6.26167
ILMN_3161087		4933407I18Rik	4.46716	5.16179	5.56144	5.41011	4.92316	5.27675	5.6043	4.76757
ILMN_1252437		4933407N01Rik	10.9598	11.4086	11.1235	10.8246	10.5431	11.2946	10.0245	10.1722
ILMN_2653735		4933407N01Rik	10.9632	11.3625	11.0763	10.5769	10.2749	11.4521	10.0812	10.0796
ILMN_2604205		4933407N01Rik	8.59938	8.72845	8.29209	8.01671	7.65107	9.54897	7.64951	7.79142
ILMN_2637804		4933407P14Rik	7.07888	6.82659	7.00824	6.37224	6.27411	7.24077	6.52375	6.65342
ILMN_2598069		4933409G03Rik	5.14065	5.03852	5.88868	5.69818	5.00767	5.46316	5.39296	5.44634
ILMN_2680102		4933409N07Rik	5.96847	6.14525	5.74915	5.95501	6.39182	6.00325	6.64613	6.21207
ILMN_1253122		4933411G06Rik	5.41504	6.18488	5.45602	5.8651	5.88741	5.72278	5.60033	5.91755
ILMN_2605417		4933411K20Rik	9.00769	9.02274	9.36604	9.00196	9.4989	8.9112	9.09915	9.06609
ILMN_3161693		4933416C03Rik	5.82306	6.2403	5.91323	6.26042	6.41765	5.44626	6.09259	6.43386
ILMN_1226326		4933417E01Rik	5.66803	6.00325	6.16621	6.54307	6.48464	5.91122	6.51165	6.22632
ILMN_3082287		4933421E11Rik	8.96714	8.56031	9.26047	9.02533	8.95089	9.05047	8.72896	8.83363
ILMN_2646836		4933421E11Rik	6.53688	6.18355	6.35125	6.60461	6.74014	6.20562	5.98342	6.1329
ILMN_1221212		4933421E11Rik	5.7236	5.52094	5.62932	5.26517	5.40967	5.77338	5.52575	5.73475
ILMN_3033621		4933421E11Rik	6.59689	5.8212	6.4627	6.93232	6.16881	6.49116	5.47194	5.8661
ILMN_3161452		4933422H20Rik	4.40685	5.58646	4.98705	5.46159	4.96624	5.17368	5.57742	4.99176
ILMN_2694356		4933424B01Rik	7.27313	6.83178	7.04371	7.26023	7.04436	7.21926	6.97198	6.86827
ILMN_1252267		4933424B01Rik	7.35926	6.76285	7.34402	7.12578	7.53875	7.36711	7.47926	6.99441
ILMN_2833356		4933424B01Rik	7.79474	8.01715	7.81177	7.93832	7.78087	8.36212	7.68196	7.27707
ILMN_1254551		4933426M11Rik	7.94373	8.00207	8.32996	7.70356	7.425	8.89415	7.49028	7.84955
ILMN_1245850		4933427D14Rik	7.17483	7.23902	7.56545	6.87247	7.63653	7.13405	7.32949	7.06248
ILMN_2693151		4933428G09Rik	5.7434	6.07744	5.27879	5.78578	5.87837	6.47569	5.64281	6.06063
ILMN_1247490		4933428G20Rik	9.69801	9.83425	9.66583	9.51548	9.03111	10.067	8.95089	9.34913
ILMN_3011926		4933429E10Rik	5.72226	5.40083	5.47009	5.62461	4.88352	5.50402	5.83875	5.1917
ILMN_2619961		4933429F08Rik	5.71277	5.31134	5.63613	5.77645	5.79065	5.87892	5.9563	5.5009
ILMN_2616956		4933434E20Rik	10.8914	10.448	10.4713	10.6586	10.5054	10.7405	10.2851	10.4113
ILMN_2594807		4933434E20Rik	9.0041	7.9294	7.77836	7.9726	7.49986	8.86646	7.52009	7.16946
ILMN_1257872		4933434E20Rik	10.7926	10.3983	10.399	10.6967	10.668	10.6533	10.5045	10.4226
ILMN_1216601		4933434I06Rik	5.56093	5.06529	5.66491	5.58725	5.37071	6.2896	5.21946	5.14917
ILMN_2700177		4933436I01Rik	4.9501	5.24688	5.26543	5.51673	5.2449	4.4047	5.52806	4.66438
ILMN_2944601		4933439C20Rik	10.5217	10.9246	10.4672	10.3793	9.9632	10.575	10.0332	10.6523
ILMN_2701911		4933439F18Rik	6.18198	5.68347	5.58083	5.51108	6.08547	5.9318	5.99379	6.12476
ILMN_2690371		4933439F18Rik	5.70794	5.61914	6.06047	6.19974	6.10292	5.90884	6.01525	5.89037
ILMN_1235140		4933439F18Rik	6.0326	5.44759	5.77382	5.93143	5.85538	5.42599	6.41036	6.36436
ILMN_2805908		4933440H19Rik	5.63474	5.2341	5.3912	5.76531	5.26561	5.62444	5.75488	5.69633
ILMN_2877029		Cytl1	6.23962	6.93858	6.71795	6.38445	6.27898	6.27671	6.65583	7.01875
ILMN_2615575		5031414D18Rik	5.99648	5.60584	6.85181	5.63549	6.00209	5.8384	6.01073	6.61746
ILMN_2985657		5031414D18Rik	5.48501	4.92192	6.85049	5.34716	4.62325	4.79394	6.21906	5.95858
ILMN_2749935		AF397014	6.31034	6.57677	6.13389	5.88035	6.60351	6.70413	6.70165	6.46124
ILMN_2948241		5033413D22Rik	4.6521	5.20774	5.74472	4.94843	5.0872	5.44982	5.12376	5.10779
ILMN_2818396		5033414D02Rik	11.1667	11.6506	11.6178	11.6089	11.2349	11.6539	11.3182	11.2896
ILMN_2601946		AL024069	9.49568	9.57517	9.68412	9.94356	9.96039	10.0804	9.75373	9.88906
ILMN_3103689		5133400G04Rik	7.14607	7.96805	7.61833	7.78165	7.3032	7.65553	8.1604	7.93146
ILMN_3030392		5133400G04Rik	7.01501	6.94832	7.50136	7.26058	7.02119	7.04338	7.33931	7.25807
ILMN_2427869		5133400G04Rik	7.25734	7.58328	7.86969	8.0226	7.93621	7.59043	8.06173	7.93487
ILMN_3122081		5133401N09Rik	8.40264	8.85365	8.80542	8.65764	8.93586	8.99048	9.4504	9.41547
ILMN_1220874		5330401P04Rik	6.67814	6.14416	7.01703	6.43683	7.07405	6.25876	6.84764	6.64586
ILMN_3160472		5330417C22Rik	4.93602	5.66794	4.96597	4.71253	5.48318	4.19835	5.27842	5.19133
ILMN_2892479		5330431N19Rik	5.20871	6.39034	6.27347	6.07961	5.50982	5.80244	6.29088	5.99856
ILMN_1237049		5330431N19Rik	8.50648	8.99684	9.00971	9.01645	8.90173	8.9127	9.5859	8.99048
ILMN_2892480		5330431N19Rik	6.43812	5.65316	6.33274	6.34931	6.12437	6.309	6.07406	5.85066
ILMN_2756275		5330439C02Rik	5.07512	4.9273	5.01949	4.30432	5.23619	5.34161	5.31788	4.98612
ILMN_2772728		5330439J01Rik	5.61197	5.76338	5.91637	5.52883	5.68338	5.76587	4.88029	5.805
ILMN_2984070		5430420C16Rik	5.01543	5.7469	4.48379	5.80744	5.55693	6.12603	5.49696	4.32683
ILMN_2882088		5430435G22Rik	7.91121	8.74587	8.34646	8.76384	8.0209	9.20579	8.54987	8.83315
ILMN_2801798		5430437P03Rik	8.69692	9.49393	9.37333	9.22609	9.67431	8.99146	9.75239	9.46928
ILMN_2622780		5530601I19Rik	8.27423	8.07903	8.33087	8.06445	8.59315	7.93957	8.32137	8.22236
ILMN_2993779		5630401D24Rik	5.81767	6.34693	6.03531	5.88113	6.45671	5.73392	6.32911	6.1469
ILMN_2754492		5630401D24Rik	5.97582	5.78907	6.25217	5.7815	5.77602	5.43519	5.51473	5.82453
ILMN_2740461		5630401D24Rik	5.71464	5.34058	5.5811	5.39941	5.3384	5.28924	5.26623	5.38009
ILMN_2993782		5630401D24Rik	5.00592	4.77654	5.8284	4.86758	4.98043	5.81349	5.34654	4.17523
ILMN_1218104		5630401D24Rik	6.69671	6.93036	6.67527	6.90668	7.22539	7.02917	7.0905	6.96282
ILMN_1253434		5730403M16Rik	6.66486	6.60034	6.50924	6.69329	6.25791	6.75472	6.83178	6.50654
ILMN_2836359		5730409E04Rik	5.81668	4.91249	5.94438	6.0781	5.56595	5.88531	5.98792	5.83426
ILMN_3130719		5730410E15Rik	8.58231	8.36867	7.81218	8.81665	8.99	7.85975	8.3504	8.37874
ILMN_2747501		5730410E15Rik	7.85354	7.03562	6.96444	7.55961	6.94349	7.31129	7.16377	7.08631
ILMN_2809436		5730410I19Rik	8.4957	8.78662	8.68469	8.59227	8.40309	8.95822	8.37824	8.2948
ILMN_2889313		5730419I09Rik	7.69575	7.91535	8.0238	7.7658	8.09894	7.79264	7.84624	7.76425
ILMN_1218627		5730437N04Rik	11.3052	11.3431	11.4661	11.7529	12.0134	11.3515	12.0497	11.9676
ILMN_2616000		5730449L18Rik	9.40133	9.04522	9.06176	9.31444	9.1591	9.40615	8.98528	8.82697
ILMN_2835012		5730449L18Rik	8.40168	8.58568	8.22154	8.52636	8.54987	8.71205	8.48906	8.63935
ILMN_2826342		5730453I16Rik	9.59342	9.63712	10.2914	9.60078	10.2226	9.53568	10.0975	9.94212
ILMN_1220263		5730453I16Rik	6.27017	6.41252	6.76857	5.38629	6.14852	6.56836	6.16751	6.30659
ILMN_2796798		5730469M10Rik	11.4806	11.8246	11.1012	11.1035	12.1814	12.3092	11.7283	11.396
ILMN_2765936		5730472N09Rik	10.3785	10.499	10.2709	10.3295	10.507	10.1512	10.4145	9.80595
ILMN_3163221		5730494M16Rik	8.67504	8.20766	8.16305	8.62172	8.36624	8.1297	8.12154	8.54237
ILMN_2663516		5730494N06Rik	9.42299	9.36956	9.153	9.23018	9.09467	9.49825	9.07979	8.98787
ILMN_1249439		Trabd	6.96742	6.71827	7.13575	6.70165	6.66956	7.18408	7.39145	6.75834
ILMN_2621217		5730508B09Rik	6.43213	6.05175	5.85611	6.71606	5.49696	6.23318	5.632	6.32347
ILMN_1222594		5730528L13Rik	8.34011	7.61009	7.39903	7.89948	7.4321	7.62147	7.41467	7.2426
ILMN_2600218		5730536A07Rik	5.70611	5.37471	5.87495	5.9908	5.85886	5.69177	4.94478	5.8549
ILMN_2695450		5730536A07Rik	6.92417	6.47977	6.30792	7.27864	7.16839	6.45206	6.16236	6.9834
ILMN_2779636		5730589K01Rik	8.44347	8.78209	8.51675	8.35807	8.35728	8.34322	8.50648	8.22642
ILMN_1224162		5730593F17Rik	8.40045	7.3516	7.87344	8.48344	9.6398	6.76958	9.40615	9.34153
ILMN_2936468		5730596K20Rik	7.99856	8.01053	7.88789	7.88208	8.42208	8.33821	8.43782	8.06606
ILMN_2944272		5830404H04Rik	7.88582	8.33371	7.99031	8.40264	8.34368	8.53805	8.1473	7.93319
ILMN_2690214		5830405N20Rik	6.33274	6.56189	7.62298	5.67009	5.89834	6.0242	5.84572	6.34789
ILMN_1223695		5830415F09Rik	6.36918	6.17538	6.76159	6.46224	6.53288	6.3526	6.48803	6.75679
ILMN_2924591		5830415F09Rik	6.16342	6.21681	5.70443	5.92452	6.11993	5.68141	5.88922	5.87621
ILMN_1257675		5830415L20Rik	6.97769	7.00486	7.23794	6.7921	6.95719	6.51295	6.93724	6.24331
ILMN_2741737		5830417C01Rik	6.70446	6.44372	6.52167	6.6546	6.67468	6.74971	6.59829	6.47747
ILMN_1227266		5830427D03Rik	6.17499	6.68258	6.43341	5.99304	6.18177	6.19614	6.35752	6.2687
ILMN_1217473		5830433M19Rik	6.31012	5.59427	5.3074	5.96202	5.29651	5.75067	5.46079	5.14054
ILMN_1240274		5830434P21Rik	10.1843	10.0296	10.0253	10.2844	10.494	9.55143	10.0886	10.1389
ILMN_2625831		5830435K17Rik	6.74998	5.81324	6.50791	6.28345	6.04325	6.33823	5.73454	6.70657
ILMN_2646187		5830443L24Rik	5.15207	5.07328	4.48657	4.38354	5.16727	4.18119	4.79371	5.16929
ILMN_2911454		5830457O10Rik	6.57677	7.93233	6.67757	6.87021	7.08772	7.19867	7.20408	6.56723
ILMN_2708794		5830457O10Rik	5.59591	5.64644	5.05087	5.17775	5.6544	5.56767	5.46167	5.1729
ILMN_1249269		5830457O10Rik	6.45695	6.26086	6.6832	6.58492	6.71544	6.85892	6.94445	7.55191
ILMN_2697766		5830457O10Rik	7.10353	8.34553	7.73702	7.70787	7.94905	7.92815	7.58518	7.80935
ILMN_2688721		5830468K18Rik	7.50377	7.13511	6.89913	7.08423	7.83349	7.73386	7.61718	7.13011
ILMN_2662316		5830482F20Rik	5.54814	5.87684	6.24252	5.92131	5.80733	6.20965	5.8752	5.43779
ILMN_2724719		5930416I19Rik	9.59655	9.2717	9.57249	9.70948	9.60272	9.19396	9.83292	9.63269
ILMN_1242011		5930431H10	6.06498	6.2009	5.61037	5.78688	5.52498	6.36269	5.81919	4.80663
ILMN_3149218		5930434B04Rik	7.24972	7.27053	6.89609	7.22578	7.23096	7.09084	7.35457	7.13851
ILMN_1213573		5930434B04Rik	6.60676	6.66486	6.51642	6.39086	6.55408	6.78964	6.70229	6.75987
ILMN_3070533		5930434B04Rik	6.89114	6.75558	6.85954	6.80367	7.05553	7.1464	7.17656	7.25188
ILMN_3049778		6030408B16Rik	5.12189	5.47459	5.54687	5.83924	5.764	6.08735	5.78841	5.51733
ILMN_3125764		6030408B16Rik	6.19614	6.06014	6.23554	6.47192	6.49195	6.93007	6.61605	6.54523
ILMN_2599739		6030419C18Rik	5.80081	6.29156	5.96488	6.53368	5.55565	5.73955	6.02629	6.17793
ILMN_2959253		6030429G01Rik	6.01235	5.72052	6.3526	5.9842	6.3117	5.97582	5.90884	6.16141
ILMN_2610650		6030446N20Rik	5.39534	5.87837	5.84514	5.97321	6.68634	5.95444	6.07712	6.40405
ILMN_1234301		6030458C11Rik	6.10979	6.22695	6.06211	6.13677	6.35889	6.22741	6.10049	6.02849
ILMN_2953807		LOC620807	7.47094	6.85657	6.71855	6.5531	6.51165	6.05129	6.38989	7.24046
ILMN_1228753		6230409E13Rik	5.80397	6.11661	5.46522	6.09637	5.94087	5.82108	6.25445	6.09433
ILMN_1233478		6230416J20Rik	7.44226	6.47218	7.24364	7.13241	6.33054	7.03821	6.55205	6.72752
ILMN_2888375		6230427J02Rik	7.25403	8.11234	7.02978	7.16007	7.85524	7.10321	7.05834	7.61953
ILMN_2594139		6330403K07Rik	5.56127	5.15407	5.77348	5.16067	5.61905	5.35848	5.31504	5.23031
ILMN_2642517		6330406I15Rik	10.1685	10.0509	9.80867	10.1137	9.853	10.2062	9.75447	10.0531
ILMN_1213736		6330406I15Rik	10.4072	10.395	10.2105	10.5759	10.3396	10.4737	10.2622	10.6018
ILMN_1218026		6330407J23Rik	5.4319	4.60841	5.08068	5.45047	4.81447	4.19591	5.35672	4.67836
ILMN_2592187		6330408A02Rik	5.73382	5.91939	5.93505	5.63022	6.26976	6.0532	6.10448	6.0048
ILMN_2704715		6330409N04Rik	7.54567	7.55846	7.06792	7.07405	7.47019	7.87091	7.5965	7.23023
ILMN_2875169		6330416G13Rik	7.36822	7.66247	8.08732	7.65148	7.37764	7.68677	7.77795	7.91879
ILMN_2643588		2810039F03Rik	5.20106	5.92684	5.03142	6.12383	6.29308	5.46088	5.98064	6.01027
ILMN_1232627		6330442E10Rik	5.78409	5.57406	5.66991	5.21873	4.99714	5.89822	6.08789	5.55423
ILMN_2834294		6330442E10Rik	7.26872	7.733	8.07634	7.64713	7.5647	7.82333	7.89535	7.75002
ILMN_3151281		6330500D04Rik	5.11216	6.05046	5.11171	5.18756	5.33796	5.61834	5.25294	4.96411
ILMN_2758418		6330500D04Rik	5.93663	6.01973	5.94978	6.48107	6.41812	5.45985	6.22717	6.18429
ILMN_3072437		6330500D04Rik	5.29283	5.09342	7.10424	5.39078	5.52963	5.92926	5.72503	5.49119
ILMN_2690249		6330500D04Rik	5.38326	5.3729	6.01632	5.2421	5.41472	4.93867	5.50139	5.40685
ILMN_2869623		6330503C03Rik	5.98732	5.45717	5.97674	6.35102	5.72887	6.00282	6.80493	5.7639
ILMN_3006575		6330503K22Rik	6.94122	6.89847	7.32324	6.67286	6.97464	6.74762	6.71417	7.05061
ILMN_1228426		6330503K22Rik	7.0849	6.82597	7.02741	7.19664	7.04777	6.88943	7.11245	6.97228
ILMN_1220688		6330505N24Rik	6.25981	6.49373	6.65081	6.85657	5.826	6.00643	6.3646	6.55408
ILMN_3161819		6330534C20Rik	5.75845	5.43527	5.88922	5.35293	5.43619	5.92549	5.49052	5.54274
ILMN_2935386		6330548G22Rik	7.37688	7.85078	7.15368	7.01095	7.02673	8.04344	7.59391	7.03325
ILMN_2935389		6330548G22Rik	4.44976	4.98777	5.81482	5.01897	5.51065	5.17092	5.33581	5.05462
ILMN_2612513		6330569M22Rik	10.2003	9.87761	10.0706	10.1381	10.6364	9.20517	10.3225	10.3005
ILMN_2671366		6330577E15Rik	8.1211	7.63057	7.49867	7.05628	7.41689	8.71501	6.89747	6.66632
ILMN_2650106		1700001A24Rik	10.9699	10.7717	11.0602	10.8638	11.1532	10.7253	10.9365	10.5528
ILMN_1248618		6330578E17Rik	5.86303	6.29133	5.55983	5.90184	5.58523	5.4894	5.03852	5.63733
ILMN_1259919		6332401O19Rik	5.18149	4.89376	5.21661	5.74187	5.34638	5.33884	5.31064	5.43241
ILMN_1239411		6430510M02Rik	6.43107	6.89392	7.86882	6.7314	7.13473	6.51059	6.78991	6.72781
ILMN_1253269		6430517E21Rik	5.57192	5.52164	5.64971	5.54266	5.58083	5.59069	5.29723	5.43535
ILMN_1241125		6430526N21Rik	6.00845	6.2874	6.2107	6.23835	6.01309	5.92252	6.53134	6.50358
ILMN_2728255		6430526O11Rik	5.37673	5.76184	5.62103	6.03484	5.55899	6.20906	5.22326	4.96484
ILMN_2731379		6430527G18Rik	5.99437	5.68179	6.50976	6.0408	5.685	6.76271	5.85849	6.05932
ILMN_2754183		6430527G18Rik	6.15678	5.7896	5.62638	5.86832	5.88543	5.74472	5.48109	6.01695
ILMN_3109491		6430527G18Rik	10.6131	10.0516	10.7435	10.5477	10.2898	10.4113	9.84945	10.3279
ILMN_2599214		6430548M08Rik	7.13405	7.06928	6.48543	7.20553	7.31809	6.46832	7.01234	7.51925
ILMN_2901409		6430550H21Rik	6.46755	6.5705	6.36243	5.98601	5.90357	5.9267	6.17617	5.65403
ILMN_1223546		6430571L13Rik	6.19793	6.17955	5.98716	6.3491	6.62216	5.70921	6.44505	6.04955
ILMN_2893471		6430573F11Rik	6.57921	6.81171	6.76763	6.94732	6.62485	6.54523	7.38652	6.59136
ILMN_2621130		6430598A04Rik	4.28744	5.63057	5.39558	5.23711	5.03484	5.06602	4.95815	5.34602
ILMN_3011719		6430706D22Rik	9.51488	8.82559	9.32266	8.7571	8.97639	8.92737	8.84217	9.30503
ILMN_1226365		6530401D17Rik	6.68496	6.2105	5.99811	6.19359	6.77466	5.95915	6.08028	6.49556
ILMN_2691781		6530404N21Rik	5.9524	5.50617	5.58303	5.95844	5.76162	5.87584	5.76693	5.57784
ILMN_2688622		6530406M24Rik	6.30152	6.16711	6.1304	6.05747	6.19475	5.97383	6.44243	6.26997
ILMN_2688257		6530418L21Rik	5.03496	5.60164	4.67746	5.69416	5.65166	5.39567	5.9217	5.77821
ILMN_2885123		6530418L21Rik	5.17041	5.60881	5.70145	5.2448	5.48484	5.64889	5.67163	5.46438
ILMN_2747792		6530418L21Rik	6.05535	5.50964	5.71551	5.4887	5.32633	6.28891	5.47982	5.80196
ILMN_2764974		6530421E24Rik	6.14598	5.78949	5.56354	5.02039	5.10667	5.40535	5.46096	5.29634
ILMN_1225014		6620401K05Rik	6.96578	6.94507	7.27635	6.99607	7.59391	6.74582	7.49255	7.47621
ILMN_2958417		6720456B07Rik	11.6303	11.5028	11.5723	11.8478	11.8142	11.7564	11.7529	11.8671
ILMN_2706857		6720456B07Rik	11.8109	12.1975	12.287	12.379	11.9903	12.2392	12.0844	12.1415
ILMN_2668886		6720456H20Rik	7.17127	7.6981	7.53684	7.46319	7.89948	7.41506	8.17839	7.92082
ILMN_2786509		6720456H20Rik	5.48335	6.05851	5.95117	5.69998	5.83971	5.99186	6.24049	5.36811
ILMN_2614853		6720458F09Rik	9.02479	8.72274	8.8366	9.09311	8.30442	9.396	8.60681	8.65764
ILMN_1234641		6720463M24Rik	6.72059	6.42981	6.59436	6.85564	6.69523	6.39658	6.19396	6.30836
ILMN_2837195		6720467C03Rik	9.835	9.86357	9.67546	9.96185	9.63134	10.0414	9.57579	9.47596
ILMN_2837189		6720467C03Rik	10.0002	9.78435	9.63269	9.835	9.78561	10.2795	9.55082	9.71275
ILMN_1245721		6820408C15Rik	5.8092	5.51572	5.29902	5.53916	4.83037	5.89532	5.5869	5.85054
ILMN_2785605		LOC732482	7.2179	7.34296	7.63173	7.55426	8.06401	7.55927	8.02687	7.76824
ILMN_3162257		7420416P09Rik	4.79961	5.46366	5.20946	5.33034	5.80933	4.89802	4.90235	4.16632
ILMN_2636508		8030411F24Rik	5.40199	5.90396	5.88137	4.43455	5.40578	5.81002	5.41472	5.54789
ILMN_2739266		8030451F13Rik	5.47375	5.37513	5.56044	5.74781	5.05815	4.50883	4.85968	5.31788
ILMN_2969105		8030451F13Rik	5.95501	6.43107	5.41655	5.25961	5.54266	4.71853	5.43257	5.0489
ILMN_2744469		8030451F13Rik	5.92982	6.67698	5.43862	5.171	5.28565	5.50738	5.54257	4.98529
ILMN_2963017		8030462N17Rik	6.0213	5.1498	6.11227	5.93833	6.39207	5.27823	5.61603	6.47116
ILMN_2648909		8430406I07Rik	5.01873	5.33067	5.03681	6.03087	6.22227	4.74262	5.36955	6.25656
ILMN_2894211		8430408G22Rik	9.13761	10.3485	9.80595	8.13271	8.95668	9.2151	9.61151	9.68213
ILMN_2604263		8430410A17Rik	6.66695	6.82629	6.98602	6.60676	6.74546	7.03893	6.71827	6.6855
ILMN_1232530		8430410K20Rik	10.6086	10.1866	10.2734	10.7166	10.7747	10.112	10.3712	10.5319
ILMN_1221940		8430419L09Rik	6.08547	5.82211	6.1897	6.20742	5.59331	5.82659	6.24275	6.30058
ILMN_2910020		8430427H17Rik	6.12691	6.39059	6.12912	5.85054	6.1469	6.06282	5.35433	5.55931
ILMN_1254386		8430432M10Rik	8.33508	7.50172	7.74834	7.77713	7.78126	8.22813	7.77877	7.88546
ILMN_3060788		9030025P20Rik	5.64404	5.34619	6.30684	5.5626	6.34716	5.95571	5.4769	5.99497
ILMN_3138222		9030025P20Rik	7.95284	7.84835	8.06727	7.77216	8.35986	7.78165	8.28001	8.56726
ILMN_2716783		2410011O22Rik	8.43535	8.30619	8.58084	8.4462	8.93831	8.46471	8.65056	8.73549
ILMN_3021555		9030205A07Rik	6.24111	6.47192	6.07406	5.96743	4.96528	5.93222	4.4454	6.04844
ILMN_1222844		9030205A07Rik	8.05406	8.26524	7.94454	8.22195	6.56913	7.85934	5.81549	7.01133
ILMN_2718349		9030221M09Rik	6.52008	6.10152	5.95872	6.38687	6.27804	6.29263	6.91794	6.32754
ILMN_2718350		9030221M09Rik	6.19853	5.92357	5.50668	5.5632	6.4998	6.55735	6.47399	5.98283
ILMN_1255780		9030224M15Rik	7.80857	7.83635	7.16519	7.77023	6.69468	7.53654	6.78435	7.1444
ILMN_2686433		9030227G01Rik	6.65312	6.49348	6.45671	6.53742	6.84341	6.27715	6.28541	6.20418
ILMN_1219025		9030409G11Rik	5.81287	6.24561	5.71357	5.59781	5.53256	5.94396	5.6812	5.45031
ILMN_3037758		9030418K01Rik	5.12307	5.57897	5.21324	5.22869	5.24389	5.29999	5.24183	5.48518
ILMN_2724194		9030425E11Rik	8.11011	7.60769	7.2632	7.01168	6.2639	7.58597	6.39207	6.47875
ILMN_1256705		9030607L17Rik	6.81645	7.32646	7.76621	7.57941	6.89512	7.45608	7.44416	7.34331
ILMN_2677144		9030607L17Rik	7.29228	7.55688	7.53616	7.71607	7.66536	7.8082	7.61794	7.72585
ILMN_2729447		9030612M13Rik	7.63021	6.94665	7.4306	7.041	7.55615	6.81802	7.33545	7.57473
ILMN_1245040		9030617O03Rik	5.95972	4.75361	5.64026	5.82383	6.33075	5.53566	6.24291	5.99408
ILMN_2872639		9030624J02Rik	9.20965	9.50896	9.5859	9.59899	9.92428	9.54835	9.84514	9.69138
ILMN_2949217		9030625A04Rik	7.83387	7.90999	7.7755	7.88546	8.56821	8.10476	8.93637	8.44526
ILMN_1217235		9130005N14Rik	9.51619	9.00868	8.86102	9.3542	8.78359	9.13272	8.32819	8.15763
ILMN_2618982		9130005N14Rik	5.83924	5.42937	5.31248	5.49607	5.32904	5.43487	4.54516	5.8384
ILMN_2867735		9130008F23Rik	5.5586	5.91148	3.95013	5.20374	4.60356	6.01418	5.22146	4.94386
ILMN_1233304		9130011E15Rik	7.37354	7.39903	7.33056	7.89411	7.89124	7.05834	7.63733	7.64321
ILMN_2593484		9130011J15Rik	10.2343	9.8911	10.0773	10.4261	10.5143	9.84588	10.5294	10.4072
ILMN_2931500		9130014G24Rik	4.67003	5.31937	4.99134	5.60967	5.22	4.43258	5.2448	4.90768
ILMN_3002571		9130017N09Rik	5.63696	5.36481	5.5673	5.72747	5.81755	5.93286	5.79354	5.21927
ILMN_2930552		9130211I03Rik	6.68688	7.11706	7.27532	7.01133	6.7302	7.18518	6.81769	7.02156
ILMN_2756704		9130213B05Rik	9.14636	8.31243	8.28001	8.5338	10.7454	7.99904	11.3935	9.99578
ILMN_1237546		9130213B05Rik	6.22803	6.43588	6.54093	6.55841	8.5584	6.26976	9.13971	7.53044
ILMN_2756223		9130218O11Rik	7.73661	7.49749	7.17344	7.29123	7.36865	7.29228	7.356	7.2368
ILMN_2607972		9130221H12Rik	7.17555	7.765	7.76701	7.51539	7.48738	7.21758	7.94666	7.53236
ILMN_1225859		9130227C08Rik	6.36151	6.37881	6.33452	5.5467	6.22265	6.24069	6.00659	6.42721
ILMN_2747580		9130401M01Rik	5.90224	5.62523	4.43455	5.91031	4.54951	5.54526	5.90594	5.97321
ILMN_2754054		9130401M01Rik	5.99604	6.35125	5.96935	5.53022	5.86314	6.11681	5.32516	5.83712
ILMN_2757006		9130404D08Rik	7.77795	7.95284	8.1056	8.04011	8.50047	7.72265	8.39139	7.96632
ILMN_2648607		9130404D08Rik	6.0112	5.80376	6.31815	6.1934	6.52008	6.53105	6.16864	5.99422
ILMN_2889120		9130404D08Rik	6.7311	6.85181	6.77863	6.41427	6.75312	6.74703	6.56107	6.88587
ILMN_2633062		9130422G05Rik	7.98585	7.31698	7.64835	7.72664	8.0247	7.30728	8.06861	8.22983
ILMN_2722414		9230104L09Rik	5.46514	5.10028	5.60808	5.97716	6.18275	5.62819	6.00325	5.78336
ILMN_2767819		9230110C19Rik	5.56952	5.73721	5.21601	5.10934	5.55957	4.79766	4.76956	5.0708
ILMN_2644161		9330129D05Rik	7.26802	7.12095	6.98802	7.72383	7.65315	7.12798	7.26245	7.40617
ILMN_2816547		9330134C04Rik	8.89666	8.68469	8.5433	8.6354	9.10354	8.29827	8.98685	8.95561
ILMN_2765053		9330155M09Rik	5.05184	5.54979	4.70216	5.489	4.91711	5.08321	5.27556	4.73466
ILMN_2776710		A930018M24Rik	5.80278	5.75393	6.03342	5.53411	5.47044	6.1706	6.06127	5.314
ILMN_2692554		9330186A19Rik	10.7372	11.0963	11.131	10.6467	11.6089	10.866	10.3695	10.7544
ILMN_2963754		9430015G10Rik	5.9839	6.52351	6.50032	6.16732	6.82349	6.38329	6.4416	6.46371
ILMN_1238679		9430023L20Rik	10.0459	9.50699	9.65305	9.77741	9.89174	9.3167	9.52385	9.70539
ILMN_2797584		9430028L06Rik	6.26105	6.05129	6.07292	5.54214	5.2484	6.01371	5.50668	6.27284
ILMN_2607608		9430029K10Rik	9.45995	9.63134	9.46285	9.46645	9.30671	10.0106	10.1276	9.82191
ILMN_2773741		9430034D17Rik	4.65272	5.89559	5.76781	5.54492	4.90917	5.88152	5.31308	5.83086
ILMN_2752597		9430057O19Rik	5.4125	5.16698	5.50542	5.60764	5.33228	5.90765	5.59209	5.89115
ILMN_2752600		9430057O19Rik	5.86177	5.9341	5.86535	6.62333	5.89976	5.68423	6.14177	6.46911
ILMN_1253746		9430077A04Rik	6.35102	6.44083	6.08682	6.53911	6.09979	6.22041	6.55408	6.40429
ILMN_2758459		9430079M16Rik	5.59581	6.27693	5.97136	5.9524	5.74954	6.11592	5.59402	5.89874
ILMN_2741598		9430093N24Rik	5.07477	4.20923	4.90151	4.88423	4.63286	5.29047	4.99753	5.33616
ILMN_1216092		9530003J23Rik	4.95348	4.97085	5.53274	5.24821	5.6675	4.3985	5.48618	5.05796
ILMN_2962041		9530008L14Rik	6.16621	5.91569	5.04854	5.78852	5.30749	6.25814	6.13919	6.0039
ILMN_2940939		9530015I07Rik	5.93721	5.61843	5.64213	5.78754	5.9305	5.9527	5.20374	5.86857
ILMN_1224254		9530027K23Rik	4.69053	4.71253	4.87437	4.47159	5.26369	5.35527	5.09711	5.49687
ILMN_2592010		9530058B02Rik	8.69028	8.97383	8.36493	8.82509	9.37403	8.79246	10.2159	8.9935
ILMN_2904819		9530058B02Rik	9.22785	8.72793	8.35942	9.24995	9.28542	8.61022	9.76665	8.78755
ILMN_2844642		9530066K23Rik	6.2776	6.28891	5.6651	6.2765	6.1491	5.60252	5.96456	6.30355
ILMN_1253452		9530068E07Rik	10.5723	10.4747	10.3999	10.7212	10.5154	10.2017	10.3175	10.5268
ILMN_2833152		9530077C05Rik	4.7877	5.17201	5.33932	5.42197	5.20451	5.5611	5.08288	5.82282
ILMN_1249234		LOC242681	6.07627	6.20906	6.07076	6.1012	5.89347	6.04986	6.35868	6.31769
ILMN_2836540		9530096D07Rik	5.747	6.59861	6.3289	6.12859	6.23986	5.38846	6.1895	6.31815
ILMN_2517060		9630015D15Rik	8.45463	8.32177	8.34193	8.53942	8.45182	8.36769	8.22813	8.18237
ILMN_2678939		9630020C08Rik	5.63705	5.3614	5.31205	5.64399	5.73518	5.7719	5.51489	5.84234
ILMN_2739195		9630020G10Rik	5.99528	4.90066	5.60709	5.00497	5.71235	5.77058	5.87434	5.51108
ILMN_2857095		9630028B13Rik	6.45125	6.41979	6.0841	6.87574	7.05628	5.89731	7.00627	6.42059
ILMN_2651582		AB041544	6.25744	6.11502	6.77618	6.51804	6.9089	6.13056	6.4529	6.60676
ILMN_1260001		9630033F20Rik	5.77723	5.95104	5.47791	5.12675	5.22509	5.63066	5.36105	5.45832
ILMN_2749383		9630041N07Rik	5.84066	5.31805	5.90951	5.27066	5.9754	5.34546	5.51578	5.9365
ILMN_1213026		9630058J23Rik	8.68422	9.13706	8.80238	8.97071	9.77875	8.67985	9.45582	9.17876
ILMN_2732757		9830002I17Rik	5.55399	4.96066	6.07273	5.27904	5.38098	5.79485	5.6903	5.2306
ILMN_3155815		9830134C10Rik	5.55903	4.84027	5.61101	4.77097	5.28084	5.10766	5.30628	5.4799
ILMN_3160411		9830163H01Rik	6.02353	5.5019	5.91387	6.12707	5.95075	5.23944	5.86598	5.88844
ILMN_2626694		9930021J03Rik	6.31123	5.82742	5.94635	6.21207	6.6009	5.89299	5.41446	6.69766
ILMN_1250913		9930023K05Rik	5.69386	5.73912	5.62471	5.4665	5.99929	5.82372	5.8565	5.29374
ILMN_2669856		9930023K05Rik	5.72695	5.36769	5.16564	5.45123	5.60816	5.2818	5.26433	5.651
ILMN_3001135		9930104L06Rik	6.46038	6.56913	6.41765	6.59436	6.21279	6.66373	6.35561	6.11955
ILMN_2685088		9930111J21Rik	5.35965	5.8204	5.95778	5.10713	5.89011	5.97352	6.32161	5.59546
ILMN_1228049		a	4.77801	5.47466	4.73214	5.73023	4.31118	4.75756	4.75998	5.27691
ILMN_2723481		A030003K21Rik	5.40484	5.5115	5.3316	4.83137	5.8702	4.99026	6.81453	5.03963
ILMN_2623605		A030004J04Rik	4.7196	5.90818	5.54979	5.44515	4.95405	5.03822	6.67554	4.20526
ILMN_2864906		A030007L17Rik	6.02288	5.92809	5.6718	6.26717	6.04644	6.07374	6.24393	6.36005
ILMN_2694767		A030007L17Rik	6.30923	5.98271	5.56161	6.09926	6.23902	6.059	6.08393	6.13255
ILMN_2623886		A030007L17Rik	7.85975	7.94706	7.92729	7.70105	7.43474	8.42256	7.7415	7.95725
ILMN_2766493		A030007L17Rik	6.33844	6.47569	6.31193	6.01811	6.311	6.76505	5.74504	4.85055
ILMN_1252682		A030010B05Rik	5.70353	6.38144	6.19177	5.72308	5.94468	6.44583	6.27693	5.69101
ILMN_2937333		A030010K20Rik	5.59994	4.62655	4.74213	5.31618	6.07844	5.06296	6.89207	5.54593
ILMN_2767322		A030012M09Rik	7.86061	7.21889	7.29263	7.73256	7.55191	7.93526	7.67056	7.71567
ILMN_2869139		A130010J15Rik	6.69045	6.42671	6.12114	6.11393	5.85429	6.40699	6.10717	6.35868
ILMN_2650183		A130022J15Rik	4.90135	5.99437	4.62761	5.18875	5.48601	5.15106	5.86756	5.62719
ILMN_2981643		A130030D10Rik	5.13174	5.5267	4.821	5.12273	4.91759	5.1696	5.55247	5.53214
ILMN_2957543		A130038H09Rik	5.98746	5.88566	7.58368	6.44608	6.54685	5.96816	5.9572	6.09344
ILMN_1220132		A130042E20Rik	6.49712	6.20283	6.19232	6.44952	6.28807	6.00223	6.55361	6.20029
ILMN_3162205		A130090K04Rik	4.52264	4.84362	5.61816	4.9978	5.47009	5.33711	4.73597	5.07055
ILMN_2601453		A130092J06Rik	7.87586	7.2306	9.72714	7.63381	7.75279	7.1196	7.82124	7.93362
ILMN_2839745		A230050P20Rik	9.23806	9.41092	9.67607	9.39487	9.80737	8.71549	9.82963	9.83093
ILMN_2601525		A230051G13Rik	8.03309	7.41901	7.36194	8.02879	8.51256	7.80503	8.21003	7.79888
ILMN_2929621		A230054D04Rik	6.37833	6.03669	5.96816	5.91689	5.86907	5.74679	5.97613	6.29788
ILMN_3160621		A230067G21Rik	6.2062	6.34177	6.7734	6.06892	7.1423	5.46984	6.77588	6.50819
ILMN_3020321		A230074B11Rik	5.9396	4.93367	5.68788	5.47243	6.00021	5.89572	5.51353	5.83652
ILMN_2824582		A230107C01Rik	6.02894	5.66711	6.1549	5.64889	6.2981	5.84307	6.51479	6.37412
ILMN_2719097		A2bp1	4.34938	4.82306	4.50983	5.59844	5.09057	5.40152	5.11044	5.43519
ILMN_1238309		A2bp1	5.16407	6.49243	5.12494	5.51564	6.19196	5.46141	4.69838	4.1736
ILMN_2925895		BC006662	7.65187	7.8078	7.88915	8.06727	8.46424	8.23024	8.84483	8.32552
ILMN_2628236		A330021E22Rik	5.56679	5.15621	5.42656	4.97057	5.26451	5.28519	4.80922	5.15106
ILMN_2714209		A330021E22Rik	5.52654	4.67192	5.22805	5.23557	5.96545	6.02484	5.37715	5.99886
ILMN_1220612		A330049M08Rik	5.61119	5.77253	5.83532	6.82504	6.7699	5.29661	6.54016	6.12295
ILMN_2591651		A330080J22Rik	6.80237	6.35821	6.37999	6.57132	6.49633	6.5882	6.1897	6.09962
ILMN_2800881		A430005L14Rik	8.56635	9.03264	8.66458	8.87692	8.51304	8.99403	8.55268	8.44773
ILMN_2706421		A430005L14Rik	6.43837	6.37388	5.92029	6.17714	6.139	6.2661	6.34177	5.93833
ILMN_2758300		A430005L14Rik	8.14686	8.86149	8.30004	8.70515	7.92165	8.77558	8.23362	8.08467
ILMN_1257788		A430005L14Rik	7.2883	7.04607	6.82196	6.98408	6.7422	7.31848	7.13341	7.35272
ILMN_2754561		A430033K04	5.64671	5.69424	5.76217	5.4273	5.60121	5.77297	5.82383	5.56739
ILMN_3163163		A430078G23Rik	5.0666	5.25738	5.924	5.6488	5.63329	4.89766	4.99354	5.3049
ILMN_3043368		A430078G23Rik	5.77984	5.37386	6.06715	5.88894	6.12806	5.66215	5.80754	6.02003
ILMN_2596421		A430079E08	5.83063	5.93777	5.39722	5.18618	5.53599	5.90051	4.57089	5.84271
ILMN_1240287		A430083B19Rik	6.02225	5.86931	5.95915	6.32326	6.42928	5.80081	6.1862	6.58008
ILMN_2847437		A430084P05Rik	5.73012	6.31899	6.6489	5.70282	6.25156	6.06211	6.53884	6.31034
ILMN_1232760		A430107D22Rik	6.3526	6.20145	8.80644	6.17895	6.75285	6.09873	6.51698	6.22553
ILMN_2995239		A430107P09Rik	6.35331	6.63289	6.40231	5.98313	6.11824	5.98093	6.61026	6.51347
ILMN_2627774		A430110N23	5.5637	5.95003	5.73803	5.81403	5.39062	5.3765	5.30208	6.22022
ILMN_3009373		A4galt	6.33382	6.99441	6.55709	6.36199	6.36896	6.47517	6.47927	6.79547
ILMN_2689651		A530023O14Rik	5.8781	5.21144	6.0213	5.74009	4.44915	5.83723	5.98674	5.66415
ILMN_2892518		A530032D15Rik	4.46497	5.91242	4.7117	5.53786	4.74992	5.87942	4.96668	4.36681
ILMN_2615380		A530050D06Rik	5.31564	5.17934	5.45158	5.71814	6.23859	4.97114	6.78408	5.40083
ILMN_1214183		A530064D06Rik	5.76714	5.62656	5.37529	5.23821	5.62281	5.44669	4.69805	5.56545
ILMN_1242542		A530082C11Rik	6.35889	6.33406	6.25981	5.85246	6.27518	6.08427	6.09293	5.78666
ILMN_2691832		A530082C11Rik	7.41725	7.29123	7.276	7.10559	7.13373	7.42014	7.09609	6.99706
ILMN_2601705		A530088H08Rik	5.70195	5.45055	5.58274	5.75426	5.45007	6.04244	6.00161	5.03195
ILMN_2901131		A530088H08Rik	4.92632	5.28467	4.64354	5.3973	5.48999	4.7959	5.45374	5.46829
ILMN_2593416		A530088I07Rik	5.50016	4.83234	5.50903	4.6812	5.49366	5.87646	4.59085	5.78743
ILMN_2986586		A530098C11Rik	4.96844	6.25703	5.40249	5.67409	5.82731	5.14656	5.21437	5.14676
ILMN_1246992		A630042L21Rik	9.5859	9.58218	9.47049	9.98584	9.76665	9.15021	9.56679	9.80737
ILMN_2633030		A630054L15Rik	6.50165	6.46149	6.28913	6.00921	6.4391	6.27782	6.13995	6.17835
ILMN_1249864		A630077B13Rik	7.14537	7.53546	8.09366	7.17344	7.66204	7.65976	7.89084	7.5308
ILMN_2881146		A630095E13Rik	5.07735	5.42111	5.03733	5.47443	5.35639	5.65394	4.75412	4.41565
ILMN_2754083		A630098A13Rik	5.81482	5.50601	5.5023	6.07712	5.42435	5.50677	6.21738	5.21125
ILMN_1232341		A730008H23	6.74818	6.56001	6.45262	6.44427	6.64132	6.59021	6.43683	6.92876
ILMN_2655803		A730008L03Rik	7.99818	7.99072	8.1696	8.30139	8.7398	7.86923	8.69113	8.54887
ILMN_2873174		A730008L03Rik	7.95443	8.34095	8.23856	8.26396	8.20766	8.07552	8.56492	8.52678
ILMN_1233444		A730017C20Rik	5.50325	4.8357	4.98362	5.04373	4.61254	5.73893	4.17979	5.176
ILMN_2626796		A730018C14Rik	4.75042	4.93011	5.37658	5.61223	5.57835	4.84657	5.68283	5.58312
ILMN_1222606		A730018C14Rik	5.12398	5.21827	4.84289	4.58486	5.88203	5.38739	5.5758	5.47909
ILMN_2624977		A730024F05Rik	7.38258	6.77083	7.06928	6.7151	6.8349	7.20553	6.69017	6.73709
ILMN_2776271		A730042J05Rik	6.42466	5.77091	6.35216	6.49219	6.14762	6.73498	6.32799	6.16161
ILMN_2451642		A730069N07Rik	6.13127	5.656	5.92521	5.81163	6.32326	5.22344	5.60718	5.65901
ILMN_1229688		A730098D12Rik	9.32266	9.26776	9.51131	8.19743	8.64114	9.72468	8.91636	8.96964
ILMN_1219067		A830007P12Rik	7.36374	7.78446	8.11507	7.47394	7.35926	7.92165	7.27091	7.02741
ILMN_1234519		A830059I20Rik	6.73528	6.59975	6.40354	6.82691	6.39564	6.69186	6.66872	6.57323
ILMN_2588597		A830080D01Rik	6.68291	5.5242	6.08062	6.07472	5.95197	5.77952	5.58761	5.43609
ILMN_2962575		A830080D01Rik	7.36494	7.06313	7.09875	6.82659	7.15507	7.18269	7.07955	6.93893
ILMN_2648034		A930001N09Rik	7.11352	6.44295	6.89332	7.04811	6.80021	6.69439	6.54442	6.87798
ILMN_1230498		A930005I04Rik	5.46975	5.69396	5.79211	5.54636	6.09582	5.86845	5.64429	5.70773
ILMN_2710429		A930008G19Rik	5.89847	6.01827	6.26125	5.53727	5.55832	5.74442	5.73843	5.73023
ILMN_3121784		A930008G19Rik	7.29449	8.05955	7.3979	6.98668	7.18518	7.12865	7.50057	7.39633
ILMN_2734855		A930009M04Rik	8.01491	8.11507	7.98855	7.79806	8.77705	8.10251	8.74634	8.32862
ILMN_2620799		A930010I20Rik	6.15198	6.1003	6.44266	6.16788	6.4747	6.21844	6.72291	6.12494
ILMN_2739829		A930018P22Rik	6.74582	6.55521	6.51451	6.63487	6.82873	6.35561	6.40869	6.94158
ILMN_1216220		A930024E05Rik	5.45808	4.9786	5.26855	5.38864	5.56875	5.47303	5.8819	5.57231
ILMN_1232280		A930025D01Rik	7.44827	7.28048	6.96282	7.42609	7.41573	7.51154	7.35746	7.63849
ILMN_2899022		A930025D01Rik	7.48036	7.22987	7.31454	7.66163	7.86923	6.99441	7.55155	7.59574
ILMN_1223523		A930025D01Rik	6.16288	6.34129	6.03516	6.35237	6.23746	6.22189	6.13882	6.02114
ILMN_2948014		AA388235	5.69876	6.10275	5.84919	5.28189	5.70794	6.03531	5.67813	5.7253
ILMN_2913989		AA407270	8.01406	7.69109	7.81961	7.5123	7.57709	7.41689	7.48542	7.62187
ILMN_2876015		AA407659	9.76944	9.40025	9.34389	9.60955	9.45755	9.40799	9.12898	9.23073
ILMN_2876010		AA407659	9.26439	8.98841	9.25487	8.94565	8.87896	9.18484	9.31786	8.89316
ILMN_1218955		AA408296	5.81871	6.23279	6.45234	6.25703	6.02611	6.01959	6.2726	6.37458
ILMN_2612564		AA408296	6.64071	7.08454	7.05452	6.73528	7.52928	6.62107	7.17688	7.23831
ILMN_2631230		AA408296	6.17118	6.01263	5.92809	6.24539	6.6511	5.83627	6.50819	6.06179
ILMN_2738031		AA408296	7.42089	6.74456	7.24401	7.15085	7.15876	6.76889	7.45009	7.45309
ILMN_2743155		AA409316	5.6901	6.36532	5.4281	5.96246	5.8629	6.04308	5.80969	5.48237
ILMN_3160592		AA415398	7.00351	7.10594	6.91794	7.11245	7.75474	7.15368	7.51771	7.14503
ILMN_3160750		AA467197	8.42893	8.77303	8.37054	7.64036	7.46319	8.61353	7.99351	7.87301
ILMN_2641269		LOC218805	7.08216	6.80957	6.98997	6.91165	7.49417	7.51417	7.54996	6.94349
ILMN_2677441		AA536749	6.18469	5.76748	5.63723	5.65497	5.47874	5.89222	5.96658	5.96441
ILMN_1219077		AA536749	9.80797	10.6772	10.3005	9.83847	9.49448	10.7291	9.84182	9.52385
ILMN_2606136		AA691260	7.06179	6.31946	6.26191	6.74014	6.18678	6.98174	6.7105	6.76045
ILMN_2984591		AA792892	5.62583	5.6813	5.64626	5.70096	5.74009	5.55342	5.69876	5.99842
ILMN_2605630		AA881470	9.70483	9.41664	9.69671	9.58015	9.68813	9.08881	9.17662	9.286
ILMN_1253955		AA881470	5.75477	5.72673	6.06299	5.51725	4.17042	5.87032	5.26961	5.87954
ILMN_2741445		AA960436	5.73721	5.50577	5.66051	6.19416	5.813	5.75477	6.56778	6.11573
ILMN_3008733		AA960436	9.0437	8.84815	8.98315	9.2195	9.58084	8.65005	9.46055	9.33701
ILMN_2595232		AA986860	5.78588	5.44177	5.23031	5.15451	5.42353	4.73774	5.42053	5.41174
ILMN_2600198		Aaas	6.17538	5.58899	6.08222	4.94362	5.60656	6.12567	5.70463	5.46975
ILMN_2686898		Aaas	7.3192	7.79973	7.98897	7.70629	7.64835	7.45196	7.78371	7.47133
ILMN_1253601		Aacs	10.6533	10.5974	10.4622	10.6297	12.7784	10.8746	12.8936	12.4649
ILMN_2728813		Aadac	5.77481	5.06602	5.16708	5.55167	6.02288	4.69259	5.49932	5.57275
ILMN_2949021		Aadacl1	8.85413	8.74634	9.00823	9.21566	8.98315	9.33645	8.61403	9.05372
ILMN_3127491		Aak1	5.69653	4.92457	5.1691	5.07968	5.83282	6.10227	5.29561	5.82671
ILMN_1234981		Aamp	10.7313	10.6373	10.6373	10.123	9.82121	11.2974	10.7212	10.7331
ILMN_2671661		Aanat	4.94167	4.89089	5.28467	5.65411	5.20595	4.62795	4.95754	4.51484
ILMN_1237572		Aard	5.79411	6.19734	6.25259	6.83936	5.75833	6.98408	6.05338	5.81502
ILMN_1258394		Aars	10.3199	10.3279	10.048	10.2944	9.9589	10.3012	10.4407	9.99368
ILMN_2876302		Aars2	5.28337	5.85114	5.31392	5.74472	5.55407	5.80754	5.86338	5.5018
ILMN_2918440		Aarsd1	8.01364	7.98327	7.33619	7.86427	6.96978	8.38097	7.63021	7.32686
ILMN_1221418		A230062G08Rik	8.02687	7.68075	7.77465	8.09541	8.76674	7.61794	8.57013	8.43222
ILMN_2644455		Aasdhppt	6.51189	5.55957	6.30988	6.15584	6.63574	5.85985	5.17154	5.98777
ILMN_2644092		Aass	4.54779	5.4163	5.55516	5.29339	5.27213	5.5451	5.48402	4.60315
ILMN_3047301		Aatf	7.25012	7.41506	7.53583	7.31698	8.00387	7.23942	7.8078	7.55426
ILMN_3122864		Aatf	7.64241	7.19765	7.76178	7.67966	8.07856	7.85646	7.70509	7.70021
ILMN_1231439		Aatk	11.8478	11.6395	11.3471	11.2908	10.7201	10.93	10.1678	9.87136
ILMN_2902492		Mbldc1	8.74424	8.85204	8.2948	8.95976	8.99837	8.51817	8.73502	8.54187
ILMN_2719139		AB124611	6.09329	5.78452	6.57892	6.17212	6.32983	6.26002	6.45178	6.90668
ILMN_1236960		LOC192950	5.0701	5.67757	5.33067	6.02484	5.11546	5.85417	5.46159	4.73647
ILMN_2891085		AB182283	5.63032	5.21936	5.43123	5.63262	4.70073	5.59175	5.70562	5.45198
ILMN_2925947		Abat	6.60117	7.17933	6.84629	7.09499	6.03516	8.01185	5.75056	6.49843
ILMN_2752146		Abat	5.14492	5.51613	5.59817	5.77264	5.41716	6.217	5.13636	5.19901
ILMN_1248367		Abat	8.90859	9.44808	9.32381	9.28831	7.67094	10.4186	7.44498	8.52767
ILMN_1226851		Abca1	7.94336	6.90828	7.29408	8.05197	9.31149	6.91199	6.7983	8.78508
ILMN_2598661		Abca15	6.12028	6.03435	5.31814	6.30265	6.18097	6.21259	6.55896	5.68674
ILMN_3001770		Abca15	5.38181	4.87118	5.63022	5.49462	5.34066	5.23777	5.28722	5.20634
ILMN_2598660		Abca15	5.72014	5.96645	5.79133	5.79878	5.999	5.97627	5.41956	5.71794
ILMN_3153157		Abca17	6.14435	6.19831	5.9887	6.01988	6.26064	5.87269	6.16288	6.35078
ILMN_1216987		Abca2	7.19219	7.0849	6.85443	7.42319	7.63095	6.23813	7.0167	7.51661
ILMN_3150233		Abca3	9.48148	10.1337	9.9408	9.62834	9.67053	9.69068	9.56066	9.21457
ILMN_1243488		Abca3	6.01467	6.20986	5.36065	5.62747	5.5889	6.09277	5.85054	5.23114
ILMN_2829604		Abca4	5.30438	5.20383	5.04804	4.74213	5.03496	5.57104	5.34359	4.43391
ILMN_2998335		Abca5	5.62435	6.19232	5.34459	5.81266	5.49872	5.62557	5.39411	5.22635
ILMN_2720640		Abca6	5.60963	5.00278	5.34708	5.31961	5.39138	5.53124	5.86201	5.59809
ILMN_2965612		Abca6	6.13956	6.48803	5.4732	5.09604	6.1549	6.24879	6.00254	5.83461
ILMN_2965613		Abca6	6.11753	6.16788	6.03005	5.94496	6.19635	6.12788	6.31815	6.64071
ILMN_2716039		Abca7	5.95075	5.48885	5.69111	5.49656	5.34619	5.26195	4.92255	5.83474
ILMN_1221703		Abca7	8.08772	8.82376	9.18546	8.49758	8.40396	8.04051	8.6354	8.21086
ILMN_2896639		Abca7	6.30355	5.80058	6.25939	5.93222	5.40526	6.39706	6.64446	5.93763
ILMN_2686700		Abca8a	9.15132	9.15469	9.18484	9.25719	9.80043	9.17009	9.63269	9.45635
ILMN_2956871		Abca8b	7.02673	6.94349	6.36961	6.58737	6.50137	6.6009	6.33274	6.66486
ILMN_2718700		Abca8b	6.26543	5.78927	6.02098	5.92872	6.06416	6.24331	6.30555	4.99906
ILMN_1253984		Abca9	8.77607	8.76195	8.25912	8.58281	8.82509	7.95407	8.34685	8.94409
ILMN_2699880		Abca9	7.67498	7.02392	6.72356	7.35493	7.52167	6.72237	7.55544	7.99264
ILMN_2699881		Abca9	7.20518	6.74365	6.64862	7.17127	6.82566	6.6278	7.0758	7.17344
ILMN_3142789		Abcb10	5.92605	6.10927	6.00297	6.1068	6.44707	5.86869	6.46371	6.07945
ILMN_2758509		Abcb11	5.35568	5.66254	5.35721	5.28136	5.08785	4.77001	4.67688	5.53079
ILMN_2918499		Abcb1b	8.15849	8.22324	8.19881	8.8034	8.62615	8.38597	8.62762	8.62172
ILMN_2648742		Abcb4	7.14945	6.80301	6.34484	6.83149	7.62486	5.9506	6.87051	6.86275
ILMN_2833596		Abcb6	7.74552	8.06772	7.55651	8.05159	7.81177	7.89411	8.07298	7.56966
ILMN_2864834		Abcb8	7.56152	8.6304	8.03792	7.97518	8.68511	7.84583	8.77107	8.13586
ILMN_2590908		Abcb8	6.80582	7.05662	6.51932	6.7188	6.83557	7.17688	7.39245	6.91763
ILMN_2663015		Abcb8	6.93492	7.33967	7.15049	7.27979	7.29123	7.517	7.9167	7.26458
ILMN_2597249		Abcb9	7.66893	7.49143	7.09807	7.50057	7.05936	7.62374	7.22911	7.40693
ILMN_2597248		Abcb9	7.84059	7.90458	6.92018	7.49986	7.28297	8.09541	7.15696	7.62298
ILMN_1248173		Abcc1	5.56705	5.91925	5.57966	5.94909	5.93521	5.63129	5.85686	5.62351
ILMN_1238608		Abcc10	6.53634	6.49116	6.20225	6.58235	6.86598	6.19434	6.58599	6.55681
ILMN_2606719		Abcc2	5.83029	4.92807	5.38526	5.29832	5.0645	5.17429	5.6089	5.7466
ILMN_2685157		Abcc3	7.2218	7.85354	7.59121	7.15266	7.18035	7.84335	6.94413	7.29194
ILMN_2702171		Abcc5	5.95487	5.38376	5.89798	5.56858	5.94057	5.6854	5.84212	5.78622
ILMN_3048492		Abcc5	9.26047	8.70622	8.65764	9.15521	9.36241	8.48011	9.05266	9.05799
ILMN_2934941		Abcc6	6.15862	5.99005	5.85186	6.02517	6.05666	5.6907	5.89222	6.27017
ILMN_3104271		Abcc9	8.33087	8.33965	8.00725	7.98585	8.68888	8.17137	8.47475	8.57839
ILMN_2623859		Abcc9	7.41243	7.19425	7.19219	6.69523	7.7658	7.11924	6.98505	6.72626
ILMN_1253491		Abcc9	5.82924	4.95198	4.86704	5.49343	6.00268	5.43496	5.75458	5.50559
ILMN_1245447		Abcd1	6.72814	7.5449	7.37122	6.88715	6.7565	7.98629	7.68115	6.83715
ILMN_1245831		Abcd2	11.3666	10.5697	11.0003	11.3207	11.4563	11.2245	11.1283	11.5499
ILMN_1243944		Abcd2	9.62636	9.10027	9.06868	9.41385	8.55604	10.2538	8.8059	8.5908
ILMN_2925281		Abcd3	11.3194	11.126	10.8029	10.8386	11.1495	11.0534	10.9129	10.7565
ILMN_2607474		Abcd4	5.92069	6.22189	6.13273	6.42199	5.79889	6.14778	6.34601	6.16471
ILMN_2981792		Abcd4	5.98451	6.31994	6.29989	6.19082	6.17271	6.38637	6.46395	6.58881
ILMN_2982652		Abce1	7.33288	6.87732	6.95911	6.19875	6.06498	7.40323	6.39945	6.22652
ILMN_2693594		Abcf1	7.18269	7.18269	7.07649	7.19628	7.41901	7.24222	7.25338	7.28153
ILMN_2760415		Abcf1	7.65436	7.14739	7.2306	7.27204	7.64361	7.19628	7.36822	7.42769
ILMN_2768926		Abcf1	9.67546	10.2265	9.88486	10.0385	10.2097	10.0099	10.1415	10.075
ILMN_2669034		Abcf2	8.56726	8.22599	8.37271	8.6741	8.97183	8.59034	8.73269	8.67602
ILMN_1242066		Abcf2	9.84877	9.56569	9.68543	9.72398	9.86995	9.47227	9.28888	9.13272
ILMN_1249522		Abcf2	8.35544	7.91714	8.07721	8.43034	8.84671	8.44908	8.49813	8.60588
ILMN_2789544		Abcf2	9.81423	9.92068	9.70357	9.67678	9.49336	9.77408	9.69337	9.86716
ILMN_2677696		Abcf3	9.25831	9.90309	9.5928	9.40673	9.7496	9.55203	9.89662	9.50336
ILMN_2441335		Abcg1	6.83993	7.18168	7.45608	6.2639	9.05372	6.8203	8.91843	8.77013
ILMN_2728879		Abcg2	6.41133	5.74985	6.09174	7.02463	6.85214	5.76704	6.0906	6.63317
ILMN_1225587		Abcg4	6.40505	6.60486	6.4704	6.74939	6.46346	6.15881	5.87282	6.23146
ILMN_2725781		Abcg5	5.5229	6.33294	5.29163	5.0777	5.55334	5.59862	5.36752	6.08699
ILMN_2789904		Abcg8	4.63604	5.07735	5.02565	5.86857	4.78193	5.0074	5.16407	5.79719
ILMN_2672772		Abhd1	6.67348	6.60849	6.62107	6.77112	6.6398	6.81739	7.09948	7.03158
ILMN_1245678		Abhd1	7.60027	7.09421	6.89478	7.07955	7.43707	6.90858	7.56856	7.51813
ILMN_2672778		Abhd1	6.83811	6.0532	6.53288	6.39406	6.69968	6.57647	6.96343	6.82749
ILMN_1231518		D230019K24Rik	6.84217	6.08857	6.5882	7.19155	7.1049	6.48489	6.85925	7.01807
ILMN_2453209		Wbscr21	9.3399	9.64108	9.17941	9.70357	9.57579	9.56066	10.0684	9.77741
ILMN_2774267		6330583M11Rik	8.24853	8.92438	8.32819	8.17839	8.23239	8.93317	8.30004	8.56031
ILMN_2888454		Abhd14a	6.18275	5.93437	6.04517	6.47399	6.54226	6.11753	6.49955	6.51774
ILMN_3007862		Abhd14b	11.2523	11.0683	11.196	11.3052	11.9408	11.1211	11.6556	11.8893
ILMN_1252016		Abhd2	5.84932	6.16621	5.59509	6.13127	6.2321	6.16342	5.46044	5.69167
ILMN_2620767		Abhd2	6.12675	6.0086	5.81954	5.91818	5.62076	6.20145	6.0269	5.97383
ILMN_2877443		Abhd2	5.8555	5.74093	6.25834	6.22695	5.88216	6.19993	6.15825	6.15528
ILMN_2677728		Abhd3	7.47174	6.86373	6.70749	6.33098	6.86178	7.15937	6.96911	7.02049
ILMN_2713464		Abhd4	9.02741	9.52766	8.991	8.82469	8.89013	9.24309	9.41328	9.38354
ILMN_2739295		Abhd5	10.5087	9.95239	9.47656	10.3573	10.7281	10.346	10.2069	10.5017
ILMN_2853619		Abhd6	5.7405	5.90938	5.54882	5.57094	6.14068	5.78452	6.12149	5.83148
ILMN_1228797		LOC384214	5.75822	5.79878	5.71533	5.5456	3.83898	6.2981	5.58127	6.12256
ILMN_2833415		Abhd7	5.62444	5.63066	5.64785	6.16807	5.74421	5.90436	5.30198	5.97049
ILMN_3002505		Abhd8	6.09838	6.47399	6.88228	5.99706	5.80444	6.37673	6.35587	6.43557
ILMN_1234139		Abi1	10.7072	10.3565	10.6176	10.324	10.1587	10.6325	9.91439	10.0363
ILMN_3094886		Abi1	7.45163	6.28561	6.86432	7.29337	6.46861	7.23346	7.35015	7.43251
ILMN_3006644		Abi2	9.29678	9.11592	9.30734	8.90217	9.14419	8.72943	9.06804	9.01121
ILMN_1225113		Abi2	5.6744	5.17163	4.80942	5.14033	5.78161	4.46665	5.49632	5.58442
ILMN_3006643		Abi2	9.95818	9.56807	9.75512	9.63134	9.88632	9.22216	9.57311	9.865
ILMN_1223041		Abi3	8.66614	8.34145	9.06443	9.41204	10.2258	8.17448	10.0931	9.84117
ILMN_2630626		D930038M13Rik	6.86598	5.95474	6.761	6.53826	7.44794	6.33567	6.95097	7.2084
ILMN_3132588		D930038M13Rik	8.7605	7.82497	8.44727	8.70462	9.23578	7.88959	9.19173	9.17352
ILMN_2796842		Abl1	5.44573	5.59006	5.51126	5.33932	4.22175	5.4639	5.59175	4.63426
ILMN_2742730		Abl1	5.63208	5.58092	5.2883	5.22203	5.51749	5.73681	6.24539	5.00606
ILMN_1256608		Ablim1	6.17895	5.44061	5.99544	6.08717	6.27919	5.99753	6.31577	5.98792
ILMN_2768786		Ablim2	6.98929	6.933	6.68137	7.08668	7.58518	6.68431	7.2017	7.1251
ILMN_1250869		Ablim2	5.55022	5.7157	5.86373	5.49511	5.52384	5.69416	5.49739	5.41748
ILMN_2628522		D930036B08Rik	7.45567	7.13044	7.06279	7.25188	8.06772	7.12194	7.40953	7.48955
ILMN_1233130		D930036B08Rik	5.69582	5.4851	5.11338	5.5733	5.12145	5.4973	5.39917	5.7652
ILMN_1214945		D930036B08Rik	7.27167	7.31957	6.68172	6.61576	6.95813	7.123	7.01534	6.92483
ILMN_2601519		Abp1	5.83245	5.85611	6.02369	5.9309	6.13919	5.42865	5.77852	5.82682
ILMN_2915893		Abpb	5.54747	5.28458	5.21982	5.7665	4.16632	5.61093	5.42801	5.28688
ILMN_2687062		Abr	6.96409	7.28119	6.99169	6.44757	6.44976	7.28761	5.98271	6.86794
ILMN_2732401		C130068O12Rik	5.40126	5.76431	5.46193	5.0313	5.22664	4.55263	5.34099	4.31225
ILMN_2754859		Abt1	5.37587	5.37317	5.32904	4.75462	4.98917	5.2999	5.5503	5.26167
ILMN_2699477		Abtb1	8.28409	7.31341	7.77345	7.58252	8.14251	7.2465	7.96232	7.93877
ILMN_2634654		AW539457	5.2025	5.07702	5.42111	5.61109	5.62444	5.30928	5.18186	5.8475
ILMN_2762728		Acaa1	13.0977	12.5994	12.706	12.9332	13.1622	12.5166	12.937	12.7029
ILMN_2659997		MGC29978	11.1874	11.1221	10.4914	11.241	12.4325	11.1788	12.2776	12.1748
ILMN_2704823		Acaa2	11.1726	10.026	10.1631	10.4547	11.0798	10.6485	11.2908	10.9388
ILMN_2704826		Acaa2	10.8988	9.94146	10.3128	10.802	11.3765	10.431	11.4746	10.8059
ILMN_2788984		Acaa2	9.7923	9.65825	9.32036	9.17772	8.80195	9.96039	9.60333	9.13386
ILMN_2704822		Acaa2	11.4274	10.7221	10.7675	11.1629	11.893	10.7535	11.9335	11.4893
ILMN_2744129		Acad10	6.132	6.85244	6.63514	6.65224	7.70982	6.43241	7.3653	6.79957
ILMN_2739219		Acad10	5.3879	5.69464	5.46538	6.10999	5.9616	5.84078	5.88137	5.52335
ILMN_2821158		Acad10	6.33294	7.09353	6.61343	6.4505	7.34149	6.54976	7.78605	7.37047
ILMN_2615170		Acad8	8.88963	8.04094	8.11942	8.73549	9.24364	8.21267	9.11383	8.94243
ILMN_2636064		Acad8	5.76338	4.99542	5.6175	5.6607	5.99946	4.75238	4.56837	5.38679
ILMN_2754690		Acad8	7.83515	7.38035	7.39671	7.08631	8.0708	7.8701	7.81546	8.05835
ILMN_2656805		Acad9	9.52256	8.84964	8.48756	8.90699	8.89975	9.31902	8.77252	8.46205
ILMN_1253361		Acad9	9.42816	9.05424	8.74476	8.96661	8.61308	9.33935	8.6789	8.66614
ILMN_2689473		Acadl	10.5983	10.7464	10.2771	9.46228	9.81357	10.668	9.65305	9.58156
ILMN_2783519		Acadl	9.22065	8.09982	7.90199	8.68844	9.02902	7.56966	8.75856	8.73316
ILMN_2735084		Acadl	8.64252	7.50335	7.60693	8.04471	8.62269	7.5961	7.33831	8.21172
ILMN_2810473		Acadm	14.1165	13.8574	13.8216	13.5176	14.5844	13.5862	14.2697	13.8943
ILMN_2806676		Acads	10.324	9.90795	9.18108	9.88261	10.4597	9.23974	10.2844	10.3867
ILMN_1256725		Acads	8.25299	8.14295	7.60027	8.47608	8.77352	7.8875	8.79546	8.55892
ILMN_2614728		Acadsb	10.3381	10.229	10.0834	10.2591	10.7646	10.1851	10.0488	9.88033
ILMN_2956932		Acadvl	10.8111	11.0037	10.3843	10.3159	11.5195	10.6476	11.6619	10.9203
ILMN_2962083		Centb5	6.12843	6.41812	6.13163	5.98256	6.10102	6.22148	6.39728	6.25703
ILMN_1236232		Centb5	9.18213	9.00461	8.8581	9.24933	9.24089	8.21003	9.3167	9.47171
ILMN_2643977		Acat1	6.91952	6.39182	6.3561	6.48489	6.67901	6.42416	6.13712	6.33452
ILMN_1253008		Acat2	9.51939	9.56444	8.80498	9.34104	10.3712	9.80595	11.3129	9.99804
ILMN_1235783		Acbd3	10.0303	9.78498	9.89662	10.012	9.69603	9.69337	9.72985	9.66146
ILMN_2689540		Acbd4	10.5959	11.1163	10.2352	9.86716	9.73785	11.0775	9.90581	9.84182
ILMN_3071515		Acbd4	8.04515	7.45454	7.19695	6.94605	6.76225	7.80584	7.19731	7.05489
ILMN_3150296		Acbd4	11.9622	12.4998	11.9408	11.258	10.8935	12.2107	11.4392	11.107
ILMN_2682307		Acbd5	7.24294	6.23636	6.95286	6.96611	7.16192	7.01534	6.84527	7.06965
ILMN_1220016		Acbd5	4.14542	5.52838	5.66187	5.59369	5.47526	5.83782	5.64446	5.91689
ILMN_1232903		Acbd6	8.89712	8.81868	8.6445	8.80842	8.85056	8.78508	9.10354	8.48437
ILMN_1255375		Accn1	5.23466	5.15964	4.97343	5.42501	5.51876	5.64281	5.21592	5.21898
ILMN_2643241		Accn2	5.07942	5.83723	5.60121	4.79172	4.65272	4.82	4.40538	5.24996
ILMN_2699096		Accn3	5.0944	4.90635	5.41897	5.80775	5.98193	5.45692	6.07029	5.92969
ILMN_1250793		Accn4	5.73742	5.5795	5.40916	4.88564	5.4426	5.91677	5.82306	5.53239
ILMN_2776485		2610203E10Rik	7.39903	7.89862	8.23239	7.9425	8.42354	7.45939	8.54747	8.19326
ILMN_2930819		Acd	10.427	10.1076	10.5328	10.469	10.8325	9.91865	10.5171	10.6391
ILMN_2613682		Ace	5.62148	5.57975	5.1728	5.64203	5.36713	6.06246	5.95751	5.81908
ILMN_2613683		Ace	5.79042	5.35493	5.73044	6.12418	5.27221	6.42928	5.67911	5.84572
ILMN_1241584		Ace2	5.66234	4.64981	5.42179	5.75812	5.43018	5.60311	5.5051	5.15023
ILMN_2724347		Acin1	6.48387	6.44757	6.72658	6.56216	6.33166	6.42981	6.34789	5.82568
ILMN_2755195		Acin1	10.0275	9.43306	9.35315	9.8693	10.93	9.1833	10.643	11.1557
ILMN_1240770		Acly	11.9564	12.1883	12.1552	11.9408	13.4953	12.7029	14.3118	13.1933
ILMN_2801568		Acn9	9.41726	9.13761	9.07266	9.37211	8.63126	9.32963	8.97071	8.9682
ILMN_1216382		Aco1	8.36037	8.4175	7.74672	7.31234	7.96765	8.50179	8.30486	7.55544
ILMN_2748837		Aco2	11.201	11.4363	11.2475	11.4261	12.0844	10.8355	12.3264	11.6619
ILMN_3139875		Acot1	6.51399	6.3269	6.67672	7.06108	7.37158	7.68283	7.98942	7.3287
ILMN_3062267		Acot1	6.03087	5.73965	5.57518	5.80979	6.03622	6.14416	6.5068	5.79686
ILMN_2910627		Acate3	10.2151	10.0655	9.86145	10.0113	9.96109	10.2048	9.65126	9.9758
ILMN_2799351		Acot11	5.15684	5.083	6.13603	6.06699	5.72004	5.83388	5.89999	5.20973
ILMN_1227579		Acot11	6.17732	6.11137	6.6323	6.54016	6.16845	6.79048	6.77524	6.10227
ILMN_2745889		Acot2	6.98304	6.4077	6.74132	6.7051	7.25734	6.50032	7.48462	6.91542
ILMN_2840492		Acot2	6.5946	6.08994	6.30492	6.82629	6.96343	6.12657	6.84278	6.98274
ILMN_1243165		Acot2	5.68026	5.2913	5.89547	5.95872	5.56793	5.77275	5.66942	5.5451
ILMN_2644827		Pte2a	5.01506	5.64979	5.69307	5.13878	5.34646	5.21554	5.91417	5.44394
ILMN_2622613		Pte2b	6.45026	7.059	6.9562	7.123	7.25476	6.93756	7.6632	6.66668
ILMN_2718421		BC016076	5.32175	5.24227	5.29545	5.5684	5.61411	5.40741	5.69386	5.59134
ILMN_2790223		Acot6	5.13383	5.37071	5.27622	5.11292	5.38604	5.62165	5.26552	5.12482
ILMN_2632264		Acot7	10.5894	10.991	10.52	10.6047	10.6997	11.025	10.7291	10.574
ILMN_2606180		Acot7	8.23582	8.61549	7.89244	8.25696	7.98585	8.6354	8.15637	8.108
ILMN_2807084		Acot7	8.40695	8.93784	8.41842	8.61261	8.54141	8.62224	8.71882	8.50599
ILMN_2660182		Acot7	7.76341	7.78331	7.24861	7.69649	7.42987	8.11054	7.81177	7.29735
ILMN_1250358		Acot8	5.14408	5.18355	5.75932	5.8521	5.43512	5.92095	6.03165	5.63427
ILMN_2983587		Acot8	9.07629	8.97841	9.17713	9.43881	9.70483	8.81506	9.7496	9.46529
ILMN_2738629		Acot8	7.56706	7.86427	7.62984	7.85685	7.89697	7.8883	8.07991	7.7451
ILMN_2750225		Acate2	6.70927	6.40818	6.74643	6.72029	6.98143	6.47695	6.72871	7.14978
ILMN_2771368		Acox1	7.46801	7.35051	6.81171	7.18697	7.99772	6.94476	7.29228	7.66536
ILMN_1252618		Acox2	5.72339	5.00396	5.73371	5.609	5.70058	5.84201	6.45797	6.07406
ILMN_1254761		Acox3	4.49685	5.27593	5.81243	5.825	5.66859	5.19482	5.55903	5.80711
ILMN_2735573		Acox3	5.10791	5.73075	5.77025	5.63804	5.92056	5.98647	5.88049	6.26279
ILMN_2949844		Acox3	7.65744	8.00648	8.09715	7.85439	8.06606	7.86557	7.69734	8.04471
ILMN_1223777		Acoxl	6.71296	6.72207	6.323	6.00659	5.23206	6.4065	5.22923	5.33394
ILMN_2887075		Acp2	9.54007	8.98528	8.98787	8.78059	8.93213	9.38882	8.75564	9.04728
ILMN_2735660		Acp5	7.47477	6.84796	6.93988	7.27785	7.04298	7.09875	6.52587	6.57892
ILMN_1242352		Acp6	9.33816	9.55017	9.17231	8.8059	9.15469	9.11111	9.21726	8.87389
ILMN_2609191		C130099A20Rik	4.96484	4.06959	4.22924	3.75456	4.14396	5.01824	3.16222	4.86975
ILMN_1254634		C130099A20Rik	7.46287	6.96648	7.85354	7.6938	7.60428	7.24861	7.37354	7.55034
ILMN_2693019		Acpp	5.64271	5.79157	6.33031	5.90897	5.83875	6.14562	5.34873	5.81537
ILMN_1224629		Acr	5.79054	6.49685	5.87457	5.57633	6.23299	5.90461	6.2765	6.03563
ILMN_2601684		Acr	5.14387	4.83672	5.18471	5.14272	5.16344	5.12131	4.82857	5.78028
ILMN_2602125		Acrbp	5.75163	6.26215	6.09209	5.96117	6.60996	6.05	6.08682	6.51907
ILMN_2686611		Acsbg1	5.40401	6.24291	5.90026	5.91966	5.20374	6.18177	5.98686	5.83438
ILMN_2788036		Acsbg1	5.58039	5.68245	5.96876	5.38122	5.31179	6.34601	5.47865	4.95877
ILMN_2658654		BC021611	7.6058	8.2175	8.07251	7.84914	8.47385	8.13491	8.43321	8.09106
ILMN_2622671		Acsl1	13.6588	13.2431	13.1419	12.1883	13.3857	12.5872	13.1322	13.2826
ILMN_1259366		Acsl3	6.09361	5.57588	6.41133	5.79664	7.78691	5.52111	6.30335	7.79101
ILMN_3061300		Acsl3	5.4342	5.7689	5.4089	5.50625	6.58681	5.79496	6.81296	6.95415
ILMN_3138743		Acsl3	8.21626	7.88506	8.1869	7.77178	10.6899	8.79099	10.2439	10.2069
ILMN_3136205		Acsl4	7.05766	6.43317	6.71606	7.21824	7.45493	6.68749	7.18948	7.41689
ILMN_1244872		Acsl4	6.39485	5.68329	6.20283	5.74813	6.25238	6.26215	6.69702	6.13331
ILMN_2690135		Acsl4	5.81219	5.7066	5.78818	6.09706	6.31747	5.50702	6.09995	5.51529
ILMN_2892222		Acsl5	11.7235	11.6745	11.839	12.1394	12.643	11.6745	12.2754	12.0378
ILMN_3125814		Acsl6	5.08631	4.86502	4.77544	4.95078	5.44101	4.18552	4.18552	4.6608
ILMN_2621697		Acsl6	5.66614	4.66661	5.53166	5.72776	5.56997	5.11138	4.47322	5.38034
ILMN_1236666		Acsl6	4.96859	5.16613	5.42394	5.70764	5.33892	5.73145	4.85147	5.64404
ILMN_3075043		Acsm3	5.38679	6.00845	5.96469	5.59386	7.62298	5.56821	7.39597	5.772
ILMN_3111685		Acsm3	7.07785	6.73498	7.17726	7.402	11.2764	6.47494	10.518	8.74374
ILMN_2658072		C730027J19Rik	5.8204	6.04644	5.85454	5.53676	6.21963	6.0744	6.31657	6.49655
ILMN_1220520		C730027J19Rik	6.75897	6.63514	6.43887	6.64804	7.51154	6.86086	7.39937	7.33653
ILMN_2628174		Acas2l	8.87134	8.74424	9.64665	9.28257	10.0662	9.15412	9.79105	9.41835
ILMN_1231116		Acas2	6.9601	6.29241	6.44343	6.67928	8.74724	7.00074	9.55748	8.60637
ILMN_2734181		Acas2	11.9489	11.2512	11.0442	11.2946	14.2029	11.8193	14.3813	13.65
ILMN_2738825		Acta1	11.2098	12.67	8.17672	8.8079	11.6778	8.83507	7.62787	9.20461
ILMN_2693895		0610041G09Rik	13.4467	13.4807	13.0883	13.8482	11.9185	13.4256	12.0036	12.4836
ILMN_2710354		Acta2	10.3663	10.3113	9.96529	10.5903	8.58752	11.1221	8.86349	9.36241
ILMN_2923445		Acta2	10.8725	11.0696	10.8883	11.271	9.37643	11.3351	9.28487	9.84945
ILMN_2710353		Acta2	9.66085	9.33188	9.06287	9.59152	7.1378	10.5537	7.89411	8.2587
ILMN_2846865		Actb	7.53911	6.36411	6.41505	7.39278	9.19115	6.04031	9.41437	9.2195
ILMN_2698799		Actb	14.2697	13.8216	14.1891	14.4806	14.4152	13.9376	13.8675	14.2972
ILMN_2617433		Actb	12.6639	11.9078	12.8981	12.5529	11.7096	12.9216	12.4566	12.4325
ILMN_2588055		Actb	7.39633	6.2639	6.32799	7.2433	9.0437	5.07512	9.15185	8.97432
ILMN_1377923		Actb	13.716	13.6654	13.4677	13.5629	13.5552	12.8189	13.3857	13.6353
ILMN_2598916		Actc1	5.52218	5.12265	5.16474	5.01554	5.3831	5.63446	4.74109	5.43316
ILMN_2839313		Actg2	6.33942	5.95117	6.22863	6.39232	5.63129	5.8781	5.82211	5.90566
ILMN_1254256		Actl6a	8.98636	9.14257	8.64114	8.50648	8.53146	8.92084	8.27952	8.14814
ILMN_2985428		Actl6	6.14852	5.68865	6.14745	6.33211	5.89335	6.23083	5.3316	6.53368
ILMN_1237413		Actl6	6.24458	6.25593	5.92618	6.38492	5.97049	6.03103	6.27496	6.20481
ILMN_2696182		Actl6	5.71266	5.68101	6.01202	6.14456	5.57889	6.342	6.04955	6.10872
ILMN_2720021		Actl7a	5.4273	5.59554	5.85441	4.8828	4.80618	5.5242	5.44991	5.44044
ILMN_2844996		Actn1	10.5286	10.538	10.7405	10.3319	9.26328	10.9665	9.50076	9.91507
ILMN_2797061		Actn2	6.06565	6.59607	6.30152	5.29154	5.33496	5.21882	5.63334	5.01188
ILMN_3008110		Actn3	5.3765	8.83053	5.16624	5.40216	7.99072	5.78743	4.82433	4.57918
ILMN_2708303		Actn3	5.396	7.20588	5.463	4.8553	6.54711	4.97986	5.17419	5.00029
ILMN_2747543		Actn3	6.13073	9.97651	5.2026	5.78082	9.37932	5.54687	5.50702	5.55066
ILMN_2673599		Actn4	10.6306	11.0376	10.7242	10.6057	10.6533	10.8459	10.5087	10.2959
ILMN_2672767		Actn4	9.99221	10.305	10.0893	10.0788	9.79168	9.91292	9.78498	9.86001
ILMN_1242390		Actn4	8.63841	8.43782	8.49195	8.14341	7.88506	8.929	7.97024	8.03567
ILMN_2703354		Actr10	7.34725	6.82992	6.60168	6.55259	6.8152	7.20408	6.28847	6.89747
ILMN_1233481		Actr10	11.0833	10.8345	10.5878	10.538	10.8449	11.0353	11.0671	10.8325
ILMN_2728697		Actr1a	11.476	11.1046	11.0353	11.708	11.4363	10.7504	11.3752	11.4015
ILMN_3161327		Actr1b	7.92209	8.33508	7.89163	8.17	8.03091	8.08942	8.11416	8.47017
ILMN_2637588		Actr2	7.03192	6.58436	6.68777	7.16266	6.94964	6.86794	5.77973	7.13678
ILMN_2851875		Actr3	10.8428	11.2048	11.2671	10.5062	9.80457	11.7466	9.73646	10.1836
ILMN_2933346		Actr3b	6.45476	6.58175	6.0829	6.55408	6.69702	6.39772	6.39869	6.98835
ILMN_2651496		Actr5	6.36598	6.42696	6.54144	6.1353	6.40456	6.49063	6.64158	6.86373
ILMN_1213287		Actr5	5.96964	5.8475	5.99106	5.96145	6.0151	5.94338	5.74712	6.05818
ILMN_2593338		Actr6	6.00555	6.08375	6.2765	5.23483	5.24968	5.90687	6.17465	5.77952
ILMN_2601043		Actr8	5.71297	5.71177	5.15943	5.43692	5.41788	6.12912	5.03681	5.22326
ILMN_1215558		Arpm2	5.0111	5.4964	5.12761	6.204	5.97469	5.26996	5.34426	6.05097
ILMN_2660103		Acvr1	8.78803	8.90859	8.62378	8.77654	9.03611	8.75612	8.54187	8.60924
ILMN_2746036		Acvr1b	4.94402	5.58048	5.82816	5.51008	5.40644	5.52026	4.89609	5.3019
ILMN_2614086		Acvr1c	11.0171	10.6917	10.6028	10.9553	10.8184	10.2188	10.2501	9.93868
ILMN_2617775		Acvr2	6.61664	5.28565	6.1043	6.43987	6.06877	6.06615	6.38375	5.72033
ILMN_1230145		Acvr2b	9.05103	8.62076	8.40125	9.01799	9.59777	8.04011	9.26099	9.18609
ILMN_1248328		Acvrl1	6.58463	6.82749	6.50191	6.43588	6.53991	6.7734	6.22982	6.50601
ILMN_2945472		Acy1	7.71607	7.68605	7.40881	8.28757	8.5116	7.43397	8.41112	8.26437
ILMN_3160507		Acy1l2	6.05818	5.93193	6.11194	5.99037	6.12511	5.72339	5.84583	6.1739
ILMN_1240165		Acy3	7.37241	8.47337	7.61118	7.85975	7.90782	8.47568	8.54706	7.765
ILMN_2640961		Acyp1	5.71712	5.62299	5.06502	6.37078	6.44533	5.60393	6.2661	5.94338
ILMN_2636803		Acyp2	7.70393	7.79343	7.42282	8.13756	8.06126	7.52087	7.61833	8.00207
ILMN_1228696		Ada	5.40225	5.18532	5.84526	5.19218	5.24914	5.38807	5.26678	5.051
ILMN_2686132		Ada	6.35541	6.09106	5.84597	6.00765	5.69158	6.19596	4.84254	5.79475
ILMN_1242772		4930578F03Rik	7.73943	7.72866	7.26023	7.56512	7.56116	7.82876	7.11113	6.96479
ILMN_2948663		Adal	5.59077	5.33394	6.15991	5.7999	5.96673	6.02083	5.5115	5.5348
ILMN_1241149		Adam10	5.22748	5.09593	5.63474	5.91081	4.95638	5.5389	4.78682	5.37587
ILMN_1255996		Adam11	4.89157	5.6353	5.97249	5.17976	5.69789	5.1749	5.50738	5.82816
ILMN_2629383		Adam11	5.30525	5.31108	5.64588	4.64354	4.97625	5.31359	4.36765	5.16533
ILMN_1243254		Adam12	7.43137	6.95476	6.09617	6.64363	6.95253	6.76857	6.65522	6.26765
ILMN_3139103		Adam15	9.77208	10.666	10.5078	10.7646	10.1722	10.5407	10.173	10.2097
ILMN_2718144		Adam15	6.08206	6.08013	5.88844	6.01105	4.37825	5.69857	5.85503	6.33989
ILMN_2594718		Adam17	8.61789	8.37874	8.45463	8.62378	8.38279	8.52335	8.07592	8.37181
ILMN_3134632		Adam22	6.25317	5.58451	5.86587	6.20946	6.43268	5.83949	6.42105	6.32938
ILMN_3057562		Adam22	5.62849	5.28003	5.31805	5.54153	5.62729	5.55375	5.32736	5.46225
ILMN_1230599		AW046396	9.30503	9.23361	9.50826	10.1041	9.52826	9.16848	9.09624	9.2621
ILMN_1218770		Adam24	5.99781	5.75685	5.89874	5.85297	6.06179	5.33136	6.02339	5.52746
ILMN_1244723		Adam26a	4.70556	4.97959	5.19629	4.88547	5.60348	5.3736	4.88652	5.49797
ILMN_3004858		Adam26a	5.02616	5.95312	5.10364	5.52283	5.18727	5.48618	5.42567	5.62237
ILMN_1240484		Adam28	4.66017	5.2413	4.79394	4.50211	4.97638	5.06927	5.70186	5.45968
ILMN_2772470		Adam3	6.37155	6.29723	6.21441	6.49712	6.3515	4.75141	5.83185	5.91401
ILMN_2649346		Adam32	5.79422	5.6972	5.53005	5.86907	5.98108	4.79854	5.72972	5.63906
ILMN_2709760		Adam33	6.12362	5.82707	5.7689	5.0278	5.94396	5.46765	6.41326	6.03087
ILMN_1235132		Adam4	6.07729	6.20418	6.08028	6.43084	5.39508	6.26522	5.71591	5.47384
ILMN_2971964		Adam4	5.9294	6.07205	6.04146	5.9653	5.9848	6.04467	5.94754	5.80208
ILMN_2683204		Adam7	6.4857	6.15734	5.6328	6.52715	6.60762	5.65947	6.31535	7.26604
ILMN_2756613		Adam8	5.47974	5.65682	6.05983	5.24877	5.60094	6.22208	5.83911	5.51673
ILMN_1224005		Adam8	6.14399	5.9527	6.12045	6.38469	5.95254	6.25445	5.51167	6.30015
ILMN_2649502		Adam9	9.78365	9.82827	9.07833	9.27277	8.81819	9.8643	8.63593	8.38413
ILMN_1246807		Adamdec1	5.11919	5.05474	5.05936	5.50317	5.3213	5.3654	5.18905	4.79371
ILMN_2761082		Adamts1	7.38077	7.32286	6.99742	7.9939	7.35746	7.91121	7.2632	7.42914
ILMN_1238495		Adamts1	5.98777	6.26953	5.71138	6.77832	6.36151	6.03764	5.90372	6.06533
ILMN_2671344		Adamts12	6.12826	5.31582	5.93903	6.03547	6.00828	5.75458	5.96441	5.94867
ILMN_3112856		Adamts13	5.79277	5.5971	5.68825	5.09483	5.15398	5.9926	5.46331	5.99826
ILMN_3161887		Adamts15	6.30103	6.01309	6.18717	6.3474	6.36005	6.43683	6.69045	6.62637
ILMN_2987834		Adamts16	5.60367	5.98915	5.51784	5.83949	5.40782	5.89128	4.65767	5.00632
ILMN_1256970		Adamts18	5.41398	5.34418	5.16971	5.15287	5.30413	5.40051	5.80233	5.13509
ILMN_1227352		Adamts19	5.4089	5.06625	5.7533	5.43771	5.64822	5.58785	4.46257	5.37619
ILMN_1221851		Adamts2	9.4457	9.69402	8.94134	9.1165	8.5804	9.4989	8.40353	8.41245
ILMN_2729103		Adamts2	12.2463	12.1792	12.1077	12.5994	11.9622	11.9506	11.693	11.9602
ILMN_1226259		Adamts2	10.8638	11.4306	11.0845	11.2374	10.4781	11.1715	10.3573	10.4218
ILMN_2598519		Adamts20	5.39774	4.8749	5.3097	4.63426	5.4188	5.3177	4.54557	4.96166
ILMN_2680000		Adamts20	5.55115	5.65865	5.07103	5.35823	5.84773	5.40169	5.88252	5.55549
ILMN_1230152		Adamts4	6.77466	6.18638	5.96456	6.36621	5.82589	6.46174	5.60538	5.82293
ILMN_2624328		Adamts7	6.32777	6.46501	6.22104	5.84246	6.38216	6.32207	5.75142	6.17752
ILMN_2737771		Adamts8	5.64746	5.84103	5.47611	5.51776	4.89919	5.93663	5.56604	5.95104
ILMN_2650115		A930008K15Rik	5.5389	6.16528	6.29241	6.50819	5.65316	6.13513	5.73465	5.89809
ILMN_2459899		Tsrc1	8.24494	8.55987	8.17626	8.37639	7.94625	7.72383	7.97905	8.39942
ILMN_2692399		Thsd6	5.7437	5.99633	5.40441	5.8156	6.0761	6.3446	6.0549	6.23575
ILMN_1224713		Centa1	6.66901	6.70657	6.94572	6.63317	6.24778	6.83652	6.62107	6.63123
ILMN_2632832		Centa1	5.84715	6.02403	6.11955	5.46496	5.75077	6.26411	5.99246	5.39636
ILMN_2589256		Centa2	8.5433	8.80195	8.62762	8.53473	8.12202	8.02562	7.55349	8.55268
ILMN_2704372		Adar	6.15657	6.41352	6.36712	6.55007	6.20264	6.2663	6.38516	6.21092
ILMN_3021272		Adar	6.12965	7.19592	7.36494	7.00758	7.02602	6.79866	7.215	6.74044
ILMN_3093622		Adar	6.37091	6.50246	6.61372	5.90436	6.42696	6.16936	6.74546	6.45206
ILMN_3105343		Adarb1	9.67951	9.62568	9.42472	9.84309	9.93508	9.01851	9.34331	10.0063
ILMN_1243711		Adarb1	6.71387	6.98602	6.77307	7.26093	7.3851	6.57291	7.01703	7.21572
ILMN_3036678		Adarb1	7.30728	7.36082	7.27167	7.51193	7.07987	7.28938	6.38637	6.94932
ILMN_2977193		Adat1	5.50685	5.78588	5.67047	5.02397	5.89128	5.4846	5.37368	5.44018
ILMN_1256624		Adat1	5.37715	6.10698	5.76509	6.17331	5.40374	5.97235	5.32753	5.75437
ILMN_2721666		Adat1	4.20111	5.2399	5.61807	5.01411	5.35142	5.0522	5.80765	4.34854
ILMN_2609000		4933429I20Rik	5.44565	6.06828	6.03311	5.68432	4.86208	6.08494	5.65026	5.86388
ILMN_2608997		4933429I20Rik	5.89547	5.84129	5.99796	6.19278	6.34763	5.94661	5.74143	6.39332
ILMN_2656440		Adck1	7.41096	7.5277	7.23456	7.46501	7.66893	7.49375	7.72013	7.14607
ILMN_1222224		Adck2	5.7253	5.50106	6.07205	6.0863	5.89412	5.88428	5.62629	5.77929
ILMN_1214631		Adck4	6.53187	7.15937	6.76958	6.82905	7.46575	6.77307	7.41024	6.81264
ILMN_2918317		Adck5	6.62606	6.74703	6.76829	6.59801	7.07955	6.27565	7.12369	6.89877
ILMN_2859960		Adcy1	5.32455	4.88103	5.70581	5.71651	5.25184	6.0128	5.29054	5.39355
ILMN_2672960		Sacy	5.5979	6.10523	5.78117	5.9996	5.5431	5.80615	5.93437	5.26351
ILMN_2883063		Adcy2	6.02611	6.28785	5.01812	6.11502	6.10377	5.61465	6.67617	6.05064
ILMN_1250417		Adcy4	9.52766	10.2652	9.98656	10.1353	9.57249	9.67109	9.46529	9.52505
ILMN_2847004		Adcy4	7.29557	8.18371	7.56348	7.7714	7.61241	7.64163	7.40003	7.74876
ILMN_1218151		Adcy4	6.20187	6.39996	6.48646	6.29592	6.18988	6.52167	6.19177	6.27141
ILMN_1249888		Adcy6	9.153	9.66983	9.39181	9.31503	9.01484	9.11816	9.43539	9.65433
ILMN_2659879		Adcy6	5.36557	5.52575	5.49026	5.40476	5.39011	5.3405	5.04097	5.75749
ILMN_2688225		Adcy7	5.15266	5.03694	5.5523	5.3654	5.14065	5.20029	5.34108	5.53274
ILMN_3163572		Adcy7	6.95848	6.73589	7.56706	6.87637	6.45797	7.35377	6.6866	6.80957
ILMN_2607127		Adcy8	5.17143	5.69582	5.2903	5.54466	5.60909	5.90566	5.16776	5.13309
ILMN_2723474		Adcy9	6.43362	7.02876	6.18097	6.11955	6.24858	6.61432	6.53083	6.11973
ILMN_1227605		Adcyap1	6.04357	5.80979	5.56646	5.59444	6.10572	5.40628	5.75521	6.24111
ILMN_2717038		Adcyap1r1	5.38969	5.49529	5.73965	6.0151	5.6812	5.36282	5.34486	5.11371
ILMN_1243799		Adcyap1r1	5.83757	5.39304	5.84677	5.97352	5.48677	6.08326	5.94537	5.55022
ILMN_2717037		Adcyap1r1	5.46684	5.4973	5.30705	5.87798	4.88756	5.62129	5.47833	5.31889
ILMN_2659063		Add1	6.45527	5.88894	6.53134	6.61082	6.8653	6.79485	6.33294	6.31677
ILMN_2659062		Add1	6.30082	6.08257	6.29065	6.24797	6.02818	6.7419	6.27326	6.42127
ILMN_3033533		Add1	8.94353	9.92651	9.61211	8.93685	9.32324	9.37463	9.2627	9.30616
ILMN_3107228		Add1	8.27337	7.98855	7.59688	7.7902	7.612	8.67799	7.87586	7.48879
ILMN_2901283		Add3	9.44126	9.70357	10.0989	9.33311	9.38578	9.46113	9.63783	9.62769
ILMN_2901284		Add3	11.0671	10.5983	11.3155	10.8893	10.9654	10.2159	10.7594	11.073
ILMN_2588671		Add3	5.90051	5.20413	6.6994	5.75342	6.09738	5.97121	5.42615	5.84845
ILMN_1222246		Adfp	11.3013	10.247	9.85784	9.51247	10.0318	11.1175	10.2375	10.4277
ILMN_2850077		Adh1	11.4464	11.4423	11.3527	11.2896	12.0888	11.0512	12.0079	12.093
ILMN_1258501		Adh1	11.5211	10.7997	11.1152	10.9675	11.6684	11.168	11.5195	11.8073
ILMN_1258442		Adh4	5.5898	5.85381	5.43216	5.13835	4.66558	6.30015	5.59691	5.28136
ILMN_1242178		Adh5	10.1836	10.1895	10.1459	10.3256	10.1738	10.1291	9.97446	10.1646
ILMN_1217813		Adh5	7.58101	7.1423	7.06179	7.67653	7.2639	7.10981	5.9601	7.44265
ILMN_2621448		Adh7	8.38788	7.74876	7.49375	8.1996	7.75591	5.67057	8.88815	8.86646
ILMN_2989650		Adhfe1	6.70413	6.05422	6.61776	6.81676	7.42806	6.46887	7.32066	6.79143
ILMN_2688651		Adhfe1	6.44319	6.29968	6.24172	6.76225	7.38	6.16381	6.82964	6.71669
ILMN_2675064		Adhfe1	10.4121	9.31503	9.64605	9.92719	10.2788	10.4488	10.6364	10.5599
ILMN_3143557		AL024210	9.94013	9.6589	9.74053	9.57002	10.3083	10.3295	10.4243	10.1663
ILMN_2738082		Acdc	14.7642	14.7447	14.6216	14.6019	14.4302	14.6843	14.3386	14.6649
ILMN_1213531		Adipor1	11.4675	12.058	11.8805	11.6492	12.0599	11.839	11.5968	11.6506
ILMN_1260219		Adipor2	13.1933	12.6054	12.8333	12.5437	12.8784	12.6399	12.733	12.6211
ILMN_2702471		Adk	11.279	10.4529	10.5415	10.9933	10.9011	10.9675	11.1749	10.8397
ILMN_2986899		Adk	12.0097	11.853	11.8024	11.7646	11.9005	12.0638	11.8109	11.4849
ILMN_1247207		Adm	7.83812	7.40282	6.98304	7.22987	6.59488	7.56389	6.38846	6.44757
ILMN_2805261		Adnp	10.852	10.8614	10.9665	10.4756	11.059	10.7054	10.7183	10.7696
ILMN_3082206		Gm237	5.38417	5.77081	5.87584	6.06315	5.45404	5.79432	5.81711	5.71864
ILMN_3065420		Adora1	5.76669	5.27361	5.60339	6.02849	5.82863	6.25918	6.27804	5.76837
ILMN_3143358		Adora1	8.18011	8.71262	8.01626	7.50449	6.93527	8.71791	7.31341	7.36605
ILMN_1254016		Adora1	8.8366	9.68936	9.04675	8.60493	9.22899	9.21019	9.34212	8.65673
ILMN_2623091		Adora2a	5.2724	5.06032	5.18216	5.35335	5.85054	5.68376	5.79598	5.90224
ILMN_1244424		Adora2b	6.73353	6.88421	6.32019	6.87414	6.26279	7.06383	6.73678	7.33931
ILMN_2633148		Adpgk	7.0758	7.91958	7.3509	7.35633	7.40435	8.1262	7.75238	7.66578
ILMN_1215394		Adpgk	5.61214	5.70332	5.82407	5.93521	5.26901	5.63687	5.93805	5.7403
ILMN_2657876		Adpgk	5.37453	4.8101	6.13425	4.5893	4.11842	5.68444	5.52874	5.16179
ILMN_2595704		Adprh	11.4606	10.8553	10.7464	10.8903	10.6917	10.8638	10.666	10.7636
ILMN_2786973		Adprhl1	5.39337	5.68405	5.62435	5.69572	5.30271	5.72004	5.84982	5.10352
ILMN_1247158		Adprhl1	5.31922	5.13394	4.74911	4.8812	5.53574	5.43331	4.99503	5.82359
ILMN_2639063		Adprhl2	5.99453	6.32983	6.27454	5.97249	5.72503	6.53134	6.3088	6.12726
ILMN_1232907		Adra1a	6.07406	5.36616	5.65901	5.90421	5.42302	5.90303	5.71316	5.38224
ILMN_1259043		Adra1a	7.71731	7.40363	7.36899	7.44143	8.12382	6.98505	7.57233	6.92282
ILMN_1242170		Adra2a	7.33619	6.96043	7.01944	7.49143	7.25665	7.00627	7.42987	7.21145
ILMN_1228610		Adra2b	5.6005	5.70047	5.57266	6.12895	5.94496	5.58866	6.07324	5.37115
ILMN_1235741		Adra2c	5.35034	6.08125	6.19695	6.38352	5.83233	5.93932	5.97932	5.90607
ILMN_2710611		Adrb1	5.14013	4.97722	5.19713	4.98917	5.44982	5.42543	6.05129	5.09692
ILMN_1241610		Adrb2	7.80104	7.62939	8.34822	8.22687	8.34462	7.60147	8.22687	8.25652
ILMN_2764057		Adrb3	7.25439	7.10186	7.22911	7.86759	10.2546	8.78461	10.136	9.92651
ILMN_3000318		Adrbk1	10.6768	10.7504	11.2764	10.8195	11.0286	10.8049	10.9933	10.8956
ILMN_3109979		Adrbk2	6.03453	5.93348	6.05836	5.48326	5.92158	6.04844	5.89926	5.87232
ILMN_2601590		Adrm1	9.27576	9.89732	9.59596	9.66857	9.80113	9.94498	10.499	9.95158
ILMN_2597936		Adsl	7.90248	7.54871	7.82497	7.68447	7.78003	7.73587	8.21708	7.56626
ILMN_2957614		Adss	9.05739	7.85811	8.67054	8.9473	8.73549	9.06287	8.65898	8.95723
ILMN_2958099		Adssl1	9.36241	10.3295	9.33371	9.99804	10.3859	9.73981	9.86565	9.68345
ILMN_1245079		Adssl1	7.78854	8.59562	7.52592	8.00768	8.45369	8.23321	8.45417	8.34863
ILMN_2711688		Adssl1	5.35484	6.07895	5.10039	5.38156	5.8986	6.07044	5.89976	5.7294
ILMN_2873822		Aebp1	8.54887	9.90721	9.04318	9.3486	9.04209	9.33311	10.3381	10.626
ILMN_3138674		Aebp2	8.07251	7.11424	8.2462	7.78525	7.98897	7.69029	7.62262	7.73507
ILMN_3015437		Aebp2	4.88531	5.64588	4.99339	5.36713	5.2239	5.53676	5.80035	6.13864
ILMN_3040064		Aebp2	5.9572	5.75414	5.64737	4.73135	5.33074	5.28268	5.59581	5.83052
ILMN_2656453		Isg20l1	5.27582	5.16312	5.85392	5.98973	5.55557	5.44217	5.67399	5.2027
ILMN_2808336		Aes	10.2188	10.5519	10.6863	9.86785	9.55271	10.8439	10.2204	10.0303
ILMN_2893661		AF067063	4.82246	5.61474	5.32533	5.27378	5.44916	5.45801	6.07594	5.40225
ILMN_2647336		Igsf7	4.60872	4.74763	5.354	5.4188	5.34349	5.74072	5.52848	5.72972
ILMN_1215073		2600003E23Rik	6.95253	6.62137	6.79453	6.99476	7.3657	6.72988	7.38439	7.18766
ILMN_2699691		2600003E23Rik	6.00889	5.98093	5.62995	5.70026	5.96615	5.79653	5.77655	5.82888
ILMN_1258292		2600003E23Rik	5.72961	5.46225	6.05356	6.04547	6.19215	5.66349	5.22914	5.68894
ILMN_1246017		AI173486	7.57233	7.35668	6.95445	7.0253	6.73171	7.21607	6.8754	6.48283
ILMN_2682991		AU041783	4.48215	5.38172	5.46316	5.18885	4.80362	5.46538	4.73135	5.23859
ILMN_3154640		Aff1	8.53942	8.51763	8.87792	8.23907	8.28092	8.84055	8.53992	8.77654
ILMN_1259438		Fmr2	5.54257	5.07022	5.55599	5.41258	5.39313	5.36307	5.08012	5.22233
ILMN_1251170		Laf4l	7.43918	7.51376	7.51046	7.59084	7.68075	7.04232	7.1731	7.56821
ILMN_2746055		Afg3l1	7.9294	8.38279	7.93795	8.23452	8.50972	8.24318	8.29383	8.47431
ILMN_1252760		Afg3l1	8.38413	8.77399	8.78996	8.81621	8.91373	8.35176	9.15581	9.14636
ILMN_2707782		Afg3l1	6.20824	6.55205	6.48959	5.92507	6.37224	6.83588	6.41789	6.67785
ILMN_2665422		Afg3l1	8.11416	8.64582	8.72322	8.52478	8.79592	8.13669	8.99837	8.68844
ILMN_2691982		Afg3l2	7.22423	7.39709	6.98929	7.18168	7.46059	7.36413	7.56512	6.84497
ILMN_2678063		Afm	4.60238	4.55395	5.37479	5.02955	4.32837	4.00941	5.00214	5.20135
ILMN_2702894		Afmid	5.77515	5.50609	5.04229	5.63446	5.29402	5.55074	5.17233	5.455
ILMN_2626209		Afmid	7.07368	6.96183	6.56639	6.92177	6.53884	6.51216	6.00583	6.7392
ILMN_2597013		Afmid	5.26588	4.67415	5.63991	5.93024	5.19384	5.42262	5.54363	5.81035
ILMN_2827607		Afmid	6.04372	6.27963	6.31857	6.17291	6.3246	6.22572	6.13235	6.24131
ILMN_2600443		Afmid	5.79789	6.1068	6.24561	5.55532	5.44728	5.99453	5.02253	5.79889
ILMN_2818717		Aftph	9.61409	9.80043	10.3105	9.19115	9.61211	10.0871	9.62504	9.54648
ILMN_2673077		Aga	7.34258	6.04372	6.35001	7.77795	7.47735	6.36666	6.13127	7.4198
ILMN_3086136		Centg2	9.632	9.21129	9.14746	9.27861	9.11327	9.09968	9.19909	9.19115
ILMN_2782652		EG244071	4.90784	5.38367	5.49462	4.8122	5.26918	6.06797	5.25554	4.63246
ILMN_2626930		A430081C19Rik	5.54344	5.08493	5.49763	5.64281	6.17976	4.76369	5.28136	5.39443
ILMN_1239451		Ager	5.63271	5.6895	5.65719	5.50517	5.97788	4.31225	5.39592	5.72727
ILMN_1224092		Ager	6.45178	6.10752	6.78435	6.38801	5.99692	6.4515	6.38144	7.05199
ILMN_2606072		Hrb	8.02045	7.22611	7.9294	7.71279	7.45982	7.7415	7.79806	7.90737
ILMN_1231146		Hrb	9.42998	9.07683	9.72651	9.27576	9.47482	8.97539	8.86881	9.43654
ILMN_2612774		Hrbl	10.8101	10.431	10.2779	10.5415	10.641	10.4128	10.7916	10.7273
ILMN_1215544		Hrbl	5.94635	5.84007	5.85849	6.18139	6.21519	6.0539	6.3474	6.0901
ILMN_2610270		Hrbl	5.86789	5.92464	6.04372	5.15165	5.11171	6.09532	5.23647	5.53582
ILMN_2858324		Aggf1	9.97446	10.0878	10.1381	9.76315	9.3942	10.0561	9.57186	9.46341
ILMN_1249270		Aggf1	5.76804	5.64079	5.90607	5.29823	6.06892	5.53231	5.56961	5.40734
ILMN_2660898		Aggf1	6.98444	6.62048	6.35773	6.9369	6.90732	6.88519	6.61721	6.95813
ILMN_2603559		Aggf1	6.08308	5.83652	5.84344	6.00209	5.67766	5.85862	5.77995	6.41765
ILMN_2666445		Agpat1	6.81709	7.16728	7.0884	7.25112	7.40953	7.50022	7.48392	7.28335
ILMN_1215901		Agpat2	13.1369	12.8712	12.9698	12.3169	13.6034	13.351	13.9581	13.2431
ILMN_1226540		Agpat3	8.16263	7.62903	7.51305	7.79637	7.36937	8.01844	7.49219	7.07334
ILMN_2960714		Agpat4	7.38878	7.80584	7.32399	7.47852	7.08251	7.4979	7.68756	7.73587
ILMN_1250939		D8Ertd319e	6.47269	6.34413	6.15178	6.76731	6.72237	6.69995	6.82842	6.61664
ILMN_2918402		Agpat6	5.68365	5.60648	6.11393	6.1026	6.46911	5.9173	6.24602	6.24371
ILMN_1252335		Agpat6	11.8691	11.5074	11.6962	11.8073	12.4241	11.2619	12.2846	12.227
ILMN_2675268		4933408F15	10.4048	10.1762	10.1089	10.2415	10.1321	10.6747	9.76532	10.2734
ILMN_1241390		4933408F15	9.75587	8.78107	9.07629	9.35766	9.47415	9.5326	9.20407	9.57886
ILMN_2944765		Agps	8.85154	8.84483	8.80742	8.94781	9.08036	8.42208	9.02586	9.12898
ILMN_2760514		Agps	8.7871	8.39139	8.82747	8.51445	8.81478	8.61746	8.67841	8.69692
ILMN_2735583		Agr2	6.01495	5.54406	5.25367	5.448	5.41948	5.61905	5.46615	5.98552
ILMN_2674367		Agrn	9.75708	10.0084	9.76805	10.0253	10.2242	9.43539	10.1213	9.96668
ILMN_2703427		Agrp	5.97849	5.48496	5.45298	5.25936	5.01786	4.98169	5.09743	5.15798
ILMN_1227398		Agt	5.1313	6.64307	6.05064	7.81302	6.51479	9.01019	7.01268	7.72013
ILMN_3117612		Agtpbp1	6.05406	4.84578	5.7359	6.05144	5.93143	5.77157	5.71894	5.48999
ILMN_2972521		Agtr1a	9.17876	9.68608	9.13868	8.92791	9.39181	9.02741	9.85571	9.90309
ILMN_2678559		Agtr1b	4.86686	4.61361	5.6099	4.85968	5.04817	5.34629	5.34368	5.09733
ILMN_2680635		Agtr2	5.65016	5.77501	5.10979	5.94991	6.17813	5.71306	5.58214	6.00006
ILMN_2590950		Agtrap	8.71055	8.73128	8.09061	8.24534	8.07298	8.27695	7.81834	8.18286
ILMN_2612117		Agxt	5.22017	4.66111	5.41763	5.1705	5.04509	5.21144	5.85367	5.44565
ILMN_2791665		Agxt2	4.90318	5.35111	5.45114	5.09057	4.76049	5.35737	5.34698	5.25149
ILMN_2661820		Agxt2l1	5.77602	5.27172	5.56035	5.46478	5.11079	6.0288	5.37801	5.5438
ILMN_1229990		Agxt2l1	5.24688	5.34788	5.22777	5.18365	4.86267	5.10085	5.7293	4.15668
ILMN_1220417		Agxt2l2	6.44034	6.41694	6.65028	6.6787	6.71912	6.57978	6.77408	7.087
ILMN_1228943		Agxt2l2	7.1118	7.24541	7.05867	6.95553	6.67161	7.28406	6.80081	6.70259
ILMN_2916008		Agxt2l2	8.18869	8.18556	8.28273	8.2144	8.48713	8.23856	8.15675	8.10972
ILMN_2679447		Agxt2l2	8.12665	8.17578	7.89905	7.95565	8.21841	8.36493	7.97346	7.60923
ILMN_2717696		Elys	9.45527	9.67889	9.72267	9.05372	9.27	9.43771	8.77352	8.94029
ILMN_2852533		Ahcy	5.33167	5.3043	5.80842	5.72552	5.83509	5.57131	6.08191	6.04626
ILMN_1245795		Ahcyl1	10.4914	9.80797	10.3809	10.3429	11.0927	9.99944	10.4836	10.6831
ILMN_2689187		D030015G18Rik	6.92516	7.67849	7.48073	7.12763	7.0233	7.29699	6.83278	6.91794
ILMN_2813712		Ahi1	6.57588	5.94867	6.80463	6.82749	7.34296	6.00951	6.99934	6.92646
ILMN_1258578		2310047C17Rik	11.3654	11.4464	11.3807	11.7253	11.6028	10.3303	11.3351	11.4175
ILMN_3079919		Ahnak	13.0008	12.5783	12.696	13.0146	12.618	12.3975	12.3567	12.696
ILMN_3159275		Ahnak	7.81592	7.73825	7.73427	7.91377	7.86144	6.69909	8.16917	8.09894
ILMN_3161105		AI450948	7.74753	8.28139	7.5097	8.29873	7.44066	7.45759	8.07207	8.63172
ILMN_2737460		Ahr	5.35823	5.31418	5.41123	5.87296	5.64281	4.93349	5.23206	5.62452
ILMN_2729783		Ahrr	6.00814	5.96994	6.09465	5.86078	5.95487	5.52814	6.05818	6.07861
ILMN_2675072		Ahsa1	8.81919	8.4905	8.47695	8.4656	8.07165	9.18274	8.91171	8.64071
ILMN_2746000		1110064P04Rik	6.29613	6.09329	6.53688	6.56299	6.74132	6.38733	6.6489	6.67645
ILMN_2764036		Ahsg	5.61843	5.31011	5.36391	5.51015	5.55342	5.01761	5.64376	6.38398
ILMN_2993745		Ahsg	5.40661	4.81136	5.339	5.18265	5.24924	5.08597	5.68549	6.18582
ILMN_2604835		AI118078	5.45968	5.87544	5.92913	6.20721	5.9572	5.79354	5.85186	4.84289
ILMN_2681001		AI132487	6.82566	6.62954	6.49818	6.90017	6.97737	6.45395	6.73082	7.25665
ILMN_2739421		AI182371	4.76049	5.25664	5.47086	5.4687	5.3019	4.92791	5.34805	4.92032
ILMN_1249363		AI314180	9.18609	9.36732	9.12569	8.80644	8.85712	9.19563	8.52862	8.25737
ILMN_2942000		AI314976	6.80174	6.53288	6.69968	6.67045	5.88137	7.11462	6.01459	6.13389
ILMN_3160963		AI316807	10.6977	10.4836	10.6204	10.9464	11.9335	10.52	11.5398	11.4777
ILMN_2987599		AI317395	6.16217	6.14131	5.65769	5.7059	5.61557	6.39996	6.40137	6.14473
ILMN_2857595		AI413582	7.7595	8.31738	8.29827	8.22459	7.40399	8.36037	8.04471	8.14431
ILMN_1249137		AI413782	6.35797	6.61053	6.18216	5.93749	5.91716	6.49762	6.14291	6.11557
ILMN_2871929		AI427809	5.29329	5.88341	5.87296	5.63566	6.47747	6.06465	6.11037	6.85049
ILMN_2619639		AI428936	5.23419	5.33426	5.92452	5.42534	4.85468	5.21324	5.43519	5.61603
ILMN_3083424		AI447904	5.14158	4.49796	4.94552	5.45633	5.27959	3.06657	4.92348	4.64186
ILMN_1228048		AI449175	6.2685	6.19812	6.68071	6.41672	6.37103	6.49843	6.34931	6.43613
ILMN_3143088		AI449175	6.30771	6.25445	6.35426	6.11375	6.28785	6.57949	6.13806	5.84502
ILMN_2704690		AI450540	9.75447	9.77875	9.56134	9.61954	9.75985	9.47656	9.68682	9.62097
ILMN_3161790		AI451557	7.9939	8.17407	9.08036	8.42533	9.09749	7.73139	8.77157	8.51675
ILMN_2695412		LOC209387	6.57212	5.8651	6.53714	6.80522	6.32066	6.03358	7.08596	6.88519
ILMN_1213645		AI467606	8.43447	8.38503	10.1746	9.10898	8.29787	8.62568	8.77957	9.06389
ILMN_2704927		AI480653	7.36413	7.40729	7.56966	7.67498	7.89652	7.27785	7.62412	7.43547
ILMN_2606331		AI504432	5.29038	5.46478	5.59199	5.49546	5.16747	5.30714	5.50685	5.42237
ILMN_2751325		AI507495	5.20116	5.46126	4.60582	4.13599	5.65507	5.41072	6.48234	5.40543
ILMN_2615448		AI553587	6.17444	6.23684	6.4215	6.92876	6.70446	6.40844	6.68496	7.1731
ILMN_2654624		AI593442	5.4988	4.83388	5.52814	5.32352	4.99434	4.92744	4.89089	5.44269
ILMN_3161863		AI595366	7.04166	7.20618	6.62637	6.84341	7.20769	6.86955	7.20955	6.46631
ILMN_3160449		AI597468	8.25822	7.61241	7.2613	7.69341	7.06617	8.17233	7.06828	7.80894
ILMN_2970241		AI597479	8.13844	7.9269	7.82124	8.2603	7.85725	8.25696	7.83723	7.93661
ILMN_2762863		AI606181	6.34556	6.31637	6.35541	6.36896	6.4033	6.16918	6.04277	6.00569
ILMN_2605858		AI646023	5.25404	4.73268	5.43403	5.14626	5.53531	5.57942	5.22092	5.40881
ILMN_2830520		LOC224833	5.85151	5.41454	5.63509	4.82555	6.2863	4.24005	5.72592	4.9558
ILMN_2799596		AI662250	7.84181	8.99982	8.64071	8.09939	8.65101	9.01591	8.58705	8.26217
ILMN_1253045		AI747448	4.77025	5.31231	5.2704	5.06747	4.83281	4.43511	4.45554	5.36326
ILMN_2844353		AI747448	4.75361	5.00449	4.52412	4.64876	5.11941	5.02052	5.67794	4.4882
ILMN_2793739		AI747699	8.6445	8.38963	8.36915	8.73453	8.89562	8.72896	8.53609	8.40045
ILMN_2847950		AI837181	7.61448	8.16263	6.78218	6.20639	6.35773	8.37824	7.30653	6.74335
ILMN_2650902		AI842396	7.30134	7.52928	7.14503	7.56348	7.64519	7.29123	7.83273	7.29841
ILMN_3162431		AI846148	7.03085	7.39564	7.3091	6.86373	7.38035	7.00966	7.67774	7.04338
ILMN_2893321		AI847670	7.9425	7.36452	7.56784	7.94822	8.93739	7.20588	8.06484	8.2608
ILMN_2957944		AI894139	6.35729	6.28764	6.45074	6.56639	6.68201	6.343	6.57647	6.40163
ILMN_2516620		AI931714	5.94158	6.06047	6.11699	6.43557	5.87584	5.85686	5.26979	5.93286
ILMN_3040543		AI987692	6.43241	6.28412	6.82164	6.87763	7.33797	6.39635	7.06483	6.93161
ILMN_2673099		AI987944	6.16711	6.01248	6.43535	6.283	6.61521	5.81185	6.63895	6.50924
ILMN_2612278		Aicda	4.05953	4.53222	4.45204	5.29625	5.00345	4.77355	5.61886	5.19305
ILMN_2624986		Aicda	5.25129	4.84289	4.85743	4.50669	5.45616	4.76933	5.31377	4.60431
ILMN_1218123		Aif1	4.72258	5.61456	5.47251	5.57623	5.46027	5.5212	5.8157	5.9267
ILMN_2804487		Aif1	7.51193	8.12924	8.46607	8.43131	8.20057	7.80857	8.35359	8.39006
ILMN_1212938		Aif1	7.75397	7.9167	8.32409	8.17672	7.51342	8.12746	8.78609	8.89363
ILMN_1230095		Aifm1	6.03054	5.77624	5.5776	5.6098	6.06649	6.09398	5.58039	5.76217
ILMN_2881272		Aifm1	8.44436	7.87702	7.61241	8.24941	8.35493	7.59688	7.76178	7.65232
ILMN_2881263		Aifm1	8.43964	7.35417	7.58518	6.9937	7.70705	8.23809	7.71029	7.90248
ILMN_1216842		Amid	9.13543	8.83566	8.77507	9.05216	9.1165	8.75117	8.99243	8.70372
ILMN_2633802		Amid	7.52317	7.46354	7.01909	7.2909	7.13952	6.96941	6.867	7.16839
ILMN_3130133		Aifm2	8.25779	8.17187	7.71319	7.96805	8.04945	8.0915	8.10067	7.75438
ILMN_1259418		Amid	12.8784	12.9405	12.652	12.538	12.4055	12.6668	12.1119	12.1838
ILMN_3053415		Aifm2	5.76454	5.44394	5.42277	5.64766	5.51707	6.02225	5.65581	4.98185
ILMN_2947901		Aifm3	5.17122	5.41414	5.10888	5.64952	4.98488	5.57914	5.48276	5.43083
ILMN_1227386		Aig1	6.52455	6.66668	6.48308	6.68928	6.72089	6.7105	6.78577	7.09461
ILMN_1239071		Aig1-pending	5.21716	4.6425	5.43075	4.54386	5.57051	5.65701	5.47425	5.598
ILMN_2590917		Aim1	7.37573	7.43513	7.89572	7.50804	7.40657	7.08389	7.70629	7.15157
ILMN_3009792		Aim2	5.45189	5.05556	5.6896	5.67632	5.82969	5.3603	5.70262	5.55048
ILMN_2777655		Aip	11.0602	11.3681	11.4491	11.2098	11.4261	11.1035	11.5649	11.537
ILMN_2677191		Aipl1	5.52283	4.96122	5.16533	5.25792	4.929	5.64252	5.10877	4.97044
ILMN_2707921		Aire	5.72727	5.11161	5.4911	4.92931	5.63603	5.32895	5.90687	4.8103
ILMN_2895658		Aire	5.16119	5.90529	5.62566	5.55728	4.16312	6.01617	5.42986	5.2384
ILMN_1213787		Aire	5.14076	5.40034	5.42582	5.06308	5.68329	5.52429	5.68729	5.59554
ILMN_2667805		Ak1	6.34716	7.3612	6.39635	6.18889	6.89392	7.087	6.0901	6.59634
ILMN_2658914		AK122525	6.24582	6.32664	6.08717	6.27941	6.27476	6.21963	6.2007	5.75726
ILMN_1237245		AK122525	5.80105	5.84201	5.51631	5.35086	5.51537	5.54492	5.61594	5.65478
ILMN_2848473		AK129341	5.60339	5.62095	5.52053	5.53072	5.93622	5.89598	5.70443	5.29472
ILMN_1257725		9630025C22	5.84549	5.73731	5.88113	5.82359	5.74945	4.88334	5.91744	5.73371
ILMN_1235909		Ak2	11.4908	11.2882	11.2072	11.5059	11.4002	11.8355	11.6288	11.784
ILMN_2660663		Ak2	8.50316	8.44478	7.78895	8.71791	9.28257	8.26484	8.7398	8.82747
ILMN_2641360		Ak2	11.1585	11.241	11.1186	11.5177	11.7646	11.3222	11.5529	11.7923
ILMN_2791121		Ak3	11.1325	11.4175	11.4349	11.1012	11.4879	11.7907	11.1788	11.0763
ILMN_1244147		Ak3	12.7968	12.2994	12.4163	11.9735	12.1552	12.7933	11.9923	11.9278
ILMN_1256564		Ak4	5.25747	5.55532	4.53021	5.29517	5.8162	5.69623	5.6239	5.66359
ILMN_2683792		Ak5	5.38385	5.26607	4.60802	5.62839	5.23419	4.53268	5.19598	4.82737
ILMN_1243858		Akap1	6.24737	4.76513	5.70862	6.03226	6.91301	5.85625	4.8018	6.55493
ILMN_1233969		Akap1	5.50131	5.82269	5.36164	5.1911	5.4712	5.11258	4.86075	5.35174
ILMN_3146196		Akap1	8.42396	9.04728	8.62568	8.46471	9.3526	8.85958	9.11275	8.76384
ILMN_2775655		Akap1	7.06447	6.62542	6.48181	6.42696	6.80267	6.62839	6.90828	6.65371
ILMN_1219231		Akap1	8.28712	8.13188	8.16874	8.33267	9.61021	7.84256	9.09259	8.66124
ILMN_2645981		Akap10	5.50964	6.30288	6.11937	5.79945	6.07389	5.25285	5.55392	5.56354
ILMN_1220276		Akap10	7.69537	7.60693	7.58671	7.65436	8.04899	7.40045	7.75632	7.61403
ILMN_2624622		Akap12	10.4302	11.0306	10.8364	10.9269	10.5635	10.6758	10.0378	10.1814
ILMN_3116504		Akap2	7.37764	7.48701	7.29735	7.5449	7.19219	7.9568	7.4205	7.71401
ILMN_2741238		Akap2	6.21944	6.47517	5.97513	6.13659	5.97513	6.25217	6.04422	5.98632
ILMN_2614990		Akap3	5.49948	5.33082	6.11993	5.7954	5.76207	5.5811	5.93777	5.83782
ILMN_2773339		Akap4	5.31486	5.51933	5.21295	4.14542	5.18844	5.22146	5.91793	5.54081
ILMN_3005211		Akap6	5.60502	5.24652	5.67286	4.90688	5.20689	4.6896	4.55479	4.84175
ILMN_2944413		Akap7	10.6747	10.1572	10.6113	10.5777	11.4115	10.3335	10.8275	10.7291
ILMN_2920008		Akap8	7.15507	6.93824	7.13952	6.13826	6.31535	7.34474	6.54685	7.18948
ILMN_1242769		Akap8l	9.48274	8.89975	9.2798	9.43771	10.4022	8.47245	9.95158	10.1137
ILMN_2627299		Akap9	10.1762	10.0164	10.1785	10.4104	10.5353	9.86357	10.2017	10.1753
ILMN_2678495		Akap9	7.59724	6.45924	7.34615	7.30536	6.8942	7.00212	7.1423	7.16519
ILMN_2627300		Akap9	10.2306	10.2258	10.5423	10.3843	10.7072	9.68345	10.3208	10.2523
ILMN_2787785		Akna	6.25961	6.8663	7.89124	6.61956	6.04484	6.78874	6.7099	6.33844
ILMN_2661287		Akp2	6.49955	6.88587	6.66027	6.98035	7.041	6.82659	7.02673	7.04543
ILMN_2698889		Akp3	5.45022	5.36647	5.26121	5.15085	5.56388	5.46201	4.9781	5.55711
ILMN_3147135		Akr1a4	13.5176	13.548	13.548	13.708	13.7683	13.5254	13.643	13.6198
ILMN_3068754		Akr1a4	12.953	13.1127	12.974	12.937	12.5994	13.3572	12.5966	12.9105
ILMN_2591917		Akr1b3	10.8236	10.4325	10.0599	10.5136	10.6086	10.3826	10.2716	9.98296
ILMN_1238042		Akr1b7	5.70871	5.19901	4.68086	5.5462	5.26534	5.07362	5.47201	5.61967
ILMN_1219188		Akr1b8	8.70415	9.05047	8.33873	8.05118	8.02045	8.88037	8.30397	8.35402
ILMN_1254015		Akr1c12	9.12842	9.06922	9.17826	8.83709	8.66751	10.3288	8.58429	8.98737
ILMN_1260323		Akr1c18	7.32986	7.41427	7.45309	6.48668	5.19218	5.45551	7.35886	8.10029
ILMN_3160292		Akr1c19	6.27963	5.88986	5.91925	6.18177	6.51085	6.2721	6.07777	6.53004
ILMN_2619565		Akr1c6	4.68576	4.69368	4.61291	4.50466	5.73392	4.84749	5.32911	5.09796
ILMN_2602837		Akr1e1	8.36915	7.89244	8.06314	8.10517	8.2832	8.68749	8.15503	7.55927
ILMN_2625991		Akr7a5	7.61403	7.41793	7.14059	7.43583	7.94492	7.68917	7.96501	7.95604
ILMN_1256518		Akr7a5	10.7201	10.5537	10.3712	10.8883	11.6442	10.2272	11.3335	11.2298
ILMN_2908045		Akr7a5	7.56229	7.52626	7.02917	7.53616	7.98855	7.70509	7.78895	7.63095
ILMN_1213935		Akt1	5.61018	5.28406	5.7157	4.89766	5.20172	5.69216	5.69317	5.01293
ILMN_1214358		Akt1s1	8.57061	9.42644	8.75612	9.11705	9.27112	9.18382	9.22165	8.96462
ILMN_2655895		Akt2	8.63593	8.00256	8.40217	7.55725	8.96036	8.42945	9.11816	8.3801
ILMN_1255147		Akt2	6.28497	6.16269	6.24049	5.97264	6.00465	6.18216	6.62923	5.79233
ILMN_2904321		Akt3	8.34685	8.31197	8.53858	8.82422	8.53332	8.02687	8.39096	8.75758
ILMN_1259290		Akt3	5.88391	5.9025	5.76053	6.02083	5.54721	6.24837	5.54711	5.3845
ILMN_2596713		Fts	7.8701	7.39385	6.27828	7.50415	7.17964	7.07987	7.21889	6.93399
ILMN_2655015		Alad	11.3834	11.2158	11.2021	11.0963	11.6539	11.107	11.6793	11.5514
ILMN_2664040		Alas1	13.65	13.3679	13.0551	13.1225	13.503	13.1671	12.9256	13.2038
ILMN_2675874		Alas2	8.65439	9.24876	8.94409	8.38963	9.87685	9.94943	9.60395	8.68511
ILMN_2651160		Alb1	5.66424	5.16971	5.57853	6.11465	6.41406	5.52061	5.8645	6.84055
ILMN_2606804		Alcam	8.61549	8.58523	7.82795	8.55124	7.56584	8.48294	7.19867	7.47585
ILMN_1245112		2410004H02Rik	6.20679	6.78022	6.65371	6.06179	6.22061	6.76128	6.91135	6.43213
ILMN_3123473		Aldh18a1	6.85795	7.24861	7.13511	7.29194	6.90533	6.98866	7.18877	7.29874
ILMN_1222734		Aldh1a1	10.4384	10.4853	10.3083	10.5423	10.0084	10.5822	9.25719	9.05162
ILMN_2630753		Aldh1a2	5.36769	5.89482	5.85525	5.71357	4.53694	6.56107	5.62895	5.80048
ILMN_2630749		Aldh1a2	6.02629	5.59914	6.14542	6.23986	5.65789	6.95941	5.5229	5.70047
ILMN_2761436		Aldh1a3	7.45721	6.8692	6.14197	6.72932	6.22169	7.18913	6.33498	6.52324
ILMN_1218981		Aldh1a7	11.6395	11.7449	11.1947	10.8029	12.0497	11.5968	11.4548	10.9043
ILMN_1257020		Aldh1b1	5.22576	5.18756	5.60235	5.51716	4.7459	5.73084	4.29529	5.45
ILMN_3100276		Fthfd	8.84532	9.19962	8.73836	9.27635	9.92137	9.37643	10.4064	9.60207
ILMN_3027287		Fthfd	5.97107	4.91585	6.00268	5.52393	5.51733	6.00921	5.968	5.87131
ILMN_2757008		Aldh1l2	5.60548	4.5647	5.15339	6.0326	5.39774	5.31028	4.78884	5.85676
ILMN_2898319		Aldh1l2	6.10152	6.39819	6.24797	6.41715	6.20459	5.34748	5.68245	5.97582
ILMN_2733179		Aldh2	13.8943	13.8482	13.813	13.9691	14.5482	13.3987	14.6443	14.5157
ILMN_1253178		Aldh3a1	6.26237	5.55771	6.29286	5.57249	5.54292	5.04757	5.01164	5.65007
ILMN_2925350		Aldh3a2	10.4564	10.5078	10.5312	10.7119	10.7494	10.1189	10.6747	10.7016
ILMN_2645793		Aldh3b1	9.25378	9.28316	9.19115	10.0516	8.61449	9.82054	8.8107	9.32095
ILMN_2953513		Aldh3b1	7.52205	7.84996	7.4205	7.81713	6.47141	8.64541	7.06043	7.32324
ILMN_2953515		Aldh3b1	6.17156	6.85443	6.297	6.53554	6.61139	6.67554	6.09788	6.71082
ILMN_2874554		Aldh4a1	10.8163	10.2212	10.6076	10.9022	12.5498	10.3327	12.227	11.6257
ILMN_2664660		Aldh5a1	9.10027	8.69884	8.86696	9.17352	10.2622	8.98577	9.835	9.46645
ILMN_1258158		Aldh6a1	12.3567	11.7348	11.6637	11.6395	12.164	11.6714	11.135	11.1337
ILMN_2775723		Aldh8a1	4.84344	5.25554	5.26233	5.01176	5.21807	5.47925	5.40135	5.50147
ILMN_2771641		Aldh8a1	5.62819	6.00342	5.32413	5.86388	6.10816	4.90454	6.12239	5.91513
ILMN_2599181		Aldh9a1	5.41939	4.52264	5.49771	6.11937	5.70155	5.86303	5.97428	6.58519
ILMN_2599130		Aldoa	11.9024	12.4836	11.1447	11.1374	11.0003	12.5689	12.0674	11.8024
ILMN_2840533		Aldob	4.73985	5.76379	4.74185	5.46684	5.51345	5.95169	5.91818	4.71609
ILMN_1224012		Aldob	5.64052	5.11404	4.83388	5.78875	5.67658	6.36313	5.87866	5.5684
ILMN_3160137		Aldoc	5.23327	5.72349	5.62496	5.10005	5.79653	6.12437	5.733	6.16103
ILMN_3000759		Alg1	8.01626	8.01922	7.82458	7.91839	7.13542	7.99113	7.55034	7.76032
ILMN_2817021		Alg10b	7.38545	7.00281	7.23942	7.04777	6.7048	7.50766	7.02049	6.9369
ILMN_2827701		AI849156	6.98072	6.43683	6.53474	6.58436	6.37927	7.0884	6.33031	6.41133
ILMN_1224712		AI849156	6.84278	6.29768	6.24191	6.08612	5.29999	7.02428	5.35798	6.1304
ILMN_2869182		Alg12	8.3405	8.11767	8.17797	8.2688	8.60978	8.13188	8.89614	8.4957
ILMN_2680686		Alg12	6.42828	6.08427	6.28654	6.3117	6.19159	6.61253	6.70025	6.11483
ILMN_1242687		Glt28d1	6.62485	6.31034	5.70282	5.75641	4.92411	6.35889	5.83805	5.18424
ILMN_2605575		5430428G01Rik	9.9589	9.46168	9.22216	9.44924	9.39855	9.90654	9.57951	9.23806
ILMN_2803334		Alg2	7.87662	8.24189	7.94373	7.49521	7.9537	8.15375	8.13149	7.96541
ILMN_1215893		Alg3	7.48917	7.70705	7.38404	7.8126	7.6252	7.58671	7.95889	7.803
ILMN_2744459		Alg3	7.53358	7.67536	7.61568	7.66045	7.68677	7.61718	8.17672	7.57308
ILMN_2910106		Alg3	7.90115	7.62374	7.44934	8.28273	7.90248	7.63806	7.86188	7.90914
ILMN_1215967		Alg5	10.6595	10.4588	10.6513	10.9586	10.7685	10.7967	10.689	10.5162
ILMN_1222503		Alg5	11.4647	11.1557	11.3322	11.6619	11.3834	11.3457	11.271	11.4452
ILMN_2660414		Alg5	9.99032	10.0575	9.76944	10.0143	9.50958	10.3412	9.68608	9.64422
ILMN_3040759		Alg6	5.84418	5.45475	5.88608	6.25006	5.66519	5.8014	5.65166	5.84944
ILMN_2833587		Alg8	5.8761	6.38637	6.33428	6.20863	6.22148	6.53634	5.98647	5.9563
ILMN_1218327		Alg8	6.90429	7.29194	6.92115	7.4527	7.12652	7.53796	7.29664	7.2909
ILMN_1237963		Alg8	6.93988	7.76701	7.37009	8.68034	8.32456	7.95116	7.44902	8.05241
ILMN_2765304		Alg8	6.65256	7.04062	6.64837	7.15546	6.57732	7.08942	6.41301	6.68606
ILMN_2687908		Alg9	7.64447	7.47621	7.36267	7.61045	7.63996	7.85198	7.5277	7.71607
ILMN_2609495		Alg9	8.90217	8.78755	8.46972	8.87988	9.36672	8.81375	9.63328	9.03059
ILMN_2892292		Alg9	7.7658	7.51886	7.09116	7.52464	7.69857	7.43666	7.92209	7.50766
ILMN_2769925		Alk	4.7866	5.80831	5.05727	5.0435	5.45527	5.12231	5.38822	5.52384
ILMN_2620365		AU016977	5.82659	6.64104	6.18335	6.24561	5.92563	6.68777	6.38754	6.19065
ILMN_2699294		1810020C19Rik	10.6946	10.4756	10.469	10.7242	10.6699	10.3656	10.567	10.3319
ILMN_1226152		2010004B12Rik	6.3467	6.49955	6.72207	6.33591	6.64774	6.29635	6.87863	6.77618
ILMN_1255259		AW050020	6.14197	6.78577	6.55868	6.21549	6.22104	7.13308	6.81739	5.30042
ILMN_1251766		2310045B01Rik	7.72866	7.90376	7.7714	7.92774	8.37271	7.48542	8.31738	8.05197
ILMN_1258943		4930562C03Rik	6.65888	6.68172	6.74794	6.9294	6.96183	6.3392	6.44482	6.17637
ILMN_2613908		Alox12	7.78003	7.20235	6.9834	8.07207	8.22459	7.14059	8.2832	7.93575
ILMN_1235966		Alox12b	5.22289	5.78622	5.39551	5.60663	5.53462	5.33659	5.99619	5.55895
ILMN_2654225		Alox12e	5.39468	5.41956	5.49581	5.35319	5.27101	5.13278	5.37673	5.58952
ILMN_2789023		Alox15	4.90471	5.90357	5.66549	5.50264	5.51456	5.12376	5.95341	5.27994
ILMN_2928453		Alox5	6.03404	5.80433	6.05175	6.04194	5.99092	5.92822	6.63574	6.14581
ILMN_2863837		Alox5ap	10.4597	10.5251	10.5303	10.9832	9.68345	10.5415	10.6335	11.126
ILMN_1248005		Aloxe3	5.74608	4.56249	4.8122	6.13956	5.62674	4.83253	5.43717	5.86201
ILMN_3001417		Alpk3	5.54703	6.15434	5.26811	5.37976	5.82696	5.83041	5.82659	5.25572
ILMN_2620053		Als2	6.89847	6.86117	6.71912	6.71201	7.38686	6.40723	7.03627	7.16549
ILMN_2717470		Als2	8.37226	8.50784	8.00768	8.29078	8.29613	8.06523	8.35902	8.42114
ILMN_2817883		Als2	8.21668	8.63448	8.44671	8.52955	8.48851	8.18869	8.64582	8.23768
ILMN_1240592		BC022645	6.164	6.24539	6.60379	6.05783	6.69358	5.90276	6.61139	6.40379
ILMN_2698213		4933425F06Rik	5.54764	5.43273	5.19694	6.22265	5.70222	5.43527	4.95681	5.57406
ILMN_3084791		Als2cr13	7.71527	7.86061	7.72175	7.34002	7.79343	7.68723	7.56664	7.59391
ILMN_3060966		Als2cr4	6.1895	5.8137	6.31079	5.85638	5.96385	6.25046	5.87698	5.82027
ILMN_3135801		Als2cr4	8.36212	8.49617	8.1155	8.23809	8.5051	8.395	8.23723	8.47475
ILMN_3058640		Als2cr4	6.48283	6.09209	6.53933	6.31148	6.48668	6.5708	5.7433	6.48083
ILMN_3128478		Alx3	5.58944	5.36206	5.06819	5.78567	5.56492	5.56696	6.31769	5.82329
ILMN_3052026		Alx3	5.34955	4.87716	4.97946	5.17301	5.69254	5.43438	5.02881	5.39958
ILMN_2904175		Alx4	5.51665	5.68161	5.26369	5.8157	5.86523	4.95989	5.89914	5.3256
ILMN_1225521		Amac1	5.7158	4.81852	6.36313	5.67911	5.48109	5.2163	5.59427	5.76948
ILMN_2904137		Ambp	5.10577	4.93025	5.5949	4.75998	4.70412	4.96122	4.8239	7.02428
ILMN_3124160		D030051N19Rik	7.59537	7.76262	7.83973	7.59919	7.83973	7.77505	7.53012	7.30728
ILMN_2992239		Amd2	7.5791	6.78934	6.98444	7.25627	6.87247	7.49143	7.04195	6.16826
ILMN_2831944		Amdhd2	7.02602	7.8875	7.38988	7.21321	7.06144	7.02299	7.86427	7.73386
ILMN_2605556		Amdhd2	6.40577	6.01811	6.12806	6.12567	6.34884	5.8449	6.53314	6.63095
ILMN_2722902		Amfr	11.6105	11.9713	12.0616	11.681	12.3363	11.853	11.9979	11.9506
ILMN_2994042		Amhr2	5.78841	5.9776	6.24627	6.11646	5.94188	6.66114	6.1353	5.94951
ILMN_2684178		Amhr2	6.8415	7.68723	7.2179	7.74672	7.54761	8.73084	7.50415	7.74267
ILMN_3160218		Amica1	6.04325	5.93077	6.79704	6.27872	6.43636	6.23044	6.45206	6.39034
ILMN_1214975		Amigo	5.88543	6.37506	6.0516	6.00643	6.025	6.11863	5.72919	5.51303
ILMN_3135640		Amigo1	6.28412	6.62697	6.25876	6.27804	5.85785	6.16751	5.89716	5.85303
ILMN_2678355		AI415330	8.82648	8.65153	8.79297	8.61074	8.67648	8.65851	8.56866	8.73836
ILMN_2650266		Amigo3	6.0914	6.38042	6.09277	6.06163	6.06533	6.27872	5.98824	5.65016
ILMN_1229706		E230022H04Rik	8.39139	8.30883	8.40168	8.35635	8.9143	7.99223	8.80644	8.85912
ILMN_2675289		Amn	4.98861	5.50501	5.44441	5.76509	5.71127	5.16005	5.4947	5.42666
ILMN_2717242		Amot	5.22036	5.83415	5.65642	5.4198	4.87283	5.18374	5.25902	5.12642
ILMN_2774049		Amotl2	7.47352	8.03792	7.5947	7.87904	7.9516	7.58884	8.25029	8.40477
ILMN_2971142		Ampd1	5.35582	7.70787	6.1469	4.14396	7.19628	4.931	4.86704	5.18452
ILMN_1237871		LOC229665	6.15991	8.531	5.9842	5.61428	7.99304	5.3043	5.75769	5.70689
ILMN_1234484		Ampd2	5.36721	5.88367	5.55637	4.51141	4.99312	5.62773	5.50695	6.27565
ILMN_2701534		Ampd2	6.17212	6.52061	6.6343	6.35216	6.37717	6.23428	6.63095	6.38733
ILMN_2842843		Amph	5.23519	5.37307	5.60183	5.88203	5.52548	5.9309	5.38686	5.50291
ILMN_3160992		Amt	6.06095	5.2384	5.7324	5.61465	4.97722	6.12295	5.63669	5.54882
ILMN_2626453		Amy1	10.8226	11.152	10.9129	10.2113	10.309	10.884	10.0796	10.2883
ILMN_2874291		Amy2	8.75514	7.59574	7.75474	7.78854	8.9219	8.23723	8.01885	8.4175
ILMN_2933478		Amy2-2	6.79048	6.35216	6.26498	6.15657	6.81931	6.52429	6.52767	7.05099
ILMN_2756474		6530401C20Rik	5.66739	5.90385	5.86882	5.59719	5.22492	6.03669	5.62461	5.54536
ILMN_2464898		X83328	9.90018	9.98224	10.0613	10.3485	10.7867	10.2003	10.5078	10.1965
ILMN_1258276		Anapc1	5.30876	5.44235	5.33875	5.14991	5.04924	5.53358	4.703	5.78634
ILMN_2740930		Anapc10	5.91337	5.26507	5.59591	5.41446	5.61388	5.82293	5.5545	5.32447
ILMN_3099265		Anapc11	6.1353	6.28014	6.24941	5.97469	6.26543	5.39654	6.39406	6.338
ILMN_2796089		Anapc13	10.9161	11.8262	11.7708	11.9024	11.7317	11.4938	12.0398	11.6105
ILMN_2901312		Anapc2	8.14474	7.62746	7.51737	7.90376	7.74672	7.81546	7.89163	7.99031
ILMN_2859778		Anapc4	9.76805	8.94134	9.019	9.31902	9.30784	9.40673	9.32738	9.38105
ILMN_2738536		Anapc5	12.1035	11.6654	11.937	12.1485	11.9754	11.5574	12.1158	12.2319
ILMN_3158200		Anapc5	7.93917	8.08601	7.73343	8.18286	8.19375	7.60842	8.06564	8.17925
ILMN_2648397		Anapc5	9.83641	9.16848	9.33426	9.42014	9.26945	9.72651	9.46696	9.632
ILMN_2870688		Anapc7	8.45784	8.04682	8.5253	8.73688	8.59562	7.92729	8.80195	9.01376
ILMN_2875251		Ang1	8.77507	9.02953	8.53609	9.07739	7.97117	8.62852	9.16785	9.40673
ILMN_2598438		1110030H02Rik	5.74925	5.36861	6.12585	5.72827	6.36199	5.8878	6.00689	5.98617
ILMN_3160697		Angel2	10.2352	9.9674	10.2725	10.2478	10.7779	9.865	10.3438	10.3793
ILMN_1226520		Agpt	7.39597	6.40307	6.87965	7.0713	8.44773	6.16979	8.42716	8.39587
ILMN_1234487		Agpt2	10.0714	9.70539	9.70213	9.48274	10.1205	9.57002	9.45932	9.42014
ILMN_2642165		Agpt2	6.48624	6.10735	6.31637	6.13331	6.18017	6.44454	6.32326	5.97863
ILMN_2745027		Agpt4	5.45409	5.2812	5.40823	5.26712	5.61742	5.47611	4.75238	5.24167
ILMN_2874422		Angptl1	8.68034	8.56405	7.70864	8.1068	7.13917	8.56769	7.22759	7.97304
ILMN_1254653		Angptl2	8.64723	8.88297	8.75223	8.91171	8.45463	8.33778	9.04209	9.15356
ILMN_2759365		Angptl4	13.9157	13.6588	13.503	13.0192	12.8259	14.1393	12.8259	13.1827
ILMN_2844820		Angptl7	5.6186	5.36242	6.02304	4.47717	5.18963	5.03914	5.27896	5.25095
ILMN_1232621		Ank	9.32788	9.05473	9.27456	9.59081	9.58396	8.7193	9.51687	9.13971
ILMN_2715601		Ank1	5.51513	5.93453	5.35899	5.69356	5.99319	5.88495	5.82053	5.44118
ILMN_2718030		Ank2	7.04133	6.88781	6.97431	7.49867	7.74834	6.94249	7.22949	7.425
ILMN_3158444		Ank2	6.61314	6.97228	6.55922	6.76829	6.82196	6.16066	6.86955	6.99476
ILMN_1227817		Ank3	5.71157	5.40225	4.4104	5.69207	6.07911	5.54729	5.9513	5.9754
ILMN_2771712		Ankfy1	8.54987	8.86495	8.91373	8.76339	8.93002	8.54141	8.92791	8.95039
ILMN_2693286		Ankib1	6.19953	5.69264	5.07644	6.24879	5.72236	5.55815	5.36259	6.23104
ILMN_2737158		D5Ertd585e	9.80457	9.49091	9.8537	9.93367	10.3327	9.36241	10.1345	10.1423
ILMN_2693803		D5Ertd585e	6.31282	5.07055	5.29678	5.94824	5.61321	5.64644	5.43308	5.85467
ILMN_2916686		D5Ertd585e	9.61211	9.41609	9.68608	9.71076	10.1152	9.04418	9.95733	9.98805
ILMN_2634612		D5Ertd585e	5.22137	5.67305	5.67776	5.44556	5.31099	6.19635	5.68759	5.794
ILMN_2889465		Ankmy1	5.29438	5.1395	4.99686	5.3405	5.25474	6.01556	5.6742	5.19834
ILMN_2649076		Ankmy1	5.57835	6.0853	5.0313	5.03271	5.93222	5.32787	6.08326	6.10377
ILMN_2723839		Ankmy1	5.19825	4.44299	5.90385	5.26263	5.45459	5.19734	4.98985	5.13087
ILMN_2663741		Ankmy2	10.4808	10.302	10.5993	10.1722	10.847	10.2709	10.7565	10.6872
ILMN_2599514		Ankmy2	6.32229	6.68749	6.5447	6.44658	6.95319	6.13919	6.39485	6.65256
ILMN_2660477		Ankra2	5.54327	5.53864	5.44184	5.77863	5.72113	5.60873	5.46027	6.47952
ILMN_2950286		Ankrd1	5.17754	5.42969	5.28329	5.30945	5.924	5.89663	5.59386	5.88675
ILMN_2624749		Ankrd10	8.531	8.11328	8.35402	8.17279	8.2612	7.68075	7.63534	7.58847
ILMN_3072676		Ankrd12	8.20904	8.37312	8.8814	8.31153	8.90128	7.3225	8.63269	8.94831
ILMN_3151492		Ankrd12	7.85235	7.78934	7.94822	7.80339	7.7595	7.60616	7.93832	8.30969
ILMN_2613696		1100001D10Rik	8.99624	9.49154	9.29233	9.16511	8.9979	9.21621	8.84626	8.76529
ILMN_1247053		B930093C12Rik	5.98525	6.00209	6.12133	5.96876	6.03999	6.03701	6.38779	6.62333
ILMN_3163490		Ankrd13c	5.74165	5.49607	5.75965	5.4236	5.40518	5.91623	5.99186	6.0288
ILMN_2851735		Ankrd13d	5.19949	5.77459	5.48724	5.19694	5.35773	5.90938	5.72837	4.3276
[truncated: 17,516 more rows]

## Sheet: Dietary lifestyle interventions
Transcription profiling by array of adipose samples from LDLR-/- mice to study response to anti-diabetic drug and dietary lifestyle interventions
		Samples	GSM1386050	GSM1386051	GSM1386052	GSM1386053	GSM1386093	GSM1386094	GSM1386095	GSM1386096
ID_REF VALUE		Gene names	HFD1	HFD2	HFD3	HFD4	LifeStyle1	LifeStyle2	LifeStyle3	LifeStyle4
ILMN_2896528		0610006I08Rik	11.6194	12.1574	11.8618	12.0718	11.5908	12.0378	12.222	11.985
ILMN_2721178		0610006I08Rik	9.81709	10.0893	9.70483	10.1616	9.81642	10.0909	10.1699	10.3531
ILMN_3033922		0610007C21Rik	11.1986	11.3695	11.18	11.5499	11.4491	11.2269	11.2021	11.5923
ILMN_3092673		0610007C21Rik	13.0375	13.0146	12.9105	13.3625	13.0689	12.9017	13.0832	13.3679
ILMN_2816356		0610007P08Rik	6.47776	5.76279	6.22468	6.30152	6.50924	5.99365	6.20863	6.38562
ILMN_2808939		0610007P14Rik	8.37728	8.60681	8.45323	8.51581	8.33683	8.65391	8.84771	8.81975
ILMN_2634564		0610007P22Rik	8.15003	8.56635	8.41609	7.85564	8.39096	8.05279	7.83723	8.13188
ILMN_2737647		0610008C08Rik	5.66822	4.62761	5.60816	5.33892	5.34486	4.22046	5.42269	5.22137
ILMN_2734484		0610009B22Rik	8.80498	9.15132	8.94671	9.25048	8.98422	9.29866	9.20579	9.26047
ILMN_2952292		0610009D07Rik	6.24191	6.49063	6.04389	6.48234	6.19898	6.10927	6.0253	6.70446
ILMN_2699078		0610009D07Rik	6.57949	5.55342	6.01042	6.97969	5.73259	6.12826	6.83936	6.59488
ILMN_1213681		0610009O20Rik	7.37282	7.95978	7.72423	7.85608	8.42483	8.10641	7.77345	8.05994
ILMN_2735413		0610010D20Rik	5.37038	5.88353	5.15115	5.62986	5.87942	5.41097	5.94581	5.64708
ILMN_2735415		0610010D20Rik	5.95751	6.1132	6.04046	6.03874	5.75447	5.62351	5.18608	5.81195
ILMN_2891688		0610010E21Rik	9.19673	9.53324	9.43121	9.29288	9.6385	9.62229	9.72651	9.15469
ILMN_2637698		0610010K06Rik	10.6096	10.9117	10.9354	10.6494	10.7737	11.1532	10.575	10.3752
ILMN_2674228		0610010K14Rik	7.65026	8.05323	8.14605	8.19512	8.07125	8.58611	8.41392	8.44526
ILMN_2601546		0610011L14Rik	5.65516	6.00659	5.15318	5.56052	5.35027	4.98889	5.61119	5.51285
ILMN_2848071		0610012D14Rik	5.5565	5.79889	5.91018	5.30314	5.807	5.57338	5.25249	5.29147
ILMN_1248518		0610012D14Rik	5.07465	4.9558	5.67449	5.87658	5.09259	5.86958	5.3141	5.68347
ILMN_2658619		0610012G03Rik	10.9182	10.8873	10.6122	11.1022	10.8777	10.852	11.1911	11.3542
ILMN_2972403		0610012H03Rik	5.52694	5.45072	5.46903	6.03845	5.74421	5.64301	5.74391	5.65817
ILMN_2973337		0610013E23Rik	5.41363	5.17322	5.80636	6.05015	5.45578	5.80386	5.64404	5.19442
ILMN_1226653		0610025P10Rik	6.51479	6.44707	6.1335	6.3732	6.15023	6.43317	6.48933	6.61985
ILMN_2727437		0610031J06Rik	7.41427	7.66578	7.16414	7.77303	7.56664	7.01368	7.56664	7.93146
ILMN_2628021		0610031J06Rik	10.3631	10.3075	10.1337	10.4136	9.99296	10.0444	9.90309	10.4391
ILMN_2793281		0610031J06Rik	9.38766	9.84945	9.20745	9.23135	9.46285	9.54457	8.93882	9.49642
ILMN_1234456		0610037D15Rik	6.32643	5.8345	6.30399	5.96516	6.16361	6.08141	6.42828	6.23083
ILMN_2611352		0610037L13Rik	10.0516	9.68143	9.79043	10.2795	9.21129	9.47656	10.0524	9.82328
ILMN_2622630		0610037L13Rik	9.03411	8.59515	8.91636	8.598	9.30913	8.97953	9.38766	9.27456
ILMN_2596016		0610038F07Rik	9.04522	8.88655	8.62478	8.68937	8.72322	8.76195	8.93739	9.14746
ILMN_2915716		0610040J01Rik	4.06343	5.19152	5.77404	5.37489	5.62086	5.17784	5.41381	5.10723
ILMN_2607196		0910001A06Rik	7.84664	7.95807	7.98075	7.75438	7.41169	7.44029	7.3509	7.37158
ILMN_1235939		0910001A06Rik	6.88975	6.08664	6.94445	6.65399	6.59383	6.55813	6.96508	6.8346
ILMN_2621882		0910001L09Rik	11.9602	12.7656	12.5966	12.8111	12.0117	12.4027	12.5625	12.3092
ILMN_2850839		Supt4h2	11.0182	11.2436	11.8246	11.5045	11.0626	11.1412	11.8109	11.3116
ILMN_2659694		1100001E04Rik	5.64106	4.96269	4.99421	5.65947	5.07362	5.56586	4.99216	5.46267
ILMN_2651743		1100001G20Rik	7.33831	8.32819	8.15849	8.09666	8.6558	8.96139	7.79389	6.75679
ILMN_2688894		1100001H23Rik	6.6343	6.55408	6.17194	6.95319	6.17271	6.13585	6.63782	6.61462
ILMN_1256578		1100001I19Rik	5.79552	5.16982	4.98474	5.76714	5.71814	4.6934	5.68283	5.40374
ILMN_2789047		1110001A07Rik	6.59048	6.74794	6.56778	6.53288	6.66695	6.79305	6.46553	6.95848
ILMN_2958076		1110001J03Rik	9.61467	9.77468	9.08084	9.73458	9.96459	9.52445	9.86856	10.4948
ILMN_2634338		1110002B05Rik	11.3065	10.4253	10.8459	11.1947	10.4235	10.8195	10.626	10.5688
ILMN_1250757		1110002H13Rik	6.12567	5.34332	5.48057	6.29308	5.00384	5.42378	5.67345	6.0549
ILMN_2641700		1110002H13Rik	5.39086	5.55667	5.20383	5.54145	5.45595	5.59307	5.78336	5.2647
ILMN_2938179		1110002N22Rik	8.80542	8.44073	8.45132	8.42945	8.52106	8.13889	8.31738	8.72943
ILMN_1225158		1110003E01Rik	12.5814	11.9888	12.2922	12.4135	11.9078	12.0599	12.2895	12.1975
ILMN_1257567		1110004E09Rik	5.63887	5.37529	5.23337	5.80636	5.2177	5.947	5.39757	6.24539
ILMN_1242099		1110004F10Rik	7.25988	6.74731	6.70165	7.37615	6.65256	7.0531	7.31739	7.36228
ILMN_1244997		1110005A03Rik	5.62165	6.30446	6.24517	5.66224	6.12984	6.43268	6.01248	5.76196
ILMN_2804251		1110005A23Rik	6.32482	6.37008	6.31056	6.1651	6.15138	6.47372	6.03669	5.82875
ILMN_2868927		1110006G06Rik	6.83178	7.50886	6.97044	6.27347	7.29522	7.06617	6.74546	6.61605
ILMN_2660082		1110007A13Rik	8.67602	8.06564	8.69355	8.70274	8.25123	8.54473	8.90128	8.4175
ILMN_1258421		1110007A13Rik	9.60889	9.45408	9.8129	9.79765	9.35365	8.86402	9.91	9.57951
ILMN_2693905		1110007C09Rik	6.34601	5.48826	5.91174	6.97829	6.19793	6.04812	6.46887	6.46
ILMN_2595530		1110007F05Rik	6.97829	5.83221	6.38329	7.24077	5.86166	6.32093	7.21824	6.69329
ILMN_2621472		1110007L15Rik	10.6047	10.5993	10.4948	10.7147	10.1895	9.9896	10.5528	10.7166
ILMN_2621471		1110007L15Rik	9.62962	9.47906	9.20354	9.56388	8.92489	8.98841	9.29625	9.29866
ILMN_2622829		1110007L15Rik	9.19449	9.16059	9.26147	9.51303	8.5804	8.69985	9.2233	9.17826
ILMN_2745954		1110007L15Rik	9.38701	9.38701	9.43881	9.3445	9.286	9.0793	9.05424	9.39797
ILMN_2734060		1110007M04Rik	9.99096	10.0325	10.2803	9.93585	9.89393	10.0303	10.0997	10.2693
ILMN_2919489		1110008F13Rik	9.59219	9.71076	9.26885	9.43306	9.90168	9.86716	9.42759	10.1018
ILMN_2803878		1110008J03Rik	6.01761	6.2661	5.80819	6.30705	5.99272	6.05472	5.79878	5.79432
ILMN_2646001		1110008J03Rik	6.25299	6.92612	6.58147	6.55628	6.42393	6.41016	6.42199	6.69269
ILMN_2642876		1110008J03Rik	5.93622	6.2687	5.80689	6.01916	6.47851	6.18017	5.54593	6.16958
ILMN_1225594		1110008P14Rik	10.0311	11.0025	10.6909	10.7916	10.4014	10.7445	10.668	10.526
ILMN_1221251		1110012D08Rik	8.18371	8.70324	8.30797	8.4693	8.24571	8.47829	7.93446	8.28001
ILMN_1257630		1110012J17Rik	5.74299	5.48343	5.86945	5.64347	5.95958	6.21207	5.76898	6.42492
ILMN_3144761		1110012L19Rik	7.73139	8.09491	7.86268	7.92374	7.95202	8.26749	7.76783	8.12746
ILMN_2604806		1110012L19Rik	7.44537	7.71235	7.25841	7.5297	8.24986	7.49296	7.65976	8.15593
ILMN_1217406		1110013L07Rik	5.97555	6.51722	7.17518	5.52566	6.26086	6.18563	7.10524	6.05046
ILMN_2617920		1110017D15Rik	5.21134	5.52147	5.62334	5.60538	5.55176	6.51295	6.10468	5.85949
ILMN_3118081		1110017D15Rik	4.98406	5.32183	5.33966	5.0282	5.43232	5.33548	5.18835	6.20301
ILMN_3043178		1110017D15Rik	5.3141	5.94839	5.52233	5.05592	5.36769	5.0318	4.87227	5.12847
ILMN_2661005		1110018G07Rik	10.1663	10.1579	10.1911	10.3557	9.87474	9.73116	10.1444	10.2219
ILMN_2674655		1110018J18Rik	7.60923	7.08251	7.62631	7.85482	7.61241	7.84335	7.57978	7.51119
ILMN_2647669		1110018J18Rik	7.40881	6.72089	7.16377	7.17198	7.19944	7.44416	7.43474	7.56626
ILMN_2698637		1110018M03Rik	5.20172	4.82577	5.70353	5.29105	5.32047	5.23628	5.58442	5.2211
ILMN_2637066		1110019N10Rik	7.70105	8.46424	8.15894	7.93068	8.42256	8.08559	7.91879	8.41529
ILMN_2849359		1110019N10Rik	8.61504	9.15955	9.03007	8.99195	9.05739	9.33371	9.06984	9.27807
ILMN_1237830		1110020G09Rik	5.63576	5.80864	5.90091	5.73803	6.08909	5.67593	5.77885	5.10667
ILMN_3142224		1110020P15Rik	13.4396	13.5629	13.5326	14.0109	13.215	13.5254	13.778	13.5785
ILMN_2636384		1110020P15Rik	13.4256	13.5398	13.6742	13.9811	13.3382	13.3987	14.0109	13.716
ILMN_1243516		1110028A07Rik	5.34748	5.63887	4.64322	4.70496	5.37883	5.66971	5.13898	5.52678
ILMN_2710151		1110031B06Rik	7.48073	7.55544	7.35125	7.50096	6.96043	7.43326	6.90301	7.18478
ILMN_2960474		1110031I02Rik	8.89927	8.37181	8.36355	9.06013	7.96232	8.05955	8.91016	9.07521
ILMN_2759652		1110032A13Rik	7.90656	8.62478	8.27114	8.02803	8.5927	8.34145	7.95325	8.2992
ILMN_2955214		1110032A13Rik	10.315	9.84653	9.86357	10.641	9.84376	9.83774	10.2811	10.7138
ILMN_1235811		1110032E23Rik	11.3038	11.196	11.1899	12.0781	10.4539	10.6523	10.0636	10.3834
ILMN_2648134		1110033F04Rik	5.1474	5.42387	5.68462	5.41996	4.86395	5.61923	4.45974	4.94595
ILMN_1248948		1110033O09Rik	5.48764	5.07657	4.83969	5.44226	5.48703	5.03068	5.42534	5.53821
ILMN_2972929		1110034A24Rik	5.85686	5.58716	5.97702	5.09147	6.09806	5.61538	5.82221	6.00784
ILMN_1250467		1110034B05Rik	5.73269	5.55432	5.67096	5.92344	5.22625	4.96484	5.89926	6.169
ILMN_1231457		1110036O03Rik	6.38352	6.57758	6.45125	6.40723	6.69358	7.27496	6.40505	6.63895
ILMN_3000080		1110038D17Rik	9.53449	9.75708	9.98584	9.80945	10.0222	9.88559	10.7166	10.5459
ILMN_2653900		1110038D17Rik	5.75833	5.79096	5.53231	5.13636	5.33884	4.90471	4.70216	5.56044
ILMN_2629375		1110038F14Rik	7.66247	7.77592	7.50449	7.64753	7.55155	7.47926	7.73587	7.66204
ILMN_2863437		1110038F14Rik	9.37463	8.97482	9.0872	8.39635	9.19962	8.56682	8.6789	8.79099
ILMN_2790512		1110039B18Rik	8.00081	8.64723	8.45831	8.61353	8.56911	8.9342	7.98585	8.39096
ILMN_2739128		1110039B18Rik	6.81931	7.08631	6.94632	6.94158	6.65614	6.97111	6.60435	6.82286
ILMN_2664522		1110048D14Rik	7.65397	7.54681	7.08181	7.71484	7.70356	7.31809	7.37495	7.46721
ILMN_3159695		1110049B09Rik	6.05948	5.66274	5.53324	6.28696	5.29188	5.41446	6.10752	5.0823
ILMN_1221838		1110049F12Rik	7.12763	6.75868	6.91199	6.54226	7.13575	6.92145	6.66168	6.49167
ILMN_1255697		1110049F12Rik	10.0496	10.0812	9.79363	9.6398	10.1166	10.1444	9.77408	9.92207
ILMN_2983565		1110054O05Rik	5.2718	5.56722	5.77114	5.76908	5.69684	5.68778	5.55167	5.56448
ILMN_1220589		1110054O05Rik	5.70373	5.74472	5.27467	5.33442	6.11037	5.21095	4.86867	5.25919
ILMN_2756686		1110057K04Rik	9.93585	10.3582	9.56623	9.57383	10.2197	10.312	9.7983	10.1306
ILMN_2967362		1110057K04Rik	10.2375	10.2003	9.7332	9.99296	10.3249	9.91997	9.92719	10.1829
ILMN_2633457		1110057K04Rik	10.1693	9.22964	9.5207	9.91507	9.55439	9.41835	9.87685	10.2383
ILMN_2679428		1110058L19Rik	10.4095	10.7474	10.6987	10.7221	10.2906	10.4407	10.3168	10.4539
ILMN_2661628		1110059E24Rik	5.7973	5.43802	5.70422	5.35543	5.19519	5.77348	5.82306	5.69582
ILMN_2846731		1110059E24Rik	9.66277	9.09204	9.12079	9.4224	9.19784	9.06868	9.41143	9.20407
ILMN_2825260		1110059G10Rik	6.26587	6.32482	6.52925	5.8914	6.34275	6.25445	6.25156	6.11681
ILMN_2679823		1110059P08Rik	6.17835	6.34976	6.07777	5.92106	6.42034	6.33098	6.22881	5.88908
ILMN_1222356		1110067D22Rik	8.57689	7.89948	7.80546	8.15283	7.91163	8.39993	7.64914	7.9645
ILMN_2590894		1190002A17Rik	6.02067	6.03955	6.1564	6.35683	5.98374	5.96729	6.2721	6.38094
ILMN_2593774		1190002H23Rik	13.7953	13.9157	13.7865	13.8943	13.6911	13.8294	13.4542	13.8384
ILMN_3162133		1190002N15Rik	8.16736	7.19254	7.15441	7.34438	7.97024	8.33131	7.51342	7.91839
ILMN_2734924		1190003J15Rik	6.05998	5.19941	5.32802	5.48083	5.76981	5.85724	5.45858	5.80397
ILMN_2856588		1190003M12Rik	5.89584	6.19215	6.21378	6.58292	6.73982	6.46656	5.97918	6.48597
ILMN_2963792		1190005F20Rik	8.53705	8.24053	8.73128	8.84964	8.47695	8.28047	9.21075	9.17118
ILMN_2699367		1190005I06Rik	7.03398	8.14518	7.9475	7.74712	8.6112	8.45651	7.87662	8.45323
ILMN_2893564		1190007F08Rik	9.49511	10.201	10.4384	10.6382	10.2144	10.8386	10.2431	10.3565
ILMN_2795854		1190017O12Rik	9.7898	10.1639	10.0311	10.4128	10.0253	10.5932	10.6028	10.3438
ILMN_1217003		LOC233038	5.76578	5.00084	5.48601	5.73924	5.73702	5.54729	5.46952	5.27612
ILMN_1219820		1200002N14Rik	12.3264	12.5906	12.4836	12.0036	12.3314	12.2532	11.8092	11.7222
ILMN_1223051		1200003C05Rik	10.0788	9.58646	9.61342	10.0766	9.55082	9.80043	9.7352	9.87136
ILMN_2734290		1200003C05Rik	11.1972	11.1825	11.0182	10.7779	11.2146	11.2829	11.0544	11.2698
ILMN_2943319		1200003C05Rik	11.0341	10.5449	10.601	10.931	10.7273	11.0341	10.5983	10.7797
ILMN_3135697		1200003I07Rik	8.63221	8.43447	8.52478	8.37407	9.00038	8.54747	9.19064	8.83809
ILMN_1255564		1200009F10Rik	7.05936	7.08809	6.78378	7.43432	6.74425	7.27313	6.46991	6.6741
ILMN_2740207		1200009I06Rik	6.04955	6.42105	6.42543	5.92384	5.72062	6.0701	6.29461	5.73219
ILMN_1248750		1200009I06Rik	4.81938	5.23374	5.44626	5.13543	5.41406	5.19423	5.43745	5.9572
ILMN_2615431		1200009O22Rik	10.7435	10.2113	10.2336	10.6623	9.04574	9.43359	9.40133	9.7154
ILMN_1238691		1200011I18Rik	6.13021	6.08238	6.08806	6.05239	6.40993	6.48779	6.06047	6.02114
ILMN_3105117		1200011M11Rik	5.72408	5.79563	5.64559	5.88661	5.82522	5.94188	6.06812	6.0749
ILMN_2679477		1200011O22Rik	7.56584	7.66775	7.8015	7.73468	7.22832	7.47174	8.14643	7.88116
ILMN_2933887		1200013B08Rik	8.31288	7.92898	10.0975	8.21307	7.21359	7.50335	10.4375	7.73784
ILMN_2623480		1200014J11Rik	8.92489	8.75117	9.05799	9.28191	8.28538	8.72697	9.12079	8.89115
ILMN_3150536		1200015F23Rik	9.95239	10.488	9.83916	9.76532	10.0437	10.0127	9.45932	9.94649
ILMN_3071764		1200015F23Rik	9.15856	8.69208	8.66211	8.70036	8.65721	8.31423	8.53858	9.03937
ILMN_2798079		1200016B10Rik	7.45196	7.57709	7.62029	7.36452	7.86759	8.13586	7.72905	7.78087
ILMN_1236716		1200016B10Rik	8.74323	8.93882	9.27	8.90966	8.99568	9.02586	9.63783	9.03007
ILMN_2631656		1200016B10Rik	5.86043	4.69952	5.84116	5.57853	5.78301	5.807	6.09532	5.62756
ILMN_1235616		1200016D23Rik	6.40625	6.58544	6.61284	6.53714	6.43032	6.65055	6.33382	6.17039
ILMN_1217040		1300001I01Rik	8.85011	8.79848	8.3264	8.39993	9.38175	8.65249	8.56448	8.48756
ILMN_2697164		1300003B13Rik	4.73827	5.59289	4.94595	5.30894	5.13731	5.59069	3.47693	6.1329
ILMN_1234692		1300007F04Rik	7.33653	7.08735	6.62868	6.92679	7.42575	7.43782	6.59488	7.15973
ILMN_2632839		1300007L22Rik	5.61128	5.90923	5.72592	5.28353	5.99484	6.0829	6.03563	6.49297
ILMN_1223612		1300012G16Rik	5.74975	5.64679	5.6973	5.58935	5.60791	5.42062	5.54266	5.98283
ILMN_2749842		1300013J15Rik	4.41238	5.41664	4.87332	5.05651	5.64504	5.12231	5.02552	4.66405
ILMN_2849016		1300013J15Rik	5.65728	5.82659	5.50155	6.0266	6.32482	6.54606	6.03764	6.22227
ILMN_1219591		1300014I06Rik	8.2992	8.39363	8.58938	8.69113	7.49143	8.34822	7.90535	7.7763
ILMN_3004177		1300017J02Rik	5.02591	5.39567	4.98169	5.96216	5.55392	6.07061	6.1491	4.60431
ILMN_2681984		1300018I05Rik	10.7594	10.4178	10.6505	10.7594	10.5217	10.448	10.9799	10.8236
ILMN_2687854		1300018J18Rik	7.43949	7.96849	7.6128	7.6645	7.78126	7.95889	7.65594	7.68677
ILMN_2737374		1500001L15Rik	10.9498	10.8756	11.2349	11.0226	10.9809	10.6476	11.4203	10.9832
ILMN_2984793		1500001M20Rik	7.97117	8.31965	8.36867	8.2395	7.55615	7.58884	7.97165	8.08638
ILMN_2523256		1500001M20Rik	9.39659	8.82422	9.03411	8.72896	8.79401	9.23413	9.06443	9.14089
ILMN_1258543		1500001M20Rik	7.37647	7.49453	7.20341	7.17625	7.1251	7.34115	7.06313	7.38545
ILMN_1228208		1500002O20Rik	5.81083	6.00144	5.98552	5.79742	5.81722	6.2115	5.58153	5.97569
ILMN_1250000		1500003O03Rik	10.3679	9.48859	9.68281	9.92137	10.5608	9.91804	9.13117	9.7898
ILMN_2752665		1500003O22Rik	6.05585	6.13677	6.30858	6.22082	6.31919	6.40723	6.02768	6.44454
ILMN_2835694		1500005I02Rik	5.5489	5.42691	5.90713	5.83509	5.7661	4.9454	5.74925	5.9062
ILMN_2766279		1500010J02Rik	8.86545	8.70229	8.67749	8.62852	8.53473	8.55746	9.20692	9.05916
ILMN_3127704		1500010J02Rik	6.81869	7.0167	6.85795	6.60034	6.76589	6.98997	6.91199	6.95354
ILMN_2973024		1500011H22Rik	8.45044	8.59123	8.46379	8.35088	8.89013	8.84375	8.25212	8.49327
ILMN_2939012		1500012F01Rik	9.4504	10.0285	10.9721	9.55623	10.0864	10.5431	10.5993	9.67678
ILMN_1249000		1500015O10Rik	5.59869	6.0048	5.74851	5.55903	6.14344	5.22484	5.4035	5.92724
ILMN_1218880		1500019C06Rik	5.75196	5.77426	5.50568	5.99826	5.77667	5.74792	5.42162	5.95143
ILMN_2680463		1500019G21Rik	7.09116	7.13952	7.26903	7.02299	7.41024	7.43666	7.13473	7.22463
ILMN_2982736		1500031L02Rik	8.92239	8.65249	8.84375	8.95188	8.72274	8.74587	9.03357	9.00971
ILMN_3008277		1500032D16Rik	11.698	12.1904	11.9468	11.8767	12.1243	12.12	12.058	12.3264
ILMN_2668977		1500032D16Rik	12.5411	12.7163	12.7861	12.9105	12.5719	12.7522	12.6796	12.7426
ILMN_2688822		1500032D16Rik	7.34795	6.9903	6.81232	6.74908	7.32467	6.74485	6.97293	7.47547
ILMN_2648580		1500032L24Rik	10.7935	11.6288	11.509	11.7449	11.114	11.4274	11.6272	11.5892
ILMN_2639498		1500041J02Rik	6.49243	6.38919	6.29921	6.14232	6.459	6.71912	6.35773	6.34931
ILMN_2664993		1500041N16Rik	7.17656	7.03821	6.74485	6.74335	7.02428	6.93724	7.14406	7.29449
ILMN_1245875		1520401A03Rik	5.67603	5.72259	5.82053	5.68179	5.32334	5.792	5.84319	6.15657
ILMN_3004151		1600002K03Rik	8.55419	8.60726	8.72653	9.63527	7.72701	8.2992	9.0346	8.92643
ILMN_3009738		1600012H06Rik	8.59712	8.98259	8.71649	8.46657	8.58523	8.92084	8.45089	8.42256
ILMN_2718861		1600012H06Rik	9.03937	8.65764	8.241	7.95978	8.65898	8.37141	8.38551	8.06727
ILMN_1238211		1600012H06Rik	5.83687	6.09943	5.43643	5.93592	5.43316	6.02403	5.52102	5.29054
ILMN_2822842		1600014C10Rik	7.33094	6.92679	7.28048	6.98143	7.39597	7.39831	7.58738	7.46248
ILMN_1222284		1600015I10Rik	5.89798	5.66061	5.7406	5.80733	4.85893	5.32343	5.73557	5.60548
ILMN_1242629		1600016N20Rik	5.52866	4.55771	5.72171	4.93086	5.46019	5.60227	6.0318	5.23981
ILMN_1212632		A430031N04	5.91031	5.9488	5.88831	5.87359	5.8793	5.38198	5.01989	5.93467
ILMN_2805631		1600027N09Rik	6.58938	6.22366	4.8377	6.41352	5.94017	5.72052	5.76554	5.76825
ILMN_1259777		1600029D21Rik	5.40766	5.22354	5.38646	5.35174	5.3399	6.13864	4.94446	4.78463
ILMN_3003501		1700001C02Rik	5.50838	5.14408	5.21735	5.42788	5.98915	5.11899	4.44853	5.39074
ILMN_1215822		1700001C19Rik	5.86166	5.54729	5.4035	4.91204	5.4755	6.08343	5.55887	5.28189
ILMN_2868440		1700003F12Rik	5.75174	5.85676	5.88428	5.61144	5.47243	5.75576	5.46821	5.83911
ILMN_3003018		1700007G11Rik	4.97652	5.09183	5.3742	5.0793	4.47159	4.45791	5.45248	4.82876
ILMN_2834950		1700007K09Rik	4.94462	6.10907	5.34161	5.51827	5.0641	5.50016	4.94626	5.20288
ILMN_2676443		1700008I05Rik	5.6524	5.42269	5.49822	5.60754	5.58442	5.42162	5.72072	5.50601
ILMN_2645509		1700009P17Rik	6.11993	6.83684	6.25299	6.60652	6.46707	6.64418	6.27671	6.95941
ILMN_1250734		1700010D01Rik	5.2918	5.63593	5.01989	4.81726	5.2918	5.83687	5.63406	5.83426
ILMN_2607827		1700010M22Rik	5.59378	5.49696	4.35103	4.97565	5.10085	4.67628	5.46122	5.25006
ILMN_1240624		1700011H14Rik	5.06833	5.36631	4.62997	4.92618	5.07328	5.47443	4.3526	5.68558
ILMN_3152061		1700012H05Rik	6.30128	6.9438	6.49322	6.26303	6.82066	7.14904	5.81942	6.37201
ILMN_2660924		1700013N18Rik	5.64616	5.26802	5.65194	5.28432	5.80129	5.77546	5.83161	5.73145
ILMN_2634503		1700015E13Rik	5.6222	5.66539	5.43553	5.83639	5.49982	5.92199	5.32762	5.84666
ILMN_2939579		1700016D06Rik	5.88495	5.65334	5.31557	5.28924	5.83735	5.0666	5.59726	5.30601
ILMN_2694110		MGC58818	5.12231	5.26113	5.69876	5.6177	5.63225	5.57415	4.93881	5.856
ILMN_1250938		MGC58818	4.43692	5.48567	5.31308	5.51431	5.07759	5.59235	5.15002	5.91136
ILMN_2649579		1700018C11Rik	5.61402	5.4585	5.34881	5.83581	5.74945	5.36879	5.16067	5.1059
ILMN_2646640		1700019D03Rik	6.77588	7.2218	6.53396	6.99639	7.30495	7.88506	7.27785	7.86427
ILMN_1236344		1700019E19Rik	9.25608	9.80244	9.5626	9.87685	9.11003	9.57886	9.10787	9.38817
ILMN_2695190		1700019G17Rik	5.37883	5.77358	5.53984	5.79018	5.58926	4.81679	6.13603	5.29047
ILMN_2758803		1700019G17Rik	5.29642	5.45993	5.90923	5.3074	5.8506	5.90501	5.64413	5.61657
ILMN_2631180		1700019G17Rik	5.15045	5.43291	5.57768	4.90865	5.58593	5.25304	5.36105	5.76267
ILMN_2999818		1700019H03Rik	5.57518	4.99079	5.99633	5.813	5.78765	5.32369	6.01105	4.82935
ILMN_2624145		1700020C11Rik	6.18678	5.96287	6.02801	6.05567	6.1649	6.09855	6.30103	6.26086
ILMN_2606555		1700020D05Rik	5.06794	5.42402	5.56705	5.12934	5.66378	5.29678	5.66897	5.96089
ILMN_2895240		1700020L24Rik	4.90998	5.85356	6.07679	5.62023	5.89572	6.11538	5.84078	6.21207
ILMN_2673628		1700020O03Rik	6.28718	6.74615	6.58118	5.96502	6.60996	7.28297	6.35981	6.1597
ILMN_1232146		1700021C14Rik	7.86923	8.17323	8.0313	8.17711	7.84059	8.50316	8.52106	8.28985
ILMN_2761181		1700021F05Rik	11.0376	11.0523	11.0775	10.8416	11.0341	10.6167	10.9097	11.2921
ILMN_2741006		1700021K19Rik	8.22813	8.96516	8.83162	8.11416	8.8443	9.05739	8.58429	8.44166
ILMN_2645917		1700022C21Rik	7.59501	7.35457	7.21062	7.06549	7.70587	7.64753	7.34258	7.51579
ILMN_3030470		1700023B02Rik	8.5833	8.60771	8.46698	8.79148	8.38279	8.49477	8.54934	8.24941
ILMN_3103784		1700023B02Rik	6.85409	7.28335	6.58008	6.12769	7.48504	6.97228	6.3928	7.11812
ILMN_2750201		1700023I07Rik	5.64775	5.02064	5.42028	5.8469	4.73086	4.4661	5.16251	5.54831
ILMN_2621909		1700023M03Rik	9.82402	9.72198	9.39355	9.14966	9.91931	9.71944	9.35365	9.19563
ILMN_1255543		1700025D03Rik	5.73034	4.85761	5.73955	5.60384	5.10679	5.70988	5.22528	6.0266
ILMN_2669982		1700025G04Rik	7.79677	8.19881	8.13889	7.97346	8.23907	8.11416	8.10935	8.11984
ILMN_1214517		1700025K23Rik	7.62787	7.6884	7.8258	7.64875	8.05076	7.91578	7.69263	7.87991
ILMN_2720572		1700026L06Rik	5.11787	5.03605	5.4846	5.48893	5.27317	4.47828	5.89088	5.66215
ILMN_2736521		1700027A23Rik	5.52462	4.77377	5.0552	5.40117	5.71068	5.67516	5.65856	5.4071
ILMN_1255463		1700027D21Rik	5.22408	5.69818	5.61869	5.36745	5.43003	5.64979	5.41496	5.91043
ILMN_2935237		1700027N10Rik	5.97732	5.90635	6.0042	6.06078	6.76795	6.6994	6.32347	6.78087
ILMN_2680815		1700028K03Rik	5.53063	5.2138	5.3968	5.58699	5.83112	5.72247	5.36189	5.49052
ILMN_1250435		1700029G01Rik	8.2462	8.37054	8.4412	8.6445	8.44018	8.7299	8.49477	8.91539
ILMN_1241241		1700029H14Rik	5.32736	5.42607	5.04134	5.6186	5.32421	5.59411	5.42559	5.35815
ILMN_2638674		1700029I08Rik	5.58672	5.30841	5.16878	4.87734	5.62895	5.22895	4.48051	4.63035
ILMN_2632536		1700029I15Rik	7.06043	6.96742	6.55654	6.98444	6.48543	6.44083	7.10016	7.41389
ILMN_2723346		1700029J07Rik	5.85441	6.2111	6.25613	5.34256	6.49063	6.52715	6.1934	6.19676
ILMN_3121687		1700029P11Rik	8.02803	8.27423	7.93575	8.23024	8.46379	8.57839	8.60874	8.66804
ILMN_1260016		1700029P11Rik	4.68305	5.33667	5.22993	5.05628	5.29606	4.60616	3.95347	4.5667
ILMN_1231468		1700030J22Rik	5.93116	5.37327	5.71306	6.095	5.65808	5.83757	5.94551	5.82338
ILMN_2705655		1700030K09Rik	8.00935	7.62984	7.996	8.33465	7.60811	7.85276	8.78161	8.27647
ILMN_2617673		1700034E13Rik	4.96397	5.51065	5.64812	5.4315	5.27879	5.49872	4.85164	4.4363
ILMN_2732877		1700034H14Rik	9.30103	8.43175	9.16671	9.15132	9.51488	9.2024	9.54706	9.77074
ILMN_2685133		1700034H14Rik	10.136	10.0796	10.2144	9.938	10.7666	10.3916	10.8956	10.7535
ILMN_2684388		1700034H14Rik	6.99476	6.49271	6.59247	6.74818	7.00627	6.94767	7.27903	7.17054
ILMN_2897476		1700034H14Rik	8.92438	8.71205	8.84671	8.71649	9.80244	9.38637	9.36549	9.75239
ILMN_2862353		1700034I23Rik	5.21447	5.6575	4.80618	5.22	4.67718	5.73882	5.20802	6.26167
ILMN_1239150		1700034I23Rik	5.46331	5.84442	5.08653	5.11578	5.10566	5.79575	5.41621	5.50385
ILMN_2613803		1700034O15Rik	5.75792	5.52183	5.52636	6.23512	5.36215	5.68283	5.24008	5.65026
ILMN_1250924		2810022L20Rik	5.90859	5.22567	5.92318	5.56803	6.12275	5.3423	5.23327	6.22022
ILMN_2800500		1700037C18Rik	6.27062	6.30792	6.4747	6.92748	6.15788	6.51451	6.47804	6.72781
ILMN_1213070		1700037H04Rik	12.3923	11.8056	11.8073	11.7317	12.8004	12.1771	13.1671	13.2712
ILMN_2881024		1700040I03Rik	7.12688	7.13341	7.08942	7.52009	7.43918	6.87151	7.25303	7.41132
ILMN_2687560		1700040L02Rik	5.6385	5.38686	5.33721	5.63324	5.20936	4.98376	5.36334	4.99767
ILMN_2967254		EG546400	5.29047	5.21125	5.15552	2.82821	5.43291	4.5667	5.34264	5.98854
ILMN_3034034		1700047I17Rik	10.1003	10.6018	10.209	10.1957	9.99509	10.2959	9.91997	9.8191
ILMN_3107690		1700047I17Rik	9.49448	9.83359	9.73458	9.88411	9.15185	9.45635	9.12025	9.11592
ILMN_2986059		1700049G17Rik	6.49529	6.01169	6.11428	6.14873	6.42903	6.18392	6.25681	5.87772
ILMN_2985579		1700052N19Rik	7.69183	7.73017	7.91535	7.5061	7.93193	7.70629	8.09061	8.14564
ILMN_1260593		1700052N19Rik	7.43782	7.42841	7.58171	7.38686	7.47926	7.66697	7.75397	7.74069
ILMN_1226573		1700055M20Rik	5.29311	5.05113	4.0835	4.4882	4.77611	4.92457	4.85608	4.63463
ILMN_2903992		1700057G04Rik	5.92016	5.39378	5.6673	6.06615	5.01937	5.74197	5.80256	5.30142
ILMN_1243320		1700058C13Rik	5.16787	4.92978	5.18786	4.39712	3.83433	4.88386	5.04588	5.15932
ILMN_1248923		1700063I17Rik	4.88066	5.03395	5.13676	5.34017	5.94714	5.91716	4.54869	5.60013
ILMN_2645368		1700065O13Rik	6.82256	6.83055	6.88484	6.89178	7.1423	7.07718	7.20377	6.7485
ILMN_2845839		1700065O13Rik	7.21533	6.91476	6.88163	7.32725	7.4198	6.88163	6.80174	7.46575
ILMN_2890399		1700071K01Rik	6.86344	7.09461	6.2721	6.7407	7.13308	6.79924	6.69101	6.94605
ILMN_3080550		1700072E05Rik	5.84201	5.856	5.27602	5.839	5.58866	5.75749	5.94824	5.98931
ILMN_1229202		LOC240906	5.93103	5.7826	5.76031	6.06368	5.72203	5.74781	5.74299	6.09689
ILMN_2862026		1700084C01Rik	5.947	5.04083	5.38335	5.53821	5.97658	5.77799	5.31143	5.04792
ILMN_1239196		1700088E04Rik	6.14525	6.25423	6.19215	6.6597	6.2347	6.46682	5.97569	6.48334
ILMN_2736976		1700093K21Rik	5.71681	5.79496	6.15434	5.42435	6.04626	6.15754	5.55392	5.42188
ILMN_2704802		1700095K08Rik	5.27458	5.95355	5.5979	5.2597	5.78732	5.89938	5.07291	4.10821
ILMN_2646254		1700102P08Rik	5.69454	6.25855	5.6892	5.89702	5.43299	5.8377	5.80711	5.74535
ILMN_3005587		1700109H08Rik	5.5913	5.65995	5.93521	5.50577	5.8244	5.74259	5.50854	5.83675
ILMN_2625085		1700112C13Rik	5.14948	4.9992	5.47218	4.60956	4.85336	4.78725	5.71059	5.29266
ILMN_2662036		1700113I22Rik	6.74703	6.96713	6.5068	6.89877	6.68777	6.65614	6.19812	6.70626
ILMN_2596569		1700113I22Rik	6.93594	7.79474	7.59283	7.96274	6.94832	7.39107	6.56267	6.86464
ILMN_2689749		1700113O17Rik	5.42849	5.68941	5.80489	6.11212	5.6142	6.13002	5.84526	5.83378
ILMN_2863712		1700123D08Rik	6.10377	5.54925	6.12531	5.98437	6.46861	5.89507	6.72116	6.35284
ILMN_2597332		1700123O20Rik	7.8126	7.86102	7.66697	7.97024	7.79389	7.36711	7.37647	8.01583
ILMN_2999447		1700123O20Rik	10.5353	10.7594	10.5983	10.6157	10.2668	10.075	10.4773	10.4648
ILMN_2855371		1700127D06Rik	4.63178	5.85392	5.25474	5.39427	5.35359	5.40766	5.48041	5.31539
ILMN_2671528		1810007E14Rik	5.31427	5.16302	5.23123	5.26022	5.10851	4.93602	4.81074	5.23097
ILMN_2681311		1810007M14Rik	7.42609	6.2007	7.31089	6.8813	6.99607	7.24612	7.66163	7.40617
ILMN_1228596		1810007M14Rik	5.76868	5.27931	5.8793	6.15788	5.38921	5.40216	5.59051	4.75782
ILMN_2719322		1810007P19Rik	7.0233	6.85861	7.11315	7.10424	7.82623	7.79599	7.95604	8.26307
ILMN_2629400		1810007P19Rik	6.02162	5.49326	5.61241	5.9488	5.58312	5.65719	5.68699	6.05472
ILMN_2839142		1810008A18Rik	7.25807	7.30653	7.46175	7.19558	6.98505	6.98505	7.48504	7.21856
ILMN_2839145		1810008A18Rik	8.48999	8.2144	8.01406	8.78461	7.34615	7.49338	8.38321	8.6364
ILMN_2632811		1810008K16Rik	4.68666	5.11149	4.56164	4.78025	4.60201	5.13687	4.67535	5.31478
ILMN_1221262		1810009A15Rik	9.10955	9.00196	9.12898	8.78996	9.34331	9.26099	9.11919	9.39001
ILMN_2872246		1810009A15Rik	6.9151	8.02424	7.57008	7.74552	7.45529	8.09624	7.26208	7.59161
ILMN_2631712		1810009J06Rik	5.72621	5.6454	4.92551	5.92848	4.81532	5.97932	5.29402	5.41114
ILMN_2742293		1810009O10Rik	8.80195	9.25886	9.10787	8.69645	9.46341	9.04783	9.00823	9.03357
ILMN_2757087		1810009O10Rik	6.51451	6.73709	6.65769	6.45506	6.59949	6.6961	6.58851	6.84497
ILMN_2728429		1810010M01Rik	5.45683	5.3974	5.72673	5.8204	5.38629	5.85538	6.14086	5.68216
ILMN_1254307		1810011O10Rik	9.19909	8.74182	8.65673	8.37181	9.41902	9.22387	8.41609	9.06706
ILMN_1251065		1810014F10Rik	8.00481	8.1297	8.21794	8.86349	8.00295	8.3491	8.95613	9.06609
ILMN_2883952		1810015A11Rik	5.90516	6.12511	6.00982	5.54916	6.00052	5.49216	6.26279	5.83532
ILMN_2703678		1810019J16Rik	5.36039	5.28493	5.62923	5.47102	4.48103	4.96645	5.38765	5.15013
ILMN_2896944		1810020D17Rik	9.69202	10.1979	9.853	10.38	10.1506	9.92277	10.1041	10.2701
ILMN_2970899		1810020G14Rik	5.94867	5.42929	4.07939	5.1761	5.92563	4.59923	5.85114	5.59932
ILMN_2597810		1810020G14Rik	5.96545	5.51631	5.11546	5.6398	5.17201	5.10097	5.30261	5.68074
ILMN_2604310		1810022C23Rik	8.05916	8.51256	8.22276	8.17925	10.3199	9.87617	9.14746	9.81565
ILMN_2912439		1810026J23Rik	8.7336	8.89316	9.10354	8.85912	9.16785	8.98315	8.89218	9.28888
ILMN_2875089		1810027O10Rik	11.5485	12.2895	12.2532	12.673	11.5846	12.1861	12.2244	12.0153
ILMN_2701207		1810029B16Rik	5.42402	4.0931	5.31692	5.62592	5.92056	5.07817	4.80134	5.36664
ILMN_2980898		1810030J14Rik	5.38294	5.77436	5.63111	5.77179	5.31856	5.63491	5.99272	6.16381
ILMN_1246756		1810030N24Rik	6.42295	6.53962	6.59829	6.94767	6.45395	6.216	6.81392	6.5882
ILMN_2873180		1810030N24Rik	10.4193	11.0544	11.107	10.7907	10.808	10.914	10.8405	10.6176
ILMN_1221983		1810030N24Rik	9.68813	10.0253	9.99221	9.68143	9.70078	9.93585	9.82827	9.72468
ILMN_2592449		1810031K17Rik	5.99186	5.16407	5.62819	5.6229	5.28484	5.71107	5.38914	6.02864
ILMN_2888940		1810033M07Rik	4.91806	5.39264	5.62602	4.97203	5.45409	4.57131	5.40926	5.73359
ILMN_1239860		1810035L17Rik	9.11705	9.69801	8.99891	9.18888	9.43717	10.1529	9.16401	8.79848
ILMN_2684667		1810035L17Rik	9.2018	10.315	10.228	9.79494	10.8605	11.1325	10.4853	10.2447
ILMN_2724415		1810037C20Rik	10.3351	10.0127	10.0046	10.0371	10.1859	10.4923	9.77875	10.0788
ILMN_2446990		1810037K07Rik	5.42639	4.89766	5.52899	5.65516	5.13699	5.5776	5.5862	5.67688
ILMN_2706652		1810043G02Rik	6.94085	7.05236	6.77437	6.12167	7.58328	7.35926	6.59975	7.30462
ILMN_1250709		1810046J19Rik	12.1595	12.4325	12.1265	12.7131	11.6334	11.5983	12.1792	12.2579
ILMN_2856187		1810048J11Rik	6.61521	6.55577	6.78845	6.67194	7.56229	7.17021	7.00722	7.2265
ILMN_2680665		1810049H13Rik	8.15146	8.97337	8.70515	8.59617	9.69671	9.33539	9.26885	9.55271
ILMN_3104915		1810049H19Rik	5.16262	4.65272	4.98955	5.3735	4.92586	4.17206	4.96411	5.2967
ILMN_2620131		1810055E12Rik	8.39942	7.02741	7.83073	8.22599	7.80062	7.84709	7.733	7.90914
ILMN_2637624		1810055E12Rik	9.27692	8.89115	9.0563	8.9636	8.93002	9.286	8.99461	8.76529
ILMN_2805697		1810055E12Rik	10.5459	10.1437	10.4367	10.0728	10.1389	9.99651	9.95597	9.95733
ILMN_2650275		1810055G02Rik	9.70607	10.0099	9.70539	10.0355	9.08249	9.62769	8.94409	9.24538
ILMN_1235281		1810063B05Rik	9.63915	10.3687	9.8052	9.80244	10.1887	10.0135	10.1381	9.81009
ILMN_2858523		1810064F22Rik	14.4152	14.4152	14.3386	14.5658	14.3813	14.3386	14.3531	14.6019
ILMN_1241864		1810065E05Rik	4.78792	5.37976	4.97355	5.77995	5.21707	5.7361	5.28277	4.7183
ILMN_1238246		1810074P20Rik	8.97286	8.58084	8.86201	8.96868	8.78359	8.80742	8.90431	8.70229
ILMN_2927924		1810074P20Rik	8.18556	7.69498	7.79142	7.03124	8.08342	7.7658	6.95848	7.40323
ILMN_2759088		2010001J22Rik	6.52743	6.54016	6.10717	6.53664	6.28654	5.79945	6.21925	6.1577
ILMN_1251371		2010001J22Rik	6.27305	6.0171	5.66089	5.8798	6.0761	6.11037	5.61232	5.92003
ILMN_2613601		2010001M09Rik	5.92384	6.13956	8.92543	6.06911	5.9513	5.95284	9.38637	6.15862
ILMN_2706014		2010002N04Rik	5.71641	4.83253	4.85238	4.50564	3.91458	5.45015	5.44618	4.75588
ILMN_2968032		2010003J03Rik	7.17764	7.29951	7.257	7.42876	7.19695	7.16619	7.58558	7.41059
ILMN_2807665		2010003O18Rik	10.5867	10.1197	10.0804	10.6699	9.70483	9.87891	10.4031	10.5276
ILMN_2753761		2010004A03Rik	7.63299	7.71889	7.38614	7.88668	7.91377	8.0915	6.88842	7.17764
ILMN_1234774		2010005H15Rik	6.03655	5.68432	6.11155	6.10049	6.06763	6.16201	6.09943	4.89157
ILMN_3128270		2010005J08Rik	6.08771	5.95644	5.73497	6.0655	6.00083	5.97945	6.01679	6.48439
ILMN_1226228		2010005J08Rik	7.65272	8.12423	7.83156	7.51083	8.43964	8.1155	7.67019	8.1034
ILMN_1219459		2010005J08Rik	6.2403	6.3928	6.48987	6.91301	6.49581	6.37975	6.83964	7.29557
ILMN_2662283		2010007H12Rik	8.54284	9.39734	9.44002	9.08036	9.18609	9.2319	9.39916	9.10079
ILMN_1227103		2010007H12Rik	7.48146	7.92548	8.14952	7.48186	8.023	7.95934	8.12878	7.9057
ILMN_2702016		2010011I20Rik	6.89982	7.62262	7.45043	7.1163	7.72383	7.65821	7.48271	7.78566
ILMN_2748300		2010012O05Rik	6.99742	7.26093	6.89042	6.25156	7.03627	7.26208	6.51533	6.31723
ILMN_3162434		2010015L04Rik	5.98601	5.70542	5.68834	5.08851	5.45616	6.0734	5.30113	5.67076
ILMN_2670427		2010100O12Rik	9.53943	9.78018	9.57002	9.67889	10.3468	10.2447	9.81074	9.66522
ILMN_1228094		2010100O12Rik	6.11845	6.56996	6.28541	6.71022	6.50216	6.05633	6.44372	6.38637
ILMN_2612627		2010106E10Rik	5.54162	5.8396	5.57871	5.53744	5.25367	5.59835	5.62647	5.56943
ILMN_1258638		2010106G01Rik	6.66429	6.33382	6.28237	6.15862	6.05801	6.01793	6.2492	6.21317
ILMN_1252689		2010106G01Rik	8.73502	7.83273	8.36259	8.23321	7.86348	7.85354	8.38963	8.5229
ILMN_2914347		2010106G01Rik	5.83402	4.50108	5.45433	5.71784	6.00921	5.75597	5.67305	5.44924
ILMN_1239677		2010107E04Rik	12.4621	12.8149	12.6991	12.6763	12.6273	12.7459	12.7685	12.4489
ILMN_2617977		2010109I03Rik	5.13267	5.29223	5.1799	4.78884	3.13316	5.51907	5.55184	4.79632
ILMN_2696163		2010110P09Rik	6.64335	6.58235	6.20502	6.27782	7.15656	6.44034	6.48107	7.05834
ILMN_2838372		2010111I01Rik	6.75957	6.34392	6.6278	6.21243	6.51907	6.02387	6.55841	6.45026
ILMN_3139952		2010204N08Rik	5.36829	5.27904	5.69924	4.70556	5.16474	4.06528	5.14408	5.59331
ILMN_2869524		2010305A19Rik	6.29788	6.43557	6.25744	5.58372	6.56836	6.18335	6.87183	6.6401
ILMN_2657682		2010308M01Rik	6.16788	5.54798	6.09564	5.69502	7.12726	6.82776	7.81673	6.75927
ILMN_1241035		2010311D03Rik	10.3776	9.56623	10.0054	10.3875	10.0229	9.7646	10.2298	10.4729
ILMN_3124226		2010321M09Rik	8.44018	8.42674	8.6354	8.66458	8.41842	8.42354	8.11594	8.434
ILMN_1217039		2010321M09Rik	10.1506	9.92792	9.98512	10.0677	9.40799	9.83706	9.89522	9.74893
ILMN_2678637		2200001I15Rik	4.93618	4.53925	4.76779	5.31856	5.39933	4.14673	5.29499	5.65901
ILMN_2441242		2210009G21Rik	5.70862	5.42188	6.09044	6.04325	5.78061	5.41011	5.80615	5.94173
ILMN_3072319		2210009G21Rik	5.96516	6.15991	5.72521	5.38898	5.69502	5.79221	5.91991	5.88216
ILMN_3151129		2210009G21Rik	6.07109	6.03212	5.68854	6.24007	6.00583	6.12362	5.62351	6.13826
ILMN_2776139		2210010B09Rik	6.22863	6.19614	6.28674	5.32827	6.17874	6.32229	6.28102	6.70347
ILMN_2684115		2210010C04Rik	5.29464	5.11899	5.26996	5.73002	5.25465	5.64271	5.21019	4.92316
ILMN_2612238		AW212394	6.24438	6.79079	6.4002	6.63544	6.36896	5.74841	6.46682	6.13677
ILMN_2615110		2210012G02Rik	5.91188	5.51337	6.02145	6.53396	5.74588	5.56388	5.97469	5.37868
ILMN_2751248		2210012G02Rik	7.05553	7.49375	7.05553	7.36228	7.29595	7.25012	7.09875	7.321
ILMN_1247919		6330404A07Rik	6.51216	6.93399	6.9736	6.71082	7.19982	7.27275	6.77112	6.83247
ILMN_1226642		2210012G02Rik	7.11113	6.72116	6.56807	6.56807	6.53288	6.94219	6.40699	6.32643
ILMN_1251123		Tcf1	4.95436	5.05074	5.48852	5.65682	5.60321	5.70707	4.2462	5.8058
ILMN_1247760		2210016L21Rik	6.93127	7.62147	7.15472	7.30765	7.04888	7.14707	6.73741	7.47926
ILMN_2622891		2210016L21Rik	6.095	7.42354	6.64335	6.43783	7.13373	6.70688	6.70626	6.7565
ILMN_2643326		2210020M01Rik	5.48526	5.82003	4.76632	5.90702	5.32386	5.10217	5.83282	5.23087
ILMN_2781118		2210021J22Rik	7.69941	8.33041	8.08984	8.34095	8.14064	7.94905	7.49521	7.99072
ILMN_2895284		2210023G05Rik	7.25149	7.34686	7.11776	6.88194	8.22105	7.7595	6.97769	7.44226
ILMN_1247906		2210023G05Rik	5.89258	5.47025	6.08595	5.71277	6.6597	6.43759	5.60439	6.00254
ILMN_2809656		2210038L17Rik	5.74863	6.08647	5.47698	6.06845	5.88353	5.41132	5.736	6.12843
ILMN_1226767		2210407C18Rik	5.65572	4.65987	5.41089	5.1044	5.28304	5.66137	5.71601	5.88555
ILMN_1217822		2210412D01Rik	7.41207	7.63695	7.37158	7.57552	7.40125	7.47394	7.41864	7.04742
ILMN_2594066		2210417D09Rik	7.30653	6.95848	6.77279	7.53401	6.58492	6.52925	6.73831	6.93097
ILMN_3129372		2210418O10Rik	12.3759	12.0176	11.964	12.0844	11.9888	11.8478	11.9903	11.7096
ILMN_3119914		2300002D11Rik	7.67128	7.47477	7.09777	7.29228	7.38917	7.68039	7.2613	8.15146
ILMN_1253600		2300002D11Rik	5.86153	5.95972	5.95459	6.26167	5.86744	6.26002	5.7469	6.21243
ILMN_2683656		2300002M23Rik	5.62773	5.59923	5.53795	5.97834	5.77515	5.42834	5.86769	5.70047
ILMN_2799667		2310001A20Rik	12.5166	12.2604	12.0888	12.5078	12.1574	11.8246	12.2969	12.4135
ILMN_2748328		2310001L23Rik	4.59998	5.44028	5.7962	6.12149	5.06553	5.30705	5.59411	5.78301
ILMN_2901363		2310002B06Rik	6.75679	6.06368	6.25504	5.95571	6.44295	5.92384	6.05983	6.10448
ILMN_1214119		2310002L09Rik	5.66079	6.54523	4.78121	5.62505	6.39896	6.14745	5.15429	4.97708
ILMN_1244393		2310003C23Rik	8.48484	8.76674	8.61166	8.7336	9.01484	8.89927	8.71746	8.87335
ILMN_1257360		2310003F16Rik	10.9968	11.4261	11.4746	11.7873	10.9855	11.4777	11.357	11.1595
ILMN_1238640		2310003H01Rik	8.29613	8.09199	8.1262	8.62122	7.48738	7.93661	8.70182	8.55656
ILMN_1216813		2310003L22Rik	6.56189	6.77648	6.6855	6.37247	6.79485	6.72356	7.33473	6.71387
ILMN_2747677		2310003L22Rik	8.03004	8.21086	7.85482	7.94039	8.50316	8.20469	8.28047	8.62717
ILMN_2594567		2310003P10Rik	5.85922	5.66952	5.80233	5.89547	6.20906	5.7677	6.02629	6.06127
ILMN_1226476		2310004I24Rik	8.15722	8.06484	8.12502	7.9782	8.30969	8.21354	8.20005	8.24406
ILMN_2733753		2310005E10Rik	10.2509	10.5362	10.4104	10.6122	10.4399	10.3565	10.5143	10.4905
ILMN_2616422		2310005E10Rik	8.34193	7.4858	8.06772	8.52014	8.0352	8.06772	8.47245	8.30397
ILMN_1257831		2310005G13Rik	5.35441	5.79776	5.52242	5.32659	5.61567	5.13174	5.75822	5.82453
ILMN_2730249		2310005N01Rik	6.38562	6.51504	6.84307	6.40699	6.90331	6.59079	6.66199	7.04062
ILMN_2693258		2310005N03Rik	9.26099	9.85718	9.5051	9.52578	9.77468	10.2501	9.69801	9.46399
ILMN_2709179		2310005P05Rik	9.03722	9.68213	8.87236	9.70678	10.3059	10.256	8.36082	8.62076
ILMN_1222196		2310007A19Rik	6.25199	6.59048	6.18139	6.02098	6.08477	5.34272	6.00449	6.0552
ILMN_2767039		2310007B03Rik	5.66878	5.07668	4.91696	5.65213	5.35721	5.21816	5.71277	4.36593
ILMN_2941749		2310007F04Rik	5.61074	5.51431	5.07266	5.57023	5.18746	5.57077	5.61304	5.45097
ILMN_1238583		2310007F21Rik	9.22964	9.5626	9.54897	9.80388	9.21783	9.39299	9.05216	9.09915
ILMN_2892904		2310007F21Rik	8.29296	7.83194	7.59876	7.276	8.38551	7.71029	7.95202	7.61403
ILMN_2964816		2310008H04Rik	5.73422	5.94483	5.56803	6.1132	6.09689	5.70026	6.00052	5.71177
ILMN_2699624		2310008H09Rik	7.43887	7.72099	7.51771	7.76382	6.72504	7.32136	6.80109	7.24148
ILMN_1225520		2310008H09Rik	9.14851	9.44326	9.16244	9.62962	8.14564	8.36307	8.28538	8.53146
ILMN_2904961		2310008M10Rik	11.2658	10.9171	11.2882	11.673	10.9875	11.3457	11.6226	11.3444
ILMN_2999158		2310009E04Rik	6.81014	6.92876	6.60596	6.58265	6.77307	7.05236	6.61314	6.56748
ILMN_2696360		2310010B21Rik	7.54067	7.22832	7.01807	7.27275	6.74456	6.90079	7.05766	6.46395
ILMN_1219918		2310011J03Rik	6.66514	7.16549	6.95354	6.78116	7.55269	7.65474	7.00351	7.06043
ILMN_2946672		2310014L17Rik	5.97206	5.90541	5.99886	5.4183	5.49648	5.51891	5.32175	6.03311
ILMN_1239221		2310016C08Rik	8.8491	9.14525	9.17118	9.00038	7.1049	7.35272	7.31885	7.7714
ILMN_2926198		2310016C08Rik	11.2764	11.469	11.6668	10.6739	9.05527	9.56444	9.02902	8.98008
ILMN_2625854		2310016C16Rik	10.2622	9.71808	9.68345	10.5109	10.6937	10.2668	11.6654	11.5831
ILMN_2885293		2310016E02Rik	11.804	12.5656	12.3264	12.5656	11.9523	12.5078	11.9602	11.9696
ILMN_1249408		2310016M24Rik	11.1702	11.7825	11.7692	11.698	11.4203	12.0258	11.8462	11.6059
ILMN_1217926		2310021P13Rik	6.94866	8.00528	7.58884	7.14406	8.26615	7.62554	6.93756	7.49986
ILMN_3004931		2310022A10Rik	6.23943	5.39575	6.30015	5.74935	6.05406	5.36681	6.08273	5.52636
ILMN_1257333		2310022B05Rik	10.0834	9.20579	9.30162	10.2779	8.63841	8.97136	9.835	9.80737
ILMN_1258242		2310031L18Rik	5.40449	4.73521	4.60656	4.98236	5.25229	5.075	4.42654	4.85931
ILMN_2755434		2310031L18Rik	5.24036	5.23906	5.97264	5.3394	4.64912	5.70373	5.07644	5.71522
ILMN_2878161		2310033E01Rik	5.96979	5.75554	5.2597	6.15881	5.64052	5.91018	5.96047	5.06224
ILMN_2946899		2310033K02Rik	5.08368	5.06079	6.01664	5.60773	4.93011	5.04769	5.71147	5.09582
ILMN_2751887		2310033P09Rik	6.32733	6.65137	6.63955	6.09518	6.76763	6.49608	6.27476	6.50924
ILMN_1232120		2310033P09Rik	7.26759	8.24941	7.76341	7.90458	8.08425	8.49286	7.9782	7.7898
ILMN_1228500		2310034C09Rik	5.58514	6.10662	5.53505	5.54882	4.18119	5.42551	6.1043	4.74462
ILMN_2747839		2310035C23Rik	6.12621	6.0224	5.72308	5.569	5.5417	5.36065	5.36879	5.08907
ILMN_2950683		2310035C23Rik	6.03701	5.448	5.76139	5.32615	5.92711	5.77275	5.61834	5.98512
ILMN_2642411		2310035C23Rik	7.31161	6.89609	7.28223	7.57045	6.86464	7.17964	7.02087	6.85507
ILMN_2646771		2310035K24Rik	9.31969	9.35602	9.16613	9.66146	8.95876	9.08359	9.5626	9.63783
ILMN_1231096		2310036D22Rik	9.46756	8.9219	8.9636	8.92693	9.26328	9.19673	9.19396	8.85462
ILMN_1229716		2310036O22Rik	10.5599	11.0741	11.2387	11.3104	10.668	10.8924	11.0833	11.1899
ILMN_2625058		2310037I24Rik	7.81508	7.48146	7.67849	7.69772	7.81921	7.72585	7.51886	7.64875
ILMN_2879506		2310037I24Rik	10.5103	10.0773	10.1321	10.2523	10.188	10.1616	10.3485	10.5661
ILMN_1230221		2310037I24Rik	7.11147	6.67785	6.66168	6.18059	6.78435	6.43484	6.65164	6.88877
ILMN_2711229		2310037I24Rik	6.89449	6.49792	6.217	6.97534	6.07223	6.28609	6.69732	6.83936
ILMN_2897214		2310039E09Rik	6.13712	6.6439	5.66452	5.4736	6.08443	6.04582	5.59772	5.50016
ILMN_2619836		2310039H08Rik	10.7415	10.93	11.0798	11.4563	10.8789	11.0555	11.3402	11.1738
ILMN_1256927		2310040C09Rik	5.31761	5.63446	5.22596	5.20802	6.02387	4.74436	5.3322	5.51496
ILMN_2957987		2310042D19Rik	5.97321	5.53993	5.67649	5.03508	6.20362	5.92782	5.53752	6.139
ILMN_1257063		2310043L02Rik	4.99119	6.01402	5.5838	5.798	4.79632	5.59896	5.18982	5.21611
ILMN_2689138		2310044G17Rik	8.10113	7.80935	8.16562	8.5253	7.89948	7.86759	8.51581	8.41442
ILMN_2783457		2310044H10Rik	11.7266	11.4534	11.5694	11.5997	11.5574	11.3182	11.6556	11.8986
ILMN_2663281		2310045A20Rik	6.04564	6.08699	5.25581	5.05604	5.69662	5.80754	5.55702	5.66024
ILMN_2675760		2310046K01Rik	7.19944	7.84501	7.5961	7.64163	7.04512	7.24112	7.08875	7.18518
ILMN_2651698		2310046O06Rik	7.04195	7.26723	6.98635	7.27018	7.18518	7.40989	7.14801	6.88715
ILMN_2942314		2310047C04Rik	6.72841	6.31657	6.47296	6.61776	6.25423	6.22427	6.80463	6.82809
ILMN_2543108		Wdt3-pending	7.06248	7.16306	7.15014	7.19326	7.168	7.23202	6.89449	6.97666
ILMN_2909105		2310047D13Rik	7.51539	7.76824	7.65067	7.81218	7.37615	7.30099	6.97666	7.2869
ILMN_2946608		2310047M10Rik	9.19396	9.11443	8.85011	9.71602	8.43034	8.60302	9.31503	9.21621
ILMN_2645763		2310047M10Rik	7.59762	8.64114	8.09412	7.77425	8.49286	8.27511	7.89612	7.94373
ILMN_1259004		2310047O13Rik	6.83842	5.24364	6.35587	6.15564	5.9217	6.30944	6.55788	6.1914
ILMN_1259621		2310047O13Rik	6.9621	6.70025	6.53341	6.77083	6.72089	6.73802	6.54093	6.07979
ILMN_2660362		2310047O13Rik	5.41011	5.35744	5.26223	5.46241	4.55395	5.31788	5.90662	5.37327
ILMN_1235207		2310057J16Rik	5.04804	5.94581	5.66205	5.43083	5.57684	6.29482	5.65921	5.99186
ILMN_2617592		2310057M21Rik	5.62514	5.50838	4.40196	5.56586	5.56346	5.54925	5.05462	5.40359
ILMN_2732997		2310058J06Rik	7.54222	6.93527	7.57552	7.54871	7.11147	6.85538	6.39332	7.29299
ILMN_2703204		2310061C15Rik	6.93858	7.2735	6.70446	6.86493	6.51216	7.08563	6.4416	6.34129
ILMN_2743660		2310061C15Rik	2.56476	5.37241	4.83194	4.28453	5.43173	5.36622	5.01425	4.23533
ILMN_1221168		LOC380625	9.55997	9.16348	9.27749	9.69735	8.70462	8.81868	9.92068	9.75708
ILMN_2860725		2310061F22Rik	6.6026	7.0713	6.67728	6.59769	6.75312	7.02392	6.86086	6.71971
ILMN_1254027		2310065K24Rik	9.58705	9.07213	8.77303	9.24591	9.15805	8.79349	9.31969	9.57453
ILMN_2688834		2310065K24Rik	9.06389	9.06658	8.34863	8.80691	8.63269	8.61833	8.59227	9.30162
ILMN_1235324		2310066E14Rik	6.84796	7.47434	6.9278	7.07853	7.38802	7.21359	6.76731	6.70379
ILMN_1245489		2310067B10Rik	6.48334	7.13111	7.40282	7.27053	7.37725	7.49375	7.14707	7.24294
ILMN_2607215		2310076L09Rik	6.83936	6.7702	6.39158	5.66643	6.18447	6.14727	6.36983	6.72566
ILMN_3158565		2310076L09Rik	8.35592	8.108	7.74069	6.98174	7.47352	6.89544	7.7043	8.34462
ILMN_2990041		2310079F23Rik	5.68679	6.08494	5.8137	5.60565	5.77787	5.49598	5.27031	5.2494
ILMN_2635801		2310079N02Rik	9.42759	9.85571	9.69337	9.64792	9.835	9.74311	9.64605	9.65825
ILMN_2673380		2400001E08Rik	10.4031	10.0743	10.4128	10.312	10.2716	10.1315	10.0691	10.2097
ILMN_2976120		2400003C14Rik	11.6334	11.1387	11.5953	11.574	10.9832	11.4647	11.7381	11.4647
ILMN_1260112		2400003C14Rik	7.65513	7.02839	6.89376	7.93146	7.10255	7.33725	7.46908	7.25514
ILMN_2749955		2400003C14Rik	7.81466	7.07616	7.37282	7.56664	7.2426	7.36302	7.07785	7.63571
ILMN_2524776		2400006N03Rik	6.39795	6.42799	6.59689	6.98374	6.88519	6.6741	6.93365	6.95164
ILMN_2747331		2400010D15Rik	10.4286	10.2105	10.126	10.152	9.72335	9.49511	9.63527	9.66209
ILMN_2596259		2410001C21Rik	9.88185	9.78219	9.76877	9.98736	9.94146	9.32095	9.96459	10.0222
ILMN_2845980		2410001C21Rik	9.79168	9.60955	9.30503	9.78296	9.12296	8.83756	9.59463	9.67546
ILMN_2845974		2410001C21Rik	8.55465	9.20965	8.79848	9.30913	9.13386	8.6608	8.27784	8.98481
ILMN_2753524		2410002F23Rik	5.75576	5.38671	5.18698	5.25059	5.28942	5.28127	5.77382	5.56009
ILMN_2629648		2410002F23Rik	7.83273	7.59243	7.89948	7.99031	7.9057	7.54871	7.8258	7.74027
ILMN_2965641		2410002F23Rik	7.82163	7.46138	7.73549	7.75794	7.87344	7.18408	7.82664	7.41542
ILMN_2775300		2410002I01Rik	6.10837	5.85054	6.09772	5.38969	6.16621	6.09361	6.07895	6.07256
ILMN_2697092		2410002O22Rik	8.21395	7.83849	7.59804	7.41207	8.38097	8.10251	8.01583	8.16827
ILMN_2870950		2410003P15Rik	10.346	10.1536	10.0332	10.3027	9.99578	9.938	10.1329	10.4454
ILMN_1239178		2410004A20Rik	5.6684	5.83388	5.04588	5.33451	5.49663	5.35755	5.8581	5.72268
ILMN_2639035		2410004B18Rik	6.61548	6.71971	6.68808	6.14778	6.3928	6.7565	6.37619	6.32277
ILMN_2749747		2410004L22Rik	6.79704	6.60514	7.16444	6.79547	6.41159	6.46966	7.22987	6.83811
ILMN_2987015		2410005O16Rik	5.3968	5.0901	5.71405	5.77025	5.61676	5.61313	5.64832	5.26223
ILMN_2482896		2410005O16Rik	5.805	6.04162	6.23386	5.78588	6.17835	5.90396	6.35125	5.63593
ILMN_2759563		2410008K03Rik	9.78706	9.61211	9.68813	9.90934	8.29657	9.10242	8.72845	8.94086
ILMN_2997796		2410014A08Rik	7.00281	6.29176	6.57182	6.23146	6.27326	5.74608	6.5509	5.69328
ILMN_2744036		2410014A08Rik	6.55007	6.67672	6.12788	6.68465	6.35587	6.25464	6.29197	6.31698
ILMN_1222602		2410014A08Rik	8.0388	8.12066	8.20678	8.27784	7.996	7.90737	7.63135	7.61448
ILMN_2596230		2410014A08Rik	8.13538	7.95076	8.06905	8.28047	7.75238	7.79888	7.65187	7.79513
ILMN_1230931		2410015M20Rik	9.13648	9.62504	9.62769	9.83292	9.27389	9.84441	9.71275	9.58015
ILMN_1228334		2410015N17Rik	8.06484	8.50697	8.30841	8.78161	8.17967	8.41975	8.39006	8.47337
ILMN_2940394		2410016F19Rik	7.51046	7.11667	7.81546	7.63135	6.98897	7.17198	7.1731	7.37725
ILMN_2940399		2410016F19Rik	6.27141	5.62496	5.48311	5.67468	5.96833	5.83257	5.72214	5.64746
ILMN_2972325		2410016O06Rik	6.61462	6.6428	6.84731	6.68808	7.05628	6.8508	6.75776	6.88228
ILMN_2807750		2410017P07Rik	7.1444	6.86403	7.1731	7.15696	7.33759	6.96115	7.43251	6.92748
ILMN_1218311		2410018C17Rik	10.595	10.3005	10.5732	10.9354	9.9816	10.2835	10.5932	10.8364
ILMN_2908780		2410018G20Rik	9.68213	10.2944	9.87341	9.97237	9.54835	10.0164	9.55386	9.86565
ILMN_2888539		2410018M08Rik	6.34037	6.54634	5.99722	5.84078	6.00722	6.07729	5.97021	5.99737
ILMN_2758896		2410019G02Rik	6.91985	7.58847	7.3907	6.61372	8.24406	7.7714	6.70379	7.41467
ILMN_1234516		2410022L05Rik	7.28619	8.01185	7.66204	7.88074	7.38331	7.7447	7.60842	7.7595
ILMN_2971721		2410025L10Rik	9.50574	9.11221	9.5326	9.66458	8.8366	8.75856	9.69603	9.38637
ILMN_2982985		2410042D21Rik	8.84055	8.38188	8.42674	8.76579	8.78508	8.56307	8.53195	8.60175
ILMN_1255301		2410042D21Rik	8.0708	7.29735	7.92465	7.61361	7.24009	7.75632	7.78249	7.79264
ILMN_1244801		2410066E13Rik	8.17323	7.50692	7.71934	7.78482	7.12061	7.67377	7.03627	7.18625
ILMN_2854117		2410081M15Rik	6.86664	6.72719	7.01982	7.37158	6.80611	6.69523	6.91859	6.79334
ILMN_2854121		2410081M15Rik	4.68905	5.35384	5.176	5.65799	6.2933	5.43478	5.25838	6.37342
ILMN_2598520		2410091C18Rik	8.55892	7.96895	7.89818	8.38551	8.49097	8.20904	8.54565	8.92286
ILMN_2980015		2410116G06Rik	5.14522	5.02869	4.74036	5.31929	5.31742	5.2787	4.71883	5.0379
ILMN_3095257		2410127L17Rik	7.28257	6.75957	6.47927	6.39207	6.81834	6.92646	6.55654	6.79704
ILMN_3022895		2410127L17Rik	5.87081	6.11772	5.70969	6.26322	6.14157	6.13021	5.9805	5.50272
ILMN_1249032		2410129H14Rik	9.28888	8.53858	8.98577	8.84861	9.00615	9.23915	9.1805	9.04209
ILMN_2617381		2410129H14Rik	6.2066	6.00223	5.43846	6.0841	5.90039	5.71257	5.99737	5.93063
ILMN_2739645		2410137M14Rik	5.51405	5.44251	4.25189	5.9905	4.73647	5.44777	5.98271	4.9821
ILMN_2645460		2410146L05Rik	5.30799	5.3035	5.09137	5.87698	4.72095	5.26776	5.17499	5.14095
ILMN_2629718		2410166I05Rik	7.59084	7.51046	7.74027	7.87513	7.73624	7.77216	7.42537	7.80503
ILMN_2606015		2500002L14Rik	9.50144	9.76944	9.48504	9.73981	9.55271	9.52127	9.20849	9.84945
ILMN_1228394		2500003M10Rik	11.3625	11.217	11.6105	11.416	11.5604	11.5694	11.8337	11.5816
ILMN_2676716		2500003M10Rik	6.21187	5.86958	6.2712	6.00311	6.90079	5.90129	6.01945	6.57921
ILMN_2858173		2500003M10Rik	11.3821	11.4577	11.7114	11.5604	11.673	11.6745	12.0319	11.6761
ILMN_2675908		2510002A14Rik	6.50819	6.28609	6.50216	6.58519	6.47423	6.49243	6.42349	6.58436
ILMN_1255236		2510003E04Rik	7.44902	7.46872	7.08216	7.16584	7.70189	7.62109	7.65668	7.2909
ILMN_1249344		2510006D16Rik	10.8585	11.403	11.2723	11.1617	11.0775	11.1235	10.9278	11.2349
ILMN_3052390		2510009E07Rik	10.298	9.9038	10.0546	10.7584	10.2352	10.2677	10.3476	10.5362
ILMN_2590349		2510010F15Rik	8.72375	8.06817	8.27293	8.47873	8.35269	8.17534	8.42578	8.45737
ILMN_2974280		2510012J08Rik	8.73404	8.48294	8.22937	8.04383	8.19602	8.07339	8.39047	8.60637
ILMN_1255323		2510012J08Rik	6.5531	6.72752	6.72841	6.69671	7.04706	6.56026	6.65028	6.68579
ILMN_2719924		2510039O18Rik	7.32324	7.55651	7.21211	7.07368	7.60072	7.96984	6.98474	7.23975
ILMN_2594165		2510040D07Rik	5.91966	6.33895	5.71326	5.60781	5.9572	5.65487	5.7161	6.18177
ILMN_2815374		2510048L02Rik	5.9848	6.33989	6.12707	6.2366	6.43435	6.39382	6.13641	5.29697
ILMN_2778799		2510049I19Rik	5.78028	6.21259	6.16288	5.92576	6.24049	6.13056	5.8475	6.47804
ILMN_2496121		2600001B17Rik	7.93703	7.59955	7.86806	7.80424	8.15943	8.60034	7.51417	7.81016
ILMN_2874128		2600009E05Rik	12.0019	11.86	11.7825	12.0561	12.1181	11.8142	12.1552	12.2731
ILMN_2887104		2600010E01Rik	6.56969	6.51085	6.4488	6.51959	7.04062	6.65943	6.75679	6.48083
ILMN_2671974		2600011C06Rik	5.73977	5.12059	5.73084	5.58321	6.01888	5.28959	4.94243	5.84944
ILMN_2967750		2600011E07Rik	4.44063	5.1757	5.10723	5.07186	5.58837	5.16787	5.31359	5.20634
ILMN_1216901		2600014M03Rik	6.14778	6.24393	5.99497	6.06961	6.11155	6.48597	6.0213	6.48234
ILMN_2736360		2610002J02Rik	9.03884	9.38637	9.34913	9.20965	9.59724	9.8925	9.46228	9.45692
ILMN_2630362		2610002M06Rik	7.50214	7.69902	7.65594	7.45608	7.42354	8.04176	7.85811	7.37536
ILMN_2896492		2610003J06Rik	9.24425	9.18437	8.86598	9.56134	8.88092	8.71603	9.28427	9.85936
ILMN_2758602		Dufd1	5.39348	5.4514	4.90048	4.41312	5.11755	4.68491	5.26461	5.19208
ILMN_1225027		2610016F04Rik	7.3578	6.867	6.95941	6.42517	7.60769	7.76981	6.68634	6.98668
ILMN_2760806		2610018G03Rik	4.9454	4.97795	5.02226	5.46805	5.37175	4.8907	4.40538	5.0024
ILMN_2731592		2610019A05Rik	5.75769	5.99422	6.34392	5.54423	6.25681	5.9187	5.46514	6.09757
ILMN_2843403		2610019P18Rik	5.91555	5.77582	6.03812	5.83851	6.15862	5.34214	5.8352	5.81426
ILMN_2466655		2610020C11Rik	7.67414	7.53509	8.13978	7.84335	7.80424	7.752	8.21978	7.73549
ILMN_3143621		2610020H08Rik	6.03165	6.03245	5.88555	5.97702	6.70025	6.11557	6.02753	6.14745
ILMN_2743616		2610020H08Rik	4.62621	5.55868	5.52174	5.48361	5.82464	5.91188	4.11162	5.38873
ILMN_3065642		2610020H08Rik	5.53975	4.97101	5.72462	5.7293	5.87967	5.60121	6.16417	5.56934
ILMN_2854659		2610020O08Rik	8.93054	8.81119	9.04943	8.98787	9.04464	8.99146	9.3542	9.1057
ILMN_2660136		2610021K21Rik	5.81392	5.77645	5.79901	5.06128	5.4596	4.30148	5.07044	5.53514
ILMN_2599935		2610024G14Rik	7.12026	7.81961	7.51376	7.8179	8.08467	7.8126	7.83156	7.83312
ILMN_1258552		2610024G14Rik	7.9269	8.25603	8.13404	8.2612	8.21927	8.2867	8.3264	8.46657
ILMN_2835461		2610024G14Rik	9.42174	9.15356	9.2717	9.52703	9.1154	8.77558	9.75373	9.65629
ILMN_2890357		2610027C15Rik	9.42411	9.96039	9.76731	9.51746	9.44191	9.84251	8.91591	9.45995
ILMN_2750842		2610027L16Rik	6.67984	6.21441	6.343	6.39772	6.59714	6.5183	6.51376	6.28913
ILMN_2678513		Pinx1	6.12313	6.71387	6.95553	6.94799	6.34392	6.86664	6.38894	6.57155
ILMN_2834344		2610029G23Rik	5.65891	5.74113	5.70373	5.75488	5.38739	6.04063	5.69701	5.62496
ILMN_1257485		2610029G23Rik	9.17456	9.08301	9.26776	9.39066	8.82898	9.17231	9.44808	9.02797
ILMN_1242814		2610034B18Rik	5.39483	5.26926	4.77868	5.30076	5.22129	5.77973	5.14471	4.98099
ILMN_2612090		2610034E13Rik	5.97904	6.36199	6.46371	6.0473	6.66872	6.83431	6.00006	6.30705
ILMN_2612091		2610034E13Rik	5.98093	6.42393	6.36102	6.03781	6.2874	6.73293	5.38434	6.43157
ILMN_2980212		2610034M16Rik	6.04695	5.57303	5.67066	6.27237	6.42671	6.36482	5.82779	6.25724
ILMN_1234604		2610036D13Rik	6.86117	7.14194	7.21359	7.47057	6.97464	7.14945	7.2229	6.93329
ILMN_2913326		2610039C10Rik	9.4306	9.41385	10.1018	9.62702	8.85204	9.19729	10.0982	9.28658
ILMN_3136593		2610042L04Rik	5.4426	5.36811	5.02186	5.68904	5.63324	5.40611	5.98824	5.37642
ILMN_3059346		2610042L04Rik	6.4555	6.3727	6.26002	5.44269	5.78622	5.54987	5.89598	5.9616
ILMN_1260441		2610044O15Rik	7.5061	7.49491	6.86565	7.26802	7.09908	7.11527	7.215	7.06349
ILMN_1252490		2610101N10Rik	10.5556	10.1181	10.6457	10.372	10.5045	10.5839	10.847	10.3695
ILMN_2719131		2610101N10Rik	7.0103	6.24858	6.94832	6.94866	6.77863	6.21463	6.72566	6.72658
ILMN_2701562		2610103J23Rik	10.1268	9.90245	9.60395	9.51619	9.6506	9.59596	9.64728	9.51746
ILMN_1258929		2610110G12Rik	6.22208	6.02468	6.12567	5.54441	6.14416	6.20459	6.17617	6.07172
ILMN_2605041		2610200G18Rik	4.90816	5.51253	5.36591	5.40535	5.43348	5.37992	5.29266	5.66971
ILMN_2810443		2610204K14Rik	8.11984	7.75474	7.66775	7.92209	7.24046	7.57671	7.86268	7.9939
ILMN_2706057		2610204L23Rik	10.2431	9.77208	10.1205	9.95669	10.0766	9.9632	9.98084	10.1105
ILMN_2749595		2610204M08Rik	7.01703	7.75913	7.14739	7.03018	7.23643	7.38184	6.88484	6.80644
ILMN_2930057		2610207I05Rik	10.2677	9.83093	10.8285	10.479	10.4072	10.3983	11.1362	10.4439
ILMN_3104094		2610208M17Rik	10.518	10.1048	10.3113	10.6709	10.043	10.2922	10.1903	10.2637
ILMN_1213265		2610208M17Rik	5.04169	5.46724	4.8904	5.04769	5.16005	4.04131	5.26233	5.58752
ILMN_2744228		2610209A20Rik	5.89426	6.41505	5.88035	5.61214	6.30659	5.83971	5.60076	5.84773
ILMN_3145474		2610209A20Rik	6.28258	6.50447	6.38398	6.27518	6.32252	6.36983	5.95644	6.47875
ILMN_2860750		2610209M04Rik	7.70587	7.27018	7.517	6.90797	7.97778	7.8066	7.38035	7.08083
ILMN_2731228		2610301B20Rik	6.43683	6.5455	6.25814	6.08458	6.37717	6.84827	5.92795	6.29989
ILMN_2991166		2610301F02Rik	5.8591	5.75044	5.40967	4.93633	5.7158	5.32056	5.08575	5.29188
ILMN_2998406		2610305D13Rik	8.68604	8.87497	8.75947	8.33591	7.90493	8.07428	8.04596	8.17878
ILMN_1216407		2610318N02Rik	5.80557	5.7263	4.65083	5.86253	5.61179	5.95844	5.66424	5.8497
ILMN_3014965		2610507B11Rik	11.0626	11.4073	11.2462	11.0648	11.8299	11.2033	11.0192	11.3402
ILMN_3086201		2610507B11Rik	7.43666	7.39597	7.45529	7.29299	7.73139	7.44183	7.21062	7.2099
ILMN_1217562		2610510B01Rik	5.41354	5.04647	5.20851	5.20526	5.86983	5.51195	5.52645	5.62488
ILMN_2897468		2610510J17Rik	6.51295	6.26498	6.21358	6.2726	5.91991	5.55823	6.32438	6.09873
ILMN_2761422		2610524A10Rik	6.48646	6.39232	6.29507	6.36005	6.08979	5.987	5.94243	6.37857
ILMN_1225123		2610524H06Rik	6.80267	7.0253	6.89982	7.07785	6.22449	6.56299	6.38989	6.28345
ILMN_1233531		2610528E23Rik	7.13641	7.57045	6.58235	7.05452	7.34041	7.05199	7.24364	7.17871
ILMN_1221084		2610528J11Rik	4.56164	5.22184	4.68305	4.54557	5.71944	5.27904	4.97875	4.99421
ILMN_2710773		2610528O22Rik	9.7943	9.86716	9.97797	9.70213	9.92719	9.86217	10.0496	10.0135
ILMN_1232991		2610529C04Rik	5.76431	5.51793	5.31436	5.00995	5.09961	5.36777	5.22417	5.64177
ILMN_3140158		2700007P21Rik	8.67455	8.598	8.56911	8.72422	8.55419	8.58802	8.36624	8.48056
ILMN_2590015		2700038C09Rik	7.8015	7.93795	8.00855	8.43277	7.99856	7.77795	8.50414	8.52014
ILMN_2894984		2700038C09Rik	8.7212	9.26491	9.42411	9.51012	9.10955	9.42472	9.56066	9.69202
ILMN_2672606		2700050L05Rik	8.18237	8.55075	8.49147	7.91421	8.12246	7.90696	8.28851	8.08683
ILMN_1233948		2700050L05Rik	5.77582	5.80421	4.73621	5.24046	4.98777	4.80597	5.01567	5.68405
ILMN_2719498		2700055A20Rik	10.5857	10.1367	9.91931	9.46869	11.0821	10.5423	9.93151	10.302
ILMN_1225213		2700060E02Rik	12.9831	12.8559	13.0192	12.9142	12.8821	12.9615	13.0926	13.1883
ILMN_1245380		2700062C07Rik	8.58611	9.07886	8.70274	9.04266	8.56492	9.12193	8.8034	9.10847
ILMN_2847285		2700062C07Rik	8.25912	8.71649	8.62803	8.74676	8.45323	8.45562	8.40309	8.55036
ILMN_2725493		2700078K21Rik	7.35633	7.58137	7.15266	6.99271	7.8389	8.09325	6.72536	7.43432
ILMN_1214482		2700081O15Rik	6.19556	6.34763	6.06384	6.37458	6.05867	6.38398	6.16324	6.36576
ILMN_2762514		2700087H15Rik	8.9342	8.45784	8.61308	9.20065	7.9782	8.26484	9.05739	9.06389
ILMN_3088934		2700094K13Rik	10.6542	10.9609	11.1667	11.0753	10.3884	10.8564	11.2061	10.7454
ILMN_1252210		2700097O09Rik	8.9204	8.77157	8.82697	8.24986	8.87639	8.85204	9.40197	9.24477
ILMN_1217827		2810002N01Rik	9.9816	10.0002	9.72398	10.4514	9.30734	9.12408	9.88699	10.0025
ILMN_2772140		2810002O09Rik	6.38661	6.51533	5.78346	6.66199	6.19121	5.89299	6.22208	6.50386
ILMN_2741063		2810003C17Rik	8.66906	8.65851	8.22236	8.23405	8.24714	8.68656	8.22195	9.32547
ILMN_2602406		2810004N20Rik	10.2234	10.6739	9.94943	10.1646	10.7394	10.2494	9.91218	10.2242
ILMN_2994063		2810004N23Rik	6.46656	6.75224	6.64804	6.00254	7.31161	7.03856	6.92348	6.65859
ILMN_2655184		2810007J24Rik	4.81053	4.61997	4.94307	4.97382	5.20306	5.18511	4.17042	5.14169
ILMN_2950721		2810008M24Rik	9.73725	9.6171	10.0063	9.83224	9.62834	10.1874	9.82402	9.81767
ILMN_1253355		2810021B07Rik	7.82081	7.58062	7.95407	7.7595	7.65781	7.73059	8.5659	7.8871
ILMN_2674668		2810021J22Rik	6.3951	6.0909	6.2105	5.97582	6.64613	6.4732	6.3727	6.03148
ILMN_2645865		2810022L02Rik	7.57393	7.60309	7.24148	7.46872	6.9562	7.29337	6.85861	7.03958
ILMN_2686003		2810022L02Rik	6.17793	5.66079	5.58196	5.61437	5.34459	5.95197	5.45602	5.87032
ILMN_2673917		2810022L02Rik	7.66935	7.60027	7.22759	7.48462	7.21467	7.5449	6.92483	6.86664
ILMN_2896976		2810030E01Rik	6.52351	6.13021	6.14362	6.35912	5.93663	6.35054	6.78635	6.01744
ILMN_2798674		2810046L04Rik	8.35359	9.09041	9.22276	8.30969	8.67257	8.84055	8.69162	8.3405
ILMN_2714278		2810046M22Rik	7.04338	6.87414	6.67617	6.93824	7.0531	6.35958	7.35886	6.45206
ILMN_2887198		2810048G17Rik	5.54248	5.11723	5.93116	5.49375	5.84982	5.35527	5.13075	5.32947
ILMN_2677612		2810048G17Rik	5.54586	5.49771	5.30171	6.01235	5.29561	4.79111	5.86621	5.82958
ILMN_1230505		2810055F11Rik	7.7555	7.01268	7.1321	7.39749	7.44108	7.57589	7.38954	6.93756
ILMN_1227212		2810403A07Rik	11.066	10.5959	11.0286	10.52	10.666	10.85	11.4521	11.1057
ILMN_1224651		2810405J04Rik	10.1866	10.2439	10.0288	10.0871	10.0538	10.0222	10.0662	9.95158
ILMN_1238542		2810405K02Rik	10.8595	11.2387	11.0306	11.1483	10.5556	10.551	9.76182	10.1911
ILMN_2641063		2810408A11Rik	5.97804	5.69552	5.01709	5.52662	5.98716	5.61638	5.75726	5.48395
ILMN_2851455		2810408M09Rik	6.1739	6.70808	6.6428	6.56498	6.71827	7.01202	6.15545	6.64613
ILMN_2964728		2810410C14Rik	6.75121	6.96876	6.80052	7.28297	6.79799	6.39132	6.78816	7.04811
ILMN_2692986		2810410P22Rik	9.75303	9.01222	9.24142	9.30221	9.74653	9.48392	9.21894	9.38882
ILMN_2692989		2810410P22Rik	8.9779	8.62224	8.59893	7.84955	9.44257	8.48525	8.29339	8.50784
ILMN_1223045		2810417H13Rik	6.64721	6.37201	5.83557	6.34532	5.72521	5.66529	6.7721	5.51439
ILMN_2625188		2810422O20Rik	6.35426	6.72059	6.38894	5.83426	6.49427	6.26237	6.54042	6.2111
ILMN_2656296		2810426N06Rik	5.57275	5.29197	5.45785	5.77338	5.75123	6.15825	5.70562	5.22
ILMN_2749143		2810428I15Rik	9.49278	10.5813	10.0186	10.3327	10.1033	10.3135	10.1801	10.9097
ILMN_2974601		2810432D09Rik	8.84626	9.8191	9.6171	9.52445	9.61899	9.83425	9.51424	9.62834
ILMN_2658135		2810432L12Rik	6.00406	5.51278	5.76725	5.92822	5.37395	6.16417	5.99365	5.72621
ILMN_1216182		2810439F02Rik	6.9562	7.43288	6.79305	6.92516	7.69857	7.22109	6.64363	6.87084
ILMN_1250576		2810439F02Rik	7.57473	8.05572	7.21283	7.22949	7.76742	7.48036	7.00932	7.51376
ILMN_2799217		2810441K11Rik	9.53766	10.3736	9.80737	9.9038	9.61151	9.49154	8.97017	9.57579
ILMN_2992403		2810452K22Rik	8.53243	8.48247	8.39674	8.8	8.34416	8.25029	8.02601	8.38097
ILMN_2695228		2810453I06Rik	6.40943	6.99067	6.38216	6.44343	7.08251	6.94057	6.2507	6.64562
ILMN_1224076		2810453I06Rik	6.55147	7.49555	7.23239	6.48987	7.84835	7.99351	6.82964	7.28191
ILMN_2524723		2810470D21Rik	6.66541	6.33591	6.045	6.42671	6.62457	6.11053	6.00375	5.59665
ILMN_2695217		2810485I05Rik	10.342	9.81009	10.3776	10.1654	9.88632	9.97728	10.7175	10.0939
ILMN_2948800		2900006K08Rik	6.26522	6.35078	6.46476	6.31513	6.42322	6.59048	6.76763	6.80582
ILMN_2668661		2900009I07Rik	6.41207	5.81919	6.14456	6.78523	5.85611	6.21259	6.47592	6.29461
ILMN_2733835		2900010J23Rik	6.38284	6.50896	6.23746	6.98802	6.47243	6.48723	6.29507	6.74044
ILMN_2877367		2900010M23Rik	11.3807	11.4997	11.4647	11.86	11.3155	11.8008	11.7959	11.6105
ILMN_2636325		2900011O08Rik	5.31222	5.7433	5.02833	5.2517	4.85608	5.31037	5.47949	5.4799
ILMN_2842802		2900024C23Rik	8.36493	7.89328	8.08082	8.23723	8.19417	7.88959	8.1992	8.3504
ILMN_3160416		2900024O10Rik	7.71934	7.53616	7.84139	7.84664	7.69649	7.97905	8.15003	7.94582
ILMN_2609182		6530401D17Rik	13.0241	12.6828	12.5719	12.2731	13.0734	12.8748	12.6639	12.7196
ILMN_2755059		2900064A13Rik	9.26382	8.92737	9.1057	9.26776	8.89763	9.16348	8.9779	8.73037
ILMN_2682046		2900073G15Rik	8.02968	7.88959	7.58847	8.3023	7.26903	7.54761	7.65272	7.68756
ILMN_3004538		2900092C05Rik	5.66701	5.67325	5.30059	5.95903	5.53916	4.91952	5.53107	5.25953
ILMN_2922942		3000004C01Rik	5.54028	6.08943	5.598	5.57231	5.08785	5.57059	5.78172	5.68531
ILMN_2593631		3000004C01Rik	5.76848	5.79054	6.10979	5.64123	5.4575	5.90184	6.09125	5.14206
ILMN_1221714		3000004C01Rik	5.72651	4.59998	5.63174	5.28556	5.47336	5.60294	5.31134	5.04395
ILMN_2642052		3010003L21Rik	5.37707	5.55399	6.02036	6.33614	4.87437	5.45841	5.89822	5.45587
ILMN_1247302		3010026O09Rik	7.80424	8.18509	7.86021	8.27647	7.51457	7.64519	7.63957	7.68239
ILMN_2807335		3110001A13Rik	7.93021	7.53315	8.41442	7.67737	7.92251	7.67019	8.21216	7.77877
ILMN_2971131		3110001D03Rik	11.0082	10.9787	11.1211	11.4349	10.8681	11.0927	11.4864	11.168
ILMN_3142391		3110004L20Rik	6.6219	6.82691	6.59409	6.70597	7.02392	6.77307	7.05029	7.11147
ILMN_2867158		3110007F17Rik	6.49685	6.24582	6.57677	6.76795	6.45598	6.5531	6.55896	6.61776
ILMN_1235047		3110009E18Rik	7.99558	8.71746	8.71501	8.80293	8.00648	8.90966	8.94243	8.39717
ILMN_2836246		3110023B02Rik	7.40582	6.39589	6.74365	6.9824	6.7734	6.93594	7.23126	7.18074
ILMN_1255496		3110040N11Rik	8.93475	9.34212	9.51687	9.57311	8.92791	9.29233	9.28035	9.3942
ILMN_2882050		3110040N11Rik	6.32185	6.65342	6.59383	6.54042	6.27081	6.6787	6.36029	6.90017
ILMN_2732934		3110043J09Rik	5.62246	5.43763	5.75749	5.47094	5.999	5.40135	5.27675	5.9301
ILMN_2844671		3110043J09Rik	5.63777	6.13056	5.44362	4.94416	5.91375	4.41504	5.47425	5.38326
ILMN_2680628		3110049J23Rik	6.08257	6.17175	6.19974	6.35125	6.23878	5.75477	6.48208	6.27305
ILMN_2761169		3110050N22Rik	9.60207	8.62904	8.63891	8.09762	8.69259	8.24902	8.27019	8.18961
ILMN_1259299		3110056O03Rik	9.34509	8.74323	8.82803	9.48624	8.4693	8.38233	9.34153	9.48088
ILMN_1259606		3110057O12Rik	6.51748	6.37078	6.33098	6.56162	6.10487	6.38284	6.46099	6.11375
ILMN_2635871		3110057O12Rik	7.19456	6.72237	7.12095	7.16227	7.29633	6.87347	7.24574	7.01234
ILMN_1235310		3110062M04Rik	5.39958	5.52584	5.63427	5.53599	4.93274	5.17322	6.32043	5.61721
ILMN_2696066		3110070M22Rik	5.5417	6.43435	5.9309	5.69684	6.23146	6.37435	5.48419	5.9926
ILMN_2767057		3110082I17Rik	6.53288	6.47927	6.71448	6.70838	6.79143	6.24691	6.50191	6.17874
ILMN_2894960		3200002M19Rik	5.82003	5.95819	5.9524	6.04407	5.992	6.25656	5.81243	5.69493
ILMN_2711401		3200002M19Rik	7.25627	7.16839	7.00966	6.95225	6.71765	6.76444	6.90668	6.85763
ILMN_2990229		3300001G02Rik	9.31089	9.51548	9.59021	9.88973	8.21086	8.40045	9.54771	8.80238
ILMN_2638778		3300001P08Rik	11.2475	10.7797	11.6317	11.3654	11.8337	11.5772	12.0802	11.6226
ILMN_2798797		3300001P08Rik	10.4454	10.1089	10.6439	9.95965	10.807	10.4729	10.9885	10.6699
ILMN_2727004		3300001P08Rik	10.6699	10.2716	10.5723	10.1859	10.5423	10.7273	11.0341	10.7464
ILMN_1238502		3300002I08Rik	6.35635	7.04338	6.27166	6.11411	5.70871	5.87646	5.65185	5.09451
ILMN_2937425		3321401G04Rik	6.44083	6.16936	6.20986	6.3486	5.99781	6.38308	6.22169	6.31123
ILMN_2753589		3632451O06Rik	6.54388	6.44215	6.47141	6.74456	6.79305	6.99271	6.81171	7.11278
ILMN_3112143		LOC382044	6.65284	6.30311	6.21681	6.87997	6.30684	6.39306	6.48003	6.69383
ILMN_2865882		3830402I07Rik	6.66346	6.90964	6.90237	6.9615	6.3732	6.69133	6.80081	6.72447
ILMN_2683277		3830406C13Rik	9.43941	8.87941	8.60443	8.5927	9.2814	8.46424	8.55797	8.66668
ILMN_2683283		3830406C13Rik	9.88336	9.4754	9.38045	9.54835	9.42935	9.2717	9.42524	9.33645
ILMN_3154231		3830406C13Rik	8.82376	8.82179	8.86782	8.9779	8.66124	8.73037	8.72274	8.7299
ILMN_1249838		3830408P04Rik	9.01645	8.46111	8.96036	9.29743	8.74374	8.8143	8.98787	8.65673
ILMN_3141499		3930401K13Rik	6.82286	6.99838	6.86861	6.87798	7.40241	6.9631	7.19254	6.96648
ILMN_2708095		3930401K13Rik	6.00223	5.59826	5.92016	5.89426	5.8629	5.94215	6.08443	5.28432
ILMN_2746421		4121402D02Rik	7.82497	8.1814	8.00387	8.04596	7.93319	8.39181	7.72306	8.14381
ILMN_1244356		4121402D02Rik	7.76943	8.10029	7.71846	7.5277	8.48713	8.10476	7.84583	7.44607
ILMN_2719487		4430402I18Rik	6.12275	6.311	6.0552	6.15415	6.41207	6.20763	6.37176	5.77667
ILMN_2971073		4432405B04Rik	6.7099	6.87115	6.58998	7.19085	6.65859	6.83278	6.39614	6.62512
ILMN_2931918		4432416J03Rik	6.04422	6.2863	7.2084	5.60511	6.01495	5.99706	6.94026	5.76737
ILMN_1239627		4631426J05Rik	8.42256	9.25378	8.64398	8.59415	8.4061	8.84269	8.51348	8.40309
ILMN_2828420		4631427C17Rik	9.06609	8.82071	8.7299	9.2024	9.24768	8.90128	8.21841	8.37919
ILMN_2594873		4632404H12Rik	5.56152	6.18717	5.55823	5.93168	5.79686	5.95689	6.0549	5.36391
ILMN_2594872		4632404H12Rik	6.10803	5.77114	5.90142	6.32963	5.83018	5.77415	6.30574	6.1012
ILMN_2629897		4632404H12Rik	5.79244	5.15827	6.25134	5.32404	5.10491	5.73997	6.45317	5.40799
ILMN_2711532		4632407F12Rik	6.11393	6.36176	6.46026	5.14635	6.19812	6.50305	6.24647	5.53846
ILMN_2815545		4632411B12Rik	9.03996	9.74715	9.60147	9.29124	9.39487	9.67053	9.20794	9.25274
ILMN_2647372		4632411B12Rik	5.98538	6.28455	6.30311	5.95284	6.26911	6.00875	5.56722	6.07324
ILMN_2647427		4632415K11Rik	6.0184	6.11899	5.7665	5.54089	5.9116	6.00967	6.11845	5.42722
ILMN_2718843		4632417K18Rik	8.7299	8.30529	9.00769	9.14419	7.77505	8.03391	9.49568	8.88505
ILMN_2886896		4632417N05Rik	6.81232	6.79016	6.53314	6.75834	7.30462	6.65677	5.97994	7.06447
ILMN_2660829		4632434I11Rik	6.31946	6.08062	5.75216	6.56581	5.96132	6.16732	6.43107	6.49712
ILMN_2828512		4732418C07Rik	9.20007	8.93317	8.88815	8.9979	8.93982	9.25158	8.95141	8.94409
ILMN_2662675		4732418C07Rik	6.26498	5.76848	5.92684	6.13976	6.36576	6.41651	6.19046	5.7747
ILMN_2692060		4732418C07Rik	7.26167	6.92844	7.31885	7.41467	7.12229	6.76076	7.15368	7.40241
ILMN_2712675		4732418C07Rik	7.79063	7.82996	7.38842	7.47281	8.4374	7.87866	7.57827	7.68329
ILMN_2668536		4732418C07Rik	10.991	10.479	10.5777	10.8174	10.3573	10.4431	10.6373	10.5118
ILMN_1230287		4732429D16Rik	7.85198	8.24534	7.98543	8.19417	7.23567	7.8082	7.46872	7.37849
ILMN_2599392		4732471D19Rik	6.34647	6.69553	6.91859	6.57843	6.88943	6.97464	6.53057	6.72988
ILMN_2724469		4732473B16Rik	5.46563	5.91856	5.60147	5.35755	5.76566	5.96017	5.50937	5.62701
ILMN_1212648		4732496O08Rik	8.00574	7.57308	7.88034	8.2113	7.17871	7.33133	8.22687	7.84417
ILMN_2519451		4733401H18Rik	5.75652	5.65081	6.23769	5.9839	6.57323	6.46124	6.18657	6.46656
ILMN_3156782		4831426I19Rik	5.49241	5.80853	5.58672	5.50385	6.04844	6.00406	5.44579	5.60672
ILMN_2687612		4831426I19Rik	6.07273	6.36055	6.06498	5.92724	6.43887	5.32533	5.9899	5.63315
ILMN_3109663		5430413K10Rik	5.15765	5.53166	5.51244	4.31118	5.01824	4.51086	5.84845	5.25617
ILMN_1244508		4833417A11Rik	5.72817	5.3703	5.78094	5.70253	5.79598	4.96931	5.22243	5.26078
ILMN_1219446		4833418A01Rik	7.86389	7.49948	7.81338	7.78249	7.92128	7.90656	7.90872	7.62746
ILMN_1223318		4833420G17Rik	8.13669	7.99993	8.16694	8.16263	8.30397	8.44576	8.94029	8.16562
ILMN_2620804		4833421E05Rik	8.80982	9.40912	8.83566	9.50699	9.38578	9.64728	9.05916	9.16458
ILMN_2780022		4833424O15Rik	5.06344	5.70453	5.59086	5.24399	5.19375	4.71385	5.61584	5.50098
ILMN_3057482		4833426J09Rik	6.42595	6.37742	6.3446	6.40231	7.63767	6.95518	6.94057	7.20955
ILMN_3134598		4833426J09Rik	9.65566	9.41494	9.41547	9.58522	10.5653	10.0296	10.1609	10.7737
ILMN_2692952		4833436C18Rik	6.14327	6.17835	5.78546	6.03829	6.01959	5.99575	6.19416	6.0086
ILMN_2664670		4833439L19Rik	8.4349	8.15992	7.7877	8.08209	7.98372	7.68371	7.92082	7.94294
ILMN_2943685		4833439L19Rik	7.16519	7.37764	7.30425	7.3979	7.06483	6.90603	7.12268	7.57233
ILMN_2724226		4833439L19Rik	10.8789	10.2951	10.0222	10.499	10.0459	10.3875	10.417	10.3679
ILMN_3160574		4833442J19Rik	7.12061	7.22252	7.02839	6.40429	8.17578	8.22372	7.62984	7.07269
ILMN_2691910		4921504E06Rik	4.92551	4.92015	5.651	5.3429	5.46984	5.73578	5.53924	5.2636
ILMN_2717190		4921504I05Rik	5.5733	5.5212	5.38713	5.1918	6.35473	5.55957	5.43885	5.99408
ILMN_1241522		4921505C17Rik	9.35884	8.95773	9.54956	9.23464	9.48026	9.24309	9.9589	9.28953
ILMN_1236613		4921505C17Rik	5.78452	5.83509	5.93261	6.13476	5.8752	5.69041	6.33942	5.62904
ILMN_1253347		4921507P07Rik	6.22572	5.51758	6.35026	5.86373	6.24091	5.79096	6.05633	5.57424
ILMN_1234561		4921509C19Rik	5.46487	5.57067	5.26517	5.25891	5.54593	5.67038	5.46141	5.2067
ILMN_2631883		4921509E07Rik	4.3985	5.58566	5.22119	5.8847	4.6592	5.41707	5.33167	5.4731
ILMN_2691901		4921517D21Rik	4.71088	5.14502	4.89904	4.32067	4.98334	5.47434	4.29346	6.24797
ILMN_1218097		4921520G13Rik	5.25175	4.96411	5.25068	4.97986	5.57889	5.61976	5.40568	5.66452
ILMN_1240216		4921521F21Rik	5.76117	5.15451	6.12083	5.40559	5.43779	5.43446	6.20562	5.33478
ILMN_2627377		4921525H12	5.56638	5.64106	5.56152	5.597	5.49487	5.50542	5.67353	5.26311
ILMN_1247585		4921528G01Rik	5.84007	6.32438	6.69791	5.84932	5.85467	5.33572	6.87574	5.67018
ILMN_3099055		4922505G16Rik	5.67135	5.88714	5.65362	5.92279	5.86659	5.5606	5.43429	6.0788
ILMN_2696146		4930402E16Rik	5.95398	6.12275	4.94275	4.97329	6.01679	5.64141	5.63566	4.55479
ILMN_1218703		4930402H24Rik	8.71003	9.1057	8.74772	8.0114	9.81767	8.72896	8.43277	8.77807
ILMN_3161120		4930403C10Rik	5.29786	5.37875	5.60174	5.5249	5.7602	5.74739	5.4596	5.38914
ILMN_2711651		4930403O06Rik	10.421	11.0798	10.931	10.0714	11.547	11.641	10.7201	10.8375
ILMN_1219309		4930404H21Rik	5.24877	5.64252	5.59498	6.31555	4.68211	5.6525	5.64979	4.85074
ILMN_3086919		4930408O21Rik	5.88555	5.44417	5.57338	6.02832	5.72133	5.86437	6.15219	5.77546
ILMN_2879121		4930415L06Rik	5.03359	5.9987	5.8469	5.64328	5.63898	5.26614	6.05064	5.77253
ILMN_2674820		1700011J18Rik	4.26565	5.41011	5.17812	4.76027	5.32694	4.64556	3.9999	5.67239
ILMN_1217337		4930427A07Rik	5.81349	6.12859	5.55728	5.85102	5.70321	5.1788	5.58576	5.31143
ILMN_2732737		4930430A15Rik	4.87752	5.22101	4.59998	5.01255	3.16222	5.3568	5.12157	4.82476
ILMN_2874777		4930430E16Rik	5.38637	4.70046	5.77167	4.96711	5.37959	5.7533	5.33271	5.26855
ILMN_2645020		4930430E16Rik	5.73136	5.80677	5.86214	5.90372	6.11699	5.34161	5.41723	5.90039
ILMN_2722260		A830023L05	4.53737	5.23638	5.04903	5.53864	5.06296	5.01989	5.18139	4.26565
ILMN_2672745		4930432K21Rik	5.56136	5.54327	5.46374	5.93037	5.64474	6.08062	5.76737	5.24669
ILMN_1214239		4930432O21Rik	10.0575	9.87961	10.1859	10.0459	10.228	10.3327	10.4844	10.123
ILMN_3006178		4930432O21Rik	6.0945	6.28102	5.94661	5.87572	5.58372	5.84994	6.11789	5.90977
ILMN_2595651		4930438O05Rik	5.68567	5.58346	5.66415	5.71138	5.58189	5.9382	5.9058	5.67891
ILMN_2647391		4930438O05Rik	5.4607	5.37428	4.91386	5.17871	5.45089	5.09248	5.42262	5.51891
ILMN_2631674		4930444A02Rik	4.72666	5.64504	5.72329	5.96772	5.68633	5.45709	5.37141	5.87508
ILMN_3006143		4930451C15Rik	5.6812	4.01444	5.47102	5.98538	5.41664	5.30404	5.24895	5.04156
ILMN_2682763		4930451I11Rik	6.03373	5.29188	5.75163	5.46423	5.577	5.28304	5.43003	5.16416
ILMN_2888766		4930453N24Rik	11.0534	10.8883	10.9182	11.3093	10.5062	10.7082	11.0798	10.9321
ILMN_2838965		4930455C21Rik	7.69612	7.7714	7.22463	7.31591	7.36194	7.57045	7.49749	7.42202
ILMN_2908953		4930455F23Rik	8.31738	8.0017	8.36307	8.65851	8.30313	8.33778	8.60077	8.56726
ILMN_2616180		4930471M23Rik	5.97369	6.24352	5.75867	6.05765	5.85198	6.13367	5.71631	5.7359
ILMN_2723431		A330015D16Rik	5.26704	5.11079	5.01723	5.07266	4.98833	5.49151	5.30516	5.79878
ILMN_1219913		4930474N05	5.40717	5.33805	4.63983	5.65507	5.48542	4.88791	4.59154	5.46324
ILMN_3143842		4930481F22Rik	5.36049	5.40865	5.79552	5.51572	5.66739	5.11436	5.14315	5.975
ILMN_3065871		4930481F22Rik	5.74103	5.61694	5.74269	5.34066	5.32482	5.82852	5.81349	5.52548
ILMN_2698334		4930486L24Rik	8.03264	7.45831	7.81713	8.03004	7.18168	7.17764	7.41427	7.32435
ILMN_2858477		4930502E18Rik	5.80013	7.00864	6.14931	6.47977	4.99593	5.40815	5.33572	5.08575
ILMN_2712936		4930503E14Rik	5.54662	5.15013	4.83467	5.32552	5.66177	5.16231	5.54231	5.70186
ILMN_1231151		4930503L19Rik	6.8362	5.58397	6.54606	5.89951	6.2345	6.3392	6.29112	6.08028
ILMN_2630827		4930504E06Rik	7.89411	7.76341	7.87174	7.93621	7.79637	8.00295	7.45902	7.81546
ILMN_1237664		4930504E06Rik	11.0683	10.7657	10.6297	11.357	10.0931	10.1306	10.5848	10.9343
ILMN_2944657		4930506M07Rik	6.59918	5.51015	6.58436	6.20906	6.35284	5.97441	6.16029	5.84932
ILMN_2675000		4930511J11Rik	5.12461	5.51236	5.47268	5.40734	5.25285	5.82407	5.50738	5.26926
ILMN_2749719		4930515G01Rik	6.8203	6.67841	6.76128	6.59247	6.70106	6.29416	6.02818	6.42774
ILMN_2677065		4930519N13Rik	5.86645	5.22645	5.93024	4.88896	5.68188	5.3765	5.58397	6.32482
ILMN_3009928		4930524E20Rik	5.93369	5.61135	5.6041	6.4033	5.75898	5.92872	5.96787	6.04828
ILMN_2881312		4930535E21Rik	5.11635	5.36465	4.75141	4.39297	5.18667	5.9301	4.05518	4.66719
ILMN_1238069		4930539E08Rik	5.83995	5.25673	6.08664	5.27823	5.53719	5.42419	5.77348	5.53124
ILMN_2596249		4930540L03Rik	8.23999	8.49863	7.84295	8.24668	7.43621	7.21211	7.32362	7.19189
ILMN_1233275		4930544G11Rik	6.27166	6.23104	6.30532	6.42081	5.98854	6.24352	6.65256	6.22208
ILMN_2841307		4930544G21Rik	5.90039	5.89182	5.05038	5.44759	6.04986	5.48178	5.49924	5.84869
ILMN_2806907		4930547C10Rik	5.33394	5.459	6.10136	5.95805	5.29455	5.0186	5.75887	5.37909
ILMN_2669172		4930547N16Rik	6.22652	6.1739	6.02961	5.97932	6.20763	5.48476	5.89209	5.73658
ILMN_2705533		4930548H24Rik	4.9179	5.33721	5.53873	5.57659	5.96816	5.32947	5.71825	5.98224
ILMN_1250814		4930550C14Rik	6.56723	6.87084	6.73589	6.85114	6.36804	6.68606	6.72598	6.37435
ILMN_2972249		4930555G01Rik	6.08273	5.9294	6.11717	5.91068	5.45298	5.63777	5.71257	5.7477
ILMN_2912471		4930570C03Rik	11.3752	10.8595	10.3703	10.9721	9.83847	9.92792	9.92347	10.4072
ILMN_3065373		4930572J05Rik	8.68554	9.00141	9.60272	8.26659	9.5207	9.19563	9.16613	8.80644
ILMN_3143304		4930572J05Rik	5.73813	6.10539	5.83268	6.25423	6.34155	6.16251	5.53599	5.9058
ILMN_3101400		4930573I19Rik	7.5449	7.31739	7.72866	7.79599	7.42876	7.25665	7.5965	7.54761
ILMN_2668642		4930578C19Rik	5.42961	5.45374	5.34503	5.22852	6.11789	4.61146	5.44432	3.99436
ILMN_1246251		4930578I06Rik	5.13064	4.86113	4.47491	5.68216	5.56519	4.93335	4.46716	5.37658
ILMN_2654720		4930579E17Rik	6.14654	6.30684	6.00496	6.19434	5.99648	6.07996	6.10556	5.93261
ILMN_2654721		4930579E17Rik	6.20029	5.94017	5.62398	6.02403	6.00889	5.53505	5.9692	6.216
ILMN_1250001		4930583H14Rik	5.40926	5.38215	5.34418	5.38838	5.51031	5.94267	5.73721	5.9318
ILMN_2948344		4930594M22Rik	4.4877	4.49956	5.51159	4.85074	5.51578	5.08631	4.66307	4.92777
ILMN_1257546		4930599N23Rik	6.02768	6.16361	6.22763	6.44559	6.39306	6.35841	6.32619	6.5068
ILMN_2612325		4931406C07Rik	11.1105	10.6623	10.1112	10.286	10.5697	10.5217	10.4914	10.6086
ILMN_2612311		4931406H21Rik	5.92029	5.73465	5.78072	5.84737	5.76338	6.03023	5.80733	5.84994
ILMN_2601441		4931406P16Rik	10.0444	10.7555	10.6419	10.0946	10.5027	10.6872	9.67754	9.93868
ILMN_1221187		4931407G18Rik	5.23701	5.18647	5.16396	4.98185	4.97652	2.88872	4.88207	4.61826
ILMN_2949877		4931408A02Rik	5.52963	5.64634	6.08562	6.06861	6.32754	6.01495	6.31698	5.96017
ILMN_3080840		4931408C20Rik	5.44858	5.07562	5.25819	4.19835	5.44515	5.4246	5.4071	5.66822
ILMN_1251021		4931428L18Rik	4.95183	5.11787	5.36769	5.0957	5.00921	5.3676	4.95675	5.3341
ILMN_3081260		4931433A01Rik	5.21661	4.84382	4.82411	5.18982	4.76779	4.70583	5.19579	4.15499
ILMN_2789611		4931440F15Rik	5.30976	6.13408	5.9217	5.1059	5.72951	5.75769	5.8284	5.8014
ILMN_1230821		4932411E22Rik	5.68245	5.45231	5.35493	5.56578	5.48633	5.76554	4.76705	5.27164
ILMN_2896857		4932412H11Rik	5.42221	5.50535	5.70871	6.15825	5.85862	5.98008	5.7815	5.3974
ILMN_1245519		4932438H23Rik	5.86361	4.9996	5.2967	5.43569	5.29867	5.82863	5.64699	5.71944
ILMN_1226041		4932441K18	5.51303	4.89293	5.7591	5.80945	5.78227	5.98108	5.6903	5.87597
ILMN_2895908		4932441K18Rik	9.47049	9.25994	9.15688	8.82898	10.0318	9.56328	9.95378	10.026
ILMN_2976293		4933402J07Rik	5.59888	6.15469	5.53497	5.19344	5.8503	5.19142	5.48268	5.33513
ILMN_2666297		4933403G14Rik	6.46075	6.67348	6.56386	6.11071	6.9258	6.85147	6.85244	6.74546
ILMN_1249756		4933404M02Rik	6.10448	5.91188	5.85563	6.36029	6.46199	6.46782	5.79054	6.0253
ILMN_3161087		4933407I18Rik	4.46716	5.16179	5.56144	5.41011	4.66049	4.87509	5.2006	4.84327
ILMN_1252437		4933407N01Rik	10.9598	11.4086	11.1235	10.8246	10.8883	11.0388	10.574	10.3312
ILMN_2653735		4933407N01Rik	10.9632	11.3625	11.0763	10.5769	10.8638	10.7769	10.4351	10.3208
ILMN_2604205		4933407N01Rik	8.59938	8.72845	8.29209	8.01671	8.75898	8.85958	7.71731	8.22068
ILMN_2637804		4933407P14Rik	7.07888	6.82659	7.00824	6.37224	6.49373	7.02565	7.16619	6.43294
ILMN_2598069		4933409G03Rik	5.14065	5.03852	5.88868	5.69818	5.23768	5.25413	4.97932	5.63455
ILMN_2680102		4933409N07Rik	5.96847	6.14525	5.74915	5.95501	5.92549	5.99633	5.88353	6.24668
ILMN_1253122		4933411G06Rik	5.41504	6.18488	5.45602	5.8651	5.84223	5.53574	5.55823	5.74781
ILMN_2605417		4933411K20Rik	9.00769	9.02274	9.36604	9.00196	9.29062	8.97892	9.39659	9.16613
ILMN_3161693		4933416C03Rik	5.82306	6.2403	5.91323	6.26042	5.74238	5.67249	5.8722	6.05338
ILMN_1226326		4933417E01Rik	5.66803	6.00325	6.16621	6.54307	6.059	5.8732	6.02036	6.49504
ILMN_3082287		4933421E11Rik	8.96714	8.56031	9.26047	9.02533	8.40088	8.74676	9.1279	8.52196
ILMN_2646836		4933421E11Rik	6.53688	6.18355	6.35125	6.60461	6.59328	6.57843	6.43032	6.25834
ILMN_1221212		4933421E11Rik	5.7236	5.52094	5.62932	5.26517	5.7828	5.90357	6.17444	6.20264
ILMN_3033621		4933421E11Rik	6.59689	5.8212	6.4627	6.93232	5.61197	5.87245	6.43362	5.82293
ILMN_3161452		4933422H20Rik	4.40685	5.58646	4.98705	5.46159	5.13152	5.70077	5.48427	5.78546
ILMN_2694356		4933424B01Rik	7.27313	6.83178	7.04371	7.26023	7.06652	7.07955	6.91135	7.02741
ILMN_1252267		4933424B01Rik	7.35926	6.76285	7.34402	7.12578	7.13176	7.08735	7.55463	7.4128
ILMN_2833356		4933424B01Rik	7.79474	8.01715	7.81177	7.93832	8.3405	8.28903	8.07552	8.00435
ILMN_1254551		4933426M11Rik	7.94373	8.00207	8.32996	7.70356	8.97841	8.2508	8.01715	7.86188
ILMN_1245850		4933427D14Rik	7.17483	7.23902	7.56545	6.87247	7.55504	7.30063	7.45377	7.61833
ILMN_2693151		4933428G09Rik	5.7434	6.07744	5.27879	5.78578	6.38825	5.17358	6.13331	6.03717
ILMN_1247490		4933428G20Rik	9.69801	9.83425	9.66583	9.51548	8.85609	9.36241	8.82328	8.91171
ILMN_3011926		4933429E10Rik	5.72226	5.40083	5.47009	5.62461	4.7668	4.22924	4.86039	5.63687
ILMN_2619961		4933429F08Rik	5.71277	5.31134	5.63613	5.77645	4.95389	4.75922	6.11881	6.02225
ILMN_2616956		4933434E20Rik	10.8914	10.448	10.4713	10.6586	10.4335	10.38	10.3288	10.2478
ILMN_2594807		4933434E20Rik	9.0041	7.9294	7.77836	7.9726	8.22727	8.35592	7.95768	7.62671
ILMN_1257872		4933434E20Rik	10.7926	10.3983	10.399	10.6967	10.1181	10.1459	10.3256	10.4914
ILMN_1216601		4933434I06Rik	5.56093	5.06529	5.66491	5.58725	5.48127	5.90806	5.83148	5.64069
ILMN_2700177		4933436I01Rik	4.9501	5.24688	5.26543	5.51673	5.43356	6.20986	5.42072	4.29529
ILMN_2944601		4933439C20Rik	10.5217	10.9246	10.4672	10.3793	10.5974	10.5697	10.8967	10.0662
ILMN_2701911		4933439F18Rik	6.18198	5.68347	5.58083	5.51108	6.48003	5.67776	5.51388	5.80058
ILMN_2690371		4933439F18Rik	5.70794	5.61914	6.06047	6.19974	5.13665	5.61657	6.07256	6.12965
ILMN_1235140		4933439F18Rik	6.0326	5.44759	5.77382	5.93143	6.15237	5.69356	5.97527	5.54257
ILMN_2805908		4933440H19Rik	5.63474	5.2341	5.3912	5.76531	5.45509	5.26443	5.64597	4.8179
ILMN_2877029		Cytl1	6.23962	6.93858	6.71795	6.38445	7.2084	6.60849	6.27565	7.03562
ILMN_2615575		5031414D18Rik	5.99648	5.60584	6.85181	5.63549	6.04244	5.75987	7.10732	5.72123
ILMN_2985657		5031414D18Rik	5.48501	4.92192	6.85049	5.34716	5.98023	6.30378	6.57527	6.23146
ILMN_2749935		AF397014	6.31034	6.57677	6.13389	5.88035	6.97228	6.62979	6.78874	7.2883
ILMN_2948241		5033413D22Rik	4.6521	5.20774	5.74472	4.94843	5.28654	5.37081	5.23877	5.74721
ILMN_2818396		5033414D02Rik	11.1667	11.6506	11.6178	11.6089	10.9278	11.0454	11.3612	11.0626
ILMN_2601946		AL024069	9.49568	9.57517	9.68412	9.94356	9.52005	9.80737	9.25215	9.60703
ILMN_3103689		5133400G04Rik	7.14607	7.96805	7.61833	7.78165	7.13917	7.42014	7.19906	7.27785
ILMN_3030392		5133400G04Rik	7.01501	6.94832	7.50136	7.26058	6.74014	6.76889	7.17726	6.86056
ILMN_2427869		5133400G04Rik	7.25734	7.58328	7.86969	8.0226	7.29194	7.48073	7.58252	7.31848
ILMN_3122081		5133401N09Rik	8.40264	8.85365	8.80542	8.65764	8.84861	8.64162	8.89562	9.11816
ILMN_1220874		5330401P04Rik	6.67814	6.14416	7.01703	6.43683	6.65645	6.54171	7.47281	6.18754
ILMN_3160472		5330417C22Rik	4.93602	5.66794	4.96597	4.71253	4.75803	4.92015	4.99339	4.5612
ILMN_2892479		5330431N19Rik	5.20871	6.39034	6.27347	6.07961	6.14456	5.97034	5.82969	5.58248
ILMN_1237049		5330431N19Rik	8.50648	8.99684	9.00971	9.01645	8.62615	8.6671	8.88037	9.09801
ILMN_2892480		5330431N19Rik	6.43812	5.65316	6.33274	6.34931	5.98792	6.00525	6.71827	6.64071
ILMN_2756275		5330439C02Rik	5.07512	4.9273	5.01949	4.30432	3.92501	5.34611	5.26499	4.35435
ILMN_2772728		5330439J01Rik	5.61197	5.76338	5.91637	5.52883	5.81711	5.55966	5.459	5.9017
ILMN_2984070		5430420C16Rik	5.01543	5.7469	4.48379	5.80744	5.50466	5.31832	4.91028	3.60118
ILMN_2882088		5430435G22Rik	7.91121	8.74587	8.34646	8.76384	8.60077	9.37988	8.09982	8.51581
ILMN_2801798		5430437P03Rik	8.69692	9.49393	9.37333	9.22609	9.32788	9.32266	8.98104	9.37643
ILMN_2622780		5530601I19Rik	8.27423	8.07903	8.33087	8.06445	8.11054	8.36819	8.14017	7.93877
ILMN_2993779		5630401D24Rik	5.81767	6.34693	6.03531	5.88113	5.91136	5.91898	5.82924	5.78907
ILMN_2754492		5630401D24Rik	5.97582	5.78907	6.25217	5.7815	5.54576	6.05046	5.68423	5.80689
ILMN_2740461		5630401D24Rik	5.71464	5.34058	5.5811	5.39941	5.53333	5.37707	5.47144	5.80842
ILMN_2993782		5630401D24Rik	5.00592	4.77654	5.8284	4.86758	5.864	5.28277	5.51448	5.9116
ILMN_1218104		5630401D24Rik	6.69671	6.93036	6.67527	6.90668	6.89008	6.7302	6.99576	6.98929
ILMN_1253434		5730403M16Rik	6.66486	6.60034	6.50924	6.69329	6.44757	6.43412	6.61082	6.30082
ILMN_2836359		5730409E04Rik	5.81668	4.91249	5.94438	6.0781	5.94795	5.90211	6.22189	6.16845
ILMN_3130719		5730410E15Rik	8.58231	8.36867	7.81218	8.81665	8.69735	8.55323	8.19465	8.05572
ILMN_2747501		5730410E15Rik	7.85354	7.03562	6.96444	7.55961	7.81508	7.23831	7.0713	7.35377
ILMN_2809436		5730410I19Rik	8.4957	8.78662	8.68469	8.59227	8.74424	8.94029	8.57061	8.34095
ILMN_2889313		5730419I09Rik	7.69575	7.91535	8.0238	7.7658	7.73427	7.83935	8.13271	7.76462
ILMN_1218627		5730437N04Rik	11.3052	11.3431	11.4661	11.7529	11.5385	11.3598	11.703	11.8177
ILMN_2616000		5730449L18Rik	9.40133	9.04522	9.06176	9.31444	8.94409	8.59938	9.4407	9.58522
ILMN_2835012		5730449L18Rik	8.40168	8.58568	8.22154	8.52636	8.31382	8.54037	8.44908	8.61074
ILMN_2826342		5730453I16Rik	9.59342	9.63712	10.2914	9.60078	9.70146	9.80945	10.3531	9.8911
ILMN_1220263		5730453I16Rik	6.27017	6.41252	6.76857	5.38629	6.6738	6.48131	6.92282	6.58794
ILMN_2796798		5730469M10Rik	11.4806	11.8246	11.1012	11.1035	12.3264	11.6288	11.3335	11.9005
ILMN_2765936		5730472N09Rik	10.3785	10.499	10.2709	10.3295	9.98584	10.2343	10.5312	10.6718
ILMN_3163221		5730494M16Rik	8.67504	8.20766	8.16305	8.62172	7.88623	8.39717	8.73502	8.51626
ILMN_2663516		5730494N06Rik	9.42299	9.36956	9.153	9.23018	9.23413	9.33935	9.38175	9.25608
ILMN_1249439		Trabd	6.96742	6.71827	7.13575	6.70165	7.5277	7.17726	6.83178	6.88811
ILMN_2621217		5730508B09Rik	6.43213	6.05175	5.85611	6.71606	5.5249	5.9062	6.10523	6.22366
ILMN_1222594		5730528L13Rik	8.34011	7.61009	7.39903	7.89948	7.39937	7.46287	7.22324	8.00725
ILMN_2600218		5730536A07Rik	5.70611	5.37471	5.87495	5.9908	6.10377	5.66051	5.75855	6.16675
ILMN_2695450		5730536A07Rik	6.92417	6.47977	6.30792	7.27864	6.46395	6.43935	7.26425	6.94057
ILMN_2779636		5730589K01Rik	8.44347	8.78209	8.51675	8.35807	8.54934	8.43574	8.77204	8.54842
ILMN_1224162		5730593F17Rik	8.40045	7.3516	7.87344	8.48344	7.49521	7.80699	8.74863	8.79698
ILMN_2936468		5730596K20Rik	7.99856	8.01053	7.88789	7.88208	7.94373	7.85564	7.90199	8.1709
ILMN_2944272		5830404H04Rik	7.88582	8.33371	7.99031	8.40264	8.19835	8.15239	7.75238	7.85482
ILMN_2690214		5830405N20Rik	6.33274	6.56189	7.62298	5.67009	5.81655	5.57394	7.75438	6.13787
ILMN_1223695		5830415F09Rik	6.36918	6.17538	6.76159	6.46224	6.49608	6.2639	6.62457	6.4841
ILMN_2924591		5830415F09Rik	6.16342	6.21681	5.70443	5.92452	5.74619	5.58496	5.73289	6.20011
ILMN_1257675		5830415L20Rik	6.97769	7.00486	7.23794	6.7921	7.03325	7.08216	7.09388	6.58492
ILMN_2741737		5830417C01Rik	6.70446	6.44372	6.52167	6.6546	6.69702	6.94249	6.15584	6.78784
ILMN_1227266		5830427D03Rik	6.17499	6.68258	6.43341	5.99304	6.42246	6.55868	6.42644	6.28807
ILMN_1217473		5830433M19Rik	6.31012	5.59427	5.3074	5.96202	5.91689	5.41664	6.08664	5.99886
ILMN_1240274		5830434P21Rik	10.1843	10.0296	10.0253	10.2844	9.51424	9.98365	10.0325	9.98879
ILMN_2625831		5830435K17Rik	6.74998	5.81324	6.50791	6.28345	6.01013	6.06845	6.1739	6.51295
ILMN_2646187		5830443L24Rik	5.15207	5.07328	4.48657	4.38354	4.62927	5.52359	5.10679	5.56187
ILMN_2911454		5830457O10Rik	6.57677	7.93233	6.67757	6.87021	7.72625	7.22423	7.09948	7.36822
ILMN_2708794		5830457O10Rik	5.59591	5.64644	5.05087	5.17775	5.95778	5.10513	5.09331	5.00187
ILMN_1249269		5830457O10Rik	6.45695	6.26086	6.6832	6.58492	6.50032	6.92282	6.76702	6.72391
ILMN_2697766		5830457O10Rik	7.10353	8.34553	7.73702	7.70787	7.99904	8.11054	7.57671	8.06173
ILMN_2688721		5830468K18Rik	7.50377	7.13511	6.89913	7.08423	7.57671	7.22463	7.55544	7.21607
ILMN_2662316		5830482F20Rik	5.54814	5.87684	6.24252	5.92131	5.76359	5.61676	5.98283	5.64252
ILMN_2724719		5930416I19Rik	9.59655	9.2717	9.57249	9.70948	8.96611	8.98008	10.0303	9.50454
ILMN_1242011		5930431H10	6.06498	6.2009	5.61037	5.78688	6.68688	5.60736	5.53207	6.04861
ILMN_3149218		5930434B04Rik	7.24972	7.27053	6.89609	7.22578	7.18104	7.00722	6.67645	7.06144
ILMN_1213573		5930434B04Rik	6.60676	6.66486	6.51642	6.39086	7.32725	6.86891	6.34013	7.20022
ILMN_3070533		5930434B04Rik	6.89114	6.75558	6.85954	6.80367	7.46501	7.09609	6.7148	7.44498
ILMN_3049778		6030408B16Rik	5.12189	5.47459	5.54687	5.83924	5.92212	5.61761	5.33875	5.03914
ILMN_3125764		6030408B16Rik	6.19614	6.06014	6.23554	6.47192	5.38358	6.04162	6.06368	6.34037
ILMN_2599739		6030419C18Rik	5.80081	6.29156	5.96488	6.53368	5.95675	6.22962	6.11573	5.73997
ILMN_2959253		6030429G01Rik	6.01235	5.72052	6.3526	5.9842	6.04595	5.77787	6.27237	6.16807
ILMN_2610650		6030446N20Rik	5.39534	5.87837	5.84514	5.97321	5.74279	5.8914	6.01482	5.95766
ILMN_1234301		6030458C11Rik	6.10979	6.22695	6.06211	6.13677	6.44427	5.88404	6.3526	6.32093
ILMN_2953807		LOC620807	7.47094	6.85657	6.71855	6.5531	12.3019	9.17399	11.6637	11.4879
ILMN_1228753		6230409E13Rik	5.80397	6.11661	5.46522	6.09637	5.34521	5.2812	6.02864	5.78525
ILMN_1233478		6230416J20Rik	7.44226	6.47218	7.24364	7.13241	6.78347	7.08454	7.16444	6.82992
ILMN_2888375		6230427J02Rik	7.25403	8.11234	7.02978	7.16007	7.19054	7.36605	6.94605	7.35853
ILMN_2594139		6330403K07Rik	5.56127	5.15407	5.77348	5.16067	4.75215	4.40834	5.74238	5.37266
ILMN_2642517		6330406I15Rik	10.1685	10.0509	9.80867	10.1137	9.853	10.8893	9.96185	10.2997
ILMN_1213736		6330406I15Rik	10.4072	10.395	10.2105	10.5759	10.3638	11.0512	9.9408	10.848
ILMN_1218026		6330407J23Rik	5.4319	4.60841	5.08068	5.45047	4.8828	5.29021	5.06128	5.15489
ILMN_2592187		6330408A02Rik	5.73382	5.91939	5.93505	5.63022	6.06877	5.80711	5.77896	5.94595
ILMN_2704715		6330409N04Rik	7.54567	7.55846	7.06792	7.07405	8.0209	8.07512	7.65706	7.60391
ILMN_2875169		6330416G13Rik	7.36822	7.66247	8.08732	7.65148	7.30355	7.20955	7.63095	7.88959
ILMN_2643588		2810039F03Rik	5.20106	5.92684	5.03142	6.12383	5.57844	5.08575	6.16122	5.63705
ILMN_1232627		6330442E10Rik	5.78409	5.57406	5.66991	5.21873	6.02051	5.6239	5.34143	5.85922
ILMN_2834294		6330442E10Rik	7.26872	7.733	8.07634	7.64713	7.83073	7.61082	7.98372	7.2218
ILMN_3151281		6330500D04Rik	5.11216	6.05046	5.11171	5.18756	4.98488	5.04522	5.2787	5.5606
ILMN_2758418		6330500D04Rik	5.93663	6.01973	5.94978	6.48107	5.52566	5.72736	5.77393	5.63669
ILMN_3072437		6330500D04Rik	5.29283	5.09342	7.10424	5.39078	5.53984	5.82875	7.06077	5.39858
ILMN_2690249		6330500D04Rik	5.38326	5.3729	6.01632	5.2421	5.22214	5.10723	5.75426	4.93714
ILMN_2869623		6330503C03Rik	5.98732	5.45717	5.97674	6.35102	6.25217	6.37247	5.91256	6.18829
ILMN_3006575		6330503K22Rik	6.94122	6.89847	7.32324	6.67286	7.1005	6.95253	7.10255	6.87313
ILMN_1228426		6330503K22Rik	7.0849	6.82597	7.02741	7.19664	7.05728	6.91606	7.35125	7.2229
ILMN_1220688		6330505N24Rik	6.25981	6.49373	6.65081	6.85657	6.18717	6.4416	6.47243	6.338
ILMN_3161819		6330534C20Rik	5.75845	5.43527	5.88922	5.35293	6.1335	5.31521	5.60277	5.79598
ILMN_2935386		6330548G22Rik	7.37688	7.85078	7.15368	7.01095	7.66734	7.34258	7.38225	8.0017
ILMN_2935389		6330548G22Rik	4.44976	4.98777	5.81482	5.01897	5.20718	4.49534	5.66605	5.85356
ILMN_2612513		6330569M22Rik	10.2003	9.87761	10.0706	10.1381	9.48565	9.396	10.346	10.2422
ILMN_2671366		6330577E15Rik	8.1211	7.63057	7.49867	7.05628	8.38366	8.47061	7.57709	7.8221
ILMN_2650106		1700001A24Rik	10.9699	10.7717	11.0602	10.8638	10.9171	11.0127	11.1997	11.0821
ILMN_1248618		6330578E17Rik	5.86303	6.29133	5.55983	5.90184	5.96415	5.82742	6.13568	5.85344
ILMN_1259919		6332401O19Rik	5.18149	4.89376	5.21661	5.74187	5.21075	5.75867	5.33745	5.51622
ILMN_1239411		6430510M02Rik	6.43107	6.89392	7.86882	6.7314	6.72814	6.53609	7.93621	6.75028
ILMN_1253269		6430517E21Rik	5.57192	5.52164	5.64971	5.54266	5.53523	4.50166	5.55843	5.7641
ILMN_1241125		6430526N21Rik	6.00845	6.2874	6.2107	6.23835	5.84655	6.29921	6.32963	6.214
ILMN_2728255		6430526O11Rik	5.37673	5.76184	5.62103	6.03484	6.19026	5.66868	5.10005	5.35158
ILMN_2731379		6430527G18Rik	5.99437	5.68179	6.50976	6.0408	6.53962	5.94003	6.13408	6.01088
ILMN_2754183		6430527G18Rik	6.15678	5.7896	5.62638	5.86832	5.85785	5.99544	5.82589	5.78082
ILMN_3109491		6430527G18Rik	10.6131	10.0516	10.7435	10.5477	10.2734	10.488	10.4605	10.256
ILMN_2599214		6430548M08Rik	7.13405	7.06928	6.48543	7.20553	6.35379	6.53933	6.83746	7.11706
ILMN_2901409		6430550H21Rik	6.46755	6.5705	6.36243	5.98601	6.03327	5.99604	5.8645	4.71909
ILMN_1223546		6430571L13Rik	6.19793	6.17955	5.98716	6.3491	5.79719	5.82731	6.31969	6.26785
ILMN_2893471		6430573F11Rik	6.57921	6.81171	6.76763	6.94732	6.89913	6.34601	6.1881	6.78378
ILMN_2621130		6430598A04Rik	4.28744	5.63057	5.39558	5.23711	5.79233	5.52996	5.00029	5.77157
ILMN_3011719		6430706D22Rik	9.51488	8.82559	9.32266	8.7571	8.87286	8.29827	9.26725	9.17552
ILMN_1226365		6530401D17Rik	6.68496	6.2105	5.99811	6.19359	6.11845	6.27496	6.66514	6.47826
ILMN_2691781		6530404N21Rik	5.9524	5.50617	5.58303	5.95844	6.01617	5.68101	5.86523	5.67198
ILMN_2688622		6530406M24Rik	6.30152	6.16711	6.1304	6.05747	6.302	6.19321	6.02468	6.32733
ILMN_2688257		6530418L21Rik	5.03496	5.60164	4.67746	5.69416	5.19921	5.41182	5.11745	5.68769
ILMN_2885123		6530418L21Rik	5.17041	5.60881	5.70145	5.2448	5.63147	5.7664	5.3394	5.61914
ILMN_2747792		6530418L21Rik	6.05535	5.50964	5.71551	5.4887	5.90777	5.64291	5.59932	5.75855
ILMN_2764974		6530421E24Rik	6.14598	5.78949	5.56354	5.02039	5.76814	5.5673	5.3676	5.62361
ILMN_1225014		6620401K05Rik	6.96578	6.94507	7.27635	6.99607	7.19592	7.08631	7.01168	6.97198
ILMN_2958417		6720456B07Rik	11.6303	11.5028	11.5723	11.8478	11.4349	11.5398	11.7253	11.9259
ILMN_2706857		6720456B07Rik	11.8109	12.1975	12.287	12.379	12.0218	12.0477	12.0059	11.9602
ILMN_2668886		6720456H20Rik	7.17127	7.6981	7.53684	7.46319	7.98278	8.06523	7.79888	7.98629
ILMN_2786509		6720456H20Rik	5.48335	6.05851	5.95117	5.69998	6.1538	6.08393	5.91498	6.38801
ILMN_2614853		6720458F09Rik	9.02479	8.72274	8.8366	9.09311	8.06445	8.4765	9.05573	8.6641
ILMN_1234641		6720463M24Rik	6.72059	6.42981	6.59436	6.85564	6.17752	6.17637	6.91829	6.10368
ILMN_2837195		6720467C03Rik	9.835	9.86357	9.67546	9.96185	9.60569	9.93868	9.63915	9.6692
ILMN_2837189		6720467C03Rik	10.0002	9.78435	9.63269	9.835	9.94498	9.77741	9.59899	9.69277
ILMN_1245721		6820408C15Rik	5.8092	5.51572	5.29902	5.53916	5.14928	5.7999	5.39551	5.99005
ILMN_2785605		LOC732482	7.2179	7.34296	7.63173	7.55426	7.53583	7.96366	7.34041	7.55034
ILMN_3162257		7420416P09Rik	4.79961	5.46366	5.20946	5.33034	4.41695	5.00698	4.15014	5.12451
ILMN_2636508		8030411F24Rik	5.40199	5.90396	5.88137	4.43455	5.50008	5.45609	5.30426	5.26031
ILMN_2739266		8030451F13Rik	5.47375	5.37513	5.56044	5.74781	5.42599	5.22036	5.52797	4.97301
ILMN_2969105		8030451F13Rik	5.95501	6.43107	5.41655	5.25961	7.02876	6.41885	4.81916	5.6744
ILMN_2744469		8030451F13Rik	5.92982	6.67698	5.43862	5.171	6.58938	5.85344	5.48203	5.34384
ILMN_2963017		8030462N17Rik	6.0213	5.1498	6.11227	5.93833	5.97369	5.61851	5.96502	5.54224
ILMN_2648909		8430406I07Rik	5.01873	5.33067	5.03681	6.03087	5.23701	5.08797	5.52018	5.2466
ILMN_2894211		8430408G22Rik	9.13761	10.3485	9.80595	8.13271	9.9408	9.65767	8.48056	9.06658
ILMN_2604263		8430410A17Rik	6.66695	6.82629	6.98602	6.60676	7.24574	7.14406	6.72752	6.99476
ILMN_1232530		8430410K20Rik	10.6086	10.1866	10.2734	10.7166	9.70948	10.0643	10.5723	10.3113
ILMN_1221940		8430419L09Rik	6.08547	5.82211	6.1897	6.20742	5.99633	6.14778	5.94853	6.21338
ILMN_2910020		8430427H17Rik	6.12691	6.39059	6.12912	5.85054	6.30812	5.08751	5.92082	5.29384
ILMN_1254386		8430432M10Rik	8.33508	7.50172	7.74834	7.77713	8.30098	7.89411	8.28181	7.95889
ILMN_3060788		9030025P20Rik	5.64404	5.34619	6.30684	5.5626	5.78556	5.88755	5.97414	5.72162
ILMN_3138222		9030025P20Rik	7.95284	7.84835	8.06727	7.77216	8.08984	7.90076	7.92001	8.395
ILMN_2716783		2410011O22Rik	8.43535	8.30619	8.58084	8.4462	8.29873	8.24714	8.38366	8.36259
ILMN_3021555		9030205A07Rik	6.24111	6.47192	6.07406	5.96743	5.1728	5.17082	5.37428	5.77436
ILMN_1222844		9030205A07Rik	8.05406	8.26524	7.94454	8.22195	5.77091	6.87183	5.94426	5.65091
ILMN_2718349		9030221M09Rik	6.52008	6.10152	5.95872	6.38687	6.40793	5.96299	6.03054	6.37904
ILMN_2718350		9030221M09Rik	6.19853	5.92357	5.50668	5.5632	6.42517	5.30252	5.83221	5.98405
ILMN_1255780		9030224M15Rik	7.80857	7.83635	7.16519	7.77023	7.16619	7.13819	6.84217	7.06862
ILMN_2686433		9030227G01Rik	6.65312	6.49348	6.45671	6.53742	6.494	6.3795	6.57892	6.07844
ILMN_1219025		9030409G11Rik	5.81287	6.24561	5.71357	5.59781	6.12201	6.24879	5.46233	5.38098
ILMN_3037758		9030418K01Rik	5.12307	5.57897	5.21324	5.22869	5.76554	5.18433	5.64802	5.02445
ILMN_2724194		9030425E11Rik	8.11011	7.60769	7.2632	7.01168	7.65594	7.02978	7.23239	7.79765
ILMN_1256705		9030607L17Rik	6.81645	7.32646	7.76621	7.57941	6.9638	7.01634	6.77648	6.87668
ILMN_2677144		9030607L17Rik	7.29228	7.55688	7.53616	7.71607	6.92815	7.43918	7.30653	7.28048
ILMN_2729447		9030612M13Rik	7.63021	6.94665	7.4306	7.041	7.32324	7.29841	7.98543	7.61241
ILMN_1245040		9030617O03Rik	5.95972	4.75361	5.64026	5.82383	5.40959	5.68699	6.00116	5.65305
ILMN_2872639		9030624J02Rik	9.20965	9.50896	9.5859	9.59899	9.64481	9.59965	9.40435	9.5351
ILMN_2949217		9030625A04Rik	7.83387	7.90999	7.7755	7.88546	7.60183	8.1473	7.49183	7.30803
ILMN_1217235		9130005N14Rik	9.51619	9.00868	8.86102	9.3542	8.57302	9.13487	8.63789	8.76141
ILMN_2618982		9130005N14Rik	5.83924	5.42937	5.31248	5.49607	5.18853	5.03195	5.47637	5.40034
ILMN_2867735		9130008F23Rik	5.5586	5.91148	3.95013	5.20374	5.46349	4.98264	4.98488	4.55897
ILMN_1233304		9130011E15Rik	7.37354	7.39903	7.33056	7.89411	7.05167	6.99607	7.33899	7.56152
ILMN_2593484		9130011J15Rik	10.2343	9.8911	10.0773	10.4261	9.98512	10.0946	9.88836	10.1076
ILMN_2931500		9130014G24Rik	4.67003	5.31937	4.99134	5.60967	5.50878	4.55097	4.79939	5.31557
ILMN_3002571		9130017N09Rik	5.63696	5.36481	5.5673	5.72747	5.47268	6.14852	5.9365	6.26279
ILMN_2930552		9130211I03Rik	6.68688	7.11706	7.27532	7.01133	6.6629	6.68956	6.8692	6.71765
ILMN_2756704		9130213B05Rik	9.14636	8.31243	8.28001	8.5338	9.70013	8.22769	10.7514	11.3182
ILMN_1237546		9130213B05Rik	6.22803	6.43588	6.54093	6.55841	7.69537	6.69159	7.8389	8.78308
ILMN_2756223		9130218O11Rik	7.73661	7.49749	7.17344	7.29123	7.18697	7.0597	7.61082	6.98304
ILMN_2607972		9130221H12Rik	7.17555	7.765	7.76701	7.51539	7.30099	7.72745	7.6645	7.64636
ILMN_1225859		9130227C08Rik	6.36151	6.37881	6.33452	5.5467	6.7565	6.338	6.50761	6.45506
ILMN_2747580		9130401M01Rik	5.90224	5.62523	4.43455	5.91031	5.316	5.46088	5.57355	5.72203
ILMN_2754054		9130401M01Rik	5.99604	6.35125	5.96935	5.53022	5.89688	6.49322	6.27432	6.15002
ILMN_2757006		9130404D08Rik	7.77795	7.95284	8.1056	8.04011	7.95978	8.17754	8.09244	8.02045
ILMN_2648607		9130404D08Rik	6.0112	5.80376	6.31815	6.1934	6.0829	6.23533	6.54606	6.23407
ILMN_2889120		9130404D08Rik	6.7311	6.85181	6.77863	6.41427	6.78845	6.85564	6.66458	6.77112
ILMN_2633062		9130422G05Rik	7.98585	7.31698	7.64835	7.72664	7.64519	7.32646	8.13449	7.80894
ILMN_2722414		9230104L09Rik	5.46514	5.10028	5.60808	5.97716	5.27188	5.71924	5.96833	5.60447
ILMN_2767819		9230110C19Rik	5.56952	5.73721	5.21601	5.10934	5.16727	4.93558	5.79475	4.87612
ILMN_2644161		9330129D05Rik	7.26802	7.12095	6.98802	7.72383	7.27745	7.1437	7.20408	7.48462
ILMN_2816547		9330134C04Rik	8.89666	8.68469	8.5433	8.6354	8.55987	8.30714	8.58654	8.82697
ILMN_2765053		9330155M09Rik	5.05184	5.54979	4.70216	5.489	5.47799	4.90917	5.29911	4.91615
ILMN_2776710		A930018M24Rik	5.80278	5.75393	6.03342	5.53411	6.1469	5.95766	5.6676	5.79422
ILMN_2692554		9330186A19Rik	10.7372	11.0963	11.131	10.6467	11.4306	11.4203	10.6419	10.4201
ILMN_2963754		9430015G10Rik	5.9839	6.52351	6.50032	6.16732	6.51138	6.80174	6.45771	6.52613
ILMN_1238679		9430023L20Rik	10.0459	9.50699	9.65305	9.77741	9.04107	8.96964	9.1833	9.41609
ILMN_2797584		9430028L06Rik	6.26105	6.05129	6.07292	5.54214	6.30555	5.59254	5.91542	6.15158
ILMN_2607608		9430029K10Rik	9.45995	9.63134	9.46285	9.46645	9.65184	9.48797	9.00359	9.53766
ILMN_2773741		9430034D17Rik	4.65272	5.89559	5.76781	5.54492	5.55256	5.33675	5.30592	5.22786
ILMN_2752597		9430057O19Rik	5.4125	5.16698	5.50542	5.60764	5.91793	5.53557	5.7293	5.87967
ILMN_2752600		9430057O19Rik	5.86177	5.9341	5.86535	6.62333	6.23986	5.24453	5.84296	6.19475
ILMN_1253746		9430077A04Rik	6.35102	6.44083	6.08682	6.53911	6.4391	6.13425	6.26303	5.92955
ILMN_2758459		9430079M16Rik	5.59581	6.27693	5.97136	5.9524	5.82132	5.89926	5.44217	5.794
ILMN_2741598		9430093N24Rik	5.07477	4.20923	4.90151	4.88423	5.15471	5.10073	5.46462	5.63566
ILMN_1216092		9530003J23Rik	4.95348	4.97085	5.53274	5.24821	4.83446	4.46927	4.97044	5.24605
ILMN_2962041		9530008L14Rik	6.16621	5.91569	5.04854	5.78852	5.60358	5.9754	5.2165	5.95032
ILMN_2940939		9530015I07Rik	5.93721	5.61843	5.64213	5.78754	6.14068	5.30133	6.11281	6.32846
ILMN_1224254		9530027K23Rik	4.69053	4.71253	4.87437	4.47159	5.1212	5.58655	5.54814	5.67948
ILMN_2592010		9530058B02Rik	8.69028	8.97383	8.36493	8.82509	9.33816	8.84532	8.96191	9.96529
ILMN_2904819		9530058B02Rik	9.22785	8.72793	8.35942	9.24995	9.00196	8.72943	9.40502	9.853
ILMN_2844642		9530066K23Rik	6.2776	6.28891	5.6651	6.2765	5.56001	5.65166	6.06399	5.86265
ILMN_1253452		9530068E07Rik	10.5723	10.4747	10.3999	10.7212	9.92428	10.3476	10.0721	10.0773
ILMN_2833152		9530077C05Rik	4.7877	5.17201	5.33932	5.42197	5.86808	5.71502	5.29472	5.73987
ILMN_1249234		LOC242681	6.07627	6.20906	6.07076	6.1012	6.44343	5.91555	6.05112	6.23554
ILMN_2836540		9530096D07Rik	5.747	6.59861	6.3289	6.12859	6.14745	6.00784	5.80092	6.04677
ILMN_2517060		9630015D15Rik	8.45463	8.32177	8.34193	8.53942	8.28804	8.0196	8.6641	8.21884
ILMN_2678939		9630020C08Rik	5.63705	5.3614	5.31205	5.64399	5.55309	5.9178	5.40717	5.46717
ILMN_2739195		9630020G10Rik	5.99528	4.90066	5.60709	5.00497	5.6744	6.18488	5.7707	5.52164
ILMN_2857095		9630028B13Rik	6.45125	6.41979	6.0841	6.87574	5.93286	6.36151	6.26785	6.67105
ILMN_2651582		AB041544	6.25744	6.11502	6.77618	6.51804	6.27963	6.28561	6.85409	6.65705
ILMN_1260001		9630033F20Rik	5.77723	5.95104	5.47791	5.12675	5.84715	5.73104	5.27405	5.04302
ILMN_2749383		9630041N07Rik	5.84066	5.31805	5.90951	5.27066	5.60155	5.28415	5.43802	5.5979
ILMN_1213026		9630058J23Rik	8.68422	9.13706	8.80238	8.97071	9.36434	9.377	8.95089	9.60272
ILMN_2732757		9830002I17Rik	5.55399	4.96066	6.07273	5.27904	5.63603	5.04229	6.0242	5.16168
ILMN_3155815		9830134C10Rik	5.55903	4.84027	5.61101	4.77097	5.84919	5.58469	5.33776	6.06095
ILMN_3160411		9830163H01Rik	6.02353	5.5019	5.91387	6.12707	5.8702	5.69961	6.02322	6.22245
ILMN_2626694		9930021J03Rik	6.31123	5.82742	5.94635	6.21207	5.23925	5.92822	6.60622	6.25338
ILMN_1250913		9930023K05Rik	5.69386	5.73912	5.62471	5.4665	5.73249	5.84737	5.9824	5.14147
ILMN_2669856		9930023K05Rik	5.72695	5.36769	5.16564	5.45123	5.3973	5.24354	5.51413	4.63211
ILMN_3001135		9930104L06Rik	6.46038	6.56913	6.41765	6.59436	6.28696	6.6384	6.05932	6.23746
ILMN_2685088		9930111J21Rik	5.35965	5.8204	5.95778	5.10713	6.02818	6.11502	6.05456	5.97527
ILMN_1228049		a	4.77801	5.47466	4.73214	5.73023	4.74885	4.84401	5.22063	5.3709
ILMN_2723481		A030003K21Rik	5.40484	5.5115	5.3316	4.83137	4.1377	4.20111	6.0811	5.04385
ILMN_2623605		A030004J04Rik	4.7196	5.90818	5.54979	5.44515	4.89713	5.48677	4.85645	5.1352
ILMN_2864906		A030007L17Rik	6.02288	5.92809	5.6718	6.26717	5.6593	5.77091	6.53526	6.19278
ILMN_2694767		A030007L17Rik	6.30923	5.98271	5.56161	6.09926	6.16638	5.37014	6.5183	6.24331
ILMN_2623886		A030007L17Rik	7.85975	7.94706	7.92729	7.70105	7.5984	7.50214	7.89572	7.82003
ILMN_2766493		A030007L17Rik	6.33844	6.47569	6.31193	6.01811	6.10927	6.74643	6.18429	6.08393
ILMN_1252682		A030010B05Rik	5.70353	6.38144	6.19177	5.72308	7.03054	6.64104	5.41045	6.09361
ILMN_2937333		A030010K20Rik	5.59994	4.62655	4.74213	5.31618	5.48764	5.87055	5.83112	5.27805
ILMN_2767322		A030012M09Rik	7.86061	7.21889	7.29263	7.73256	7.77383	7.6632	7.69109	7.81673
ILMN_2869139		A130010J15Rik	6.69045	6.42671	6.12114	6.11393	6.4053	6.66056	6.2009	6.72841
ILMN_2650183		A130022J15Rik	4.90135	5.99437	4.62761	5.18875	5.38781	5.55106	5.67516	5.76031
ILMN_2981643		A130030D10Rik	5.13174	5.5267	4.821	5.12273	4.8385	5.25572	5.33556	4.57668
ILMN_2957543		A130038H09Rik	5.98746	5.88566	7.58368	6.44608	5.57051	5.95704	7.57786	5.73094
ILMN_1220132		A130042E20Rik	6.49712	6.20283	6.19232	6.44952	6.14931	5.91214	6.27326	6.18678
ILMN_3162205		A130090K04Rik	4.52264	4.84362	5.61816	4.9978	4.63354	5.47094	5.43182	4.5491
ILMN_2601453		A130092J06Rik	7.87586	7.2306	9.72714	7.63381	7.23421	7.02265	10.3492	7.56271
ILMN_2839745		A230050P20Rik	9.23806	9.41092	9.67607	9.39487	9.07036	9.20517	9.59342	9.23135
ILMN_2601525		A230051G13Rik	8.03309	7.41901	7.36194	8.02879	7.50449	7.34506	8.03475	8.19417
ILMN_2929621		A230054D04Rik	6.37833	6.03669	5.96816	5.91689	5.66952	5.53916	6.15079	5.64578
ILMN_3160621		A230067G21Rik	6.2062	6.34177	6.7734	6.06892	6.98769	6.42828	7.2426	7.86969
ILMN_3020321		A230074B11Rik	5.9396	4.93367	5.68788	5.47243	5.91337	5.0293	5.39197	6.15806
ILMN_2824582		A230107C01Rik	6.02894	5.66711	6.1549	5.64889	6.28149	6.00937	6.06861	5.82245
ILMN_2719097		A2bp1	4.34938	4.82306	4.50983	5.59844	5.61958	5.33074	4.7155	4.61568
ILMN_1238309		A2bp1	5.16407	6.49243	5.12494	5.51564	6.46026	6.01073	5.41019	5.54244
ILMN_2925895		BC006662	7.65187	7.8078	7.88915	8.06727	8.15283	8.13229	8.09849	8.17839
ILMN_2628236		A330021E22Rik	5.56679	5.15621	5.42656	4.97057	5.50982	5.56608	5.61807	5.20461
ILMN_2714209		A330021E22Rik	5.52654	4.67192	5.22805	5.23557	5.59016	5.0585	5.37038	5.16827
ILMN_1220612		A330049M08Rik	5.61119	5.77253	5.83532	6.82504	7.63491	6.91102	6.39306	6.60963
ILMN_2591651		A330080J22Rik	6.80237	6.35821	6.37999	6.57132	6.62726	6.63602	6.11646	6.10854
ILMN_2800881		A430005L14Rik	8.56635	9.03264	8.66458	8.87692	8.52862	8.79297	8.67749	8.76674
ILMN_2706421		A430005L14Rik	6.43837	6.37388	5.92029	6.17714	6.41352	6.46732	5.91349	6.26804
ILMN_2758300		A430005L14Rik	8.14686	8.86149	8.30004	8.70515	8.47017	8.39674	8.28409	8.09666
ILMN_1257788		A430005L14Rik	7.2883	7.04607	6.82196	6.98408	7.32949	7.23239	6.99838	7.57744
ILMN_2754561		A430033K04	5.64671	5.69424	5.76217	5.4273	5.39883	5.81118	5.87346	5.31222
ILMN_3163163		A430078G23Rik	5.0666	5.25738	5.924	5.6488	3.5461	4.75951	5.58248	5.63713
ILMN_3043368		A430078G23Rik	5.77984	5.37386	6.06715	5.88894	5.46159	5.3222	5.92848	5.78588
ILMN_2596421		A430079E08	5.83063	5.93777	5.39722	5.18618	5.80092	5.49326	5.16465	4.80729
ILMN_1240287		A430083B19Rik	6.02225	5.86931	5.95915	6.32326	5.96571	5.36448	6.18293	6.05374
ILMN_2847437		A430084P05Rik	5.73012	6.31899	6.6489	5.70282	6.06961	6.42443	6.52587	5.7293
ILMN_1232760		A430107D22Rik	6.3526	6.20145	8.80644	6.17895	6.01648	5.86189	9.30503	6.45317
ILMN_2995239		A430107P09Rik	6.35331	6.63289	6.40231	5.98313	6.21378	6.23746	6.32093	6.17813
ILMN_2627774		A430110N23	5.5637	5.95003	5.73803	5.81403	6.30378	6.24778	5.17349	5.66529
ILMN_3009373		A4galt	6.33382	6.99441	6.55709	6.36199	6.41834	6.76415	6.33823	6.08979
ILMN_2689651		A530023O14Rik	5.8781	5.21144	6.0213	5.74009	5.77732	5.25902	6.02596	5.67135
ILMN_2892518		A530032D15Rik	4.46497	5.91242	4.7117	5.53786	5.44276	4.90084	5.13043	4.91028
ILMN_2615380		A530050D06Rik	5.31564	5.17934	5.45158	5.71814	5.35576	5.39883	5.80888	6.21824
ILMN_1214183		A530064D06Rik	5.76714	5.62656	5.37529	5.23821	5.82395	5.3102	6.17098	5.75887
ILMN_1242542		A530082C11Rik	6.35889	6.33406	6.25981	5.85246	5.98746	6.30422	5.97904	6.29788
ILMN_2691832		A530082C11Rik	7.41725	7.29123	7.276	7.10559	7.48917	7.31385	7.60428	7.6412
ILMN_2601705		A530088H08Rik	5.70195	5.45055	5.58274	5.75426	5.69207	5.14512	5.8798	6.06179
ILMN_2901131		A530088H08Rik	4.92632	5.28467	4.64354	5.3973	4.38354	5.12815	5.18056	5.44036
ILMN_2593416		A530088I07Rik	5.50016	4.83234	5.50903	4.6812	5.38994	5.07861	5.65127	4.06528
ILMN_2986586		A530098C11Rik	4.96844	6.25703	5.40249	5.67409	6.24152	6.27963	5.16426	5.18543
ILMN_1246992		A630042L21Rik	9.5859	9.58218	9.47049	9.98584	8.75514	8.86545	9.80867	9.59899
ILMN_2633030		A630054L15Rik	6.50165	6.46149	6.28913	6.00921	6.26105	5.75738	6.04922	6.2887
ILMN_1249864		A630077B13Rik	7.14537	7.53546	8.09366	7.17344	7.62984	7.78331	8.21003	7.09535
ILMN_2881146		A630095E13Rik	5.07735	5.42111	5.03733	5.47443	4.821	4.80471	5.28575	4.94796
ILMN_2754083		A630098A13Rik	5.81482	5.50601	5.5023	6.07712	5.14206	4.91282	5.72192	5.36383
ILMN_1232341		A730008H23	6.74818	6.56001	6.45262	6.44427	6.99067	6.53911	6.63151	6.62637
ILMN_2655803		A730008L03Rik	7.99818	7.99072	8.1696	8.30139	7.97117	8.21172	8.23199	8.13016
ILMN_2873174		A730008L03Rik	7.95443	8.34095	8.23856	8.26396	8.25556	8.41884	8.23493	8.39759
ILMN_1233444		A730017C20Rik	5.50325	4.8357	4.98362	5.04373	4.89054	5.24741	5.14887	5.60042
ILMN_2626796		A730018C14Rik	4.75042	4.93011	5.37658	5.61223	5.47594	5.68586	5.76454	5.34418
ILMN_1222606		A730018C14Rik	5.12398	5.21827	4.84289	4.58486	5.59183	5.72482	4.69113	5.22731
ILMN_2624977		A730024F05Rik	7.38258	6.77083	7.06928	6.7151	6.72001	6.48752	7.10838	6.86344
ILMN_2776271		A730042J05Rik	6.42466	5.77091	6.35216	6.49219	6.7983	6.6464	6.41505	6.42393
ILMN_2451642		A730069N07Rik	6.13127	5.656	5.92521	5.81163	6.12295	6.04986	6.33895	6.64335
ILMN_1229688		A730098D12Rik	9.32266	9.26776	9.51131	8.19743	9.78018	9.29455	9.55143	9.45474
ILMN_1219067		A830007P12Rik	7.36374	7.78446	8.11507	7.47394	7.50214	7.70509	8.22459	6.89781
ILMN_1234519		A830059I20Rik	6.73528	6.59975	6.40354	6.82691	6.63895	6.77083	6.71912	6.48723
ILMN_2588597		A830080D01Rik	6.68291	5.5242	6.08062	6.07472	5.8645	6.38754	6.05851	5.9935
ILMN_2962575		A830080D01Rik	7.36494	7.06313	7.09875	6.82659	7.1487	6.93365	7.19801	7.1477
ILMN_2648034		A930001N09Rik	7.11352	6.44295	6.89332	7.04811	6.45746	6.80301	7.04512	6.75504
ILMN_1230498		A930005I04Rik	5.46975	5.69396	5.79211	5.54636	5.95474	5.7826	5.94635	5.89651
ILMN_2710429		A930008G19Rik	5.89847	6.01827	6.26125	5.53727	6.16305	5.93777	5.54552	5.9488
ILMN_3121784		A930008G19Rik	7.29449	8.05955	7.3979	6.98668	6.90732	6.83842	7.07405	7.4306
ILMN_2734855		A930009M04Rik	8.01491	8.11507	7.98855	7.79806	8.36446	8.16781	8.57156	8.74231
ILMN_2620799		A930010I20Rik	6.15198	6.1003	6.44266	6.16788	6.71417	6.60676	6.19898	6.63751
ILMN_2739829		A930018P22Rik	6.74582	6.55521	6.51451	6.63487	6.21738	6.664	6.16141	6.34484
ILMN_1216220		A930024E05Rik	5.45808	4.9786	5.26855	5.38864	5.78312	5.09308	6.10152	5.29121
ILMN_1232280		A930025D01Rik	7.44827	7.28048	6.96282	7.42609	7.96585	7.36642	7.62068	7.60264
ILMN_2899022		A930025D01Rik	7.48036	7.22987	7.31454	7.66163	7.53044	7.5787	7.8846	7.92374
ILMN_1223523		A930025D01Rik	6.16288	6.34129	6.03516	6.35237	6.31835	6.33591	6.12859	6.13585
ILMN_2948014		AA388235	5.69876	6.10275	5.84919	5.28189	5.91966	5.23456	5.41689	5.38526
ILMN_2913989		AA407270	8.01406	7.69109	7.81961	7.5123	7.2229	7.56038	7.26759	7.21824
ILMN_2876015		AA407659	9.76944	9.40025	9.34389	9.60955	8.97539	9.15241	10.0127	9.90168
ILMN_2876010		AA407659	9.26439	8.98841	9.25487	8.94565	8.81534	8.64071	9.62636	9.26099
ILMN_1218955		AA408296	5.81871	6.23279	6.45234	6.25703	6.24778	5.90343	6.6626	6.03134
ILMN_2612564		AA408296	6.64071	7.08454	7.05452	6.73528	6.867	6.89847	7.09252	7.06792
ILMN_2631230		AA408296	6.17118	6.01263	5.92809	6.24539	6.08595	6.27782	5.91767	6.12912
ILMN_2738031		AA408296	7.42089	6.74456	7.24401	7.15085	7.01296	6.84921	7.50214	7.47477
ILMN_2743155		AA409316	5.6901	6.36532	5.4281	5.96246	6.04644	5.81231	5.16736	5.71257
ILMN_3160592		AA415398	7.00351	7.10594	6.91794	7.11245	7.49631	7.37647	7.50931	7.56706
ILMN_3160750		AA467197	8.42893	8.77303	8.37054	7.64036	6.52767	7.32286	7.30877	6.7302
ILMN_2641269		LOC218805	7.08216	6.80957	6.98997	6.91165	7.21683	6.74518	6.83526	7.36046
ILMN_2677441		AA536749	6.18469	5.76748	5.63723	5.65497	5.91542	5.61778	5.73136	5.72521
ILMN_1219077		AA536749	9.80797	10.6772	10.3005	9.83847	10.5661	10.3605	9.396	9.98656
ILMN_2606136		AA691260	7.06179	6.31946	6.26191	6.74014	6.58407	5.8651	6.90633	6.79924
ILMN_2984591		AA792892	5.62583	5.6813	5.64626	5.70096	5.78644	6.17976	5.5249	6.04533
ILMN_2605630		AA881470	9.70483	9.41664	9.69671	9.58015	8.86928	9.00196	9.632	9.23974
ILMN_1253955		AA881470	5.75477	5.72673	6.06299	5.51725	5.71039	5.9058	5.99037	5.69464
ILMN_2741445		AA960436	5.73721	5.50577	5.66051	6.19416	5.96202	6.20481	5.90566	5.5104
ILMN_3008733		AA960436	9.0437	8.84815	8.98315	9.2195	8.4349	8.91636	9.32615	9.1696
ILMN_2595232		AA986860	5.78588	5.44177	5.23031	5.15451	4.51781	4.54869	5.5644	5.40975
ILMN_2600198		Aaas	6.17538	5.58899	6.08222	4.94362	6.23407	5.94453	4.7183	5.58285
ILMN_2686898		Aaas	7.3192	7.79973	7.98897	7.70629	7.71889	7.50844	7.61682	7.38652
ILMN_1253601		Aacs	10.6533	10.5974	10.4622	10.6297	11.8949	11.5831	12.3264	12.5291
ILMN_2728813		Aadac	5.77481	5.06602	5.16708	5.55167	5.20557	4.54386	4.73347	5.08541
ILMN_2949021		Aadacl1	8.85413	8.74634	9.00823	9.21566	9.02378	8.74374	9.32738	8.54091
ILMN_3127491		Aak1	5.69653	4.92457	5.1691	5.07968	6.06449	6.08308	5.96905	5.19789
ILMN_1234981		Aamp	10.7313	10.6373	10.6373	10.123	11.4477	10.3999	10.229	10.8294
ILMN_2671661		Aanat	4.94167	4.89089	5.28467	5.65411	3.06657	4.77001	5.37471	5.13699
ILMN_1237572		Aard	5.79411	6.19734	6.25259	6.83936	5.82924	5.69454	5.76139	5.71591
ILMN_1258394		Aars	10.3199	10.3279	10.048	10.2944	9.97651	10.149	9.65433	10.0924
ILMN_2876302		Aars2	5.28337	5.85114	5.31392	5.74472	5.84078	5.35518	5.76247	5.81701
ILMN_2918440		Aarsd1	8.01364	7.98327	7.33619	7.86427	8.17407	7.60616	7.72055	8.2476
ILMN_1221418		A230062G08Rik	8.02687	7.68075	7.77465	8.09541	7.75081	7.80857	8.5452	8.33683
ILMN_2644455		Aasdhppt	6.51189	5.55957	6.30988	6.15584	6.21317	6.14816	6.33989	6.17444
ILMN_2644092		Aass	4.54779	5.4163	5.55516	5.29339	5.31281	5.70745	4.17523	5.48567
ILMN_3047301		Aatf	7.25012	7.41506	7.53583	7.31698	7.41827	7.34795	7.52928	7.53654
ILMN_3122864		Aatf	7.64241	7.19765	7.76178	7.67966	7.86427	7.91246	7.86806	7.803
ILMN_1231439		Aatk	11.8478	11.6395	11.3471	11.2908	11.5649	11.4491	11.86	11.9564
ILMN_2902492		Mbldc1	8.74424	8.85204	8.2948	8.95976	8.41662	8.60263	8.07634	8.52818
ILMN_2719139		AB124611	6.09329	5.78452	6.57892	6.17212	6.12748	6.31513	6.49427	6.12045
ILMN_1236960		LOC192950	5.0701	5.67757	5.33067	6.02484	5.70754	6.06163	5.14227	5.25129
ILMN_2891085		AB182283	5.63032	5.21936	5.43123	5.63262	5.66711	5.54137	5.55728	5.56784
ILMN_2925947		Abat	6.60117	7.17933	6.84629	7.09499	6.53187	6.65081	6.19915	6.44401
ILMN_2752146		Abat	5.14492	5.51613	5.59817	5.77264	5.96031	5.46572	5.49771	5.62031
ILMN_1248367		Abat	8.90859	9.44808	9.32381	9.28831	8.77558	9.12025	7.48738	7.75081
ILMN_1226851		Abca1	7.94336	6.90828	7.29408	8.05197	7.19085	7.73867	7.83678	7.87513
ILMN_2598661		Abca15	6.12028	6.03435	5.31814	6.30265	5.93341	5.8661	5.95501	5.46126
ILMN_3001770		Abca15	5.38181	4.87118	5.63022	5.49462	5.31897	4.13255	5.81583	6.2507
ILMN_2598660		Abca15	5.72014	5.96645	5.79133	5.79878	5.88519	5.72756	5.35052	5.48729
ILMN_3153157		Abca17	6.14435	6.19831	5.9887	6.01988	5.93734	5.96686	6.00659	5.91214
ILMN_1216987		Abca2	7.19219	7.0849	6.85443	7.42319	6.86178	7.36082	7.10594	7.1423
ILMN_3150233		Abca3	9.48148	10.1337	9.9408	9.62834	9.79901	9.88699	9.10458	9.09624
ILMN_1243488		Abca3	6.01467	6.20986	5.36065	5.62747	6.32392	5.65629	5.70212	5.16521
ILMN_2829604		Abca4	5.30438	5.20383	5.04804	4.74213	5.35965	4.96424	4.72389	5.2024
ILMN_2998335		Abca5	5.62435	6.19232	5.34459	5.81266	5.97745	5.69111	5.32158	5.46111
ILMN_2720640		Abca6	5.60963	5.00278	5.34708	5.31961	5.9653	6.08979	5.33729	5.54414
ILMN_2965612		Abca6	6.13956	6.48803	5.4732	5.09604	6.79739	6.69412	6.025	6.50896
ILMN_2965613		Abca6	6.11753	6.16788	6.03005	5.94496	6.94767	7.25077	6.58265	7.03927
ILMN_2716039		Abca7	5.95075	5.48885	5.69111	5.49656	5.62738	5.30322	4.96213	5.47516
ILMN_1221703		Abca7	8.08772	8.82376	9.18546	8.49758	7.71527	7.81751	8.67504	8.12502
ILMN_2896639		Abca7	6.30355	5.80058	6.25939	5.93222	5.77286	5.89401	6.03404	5.46928
ILMN_2686700		Abca8a	9.15132	9.15469	9.18484	9.25719	10.4965	10.1972	9.62021	9.65566
ILMN_2956871		Abca8b	7.02673	6.94349	6.36961	6.58737	6.50761	6.43887	5.92003	6.38492
ILMN_2718700		Abca8b	6.26543	5.78927	6.02098	5.92872	5.68521	6.16864	5.86361	5.64141
ILMN_1253984		Abca9	8.77607	8.76195	8.25912	8.58281	9.00769	9.2151	8.57302	9.36732
ILMN_2699880		Abca9	7.67498	7.02392	6.72356	7.35493	7.99351	7.48917	7.47207	8.06994
ILMN_2699881		Abca9	7.20518	6.74365	6.64862	7.17127	7.38842	7.09153	6.7952	7.62337
ILMN_3142789		Abcb10	5.92605	6.10927	6.00297	6.1068	5.25032	6.15272	6.36851	6.32185
ILMN_2758509		Abcb11	5.35568	5.66254	5.35721	5.28136	5.10658	4.40331	5.51784	5.54823
ILMN_2918499		Abcb1b	8.15849	8.22324	8.19881	8.8034	8.31784	8.24053	7.92465	7.99223
ILMN_2648742		Abcb4	7.14945	6.80301	6.34484	6.83149	6.73171	6.59662	6.76128	7.07785
ILMN_2833596		Abcb6	7.74552	8.06772	7.55651	8.05159	7.47776	7.50766	6.77083	6.94767
ILMN_2864834		Abcb8	7.56152	8.6304	8.03792	7.97518	8.17187	8.21395	7.9264	8.35269
ILMN_2590908		Abcb8	6.80582	7.05662	6.51932	6.7188	6.93724	6.90429	6.28035	7.03359
ILMN_2663015		Abcb8	6.93492	7.33967	7.15049	7.27979	7.61953	7.60654	7.06383	7.45759
ILMN_2597249		Abcb9	7.66893	7.49143	7.09807	7.50057	7.19189	6.70052	6.94085	7.44934
ILMN_2597248		Abcb9	7.84059	7.90458	6.92018	7.49986	7.28223	6.83368	7.53546	7.75993
ILMN_1248173		Abcc1	5.56705	5.91925	5.57966	5.94909	6.00689	6.0473	5.6892	6.20481
ILMN_1238608		Abcc10	6.53634	6.49116	6.20225	6.58235	6.2712	6.7718	6.76646	6.48283
ILMN_2606719		Abcc2	5.83029	4.92807	5.38526	5.29832	5.70745	5.41158	5.38326	5.93155
ILMN_2685157		Abcc3	7.2218	7.85354	7.59121	7.15266	7.39028	7.57008	6.93036	7.0447
ILMN_2702171		Abcc5	5.95487	5.38376	5.89798	5.56858	5.83862	5.66769	5.02741	5.38106
ILMN_3048492		Abcc5	9.26047	8.70622	8.65764	9.15521	8.72697	8.74424	9.35148	9.29988
ILMN_2934941		Abcc6	6.15862	5.99005	5.85186	6.02517	5.26263	5.55851	5.89572	5.79653
ILMN_3104271		Abcc9	8.33087	8.33965	8.00725	7.98585	8.37181	8.07634	8.05703	8.33591
ILMN_2623859		Abcc9	7.41243	7.19425	7.19219	6.69523	7.49219	7.10155	7.11462	7.03259
ILMN_1253491		Abcc9	5.82924	4.95198	4.86704	5.49343	5.44549	5.99769	5.57041	5.19042
ILMN_1245447		Abcd1	6.72814	7.5449	7.37122	6.88715	8.43131	8.05528	7.06144	6.89815
ILMN_1245831		Abcd2	11.3666	10.5697	11.0003	11.3207	11.4675	11.3877	10.8364	11.3104
ILMN_1243944		Abcd2	9.62636	9.10027	9.06868	9.41385	10.7175	10.0827	9.43654	9.56679
ILMN_2925281		Abcd3	11.3194	11.126	10.8029	10.8386	11.2537	10.8605	10.8122	11.0137
ILMN_2607474		Abcd4	5.92069	6.22189	6.13273	6.42199	6.33474	5.63859	6.12295	6.37765
ILMN_2981792		Abcd4	5.98451	6.31994	6.29989	6.19082	6.38398	6.35026	6.0048	6.70927
ILMN_2982652		Abce1	7.33288	6.87732	6.95911	6.19875	7.35305	7.02673	7.09421	6.68896
ILMN_2693594		Abcf1	7.18269	7.18269	7.07649	7.19628	7.61529	7.4198	6.81802	7.4472
ILMN_2760415		Abcf1	7.65436	7.14739	7.2306	7.27204	7.27635	7.31197	7.21758	7.31129
ILMN_2768926		Abcf1	9.67546	10.2265	9.88486	10.0385	10.1874	10.1753	9.8925	9.938
ILMN_2669034		Abcf2	8.56726	8.22599	8.37271	8.6741	8.6641	8.46885	8.45737	8.4244
ILMN_1242066		Abcf2	9.84877	9.56569	9.68543	9.72398	9.26147	9.8693	9.52321	9.80175
ILMN_1249522		Abcf2	8.35544	7.91714	8.07721	8.43034	8.32598	8.04094	8.11851	8.09023
ILMN_2789544		Abcf2	9.81423	9.92068	9.70357	9.67678	9.30047	9.6171	9.75447	9.64299
ILMN_2677696		Abcf3	9.25831	9.90309	9.5928	9.40673	9.66583	9.62702	9.41959	9.52445
ILMN_2441335		Abcg1	6.83993	7.18168	7.45608	6.2639	7.37158	7.18697	6.61284	6.61807
ILMN_2728879		Abcg2	6.41133	5.74985	6.09174	7.02463	5.91256	6.1201	6.51932	6.14598
ILMN_1225587		Abcg4	6.40505	6.60486	6.4704	6.74939	6.47116	6.55709	6.4033	6.65
ILMN_2725781		Abcg5	5.5229	6.33294	5.29163	5.0777	5.14387	5.38172	5.40476	5.56203
ILMN_2789904		Abcg8	4.63604	5.07735	5.02565	5.86857	6.01088	5.12525	5.26776	5.90725
ILMN_2672772		Abhd1	6.67348	6.60849	6.62107	6.77112	6.25744	6.70165	6.3088	6.57238
ILMN_1245678		Abhd1	7.60027	7.09421	6.89478	7.07955	6.68834	6.76159	7.05381	7.44827
ILMN_2672778		Abhd1	6.83811	6.0532	6.53288	6.39406	6.55147	6.35889	6.12549	6.59354
ILMN_1231518		D230019K24Rik	6.84217	6.08857	6.5882	7.19155	6.46782	6.6278	6.85214	6.48959
ILMN_2453209		Wbscr21	9.3399	9.64108	9.17941	9.70357	9.90087	9.68936	9.32438	9.7983
ILMN_2774267		6330583M11Rik	8.24853	8.92438	8.32819	8.17839	8.56227	8.57107	7.93106	8.18646
ILMN_2888454		Abhd14a	6.18275	5.93437	6.04517	6.47399	6.24517	6.24111	5.87993	6.27496
ILMN_3007862		Abhd14b	11.2523	11.0683	11.196	11.3052	11.3471	11.3169	11.3807	11.7145
ILMN_1252016		Abhd2	5.84932	6.16621	5.59509	6.13127	5.7903	5.45767	5.74792	5.47153
ILMN_2620767		Abhd2	6.12675	6.0086	5.81954	5.91818	6.05374	6.06416	5.77317	5.75769
ILMN_2877443		Abhd2	5.8555	5.74093	6.25834	6.22695	5.49898	5.73044	6.2111	5.55755
ILMN_2677728		Abhd3	7.47174	6.86373	6.70749	6.33098	7.39492	6.80208	6.67161	7.29337
ILMN_2713464		Abhd4	9.02741	9.52766	8.991	8.82469	9.42411	9.55567	8.77157	8.79246
ILMN_2739295		Abhd5	10.5087	9.95239	9.47656	10.3573	10.5143	10.201	10.0916	10.1536
ILMN_2853619		Abhd6	5.7405	5.90938	5.54882	5.57094	6.12875	6.5324	5.94609	5.57677
ILMN_1228797		LOC384214	5.75822	5.79878	5.71533	5.5456	5.99092	5.17508	5.75587	4.70185
ILMN_2833415		Abhd7	5.62444	5.63066	5.64785	6.16807	5.57853	6.16621	5.93479	5.86983
ILMN_3002505		Abhd8	6.09838	6.47399	6.88228	5.99706	6.57021	6.50709	6.78577	6.29112
ILMN_1234139		Abi1	10.7072	10.3565	10.6176	10.324	10.8163	10.8789	11.0466	10.5894
ILMN_3094886		Abi1	7.45163	6.28561	6.86432	7.29337	6.97799	6.89815	6.92018	7.28223
ILMN_3006644		Abi2	9.29678	9.11592	9.30734	8.90217	9.49949	9.23688	9.06658	9.01959
ILMN_1225113		Abi2	5.6744	5.17163	4.80942	5.14033	5.77896	5.23519	5.45	5.58083
ILMN_3006643		Abi2	9.95818	9.56807	9.75512	9.63134	9.69603	10.0076	9.64422	9.86644
ILMN_1223041		Abi3	8.66614	8.34145	9.06443	9.41204	7.5999	7.74108	9.74386	9.17662
ILMN_2630626		D930038M13Rik	6.86598	5.95474	6.761	6.53826	7.10981	6.76225	7.087	7.07509
ILMN_3132588		D930038M13Rik	8.7605	7.82497	8.44727	8.70462	9.25542	9.38462	9.34048	9.57886
ILMN_2796842		Abl1	5.44573	5.59006	5.51126	5.33932	5.64708	6.05422	4.7972	5.42599
ILMN_2742730		Abl1	5.63208	5.58092	5.2883	5.22203	5.67902	5.90846	5.0715	5.67706
ILMN_1256608		Ablim1	6.17895	5.44061	5.99544	6.08717	5.68531	5.48361	5.7324	6.20341
ILMN_2768786		Ablim2	6.98929	6.933	6.68137	7.08668	6.82286	6.96578	6.60596	7.07616
ILMN_1250869		Ablim2	5.55022	5.7157	5.86373	5.49511	5.66813	5.86523	4.88369	5.34256
ILMN_2628522		D930036B08Rik	7.45567	7.13044	7.06279	7.25188	7.57308	7.02119	6.50216	6.78934
ILMN_1233130		D930036B08Rik	5.69582	5.4851	5.11338	5.5733	5.46366	5.25891	5.37784	6.03373
ILMN_1214945		D930036B08Rik	7.27167	7.31957	6.68172	6.61576	7.09499	6.7326	6.21131	6.58851
ILMN_2601519		Abp1	5.83245	5.85611	6.02369	5.9309	5.39155	5.95872	6.16638	6.35561
ILMN_2915893		Abpb	5.54747	5.28458	5.21982	5.7665	5.62986	5.55607	5.40316	5.55432
ILMN_2687062		Abr	6.96409	7.28119	6.99169	6.44757	6.8754	6.55259	6.88031	6.35355
ILMN_2732401		C130068O12Rik	5.40126	5.76431	5.46193	5.0313	5.91597	4.48928	4.50365	5.10735
ILMN_2754859		Abt1	5.37587	5.37317	5.32904	4.75462	5.25988	5.32211	5.82186	5.21536
ILMN_2699477		Abtb1	8.28409	7.31341	7.77345	7.58252	7.41243	7.12268	7.94905	7.95524
ILMN_2634654		AW539457	5.2025	5.07702	5.42111	5.61109	5.96385	5.51681	6.18735	4.91664
ILMN_2762728		Acaa1	13.0977	12.5994	12.706	12.9332	12.4566	12.3264	12.618	12.8518
ILMN_2659997		MGC29978	11.1874	11.1221	10.4914	11.241	10.2741	9.74893	10.2062	10.7584
ILMN_2704823		Acaa2	11.1726	10.026	10.1631	10.4547	10.6812	10.2097	10.7797	10.9443
ILMN_2704826		Acaa2	10.8988	9.94146	10.3128	10.802	10.4145	10.544	10.8214	10.8692
ILMN_2788984		Acaa2	9.7923	9.65825	9.32036	9.17772	10.1475	9.50958	9.30847	9.57249
ILMN_2704822		Acaa2	11.4274	10.7221	10.7675	11.1629	10.8154	10.9644	11.201	11.4144
ILMN_2744129		Acad10	6.132	6.85244	6.63514	6.65224	6.9631	7.19982	6.72688	7.26281
ILMN_2739219		Acad10	5.3879	5.69464	5.46538	6.10999	5.8858	5.60718	5.26414	6.1469
ILMN_2821158		Acad10	6.33294	7.09353	6.61343	6.4505	7.46801	7.13746	6.82407	7.3851
ILMN_2615170		Acad8	8.88963	8.04094	8.11942	8.73549	8.34462	8.36579	8.28139	8.56821
ILMN_2636064		Acad8	5.76338	4.99542	5.6175	5.6607	5.18844	5.6607	6.05884	5.17803
ILMN_2754690		Acad8	7.83515	7.38035	7.39671	7.08631	8.1068	7.62671	7.77303	7.71188
ILMN_2656805		Acad9	9.52256	8.84964	8.48756	8.90699	9.00461	8.36624	8.52478	8.83211
ILMN_1253361		Acad9	9.42816	9.05424	8.74476	8.96661	9.20407	8.71055	8.6364	8.91591
ILMN_2689473		Acadl	10.5983	10.7464	10.2771	9.46228	11.126	10.9753	10.2167	10.3893
ILMN_2783519		Acadl	9.22065	8.09982	7.90199	8.68844	7.73904	7.86679	8.62122	8.59847
ILMN_2735084		Acadl	8.64252	7.50335	7.60693	8.04471	7.73867	7.84417	8.20245	8.61645
ILMN_2810473		Acadm	14.1165	13.8574	13.8216	13.5176	13.9157	13.6911	13.6997	13.7497
ILMN_2806676		Acads	10.324	9.90795	9.18108	9.88261	9.52703	9.20407	10.0649	10.494
ILMN_1256725		Acads	8.25299	8.14295	7.60027	8.47608	8.31831	8.27695	7.67613	8.27913
ILMN_2614728		Acadsb	10.3381	10.229	10.0834	10.2591	10.9151	10.9944	10.3295	10.5431
ILMN_2956932		Acadvl	10.8111	11.0037	10.3843	10.3159	11.4291	11.135	11.1899	11.6714
ILMN_2962083		Centb5	6.12843	6.41812	6.13163	5.98256	6.26411	6.59861	6.08257	6.15509
ILMN_1236232		Centb5	9.18213	9.00461	8.8581	9.24933	8.49431	8.97017	8.63126	8.82605
ILMN_2643977		Acat1	6.91952	6.39182	6.3561	6.48489	6.54226	6.23878	6.42223	6.06449
ILMN_1253008		Acat2	9.51939	9.56444	8.80498	9.34104	10.4243	9.73184	10.0245	10.5564
ILMN_1235783		Acbd3	10.0303	9.78498	9.89662	10.012	9.55687	9.74835	9.97379	9.82261
ILMN_2689540		Acbd4	10.5959	11.1163	10.2352	9.86716	10.7231	10.1722	9.70948	10.1965
ILMN_3071515		Acbd4	8.04515	7.45454	7.19695	6.94605	7.86188	7.54718	6.43862	7.42687
ILMN_3150296		Acbd4	11.9622	12.4998	11.9408	11.258	11.681	11.6133	11.2233	11.5195
ILMN_2682307		Acbd5	7.24294	6.23636	6.95286	6.96611	6.91338	7.15906	6.99205	7.24364
ILMN_1220016		Acbd5	4.14542	5.52838	5.66187	5.59369	5.26607	5.79754	5.00894	6.15023
ILMN_1232903		Acbd6	8.89712	8.81868	8.6445	8.80842	8.50047	8.2912	8.49813	8.43877
ILMN_1255375		Accn1	5.23466	5.15964	4.97343	5.42501	5.79221	5.4615	5.46316	4.97158
ILMN_2643241		Accn2	5.07942	5.83723	5.60121	4.79172	5.12265	5.05173	5.38695	5.13404
ILMN_2699096		Accn3	5.0944	4.90635	5.41897	5.80775	5.37299	5.76465	5.73681	5.18885
ILMN_1250793		Accn4	5.73742	5.5795	5.40916	4.88564	5.33563	4.55601	5.71297	5.74887
ILMN_2776485		2610203E10Rik	7.39903	7.89862	8.23239	7.9425	8.08601	8.06905	8.22727	7.86721
ILMN_2930819		Acd	10.427	10.1076	10.5328	10.469	9.96603	9.9816	10.8205	10.6623
ILMN_2613682		Ace	5.62148	5.57975	5.1728	5.64203	6.05585	6.79334	5.80809	6.38169
ILMN_2613683		Ace	5.79042	5.35493	5.73044	6.12418	6.01573	6.72391	5.39783	6.23279
ILMN_1241584		Ace2	5.66234	4.64981	5.42179	5.75812	5.33487	5.18414	5.11734	5.06709
ILMN_2724347		Acin1	6.48387	6.44757	6.72658	6.56216	6.70259	6.80522	6.46707	6.21358
ILMN_2755195		Acin1	10.0275	9.43306	9.35315	9.8693	10.0245	9.91439	10.1631	10.8977
ILMN_1240770		Acly	11.9564	12.1883	12.1552	11.9408	13.9691	13.0782	14.5322	14.7276
ILMN_2801568		Acn9	9.41726	9.13761	9.07266	9.37211	8.22459	8.53285	8.50784	8.70132
ILMN_1216382		Aco1	8.36037	8.4175	7.74672	7.31234	9.01429	8.98366	8.29704	8.76434
ILMN_2748837		Aco2	11.201	11.4363	11.2475	11.4261	11.8109	11.5119	11.5211	12.0953
ILMN_3139875		Acot1	6.51399	6.3269	6.67672	7.06108	7.07649	6.76702	6.52743	6.90732
ILMN_3062267		Acot1	6.03087	5.73965	5.57518	5.80979	6.02369	6.10837	5.56988	5.96686
ILMN_2910627		Acate3	10.2151	10.0655	9.86145	10.0113	9.72072	9.70078	9.75708	9.88973
ILMN_2799351		Acot11	5.15684	5.083	6.13603	6.06699	5.76317	5.18637	6.16845	6.302
ILMN_1227579		Acot11	6.17732	6.11137	6.6323	6.54016	6.19695	6.01827	7.54187	7.75673
ILMN_2745889		Acot2	6.98304	6.4077	6.74132	6.7051	7.22001	7.03759	6.68986	7.07718
ILMN_2840492		Acot2	6.5946	6.08994	6.30492	6.82629	6.2799	6.34812	6.46631	6.67074
ILMN_1243165		Acot2	5.68026	5.2913	5.89547	5.95872	5.43737	5.64997	5.39296	5.85998
ILMN_2644827		Pte2a	5.01506	5.64979	5.69307	5.13878	5.3141	5.63869	4.44358	5.60773
ILMN_2622613		Pte2b	6.45026	7.059	6.9562	7.123	7.3032	7.26723	6.55493	7.1039
ILMN_2718421		BC016076	5.32175	5.24227	5.29545	5.5684	5.03974	5.46967	5.50711	5.59394
ILMN_2790223		Acot6	5.13383	5.37071	5.27622	5.11292	5.47001	6.17813	5.22664	5.75228
ILMN_2632264		Acot7	10.5894	10.991	10.52	10.6047	10.1663	10.0371	10.2523	9.9038
ILMN_2606180		Acot7	8.23582	8.61549	7.89244	8.25696	7.7898	7.4216	7.27204	7.62068
ILMN_2807084		Acot7	8.40695	8.93784	8.41842	8.61261	8.13016	7.8221	7.87426	7.88034
ILMN_2660182		Acot7	7.76341	7.78331	7.24861	7.69649	7.39564	6.68896	6.76256	7.34188
ILMN_1250358		Acot8	5.14408	5.18355	5.75932	5.8521	6.18236	6.06565	5.9818	5.92494
ILMN_2983587		Acot8	9.07629	8.97841	9.17713	9.43881	8.53428	8.51817	9.50699	9.47839
ILMN_2738629		Acot8	7.56706	7.86427	7.62984	7.85685	7.48146	7.55927	7.9294	7.7043
ILMN_2750225		Acate2	6.70927	6.40818	6.74643	6.72029	6.35683	6.49427	6.58292	6.8936
ILMN_2771368		Acox1	7.46801	7.35051	6.81171	7.18697	7.00864	7.05342	6.92209	6.90828
ILMN_1252618		Acox2	5.72339	5.00396	5.73371	5.609	5.89299	5.73803	5.99753	5.98807
ILMN_1254761		Acox3	4.49685	5.27593	5.81243	5.825	5.49231	5.47808	5.23721	5.40559
ILMN_2735573		Acox3	5.10791	5.73075	5.77025	5.63804	5.86931	5.49624	5.7696	5.01723
ILMN_2949844		Acox3	7.65744	8.00648	8.09715	7.85439	8.01406	7.78291	7.72943	7.71401
ILMN_1223777		Acoxl	6.71296	6.72207	6.323	6.00659	5.27728	5.26078	5.13845	5.29634
ILMN_2887075		Acp2	9.54007	8.98528	8.98787	8.78059	9.10027	8.74138	9.14908	8.99
ILMN_2735660		Acp5	7.47477	6.84796	6.93988	7.27785	7.34149	7.08116	7.44902	7.05489
ILMN_1242352		Acp6	9.33816	9.55017	9.17231	8.8059	10.0451	10.1345	9.41262	9.8129
ILMN_2609191		C130099A20Rik	4.96484	4.06959	4.22924	3.75456	4.54058	4.34938	4.66178	4.90471
ILMN_1254634		C130099A20Rik	7.46287	6.96648	7.85354	7.6938	7.40399	7.41573	8.32365	8.16081
ILMN_2693019		Acpp	5.64271	5.79157	6.33031	5.90897	5.85356	5.59273	6.23025	5.43961
ILMN_1224629		Acr	5.79054	6.49685	5.87457	5.57633	6.05731	6.42322	5.60483	5.72727
ILMN_2601684		Acr	5.14387	4.83672	5.18471	5.14272	5.51057	5.55221	4.43511	5.25277
ILMN_2602125		Acrbp	5.75163	6.26215	6.09209	5.96117	6.29831	5.68739	6.50819	5.92848
ILMN_2686611		Acsbg1	5.40401	6.24291	5.90026	5.91966	5.70364	5.34459	5.0878	6.15344
ILMN_2788036		Acsbg1	5.58039	5.68245	5.96876	5.38122	5.4736	5.29446	5.8661	4.7689
ILMN_2658654		BC021611	7.6058	8.2175	8.07251	7.84914	8.29787	8.63269	8.08512	8.33041
ILMN_2622671		Acsl1	13.6588	13.2431	13.1419	12.1883	13.9581	13.0734	12.7196	12.9405
ILMN_1259366		Acsl3	6.09361	5.57588	6.41133	5.79664	5.55133	5.67208	6.11447	6.56693
ILMN_3061300		Acsl3	5.4342	5.7689	5.4089	5.50625	5.88635	5.41804	5.6792	5.44759
ILMN_3138743		Acsl3	8.21626	7.88506	8.1869	7.77178	8.40695	8.51016	8.71698	8.91888
ILMN_3136205		Acsl4	7.05766	6.43317	6.71606	7.21824	6.85925	6.67645	6.94187	7.10908
ILMN_1244872		Acsl4	6.39485	5.68329	6.20283	5.74813	6.30705	6.3486	6.05801	6.6684
ILMN_2690135		Acsl4	5.81219	5.7066	5.78818	6.09706	4.99742	5.68612	5.52069	5.78754
ILMN_2892222		Acsl5	11.7235	11.6745	11.839	12.1394	11.18	11.3975	12.0867	11.789
ILMN_3125814		Acsl6	5.08631	4.86502	4.77544	4.95078	5.3946	5.64456	5.27196	5.32343
ILMN_2621697		Acsl6	5.66614	4.66661	5.53166	5.72776	5.40758	5.80048	5.5261	5.80185
ILMN_1236666		Acsl6	4.96859	5.16613	5.42394	5.70764	5.94412	5.14262	4.85468	5.48057
ILMN_3075043		Acsm3	5.38679	6.00845	5.96469	5.59386	6.55385	6.24941	6.32777	6.73415
ILMN_3111685		Acsm3	7.07785	6.73498	7.17726	7.402	8.60726	8.19512	9.13063	9.74311
ILMN_2658072		C730027J19Rik	5.8204	6.04644	5.85454	5.53676	6.29482	6.05338	5.93565	6.31677
ILMN_1220520		C730027J19Rik	6.75897	6.63514	6.43887	6.64804	7.22802	7.24792	6.59276	6.89305
ILMN_2628174		Acas2l	8.87134	8.74424	9.64665	9.28257	9.32679	9.40373	10.256	9.72335
ILMN_1231116		Acas2	6.9601	6.29241	6.44343	6.67928	7.45798	6.58091	7.9568	8.36624
ILMN_2734181		Acas2	11.9489	11.2512	11.0442	11.2946	12.7893	11.7145	13.5629	13.7586
ILMN_2738825		Acta1	11.2098	12.67	8.17672	8.8079	12.9719	12.4381	7.24185	8.17407
ILMN_2693895		0610041G09Rik	13.4467	13.4807	13.0883	13.8482	12.1505	13.2653	11.6028	11.6492
ILMN_2710354		Acta2	10.3663	10.3113	9.96529	10.5903	9.54648	10.5054	8.28092	8.47738
ILMN_2923445		Acta2	10.8725	11.0696	10.8883	11.271	9.45348	10.8756	8.77807	9.03823
ILMN_2710353		Acta2	9.66085	9.33188	9.06287	9.59152	9.04783	9.45692	7.62828	7.76341
ILMN_2846865		Actb	7.53911	6.36411	6.41505	7.39278	7.07	5.46944	6.18698	7.26802
ILMN_2698799		Actb	14.2697	13.8216	14.1891	14.4806	13.8294	13.8574	14.3976	13.9581
ILMN_2617433		Actb	12.6639	11.9078	12.8981	12.5529	12.1883	12.3418	12.2629	11.6506
ILMN_2588055		Actb	7.39633	6.2639	6.32799	7.2433	6.92612	5.47001	6.13145	7.17483
ILMN_1377923		Actb	13.716	13.6654	13.4677	13.5629	13.4326	12.7491	13.3258	13.3446
ILMN_2598916		Actc1	5.52218	5.12265	5.16474	5.01554	6.08393	5.71681	5.12836	5.4089
ILMN_2839313		Actg2	6.33942	5.95117	6.22863	6.39232	5.62566	6.35661	6.18772	6.15825
ILMN_1254256		Actl6a	8.98636	9.14257	8.64114	8.50648	8.76195	8.83315	9.24196	9.04161
ILMN_2985428		Actl6	6.14852	5.68865	6.14745	6.33211	5.79968	6.14456	6.0224	5.70164
ILMN_1237413		Actl6	6.24458	6.25593	5.92618	6.38492	6.04677	6.05998	5.94158	6.39485
ILMN_2696182		Actl6	5.71266	5.68101	6.01202	6.14456	5.78698	5.6415	5.30618	5.69818
ILMN_2720021		Actl7a	5.4273	5.59554	5.85441	4.8828	4.66626	5.62361	5.70364	4.9923
ILMN_2844996		Actn1	10.5286	10.538	10.7405	10.3319	9.96185	9.84653	10.2818	9.48274
ILMN_2797061		Actn2	6.06565	6.59607	6.30152	5.29154	7.77023	6.47141	6.83211	5.13867
ILMN_3008110		Actn3	5.3765	8.83053	5.16624	5.40216	8.24806	7.68447	5.77146	4.62325
ILMN_2708303		Actn3	5.396	7.20588	5.463	4.8553	7.0758	6.26148	5.04497	5.42128
ILMN_2747543		Actn3	6.13073	9.97651	5.2026	5.78082	9.28778	8.44389	5.44269	5.80853
ILMN_2673599		Actn4	10.6306	11.0376	10.7242	10.6057	10.7807	10.9687	9.69138	10.2709
ILMN_2672767		Actn4	9.99221	10.305	10.0893	10.0788	9.95084	10.0459	9.09417	9.40197
ILMN_1242390		Actn4	8.63841	8.43782	8.49195	8.14341	8.16781	8.4905	7.45682	7.98543
ILMN_2703354		Actr10	7.34725	6.82992	6.60168	6.55259	6.87021	7.0744	6.84466	6.68201
ILMN_1233481		Actr10	11.0833	10.8345	10.5878	10.538	10.9193	10.8777	10.8977	11.3335
ILMN_2728697		Actr1a	11.476	11.1046	11.0353	11.708	10.8195	10.7454	10.9365	11.1082
ILMN_3161327		Actr1b	7.92209	8.33508	7.89163	8.17	8.56821	8.53195	7.42841	7.98855
ILMN_2637588		Actr2	7.03192	6.58436	6.68777	7.16266	6.41581	6.79799	7.12438	7.06416
ILMN_2851875		Actr3	10.8428	11.2048	11.2671	10.5062	11.4464	11.2399	11.1749	10.8575
ILMN_2933346		Actr3b	6.45476	6.58175	6.0829	6.55408	6.18544	6.57588	6.27585	6.47065
ILMN_2651496		Actr5	6.36598	6.42696	6.54144	6.1353	6.54735	6.58062	6.45574	6.55361
ILMN_1213287		Actr5	5.96964	5.8475	5.99106	5.96145	6.27284	6.16528	6.0781	6.12083
ILMN_2593338		Actr6	6.00555	6.08375	6.2765	5.23483	6.03054	5.9842	6.25791	5.53198
ILMN_2601043		Actr8	5.71297	5.71177	5.15943	5.43692	6.13496	5.84179	6.03165	5.89675
ILMN_1215558		Arpm2	5.0111	5.4964	5.12761	6.204	5.86065	5.41716	5.33915	6.00067
ILMN_2660103		Acvr1	8.78803	8.90859	8.62378	8.77654	9.10626	9.1883	8.57494	8.6907
ILMN_2746036		Acvr1b	4.94402	5.58048	5.82816	5.51008	5.76879	5.12782	5.01411	5.55525
ILMN_2614086		Acvr1c	11.0171	10.6917	10.6028	10.9553	11.1186	10.6505	11.0239	11.0104
ILMN_2617775		Acvr2	6.61664	5.28565	6.1043	6.43987	6.36532	6.0421	6.38261	6.27454
ILMN_1230145		Acvr2b	9.05103	8.62076	8.40125	9.01799	8.54091	8.66906	8.59847	8.84161
ILMN_1248328		Acvrl1	6.58463	6.82749	6.50191	6.43588	6.52664	6.88683	6.33662	6.35821
ILMN_2945472		Acy1	7.71607	7.68605	7.40881	8.28757	7.51771	7.66935	8.23582	8.1297
ILMN_3160507		Acy1l2	6.05818	5.93193	6.11194	5.99037	6.08825	6.08273	6.22962	6.45527
ILMN_1240165		Acy3	7.37241	8.47337	7.61118	7.85975	8.64162	8.69788	7.58294	8.0708
ILMN_2640961		Acyp1	5.71712	5.62299	5.06502	6.37078	5.91174	5.45926	6.26976	5.88689
ILMN_2636803		Acyp2	7.70393	7.79343	7.42282	8.13756	6.84827	7.30947	7.45529	7.64361
ILMN_1228696		Ada	5.40225	5.18532	5.84526	5.19218	5.24614	5.839	5.73023	5.43412
ILMN_2686132		Ada	6.35541	6.09106	5.84597	6.00765	6.10592	6.01959	6.04389	5.02807
ILMN_1242772		4930578F03Rik	7.73943	7.72866	7.26023	7.56512	7.35417	7.25044	7.72341	7.53796
ILMN_2948663		Adal	5.59077	5.33394	6.15991	5.7999	5.94839	6.08927	5.5632	5.22927
ILMN_1241149		Adam10	5.22748	5.09593	5.63474	5.91081	5.43569	5.58372	5.81324	5.66127
ILMN_1255996		Adam11	4.89157	5.6353	5.97249	5.17976	5.36282	6.00083	6.1504	5.23446
ILMN_2629383		Adam11	5.30525	5.31108	5.64588	4.64354	4.77589	5.0379	5.503	5.32957
ILMN_1243254		Adam12	7.43137	6.95476	6.09617	6.64363	6.56107	6.4645	6.70749	6.91669
ILMN_3139103		Adam15	9.77208	10.666	10.5078	10.7646	10.1406	10.6613	9.51939	9.87549
ILMN_2718144		Adam15	6.08206	6.08013	5.88844	6.01105	5.58118	6.02353	4.66783	5.49151
ILMN_2594718		Adam17	8.61789	8.37874	8.45463	8.62378	8.41529	8.31878	8.98259	8.67749
ILMN_3134632		Adam22	6.25317	5.58451	5.86587	6.20946	5.76042	5.81607	6.11212	6.36554
ILMN_3057562		Adam22	5.62849	5.28003	5.31805	5.54153	5.29723	5.41839	5.53821	5.81767
ILMN_1230599		AW046396	9.30503	9.23361	9.50826	10.1041	9.83224	9.11762	9.91371	9.94146
ILMN_1218770		Adam24	5.99781	5.75685	5.89874	5.85297	5.57651	6.02785	5.93261	5.77481
ILMN_1244723		Adam26a	4.70556	4.97959	5.19629	4.88547	5.48518	4.64389	5.28796	5.56561
ILMN_3004858		Adam26a	5.02616	5.95312	5.10364	5.52283	5.84957	5.27896	5.27422	5.29893
ILMN_1240484		Adam28	4.66017	5.2413	4.79394	4.50211	5.50937	5.34494	5.0313	5.15318
ILMN_2772470		Adam3	6.37155	6.29723	6.21441	6.49712	5.74041	6.36759	5.91744	4.84675
ILMN_2649346		Adam32	5.79422	5.6972	5.53005	5.86907	5.05863	4.8902	5.28021	5.85441
ILMN_2709760		Adam33	6.12362	5.82707	5.7689	5.0278	7.02803	6.47517	5.88566	5.14428
ILMN_1235132		Adam4	6.07729	6.20418	6.08028	6.43084	5.57266	5.68604	6.48597	5.96729
ILMN_2971964		Adam4	5.9294	6.07205	6.04146	5.9653	5.90594	5.61547	6.20166	5.45047
ILMN_2683204		Adam7	6.4857	6.15734	5.6328	6.52715	5.82489	6.15237	6.36243	6.74908
ILMN_2756613		Adam8	5.47974	5.65682	6.05983	5.24877	5.29508	5.00767	5.92861	5.70262
ILMN_1224005		Adam8	6.14399	5.9527	6.12045	6.38469	5.25413	5.25192	5.76307	5.2889
ILMN_2649502		Adam9	9.78365	9.82827	9.07833	9.27277	9.39855	9.56569	8.84323	9.05216
ILMN_1246807		Adamdec1	5.11919	5.05474	5.05936	5.50317	5.50098	5.30161	5.30085	4.88738
ILMN_2761082		Adamts1	7.38077	7.32286	6.99742	7.9939	6.95941	8.08082	6.65737	7.22611
ILMN_1238495		Adamts1	5.98777	6.26953	5.71138	6.77832	5.80546	6.03717	5.99856	6.22572
ILMN_2671344		Adamts12	6.12826	5.31582	5.93903	6.03547	5.95915	5.64252	6.1506	5.93721
ILMN_3112856		Adamts13	5.79277	5.5971	5.68825	5.09483	5.91282	6.00736	5.37513	6.09191
ILMN_3161887		Adamts15	6.30103	6.01309	6.18717	6.3474	6.61807	6.25897	5.21437	6.60732
ILMN_2987834		Adamts16	5.60367	5.98915	5.51784	5.83949	5.63831	5.64429	5.40799	5.59655
ILMN_1256970		Adamts18	5.41398	5.34418	5.16971	5.15287	5.7359	4.67995	4.5212	4.41763
ILMN_1227352		Adamts19	5.4089	5.06625	5.7533	5.43771	5.34452	4.95168	5.14552	4.86094
ILMN_1221851		Adamts2	9.4457	9.69402	8.94134	9.1165	9.25325	9.60889	8.34368	9.20794
ILMN_2729103		Adamts2	12.2463	12.1792	12.1077	12.5994	11.646	11.8407	11.7191	11.9278
ILMN_1226259		Adamts2	10.8638	11.4306	11.0845	11.2374	10.8575	11.2423	10.2644	10.5974
ILMN_2598519		Adamts20	5.39774	4.8749	5.3097	4.63426	5.18065	4.57543	4.93449	5.56536
ILMN_2680000		Adamts20	5.55115	5.65865	5.07103	5.35823	5.8137	5.42801	5.30884	5.57148
ILMN_1230152		Adamts4	6.77466	6.18638	5.96456	6.36621	5.66586	5.39714	6.04341	6.41109
ILMN_2624328		Adamts7	6.32777	6.46501	6.22104	5.84246	6.01467	6.19635	5.9116	5.73278
ILMN_2737771		Adamts8	5.64746	5.84103	5.47611	5.51776	5.74113	5.48435	5.05389	5.82476
ILMN_2650115		A930008K15Rik	5.5389	6.16528	6.29241	6.50819	5.61046	5.55282	4.25083	5.50831
ILMN_2459899		Tsrc1	8.24494	8.55987	8.17626	8.37639	8.42578	8.86598	7.93233	8.74138
ILMN_2692399		Thsd6	5.7437	5.99633	5.40441	5.8156	6.15158	6.323	5.88998	6.42443
ILMN_1224713		Centa1	6.66901	6.70657	6.94572	6.63317	6.67014	7.18074	6.70136	6.66983
ILMN_2632832		Centa1	5.84715	6.02403	6.11955	5.46496	6.43241	6.51615	5.84808	6.20145
ILMN_2589256		Centa2	8.5433	8.80195	8.62762	8.53473	7.57709	7.79306	7.52695	7.69066
ILMN_2704372		Adar	6.15657	6.41352	6.36712	6.55007	6.42059	6.12843	6.5708	6.25006
ILMN_3021272		Adar	6.12965	7.19592	7.36494	7.00758	7.10121	7.02917	6.9562	6.6026
ILMN_3093622		Adar	6.37091	6.50246	6.61372	5.90436	6.5708	6.10963	6.25445	6.24069
ILMN_3105343		Adarb1	9.67951	9.62568	9.42472	9.84309	9.09259	9.28778	8.97841	9.17009
ILMN_1243711		Adarb1	6.71387	6.98602	6.77307	7.26093	6.7422	6.81143	6.76677	6.57291
ILMN_3036678		Adarb1	7.30728	7.36082	7.27167	7.51193	6.20206	6.82749	6.13695	6.31596
ILMN_2977193		Adat1	5.50685	5.78588	5.67047	5.02397	5.54636	5.94129	5.86931	5.4
ILMN_1256624		Adat1	5.37715	6.10698	5.76509	6.17331	6.19875	6.05456	5.49704	5.51473
ILMN_2721666		Adat1	4.20111	5.2399	5.61807	5.01411	5.53975	5.24344	5.03938	5.10984
ILMN_2609000		4933429I20Rik	5.44565	6.06828	6.03311	5.68432	6.28934	6.1914	5.51819	5.87723
ILMN_2608997		4933429I20Rik	5.89547	5.84129	5.99796	6.19278	5.86733	6.31969	5.38798	5.46446
ILMN_2656440		Adck1	7.41096	7.5277	7.23456	7.46501	7.42014	7.46461	7.33437	7.66247
ILMN_1222224		Adck2	5.7253	5.50106	6.07205	6.0863	5.59627	5.79563	6.17659	6.2874
ILMN_1214631		Adck4	6.53187	7.15937	6.76958	6.82905	7.15336	7.30462	6.60789	7.27496
ILMN_2918317		Adck5	6.62606	6.74703	6.76829	6.59801	6.42981	6.65312	7.16694	6.72144
ILMN_2859960		Adcy1	5.32455	4.88103	5.70581	5.71651	6.00223	4.95537	5.62858	5.12825
ILMN_2672960		Sacy	5.5979	6.10523	5.78117	5.9996	5.58549	5.93273	5.84418	6.30659
ILMN_2883063		Adcy2	6.02611	6.28785	5.01812	6.11502	6.3951	6.14892	6.06928	6.23923
ILMN_1250417		Adcy4	9.52766	10.2652	9.98656	10.1353	9.40969	9.80457	9.21841	9.41959
ILMN_2847004		Adcy4	7.29557	8.18371	7.56348	7.7714	7.54067	7.45233	6.71387	7.47962
ILMN_1218151		Adcy4	6.20187	6.39996	6.48646	6.29592	6.3491	6.47592	5.99137	6.43862
ILMN_1249888		Adcy6	9.153	9.66983	9.39181	9.31503	9.65126	9.76182	8.85767	9.46812
ILMN_2659879		Adcy6	5.36557	5.52575	5.49026	5.40476	5.63491	5.65947	4.80218	4.8919
ILMN_2688225		Adcy7	5.15266	5.03694	5.5523	5.3654	5.42345	5.41081	5.61384	4.77611
ILMN_3163572		Adcy7	6.95848	6.73589	7.56706	6.87637	7.01168	6.79048	7.85564	7.10456
ILMN_2607127		Adcy8	5.17143	5.69582	5.2903	5.54466	5.59905	5.08653	5.34384	5.9524
ILMN_2723474		Adcy9	6.43362	7.02876	6.18097	6.11955	7.12438	6.96807	6.24131	6.85861
ILMN_1227605		Adcyap1	6.04357	5.80979	5.56646	5.59444	5.29393	6.23231	5.79168	5.73084
ILMN_2717038		Adcyap1r1	5.38969	5.49529	5.73965	6.0151	5.6971	6.07523	5.83949	5.60502
ILMN_1243799		Adcyap1r1	5.83757	5.39304	5.84677	5.97352	5.93694	6.05144	6.13073	5.84561
ILMN_2717037		Adcyap1r1	5.46684	5.4973	5.30705	5.87798	5.97582	5.33009	5.43771	5.38612
ILMN_2659063		Add1	6.45527	5.88894	6.53134	6.61082	6.72988	6.91859	6.45646	5.80151
ILMN_2659062		Add1	6.30082	6.08257	6.29065	6.24797	6.66812	6.46424	6.06299	5.86361
ILMN_3033533		Add1	8.94353	9.92651	9.61211	8.93685	9.78435	9.71669	9.08985	9.25779
ILMN_3107228		Add1	8.27337	7.98855	7.59688	7.7902	8.89415	8.02641	7.95565	7.68371
ILMN_2901283		Add3	9.44126	9.70357	10.0989	9.33311	10.0561	10.143	10.1785	10.0699
ILMN_2901284		Add3	11.0671	10.5983	11.3155	10.8893	11.0273	11.0432	11.7163	11.5875
ILMN_2588671		Add3	5.90051	5.20413	6.6994	5.75342	5.84429	5.45683	6.72207	5.91555
ILMN_1222246		Adfp	11.3013	10.247	9.85784	9.51247	10.7727	10.1475	10.0296	10.6167
ILMN_2850077		Adh1	11.4464	11.4423	11.3527	11.2896	11.5253	11.3612	11.2194	11.5442
ILMN_1258501		Adh1	11.5211	10.7997	11.1152	10.9675	11.3194	11.1116	11.0306	11.3695
ILMN_1258442		Adh4	5.5898	5.85381	5.43216	5.13835	5.10877	5.39197	5.22673	5.43075
ILMN_1242178		Adh5	10.1836	10.1895	10.1459	10.3256	10.2077	10.3834	10.0444	10.0282
ILMN_1217813		Adh5	7.58101	7.1423	7.06179	7.67653	6.94219	7.25267	7.52087	7.53401
ILMN_2621448		Adh7	8.38788	7.74876	7.49375	8.1996	8.64206	8.83005	8.10889	9.33311
ILMN_2989650		Adhfe1	6.70413	6.05422	6.61776	6.81676	6.34507	6.71323	6.78056	6.84217
ILMN_2688651		Adhfe1	6.44319	6.29968	6.24172	6.76225	6.37619	6.44583	6.5705	6.83746
ILMN_2675064		Adhfe1	10.4121	9.31503	9.64605	9.92719	10.9665	10.3042	10.0039	10.4317
ILMN_3143557		AL024210	9.94013	9.6589	9.74053	9.57002	10.2509	10.1986	10.2606	10.0561
ILMN_2738082		Acdc	14.7642	14.7447	14.6216	14.6019	15.0035	14.8662	14.4302	14.9774
ILMN_1213531		Adipor1	11.4675	12.058	11.8805	11.6492	11.7661	12.1929	11.2723	11.1458
ILMN_1260219		Adipor2	13.1933	12.6054	12.8333	12.5437	13.2826	12.8518	12.6861	13.2766
ILMN_2702471		Adk	11.279	10.4529	10.5415	10.9933	10.5599	10.5795	10.8195	10.8111
ILMN_2986899		Adk	12.0097	11.853	11.8024	11.7646	11.556	11.533	11.7449	11.8337
ILMN_1247207		Adm	7.83812	7.40282	6.98304	7.22987	6.538	6.98374	6.18159	6.5708
ILMN_2805261		Adnp	10.852	10.8614	10.9665	10.4756	11.0353	10.9586	11.0534	10.7857
ILMN_3082206		Gm237	5.38417	5.77081	5.87584	6.06315	5.49358	6.21243	5.82875	5.98792
ILMN_3065420		Adora1	5.76669	5.27361	5.60339	6.02849	6.06014	6.10377	5.64568	6.06663
ILMN_3143358		Adora1	8.18011	8.71262	8.01626	7.50449	8.69837	7.73987	7.05553	7.68489
ILMN_1254016		Adora1	8.8366	9.68936	9.04675	8.60493	9.64169	9.25608	8.49952	8.9027
ILMN_2623091		Adora2a	5.2724	5.06032	5.18216	5.35335	5.88508	5.25312	5.14626	5.09733
ILMN_1244424		Adora2b	6.73353	6.88421	6.32019	6.87414	6.54068	7.1196	6.69329	7.7447
ILMN_2633148		Adpgk	7.0758	7.91958	7.3509	7.35633	8.05572	7.8701	7.37573	7.35886
ILMN_1215394		Adpgk	5.61214	5.70332	5.82407	5.93521	5.72123	4.99728	5.23547	5.83816
ILMN_2657876		Adpgk	5.37453	4.8101	6.13425	4.5893	5.42293	3.10191	5.69307	5.39468
ILMN_2595704		Adprh	11.4606	10.8553	10.7464	10.8903	10.8059	10.8132	11.1152	11.279
ILMN_2786973		Adprhl1	5.39337	5.68405	5.62435	5.69572	5.75056	5.54916	5.61976	5.80568
ILMN_1247158		Adprhl1	5.31922	5.13394	4.74911	4.8812	5.35639	6.03593	5.77537	6.23902
ILMN_2639063		Adprhl2	5.99453	6.32983	6.27454	5.97249	6.26167	6.3474	6.33688	6.54821
ILMN_1232907		Adra1a	6.07406	5.36616	5.65901	5.90421	5.96558	5.4035	5.78184	5.12729
ILMN_1259043		Adra1a	7.71731	7.40363	7.36899	7.44143	6.22652	6.37575	6.87732	7.00281
ILMN_1242170		Adra2a	7.33619	6.96043	7.01944	7.49143	7.10662	7.15187	7.54222	7.27241
ILMN_1228610		Adra2b	5.6005	5.70047	5.57266	6.12895	5.3092	5.43763	5.732	5.73392
ILMN_1235741		Adra2c	5.35034	6.08125	6.19695	6.38352	5.54721	5.38881	5.89507	6.21259
ILMN_2710611		Adrb1	5.14013	4.97722	5.19713	4.98917	5.67748	5.31969	5.68567	6.0151
ILMN_1241610		Adrb2	7.80104	7.62939	8.34822	8.22687	8.14518	7.99949	8.91171	8.01671
ILMN_2764057		Adrb3	7.25439	7.10186	7.22911	7.86759	10.026	8.93739	9.28365	9.38578
ILMN_3000318		Adrbk1	10.6768	10.7504	11.2764	10.8195	10.7935	10.8553	11.8372	10.8416
ILMN_3109979		Adrbk2	6.03453	5.93348	6.05836	5.48326	5.83793	5.91443	6.14327	6.12402
ILMN_2601590		Adrm1	9.27576	9.89732	9.59596	9.66857	9.78912	10.026	9.41494	9.67889
ILMN_2597936		Adsl	7.90248	7.54871	7.82497	7.68447	8.05491	7.71889	7.65026	8.06484
ILMN_2957614		Adss	9.05739	7.85811	8.67054	8.9473	8.5051	8.54379	8.98945	8.41662
ILMN_2958099		Adssl1	9.36241	10.3295	9.33371	9.99804	9.80867	9.45818	9.43181	9.48337
ILMN_1245079		Adssl1	7.78854	8.59562	7.52592	8.00768	8.02	7.8258	7.82996	7.66086
ILMN_2711688		Adssl1	5.35484	6.07895	5.10039	5.38156	6.4841	5.77777	5.04707	5.55256
ILMN_2873822		Aebp1	8.54887	9.90721	9.04318	9.3486	11.2182	11.0003	9.83847	11.1423
ILMN_3138674		Aebp2	8.07251	7.11424	8.2462	7.78525	7.81092	7.76065	8.00725	7.35051
ILMN_3015437		Aebp2	4.88531	5.64588	4.99339	5.36713	4.73268	4.89645	5.49249	5.98538
ILMN_3040064		Aebp2	5.9572	5.75414	5.64737	4.73135	5.8163	5.05256	3.98165	5.39239
ILMN_2656453		Isg20l1	5.27582	5.16312	5.85392	5.98973	5.36498	5.46741	5.32966	4.64018
ILMN_2808336		Aes	10.2188	10.5519	10.6863	9.86785	10.8449	10.8325	9.96603	10.1298
ILMN_2893661		AF067063	4.82246	5.61474	5.32533	5.27378	4.83989	5.23172	5.1247	5.44958
ILMN_2647336		Igsf7	4.60872	4.74763	5.354	5.4188	5.50501	5.59043	5.40994	5.44226
ILMN_1215073		2600003E23Rik	6.95253	6.62137	6.79453	6.99476	6.69133	6.83341	6.98072	8.29964
ILMN_2699691		2600003E23Rik	6.00889	5.98093	5.62995	5.70026	6.00629	5.67804	5.66295	6.27963
ILMN_1258292		2600003E23Rik	5.72961	5.46225	6.05356	6.04547	5.43936	5.9805	5.91362	5.73557
ILMN_1246017		AI173486	7.57233	7.35668	6.95445	7.0253	7.09948	7.27167	6.44454	6.43058
ILMN_2682991		AU041783	4.48215	5.38172	5.46316	5.18885	5.39958	5.48703	4.72308	5.21735
ILMN_3154640		Aff1	8.53942	8.51763	8.87792	8.23907	9.59899	8.88767	8.55075	8.53805
ILMN_1259438		Fmr2	5.54257	5.07022	5.55599	5.41258	5.3918	5.52183	5.37917	5.12804
ILMN_1251170		Laf4l	7.43918	7.51376	7.51046	7.59084	7.15696	7.31306	7.62187	7.3578
ILMN_2746055		Afg3l1	7.9294	8.38279	7.93795	8.23452	8.62666	8.43131	7.81874	8.41975
ILMN_1252760		Afg3l1	8.38413	8.77399	8.78996	8.81621	8.6813	8.62429	8.60443	8.79297
ILMN_2707782		Afg3l1	6.20824	6.55205	6.48959	5.92507	6.82691	5.97264	6.214	6.80052
ILMN_2665422		Afg3l1	8.11416	8.64582	8.72322	8.52478	8.64541	8.40741	8.37141	8.71791
ILMN_2691982		Afg3l2	7.22423	7.39709	6.98929	7.18168	7.54996	7.54372	7.07616	7.44265
ILMN_2678063		Afm	4.60238	4.55395	5.37479	5.02955	4.69628	4.53925	4.60396	4.35021
ILMN_2702894		Afmid	5.77515	5.50609	5.04229	5.63446	4.96653	4.64288	5.64141	4.78998
ILMN_2626209		Afmid	7.07368	6.96183	6.56639	6.92177	6.22002	6.71941	6.26997	6.58292
ILMN_2597013		Afmid	5.26588	4.67415	5.63991	5.93024	5.46773	5.4988	5.14604	5.40092
ILMN_2827607		Afmid	6.04372	6.27963	6.31857	6.17291	6.29768	6.11681	5.89182	5.91665
ILMN_2600443		Afmid	5.79789	6.1068	6.24561	5.55532	6.0242	6.08175	5.99123	5.30068
ILMN_2818717		Aftph	9.61409	9.80043	10.3105	9.19115	10.6595	10.085	10.0378	9.44745
ILMN_2673077		Aga	7.34258	6.04372	6.35001	7.77795	5.85223	6.30082	6.80052	6.52664
ILMN_3086136		Centg2	9.632	9.21129	9.14746	9.27861	9.14908	9.21783	9.34623	9.67305
ILMN_2782652		EG244071	4.90784	5.38367	5.49462	4.8122	5.03333	5.69833	5.66794	4.24744
ILMN_2626930		A430081C19Rik	5.54344	5.08493	5.49763	5.64281	5.63111	5.08379	5.92494	5.34205
ILMN_1239451		Ager	5.63271	5.6895	5.65719	5.50517	5.48729	5.60681	5.56926	5.12717
ILMN_1224092		Ager	6.45178	6.10752	6.78435	6.38801	6.11863	5.87747	6.35587	5.37513
ILMN_2606072		Hrb	8.02045	7.22611	7.9294	7.71279	7.74346	7.82876	8.10723	8.02177
ILMN_1231146		Hrb	9.42998	9.07683	9.72651	9.27576	9.01698	9.51131	9.78706	9.36
ILMN_2612774		Hrbl	10.8101	10.431	10.2779	10.5415	9.73049	10.0282	10.123	10.1807
ILMN_1215544		Hrbl	5.94635	5.84007	5.85849	6.18139	5.83063	6.28102	5.76814	6.07594
ILMN_2610270		Hrbl	5.86789	5.92464	6.04372	5.15165	6.0889	5.59289	5.9808	5.5196
ILMN_2858324		Aggf1	9.97446	10.0878	10.1381	9.76315	9.79105	9.76114	10.1762	10.0229
ILMN_1249270		Aggf1	5.76804	5.64079	5.90607	5.29823	5.792	5.49026	5.66264	5.45841
ILMN_2660898		Aggf1	6.98444	6.62048	6.35773	6.9369	6.81143	6.0889	7.12161	6.6404
ILMN_2603559		Aggf1	6.08308	5.83652	5.84344	6.00209	6.07828	5.98451	5.76227	5.96502
ILMN_2666445		Agpat1	6.81709	7.16728	7.0884	7.25112	7.31661	7.36002	7.03158	7.1049
ILMN_1215901		Agpat2	13.1369	12.8712	12.9698	12.3169	13.7246	13.1274	13.152	13.9908
ILMN_1226540		Agpat3	8.16263	7.62903	7.51305	7.79637	8.04051	7.88298	7.95443	8.33508
ILMN_2960714		Agpat4	7.38878	7.80584	7.32399	7.47852	7.67849	7.5277	7.26245	8.00687
ILMN_1250939		D8Ertd319e	6.47269	6.34413	6.15178	6.76731	6.09433	6.41581	6.68688	6.48829
ILMN_2918402		Agpat6	5.68365	5.60648	6.11393	6.1026	6.06282	5.98915	5.88227	6.13235
ILMN_1252335		Agpat6	11.8691	11.5074	11.6962	11.8073	11.8749	11.6395	11.981	12.1139
ILMN_2675268		4933408F15	10.4048	10.1762	10.1089	10.2415	11.1762	10.5894	9.96529	10.7303
ILMN_1241390		4933408F15	9.75587	8.78107	9.07629	9.35766	10.2749	9.14746	8.89316	9.55869
ILMN_2944765		Agps	8.85154	8.84483	8.80742	8.94781	8.65764	8.63448	9.04418	8.89666
ILMN_2760514		Agps	8.7871	8.39139	8.82747	8.51445	8.89462	8.73934	8.96036	9.05266
ILMN_2735583		Agr2	6.01495	5.54406	5.25367	5.448	4.69569	5.63165	5.70754	4.92063
ILMN_2674367		Agrn	9.75708	10.0084	9.76805	10.0253	9.70357	9.31902	9.75841	10.0982
ILMN_2703427		Agrp	5.97849	5.48496	5.45298	5.25936	5.44924	5.08552	4.39787	3.97875
ILMN_1227398		Agt	5.1313	6.64307	6.05064	7.81302	7.77795	6.99132	6.52613	6.95813
ILMN_3117612		Agtpbp1	6.05406	4.84578	5.7359	6.05144	5.39608	5.37917	5.75353	5.38073
ILMN_2972521		Agtr1a	9.17876	9.68608	9.13868	8.92791	9.28316	9.15856	8.53146	8.86053
ILMN_2678559		Agtr1b	4.86686	4.61361	5.6099	4.85968	5.803	5.06164	5.18206	5.01672
ILMN_2680635		Agtr2	5.65016	5.77501	5.10979	5.94991	5.3492	5.65789	5.51285	5.3928
ILMN_2590950		Agtrap	8.71055	8.73128	8.09061	8.24534	9.04209	8.8531	8.67205	8.61549
ILMN_2612117		Agxt	5.22017	4.66111	5.41763	5.1705	5.21125	4.91774	5.06636	5.71651
ILMN_2791665		Agxt2	4.90318	5.35111	5.45114	5.09057	4.88719	5.52043	5.20547	5.09137
ILMN_2661820		Agxt2l1	5.77602	5.27172	5.56035	5.46478	5.86314	5.6999	4.90884	6.08257
ILMN_1229990		Agxt2l1	5.24688	5.34788	5.22777	5.18365	5.58295	5.12068	4.99607	5.7253
ILMN_1220417		Agxt2l2	6.44034	6.41694	6.65028	6.6787	6.58319	6.39207	6.47902	6.84731
ILMN_1228943		Agxt2l2	7.1118	7.24541	7.05867	6.95553	7.24506	7.06447	6.82066	6.85731
ILMN_2916008		Agxt2l2	8.18869	8.18556	8.28273	8.2144	8.35312	8.2608	8.18869	8.52381
ILMN_2679447		Agxt2l2	8.12665	8.17578	7.89905	7.95565	8.31694	8.23362	8.12423	8.23538
ILMN_2717696		Elys	9.45527	9.67889	9.72267	9.05372	9.75169	9.7923	9.50269	9.39855
ILMN_2852533		Ahcy	5.33167	5.3043	5.80842	5.72552	5.67229	5.71177	5.50442	6.15237
ILMN_1245795		Ahcyl1	10.4914	9.80797	10.3809	10.3429	10.5574	10.595	10.6315	10.5705
ILMN_2689187		D030015G18Rik	6.92516	7.67849	7.48073	7.12763	7.32399	7.6128	7.21644	7.40088
ILMN_2813712		Ahi1	6.57588	5.94867	6.80463	6.82749	6.80644	6.69497	7.11706	6.77771
ILMN_1258578		2310047C17Rik	11.3654	11.4464	11.3807	11.7253	10.7016	11.258	10.7717	11.066
ILMN_3079919		Ahnak	13.0008	12.5783	12.696	13.0146	13.1074	12.8333	12.0844	12.2507
ILMN_3159275		Ahnak	7.81592	7.73825	7.73427	7.91377	7.41207	7.98942	7.38763	7.71235
ILMN_3161105		AI450948	7.74753	8.28139	7.5097	8.29873	9.11221	8.82279	7.96062	9.03508
ILMN_2737460		Ahr	5.35823	5.31418	5.41123	5.87296	5.70572	5.39575	5.86055	5.51529
ILMN_2729783		Ahrr	6.00814	5.96994	6.09465	5.86078	6.31012	5.43553	6.08771	6.15734
ILMN_2675072		Ahsa1	8.81919	8.4905	8.47695	8.4656	8.69602	8.63593	8.64541	8.47108
ILMN_2746000		1110064P04Rik	6.29613	6.09329	6.53688	6.56299	6.2366	6.49581	6.6741	6.33942
ILMN_2764036		Ahsg	5.61843	5.31011	5.36391	5.51015	4.97128	5.33067	5.73329	5.58761
ILMN_2993745		Ahsg	5.40661	4.81136	5.339	5.18265	5.6222	5.36415	5.40043	4.99503
ILMN_2604835		AI118078	5.45968	5.87544	5.92913	6.20721	4.93495	5.47825	5.87469	5.88076
ILMN_2681001		AI132487	6.82566	6.62954	6.49818	6.90017	6.69821	6.54523	6.70808	6.87798
ILMN_2739421		AI182371	4.76049	5.25664	5.47086	5.4687	5.65497	5.33152	5.10502	5.56655
ILMN_1249363		AI314180	9.18609	9.36732	9.12569	8.80644	9.7496	9.36317	9.07266	9.24425
ILMN_2942000		AI314976	6.80174	6.53288	6.69968	6.67045	7.24222	6.85049	7.03893	6.96684
ILMN_3160963		AI316807	10.6977	10.4836	10.6204	10.9464	11.107	10.9809	11.2946	11.0683
ILMN_2987599		AI317395	6.16217	6.14131	5.65769	5.7059	6.78056	6.37742	6.68347	6.98602
ILMN_2857595		AI413582	7.7595	8.31738	8.29827	8.22459	7.93575	8.37312	8.12463	7.84789
ILMN_1249137		AI413782	6.35797	6.61053	6.18216	5.93749	6.70379	6.43341	6.3515	6.38469
ILMN_2871929		AI427809	5.29329	5.88341	5.87296	5.63566	5.82659	5.86645	5.89168	5.88415
ILMN_2619639		AI428936	5.23419	5.33426	5.92452	5.42534	5.24436	5.18334	5.6229	5.366
ILMN_3083424		AI447904	5.14158	4.49796	4.94552	5.45633	5.31797	5.24669	5.83851	5.36197
ILMN_1228048		AI449175	6.2685	6.19812	6.68071	6.41672	6.47141	6.52087	6.70289	6.35889
ILMN_3143088		AI449175	6.30771	6.25445	6.35426	6.11375	6.6219	6.25504	6.21187	6.56862
ILMN_2704690		AI450540	9.75447	9.77875	9.56134	9.61954	9.7042	9.30444	9.48975	9.81709
ILMN_3161790		AI451557	7.9939	8.17407	9.08036	8.42533	8.43877	8.33371	8.98685	8.36867
ILMN_2695412		LOC209387	6.57212	5.8651	6.53714	6.80522	6.45771	6.46707	6.44266	6.67645
ILMN_1213645		AI467606	8.43447	8.38503	10.1746	9.10898	7.92465	8.32177	10.3605	8.90859
ILMN_2704927		AI480653	7.36413	7.40729	7.56966	7.67498	6.9824	7.42769	7.56389	7.2613
ILMN_2606331		AI504432	5.29038	5.46478	5.59199	5.49546	5.30171	5.62886	5.82395	5.24158
ILMN_2751325		AI507495	5.20116	5.46126	4.60582	4.13599	5.53873	5.97658	4.9179	5.81954
ILMN_2615448		AI553587	6.17444	6.23684	6.4215	6.92876	6.56862	6.5447	6.52557	6.92646
ILMN_2654624		AI593442	5.4988	4.83388	5.52814	5.32352	5.51126	4.93179	5.34594	5.39909
ILMN_3161863		AI595366	7.04166	7.20618	6.62637	6.84341	6.93097	6.51804	6.73528	6.64946
ILMN_3160449		AI597468	8.25822	7.61241	7.2613	7.69341	7.93917	7.47585	7.28975	7.83116
ILMN_2970241		AI597479	8.13844	7.9269	7.82124	8.2603	7.88338	7.84914	7.92128	8.01275
ILMN_2762863		AI606181	6.34556	6.31637	6.35541	6.36896	5.94267	6.11918	6.35635	6.23943
ILMN_2605858		AI646023	5.25404	4.73268	5.43403	5.14626	5.68321	5.68651	5.18963	5.41812
ILMN_2830520		LOC224833	5.85151	5.41454	5.63509	4.82555	5.83602	5.07465	5.70244	5.2745
ILMN_2799596		AI662250	7.84181	8.99982	8.64071	8.09939	9.77943	9.59152	8.14251	8.16605
ILMN_1253045		AI747448	4.77025	5.31231	5.2704	5.06747	5.14013	5.3907	5.56621	5.45767
ILMN_2844353		AI747448	4.75361	5.00449	4.52412	4.64876	4.41312	4.91727	4.9304	5.5971
ILMN_2793739		AI747699	8.6445	8.38963	8.36915	8.73453	8.4895	8.8059	8.74531	8.5215
ILMN_2847950		AI837181	7.61448	8.16263	6.78218	6.20639	8.5229	7.04195	6.83368	7.69575
ILMN_2650902		AI842396	7.30134	7.52928	7.14503	7.56348	8.18646	7.63299	7.41389	8.01092
ILMN_3162431		AI846148	7.03085	7.39564	7.3091	6.86373	7.15906	7.37892	6.74102	7.15368
ILMN_2893321		AI847670	7.9425	7.36452	7.56784	7.94822	7.71934	7.57473	8.18646	8.24986
ILMN_2957944		AI894139	6.35729	6.28764	6.45074	6.56639	6.57616	6.47902	6.52249	6.64507
ILMN_2516620		AI931714	5.94158	6.06047	6.11699	6.43557	5.99467	5.96673	5.81755	6.00999
ILMN_3040543		AI987692	6.43241	6.28412	6.82164	6.87763	6.55577	7.02839	6.98735	6.85214
ILMN_2673099		AI987944	6.16711	6.01248	6.43535	6.283	5.90964	6.19934	6.26022	6.26717
ILMN_2612278		Aicda	4.05953	4.53222	4.45204	5.29625	4.60918	4.10463	5.13054	3.13316
ILMN_2624986		Aicda	5.25129	4.84289	4.85743	4.50669	4.90981	4.61496	4.86651	4.94386
ILMN_1218123		Aif1	4.72258	5.61456	5.47251	5.57623	5.31011	5.58153	5.77211	5.60538
ILMN_2804487		Aif1	7.51193	8.12924	8.46607	8.43131	8.28712	8.22068	8.58985	8.28409
ILMN_1212938		Aif1	7.75397	7.9167	8.32409	8.17672	8.47204	8.32996	8.604	8.34955
ILMN_1230095		Aifm1	6.03054	5.77624	5.5776	5.6098	5.798	5.41681	5.87967	5.74359
ILMN_2881272		Aifm1	8.44436	7.87702	7.61241	8.24941	7.99113	8.08163	8.31922	7.99729
ILMN_2881263		Aifm1	8.43964	7.35417	7.58518	6.9937	8.33316	7.31994	8.01364	8.40522
ILMN_1216842		Amid	9.13543	8.83566	8.77507	9.05216	9.35198	9.05321	8.50832	9.00565
ILMN_2633802		Amid	7.52317	7.46354	7.01909	7.2909	7.79765	7.23023	6.97263	7.82413
ILMN_3130133		Aifm2	8.25779	8.17187	7.71319	7.96805	8.57546	8.37357	7.86427	8.2832
ILMN_1259418		Amid	12.8784	12.9405	12.652	12.538	12.6861	12.4269	12.7096	12.8076
ILMN_3053415		Aifm2	5.76454	5.44394	5.42277	5.64766	5.87798	6.17697	5.43659	4.71883
ILMN_2947901		Aifm3	5.17122	5.41414	5.10888	5.64952	5.83197	5.62201	6.0288	5.87544
ILMN_1227386		Aig1	6.52455	6.66668	6.48308	6.68928	6.1914	6.49655	6.44583	6.62137
ILMN_1239071		Aig1-pending	5.21716	4.6425	5.43075	4.54386	4.93241	4.73424	4.55989	5.10614
ILMN_2590917		Aim1	7.37573	7.43513	7.89572	7.50804	7.3616	7.28975	7.61718	7.32832
ILMN_3009792		Aim2	5.45189	5.05556	5.6896	5.67632	4.48715	5.41796	6.0128	5.81524
ILMN_2777655		Aip	11.0602	11.3681	11.4491	11.2098	11.2607	11.4464	11.1947	11.135
ILMN_2677191		Aipl1	5.52283	4.96122	5.16533	5.25792	5.10239	5.16655	5.27221	4.8365
ILMN_2707921		Aire	5.72727	5.11161	5.4911	4.92931	4.9577	4.89456	5.30095	5.27221
ILMN_2895658		Aire	5.16119	5.90529	5.62566	5.55728	5.39757	5.37574	4.76224	5.43454
ILMN_1213787		Aire	5.14076	5.40034	5.42582	5.06308	5.14896	5.02578	5.19294	5.94003
ILMN_2667805		Ak1	6.34716	7.3612	6.39635	6.18889	7.46839	6.69329	5.91056	6.74278
ILMN_2658914		AK122525	6.24582	6.32664	6.08717	6.27941	6.10979	6.06498	6.02177	6.20283
ILMN_1237245		AK122525	5.80105	5.84201	5.51631	5.35086	5.72033	5.62031	5.19305	5.59528
ILMN_2848473		AK129341	5.60339	5.62095	5.52053	5.53072	5.69612	5.64851	5.79697	5.39958
ILMN_1257725		9630025C22	5.84549	5.73731	5.88113	5.82359	4.90284	4.77355	5.46053	5.6812
ILMN_1235909		Ak2	11.4908	11.2882	11.2072	11.5059	12.036	11.4231	11.3862	11.4938
ILMN_2660663		Ak2	8.50316	8.44478	7.78895	8.71791	8.93831	8.25212	8.03792	8.72322
ILMN_2641360		Ak2	11.1585	11.241	11.1186	11.5177	11.7497	11.4746	11.3104	11.6334
ILMN_2791121		Ak3	11.1325	11.4175	11.4349	11.1012	11.5953	11.673	10.6552	10.9034
ILMN_1244147		Ak3	12.7968	12.2994	12.4163	11.9735	12.4297	12.6458	12.0218	12.1265
ILMN_1256564		Ak4	5.25747	5.55532	4.53021	5.29517	5.94754	5.65091	4.61463	5.68719
ILMN_2683792		Ak5	5.38385	5.26607	4.60802	5.62839	5.23711	5.09069	4.87734	5.30884
ILMN_1243858		Akap1	6.24737	4.76513	5.70862	6.03226	6.12806	5.89663	6.30399	6.6278
ILMN_1233969		Akap1	5.50131	5.82269	5.36164	5.1911	5.46975	5.53795	4.9982	5.7466
ILMN_3146196		Akap1	8.42396	9.04728	8.62568	8.46471	9.37268	9.23361	8.68469	9.34331
ILMN_2775655		Akap1	7.06447	6.62542	6.48181	6.42696	7.0792	6.53033	6.63377	6.87281
ILMN_1219231		Akap1	8.28712	8.13188	8.16874	8.33267	8.47156	8.37965	8.33508	8.70462
ILMN_2645981		Akap10	5.50964	6.30288	6.11937	5.79945	5.44743	6.01042	6.00161	5.69808
ILMN_1220276		Akap10	7.69537	7.60693	7.58671	7.65436	7.52695	7.71934	7.64283	7.77713
ILMN_2624622		Akap12	10.4302	11.0306	10.8364	10.9269	10.0857	10.7727	9.78561	10.0398
ILMN_3116504		Akap2	7.37764	7.48701	7.29735	7.5449	7.68283	6.98866	7.0758	7.20057
ILMN_2741238		Akap2	6.21944	6.47517	5.97513	6.13659	5.7639	6.1335	5.87634	6.17407
ILMN_2614990		Akap3	5.49948	5.33082	6.11993	5.7954	5.32992	4.52363	5.68092	5.61046
ILMN_2773339		Akap4	5.31486	5.51933	5.21295	4.14542	5.7769	5.38017	5.07725	5.73044
ILMN_3005211		Akap6	5.60502	5.24652	5.67286	4.90688	5.64043	4.97959	5.27779	5.55115
ILMN_2944413		Akap7	10.6747	10.1572	10.6113	10.5777	10.8255	10.6967	10.7837	10.7281
ILMN_2920008		Akap8	7.15507	6.93824	7.13952	6.13826	7.4527	6.63459	6.8531	7.29263
ILMN_1242769		Akap8l	9.48274	8.89975	9.2798	9.43771	8.80443	9.07521	9.99944	10.1381
ILMN_2627299		Akap9	10.1762	10.0164	10.1785	10.4104	10.0924	9.83093	10.3396	10.2494
ILMN_2678495		Akap9	7.59724	6.45924	7.34615	7.30536	7.77465	7.18877	7.83473	7.58558
ILMN_2627300		Akap9	10.2306	10.2258	10.5423	10.3843	10.0151	10.0363	10.5017	10.2668
ILMN_2787785		Akna	6.25961	6.8663	7.89124	6.61956	6.60007	6.29241	7.61604	6.23005
ILMN_2661287		Akp2	6.49955	6.88587	6.66027	6.98035	6.89815	6.75255	6.74044	6.53853
ILMN_2698889		Akp3	5.45022	5.36647	5.26121	5.15085	4.93072	5.36056	5.47509	4.88652
ILMN_3147135		Akr1a4	13.5176	13.548	13.548	13.708	13.4396	13.4604	13.2491	13.2431
ILMN_3068754		Akr1a4	12.953	13.1127	12.974	12.937	13.0832	13.2203	12.643	12.7029
ILMN_2591917		Akr1b3	10.8236	10.4325	10.0599	10.5136	10.52	10.3893	10.8397	10.7779
ILMN_1238042		Akr1b7	5.70871	5.19901	4.68086	5.5462	5.08563	5.26223	5.02893	5.61268
ILMN_1219188		Akr1b8	8.70415	9.05047	8.33873	8.05118	8.91373	8.82509	8.21927	8.62951
ILMN_1254015		Akr1c12	9.12842	9.06922	9.17826	8.83709	8.38641	8.51445	8.80195	8.36446
ILMN_1260323		Akr1c18	7.32986	7.41427	7.45309	6.48668	6.61224	8.35902	6.73171	7.94539
ILMN_3160292		Akr1c19	6.27963	5.88986	5.91925	6.18177	6.14708	6.21681	5.9451	6.36851
ILMN_2619565		Akr1c6	4.68576	4.69368	4.61291	4.50466	4.47267	5.56943	5.15838	5.30007
ILMN_2602837		Akr1e1	8.36915	7.89244	8.06314	8.10517	8.39896	8.53473	8.32177	8.2867
ILMN_2625991		Akr7a5	7.61403	7.41793	7.14059	7.43583	8.0335	7.66362	7.07237	7.94454
ILMN_1256518		Akr7a5	10.7201	10.5537	10.3712	10.8883	10.6784	10.3485	11.0845	11.3
ILMN_2908045		Akr7a5	7.56229	7.52626	7.02917	7.53616	7.89084	7.70021	7.3851	7.94001
ILMN_1213935		Akt1	5.61018	5.28406	5.7157	4.89766	5.68558	5.82578	5.1911	5.72004
ILMN_1214358		Akt1s1	8.57061	9.42644	8.75612	9.11705	9.27749	9.49825	8.3801	8.74816
ILMN_2655895		Akt2	8.63593	8.00256	8.40217	7.55725	9.37085	8.88558	8.11234	8.93317
ILMN_1255147		Akt2	6.28497	6.16269	6.24049	5.97264	6.6439	6.27389	5.62602	6.51984
ILMN_2904321		Akt3	8.34685	8.31197	8.53858	8.82422	7.93106	8.12746	8.27157	8.05528
ILMN_1259290		Akt3	5.88391	5.9025	5.76053	6.02083	6.15991	5.36639	5.95858	5.40476
ILMN_2596713		Fts	7.8701	7.39385	6.27828	7.50415	6.91409	6.55034	6.59409	6.9151
ILMN_2655015		Alad	11.3834	11.2158	11.2021	11.0963	11.7207	11.2686	11.5529	12.2107
ILMN_2664040		Alas1	13.65	13.3679	13.0551	13.1225	13.3446	13.046	12.7861	13.288
ILMN_2675874		Alas2	8.65439	9.24876	8.94409	8.38963	10.427	10.0857	7.69498	8.16263
ILMN_2651160		Alb1	5.66424	5.16971	5.57853	6.11465	5.68141	5.97598	5.83415	6.40184
ILMN_2606804		Alcam	8.61549	8.58523	7.82795	8.55124	8.10387	8.07809	7.89042	7.85157
ILMN_1245112		2410004H02Rik	6.20679	6.78022	6.65371	6.06179	6.94085	6.7158	6.42034	6.65193
ILMN_3123473		Aldh18a1	6.85795	7.24861	7.13511	7.29194	7.18948	7.1283	7.1251	6.97293
ILMN_1222734		Aldh1a1	10.4384	10.4853	10.3083	10.5423	9.9589	11.0069	9.19115	9.00916
ILMN_2630753		Aldh1a2	5.36769	5.89482	5.85525	5.71357	5.39584	5.43692	5.58012	5.83735
ILMN_2630749		Aldh1a2	6.02629	5.59914	6.14542	6.23986	5.67622	5.76578	5.91651	5.9025
ILMN_2761436		Aldh1a3	7.45721	6.8692	6.14197	6.72932	6.97567	7.35819	6.60905	6.74365
ILMN_1218981		Aldh1a7	11.6395	11.7449	11.1947	10.8029	11.4392	11.559	11.2607	11.2842
ILMN_1257020		Aldh1b1	5.22576	5.18756	5.60235	5.51716	5.58655	5.98224	5.43717	5.45393
ILMN_3100276		Fthfd	8.84532	9.19962	8.73836	9.27635	10.1145	9.42935	9.01429	9.74835
ILMN_3027287		Fthfd	5.97107	4.91585	6.00268	5.52393	6.43268	5.87282	5.83581	5.81502
ILMN_2757008		Aldh1l2	5.60548	4.5647	5.15339	6.0326	5.72992	5.9899	5.84715	5.09939
ILMN_2898319		Aldh1l2	6.10152	6.39819	6.24797	6.41715	6.46224	6.51642	5.85285	6.6149
ILMN_2733179		Aldh2	13.8943	13.8482	13.813	13.9691	14.3118	14.2431	14.3386	14.4471
ILMN_1253178		Aldh3a1	6.26237	5.55771	6.29286	5.57249	5.61365	5.42501	6.37857	5.37115
ILMN_2925350		Aldh3a2	10.4564	10.5078	10.5312	10.7119	10.212	10.1941	10.469	10.3012
ILMN_2645793		Aldh3b1	9.25378	9.28316	9.19115	10.0516	8.46657	8.83566	9.03059	9.05683
ILMN_2953513		Aldh3b1	7.52205	7.84996	7.4205	7.81713	7.46536	8.00528	6.95445	7.22987
ILMN_2953515		Aldh3b1	6.17156	6.85443	6.297	6.53554	6.13235	6.311	6.19515	6.19359
ILMN_2874554		Aldh4a1	10.8163	10.2212	10.6076	10.9022	11.2349	11.0602	11.5298	11.5862
ILMN_2664660		Aldh5a1	9.10027	8.69884	8.86696	9.17352	9.04994	8.96414	9.46696	9.96255
ILMN_1258158		Aldh6a1	12.3567	11.7348	11.6637	11.6395	12.8111	12.8149	12.314	12.1552
ILMN_2775723		Aldh8a1	4.84344	5.25554	5.26233	5.01176	5.23252	4.88879	5.19853	5.36259
ILMN_2771641		Aldh8a1	5.62819	6.00342	5.32413	5.86388	5.47303	5.40169	5.94754	5.83557
ILMN_2599181		Aldh9a1	5.41939	4.52264	5.49771	6.11937	5.72662	5.65891	6.17936	6.38116
ILMN_2599130		Aldoa	11.9024	12.4836	11.1447	11.1374	12.8038	12.0036	11.4938	12.2084
ILMN_2840533		Aldob	4.73985	5.76379	4.74185	5.46684	5.74154	5.90026	5.05256	4.61929
ILMN_1224012		Aldob	5.64052	5.11404	4.83388	5.78875	5.63093	4.50781	5.42427	5.22456
ILMN_3160137		Aldoc	5.23327	5.72349	5.62496	5.10005	5.35225	4.98571	5.47111	5.30592
ILMN_3000759		Alg1	8.01626	8.01922	7.82458	7.91839	6.70688	7.22001	6.87997	7.0676
ILMN_2817021		Alg10b	7.38545	7.00281	7.23942	7.04777	7.23023	7.02299	7.40508	6.79957
ILMN_2827701		AI849156	6.98072	6.43683	6.53474	6.58436	6.22845	5.6854	6.35958	6.39919
ILMN_1224712		AI849156	6.84278	6.29768	6.24191	6.08612	6.61956	6.50601	6.03637	6.10717
ILMN_2869182		Alg12	8.3405	8.11767	8.17797	8.2688	7.93446	7.69983	8.69308	8.51394
ILMN_2680686		Alg12	6.42828	6.08427	6.28654	6.3117	6.40844	6.25382	6.64562	6.30241
ILMN_1242687		Glt28d1	6.62485	6.31034	5.70282	5.75641	6.06845	6.07712	5.91375	6.15622
ILMN_2605575		5430428G01Rik	9.9589	9.46168	9.22216	9.44924	9.06505	9.04464	9.22555	9.68682
ILMN_2803334		Alg2	7.87662	8.24189	7.94373	7.49521	8.06401	8.11984	7.36494	7.64077
ILMN_1215893		Alg3	7.48917	7.70705	7.38404	7.8126	6.88098	7.15368	7.31341	7.52848
ILMN_2744459		Alg3	7.53358	7.67536	7.61568	7.66045	6.96183	7.19054	7.22759	7.50728
ILMN_2910106		Alg3	7.90115	7.62374	7.44934	8.28273	6.83842	6.99872	7.79063	7.87621
ILMN_1215967		Alg5	10.6595	10.4588	10.6513	10.9586	10.2415	10.3159	10.4162	10.4261
ILMN_1222503		Alg5	11.4647	11.1557	11.3322	11.6619	11.0399	10.952	11.2362	11.4261
ILMN_2660414		Alg5	9.99032	10.0575	9.76944	10.0143	9.67109	9.74779	9.67431	9.90454
ILMN_3040759		Alg6	5.84418	5.45475	5.88608	6.25006	6.33294	5.95227	5.79133	5.27343
ILMN_2833587		Alg8	5.8761	6.38637	6.33428	6.20863	6.1309	6.17407	6.18079	6.30176
ILMN_1218327		Alg8	6.90429	7.29194	6.92115	7.4527	6.97076	6.95164	7.29951	7.21359
ILMN_1237963		Alg8	6.93988	7.76701	7.37009	8.68034	7.24112	7.52167	7.98897	7.96765
ILMN_2765304		Alg8	6.65256	7.04062	6.64837	7.15546	6.48181	6.2536	6.46832	6.8692
ILMN_2687908		Alg9	7.64447	7.47621	7.36267	7.61045	7.54263	7.61604	7.17901	7.78446
ILMN_2609495		Alg9	8.90217	8.78755	8.46972	8.87988	8.85858	8.87941	8.69735	9.18484
ILMN_2892292		Alg9	7.7658	7.51886	7.09116	7.52464	7.56194	7.35493	7.28794	8.01053
ILMN_2769925		Alk	4.7866	5.80831	5.05727	5.0435	5.56076	5.63519	5.73742	5.54153
ILMN_2620365		AU016977	5.82659	6.64104	6.18335	6.24561	6.26456	6.40943	6.30968	6.50358
ILMN_2699294		1810020C19Rik	10.6946	10.4756	10.469	10.7242	10.5191	10.2431	10.6812	10.6457
ILMN_1226152		2010004B12Rik	6.3467	6.49955	6.72207	6.33591	6.2704	6.55408	6.6489	6.34105
ILMN_1255259		AW050020	6.14197	6.78577	6.55868	6.21549	6.93594	6.96343	6.63722	6.79143
ILMN_1251766		2310045B01Rik	7.72866	7.90376	7.7714	7.92774	7.51621	7.64713	7.996	8.43617
ILMN_1258943		4930562C03Rik	6.65888	6.68172	6.74794	6.9294	6.72237	6.5167	6.69497	6.36127
ILMN_2613908		Alox12	7.78003	7.20235	6.9834	8.07207	7.34725	7.01431	7.10424	7.74385
ILMN_1235966		Alox12b	5.22289	5.78622	5.39551	5.60663	5.80864	4.72505	5.59809	5.87866
ILMN_2654225		Alox12e	5.39468	5.41956	5.49581	5.35319	5.52403	6.02067	5.24381	5.44293
ILMN_2789023		Alox15	4.90471	5.90357	5.66549	5.50264	5.02955	5.52102	5.31512	5.40184
ILMN_2928453		Alox5	6.03404	5.80433	6.05175	6.04194	6.11212	5.88531	5.6431	6.24438
ILMN_2863837		Alox5ap	10.4597	10.5251	10.5303	10.9832	10.0989	10.6343	10.5162	10.7147
ILMN_1248005		Aloxe3	5.74608	4.56249	4.8122	6.13956	5.09113	5.33633	5.9488	5.80721
ILMN_3001417		Alpk3	5.54703	6.15434	5.26811	5.37976	5.968	5.31779	5.38098	6.1897
ILMN_2620053		Als2	6.89847	6.86117	6.71912	6.71201	6.80081	6.71082	6.70569	7.10697
ILMN_2717470		Als2	8.37226	8.50784	8.00768	8.29078	8.23239	7.98629	8.60213	8.65993
ILMN_2817883		Als2	8.21668	8.63448	8.44671	8.52955	7.89818	8.03567	8.41572	8.61353
ILMN_1240592		BC022645	6.164	6.24539	6.60379	6.05783	6.06599	6.14619	5.97455	6.27081
ILMN_2698213		4933425F06Rik	5.54764	5.43273	5.19694	6.22265	5.79065	4.80448	5.792	5.00423
ILMN_3084791		Als2cr13	7.71527	7.86061	7.72175	7.34002	8.21395	7.86188	7.16266	7.62448
ILMN_3060966		Als2cr4	6.1895	5.8137	6.31079	5.85638	5.8532	6.00659	5.52523	6.21279
ILMN_3135801		Als2cr4	8.36212	8.49617	8.1155	8.23809	8.15329	8.14605	7.76141	7.98235
ILMN_3058640		Als2cr4	6.48283	6.09209	6.53933	6.31148	6.4077	6.00569	5.98036	6.09599
ILMN_3128478		Alx3	5.58944	5.36206	5.06819	5.78567	5.83614	6.13235	4.95319	5.79157
ILMN_3052026		Alx3	5.34955	4.87716	4.97946	5.17301	5.51842	5.60155	4.74262	5.32202
ILMN_2904175		Alx4	5.51665	5.68161	5.26369	5.8157	5.46009	5.20029	5.75206	5.61188
ILMN_1225521		Amac1	5.7158	4.81852	6.36313	5.67911	5.78546	4.38124	6.18411	5.83602
ILMN_2904137		Ambp	5.10577	4.93025	5.5949	4.75998	5.08643	5.27004	5.00098	5.16573
ILMN_3124160		D030051N19Rik	7.59537	7.76262	7.83973	7.59919	8.33221	7.96541	7.60654	7.64036
ILMN_2992239		Amd2	7.5791	6.78934	6.98444	7.25627	6.84435	6.96282	7.26604	6.81363
ILMN_2831944		Amdhd2	7.02602	7.8875	7.38988	7.21321	7.94039	7.52626	7.37047	7.66403
ILMN_2605556		Amdhd2	6.40577	6.01811	6.12806	6.12567	6.26303	6.29968	6.32938	6.4002
ILMN_2722902		Amfr	11.6105	11.9713	12.0616	11.681	11.994	11.8494	11.8211	11.7941
ILMN_2994042		Amhr2	5.78841	5.9776	6.24627	6.11646	5.83639	6.30574	5.72786	5.9593
ILMN_2684178		Amhr2	6.8415	7.68723	7.2179	7.74672	6.83026	7.29557	6.69073	6.88389
ILMN_3160218		Amica1	6.04325	5.93077	6.79704	6.27872	6.20011	6.15545	7.44066	6.37619
ILMN_1214975		Amigo	5.88543	6.37506	6.0516	6.00643	6.13956	6.67757	6.21864	6.70717
ILMN_3135640		Amigo1	6.28412	6.62697	6.25876	6.27804	6.39257	6.65164	6.21884	6.17955
ILMN_2678355		AI415330	8.82648	8.65153	8.79297	8.61074	8.84217	8.73404	8.28221	8.05118
ILMN_2650266		Amigo3	6.0914	6.38042	6.09277	6.06163	5.97292	6.2776	5.74083	5.70342
ILMN_1229706		E230022H04Rik	8.39139	8.30883	8.40168	8.35635	8.48668	8.17187	8.35312	8.78209
ILMN_2675289		Amn	4.98861	5.50501	5.44441	5.76509	5.43115	5.77732	5.34982	5.6353
ILMN_2717242		Amot	5.22036	5.83415	5.65642	5.4198	4.68245	5.11314	5.13919	5.52712
ILMN_2774049		Amotl2	7.47352	8.03792	7.5947	7.87904	8.09325	8.25471	6.81363	7.75438
ILMN_2971142		Ampd1	5.35582	7.70787	6.1469	4.14396	7.44265	6.75312	5.70332	4.58691
ILMN_1237871		LOC229665	6.15991	8.531	5.9842	5.61428	8.05528	7.41614	6.29176	6.07356
ILMN_1234484		Ampd2	5.36721	5.88367	5.55637	4.51141	5.07044	5.14126	4.87966	4.68277
ILMN_2701534		Ampd2	6.17212	6.52061	6.6343	6.35216	6.87732	6.4515	6.16918	6.89332
ILMN_2842843		Amph	5.23519	5.37307	5.60183	5.88203	5.59472	5.75942	5.58734	5.56475
ILMN_3160992		Amt	6.06095	5.2384	5.7324	5.61465	5.63066	5.81349	5.63437	5.31168
ILMN_2626453		Amy1	10.8226	11.152	10.9129	10.2113	12.0655	11.8949	11.1434	11.1935
ILMN_2874291		Amy2	8.75514	7.59574	7.75474	7.78854	9.29512	8.89218	8.13149	8.55268
ILMN_2933478		Amy2-2	6.79048	6.35216	6.26498	6.15657	6.94605	6.30399	6.71139	7.21683
ILMN_2756474		6530401C20Rik	5.66739	5.90385	5.86882	5.59719	5.7563	5.764	5.48127	5.75965
ILMN_2464898		X83328	9.90018	9.98224	10.0613	10.3485	10.1972	10.3523	10.1048	10.2749
ILMN_1258276		Anapc1	5.30876	5.44235	5.33875	5.14991	5.9079	5.71804	5.05124	5.68894
ILMN_2740930		Anapc10	5.91337	5.26507	5.59591	5.41446	5.8721	5.80117	5.74349	5.59763
ILMN_3099265		Anapc11	6.1353	6.28014	6.24941	5.97469	5.81814	5.9143	5.20568	5.64223
ILMN_2796089		Anapc13	10.9161	11.8262	11.7708	11.9024	11.6395	12.034	11.646	11.4997
ILMN_2901312		Anapc2	8.14474	7.62746	7.51737	7.90376	7.41652	7.10456	7.75673	7.98897
ILMN_2859778		Anapc4	9.76805	8.94134	9.019	9.31902	9.48148	9.03561	9.30784	9.5859
ILMN_2738536		Anapc5	12.1035	11.6654	11.937	12.1485	11.524	11.537	11.7497	11.9408
ILMN_3158200		Anapc5	7.93917	8.08601	7.73343	8.18286	7.44573	7.55764	7.61568	8.11145
ILMN_2648397		Anapc5	9.83641	9.16848	9.33426	9.42014	9.77408	9.44868	9.33426	9.09864
ILMN_2870688		Anapc7	8.45784	8.04682	8.5253	8.73688	8.01583	8.20291	8.5833	8.8143
ILMN_2875251		Ang1	8.77507	9.02953	8.53609	9.07739	8.93108	9.46529	8.94565	9.89799
ILMN_2598438		1110030H02Rik	5.74925	5.36861	6.12585	5.72827	5.46789	5.56952	5.92885	5.89312
ILMN_3160697		Angel2	10.2352	9.9674	10.2725	10.2478	10.2876	10.3793	10.3631	10.0868
ILMN_1226520		Agpt	7.39597	6.40307	6.87965	7.0713	8.01231	7.7726	8.27913	7.85524
ILMN_1234487		Agpt2	10.0714	9.70539	9.70213	9.48274	8.37639	8.70773	8.98315	8.4349
ILMN_2642165		Agpt2	6.48624	6.10735	6.31637	6.13331	5.6488	5.86945	5.86189	5.43912
ILMN_2745027		Agpt4	5.45409	5.2812	5.40823	5.26712	5.65637	6.16958	5.02306	5.7665
ILMN_2874422		Angptl1	8.68034	8.56405	7.70864	8.1068	7.64163	7.50057	7.57941	8.40829
ILMN_1254653		Angptl2	8.64723	8.88297	8.75223	8.91171	9.20354	9.19844	7.5297	8.44773
ILMN_2759365		Angptl4	13.9157	13.6588	13.503	13.0192	12.7522	12.7163	13.2038	12.4863
ILMN_2844820		Angptl7	5.6186	5.36242	6.02304	4.47717	5.44052	5.36105	4.90422	4.79022
ILMN_1232621		Ank	9.32788	9.05473	9.27456	9.59081	8.41302	8.68795	9.50764	9.88699
ILMN_2715601		Ank1	5.51513	5.93453	5.35899	5.69356	6.16381	5.71396	5.56187	5.99365
ILMN_2718030		Ank2	7.04133	6.88781	6.97431	7.49867	7.49948	7.22146	7.46801	7.37354
ILMN_3158444		Ank2	6.61314	6.97228	6.55922	6.76829	6.78313	6.5705	6.38192	6.65224
ILMN_1227817		Ank3	5.71157	5.40225	4.4104	5.69207	6.15825	6.29395	5.32853	6.36176
ILMN_2771712		Ankfy1	8.54987	8.86495	8.91373	8.76339	9.22555	8.80982	8.64914	9.02119
ILMN_2693286		Ankib1	6.19953	5.69264	5.07644	6.24879	5.30936	4.51034	6.03453	5.77908
ILMN_2737158		D5Ertd585e	9.80457	9.49091	9.8537	9.93367	9.97237	9.78561	10.1097	10.0721
ILMN_2693803		D5Ertd585e	6.31282	5.07055	5.29678	5.94824	5.65673	5.71059	6.02704	5.48893
ILMN_2916686		D5Ertd585e	9.61211	9.41609	9.68608	9.71076	9.54201	9.41437	9.89174	9.76248
ILMN_2634612		D5Ertd585e	5.22137	5.67305	5.67776	5.44556	4.84362	5.25792	5.77723	5.17754
ILMN_2889465		Ankmy1	5.29438	5.1395	4.99686	5.3405	5.43961	5.82383	5.49301	5.54179
ILMN_2649076		Ankmy1	5.57835	6.0853	5.0313	5.03271	5.76073	5.73034	5.11669	5.36267
ILMN_2723839		Ankmy1	5.19825	4.44299	5.90385	5.26263	5.26396	5.30368	4.92884	5.61402
ILMN_2663741		Ankmy2	10.4808	10.302	10.5993	10.1722	10.5777	10.6632	10.601	10.5415
ILMN_2599514		Ankmy2	6.32229	6.68749	6.5447	6.44658	6.73528	6.283	6.59861	6.24602
ILMN_2660477		Ankra2	5.54327	5.53864	5.44184	5.77863	6.03812	5.79825	6.11955	5.38604
ILMN_2950286		Ankrd1	5.17754	5.42969	5.28329	5.30945	5.89584	5.4658	5.74279	5.764
ILMN_2624749		Ankrd10	8.531	8.11328	8.35402	8.17279	7.94822	8.21483	8.82605	7.74753
ILMN_3072676		Ankrd12	8.20904	8.37312	8.8814	8.31153	8.53332	8.53992	8.76674	8.52767
ILMN_3151492		Ankrd12	7.85235	7.78934	7.94822	7.80339	8.67799	8.50599	8.16223	8.05447
ILMN_2613696		1100001D10Rik	8.99624	9.49154	9.29233	9.16511	9.19335	9.24089	8.86739	8.75422
ILMN_1247053		B930093C12Rik	5.98525	6.00209	6.12133	5.96876	5.65619	5.68423	5.87892	5.80323
ILMN_3163490		Ankrd13c	5.74165	5.49607	5.75965	5.4236	5.84666	6.11863	4.99878	5.7406
ILMN_2851735		Ankrd13d	5.19949	5.77459	5.48724	5.19694	6.04778	4.49257	4.39507	3.34614
[truncated: 17,516 more rows]

## Sheet: HFD_vs_Normal diet
Time-course microarrays reveal early activation of the immune transcriptome and adipokine dysregulation leads to fibrosis in visceral adipose depots during diet-induced obesity
	Samples	GSM971558	GSM971559	GSM971560	GSM971573	GSM971574	GSM971575
ID_REF VALUE	Symbol	Normal diet 1	Normal diet 2	Normal diet 3	High fat diet 1	High fat diet 2	High fat diet 3
ILMN_2543688	0610007N19Rik	12.1152	12.0801	10.9805	9.80113	9.80113	10.9805
ILMN_2808939	0610007P14Rik	9.40797	9.41272	9.3266	9.23367	9.23367	9.3266
ILMN_2637698	0610010K06Rik	9.86657	9.86268	10.1455	10.5235	10.5235	10.1455
ILMN_2544634	0610030E20Rik	8.35317	8.33524	7.79165	7.1028	7.1028	7.79165
ILMN_2958076	1110001J03Rik	10.82	10.9086	9.87271	8.68694	8.68694	9.87271
ILMN_2636384	1110020P15Rik	14.4977	14.4905	13.7592	12.7271	12.7271	13.7592
ILMN_2795854	1190017O12Rik	11.6813	11.6739	10.8405	9.7779	9.7779	10.8405
ILMN_1219820	1200002N14Rik	12.2131	12.1667	12.3647	12.5159	12.5159	12.3647
ILMN_2939012	1500012F01Rik	10.9004	11.0738	10.1074	9.33642	9.33642	10.1074
ILMN_1216409	1500012F01Rik	9.11177	9.28405	8.56259	7.94136	7.94136	8.56259
ILMN_2452328	1500012K07Rik	6.52507	6.51297	6.58787	6.68055	6.68055	6.58787
ILMN_2648580	1500032L24Rik	12.5808	12.4701	11.9716	11.2218	11.2218	11.9716
ILMN_1259777	1600029D21Rik	6.57534	6.57995	6.65946	6.76749	6.76749	6.65946
ILMN_1258826	1700007P14Rik	8.2202	8.2452	7.97771	7.7546	7.7546	7.97771
ILMN_2662025	1700025B11Rik	6.7756	6.77353	6.68738	6.61991	6.61991	6.68738
ILMN_2655154	1700047I17Rik2	6.47431	6.47537	6.51063	6.5466	6.5466	6.51063
ILMN_2498539	1700054E11Rik	8.01197	8.01945	7.52538	7.12996	7.12996	7.52538
ILMN_1216439	1700084E18Rik	7.60284	7.56879	7.32329	6.95389	6.95389	7.32329
ILMN_1251065	1810014F10Rik	8.73196	8.7927	8.26596	7.62526	7.62526	8.26596
ILMN_1231718	1810027O10Rik	9.69826	9.59075	8.95166	8.20816	8.20816	8.95166
ILMN_2875089	1810027O10Rik	13.1591	13.1889	12.0901	11.1975	11.1975	12.0901
ILMN_1230176	1810032O08Rik	8.59206	8.65997	8.26924	7.79623	7.79623	8.26924
ILMN_2684667	1810035L17Rik	10.6782	10.5932	9.54529	8.53487	8.53487	9.54529
ILMN_2602607	1810037I17Rik	13.0203	12.981	12.4045	11.7505	11.7505	12.4045
ILMN_1245809	1810043H04Rik	9.58582	9.57977	8.73146	7.9511	7.9511	8.73146
ILMN_1219213	1810058M03Rik	8.69137	8.75737	8.21905	7.78128	7.78128	8.21905
ILMN_2670427	2010100O12Rik	11.1018	10.8935	9.91238	8.93844	8.93844	9.91238
ILMN_1228094	2010100O12Rik	8.30629	8.30171	7.86389	7.3131	7.3131	7.86389
ILMN_1239677	2010107E04Rik	13.2182	13.3385	12.5507	11.5728	11.5728	12.5507
ILMN_2803564	2010107G23Rik	6.79148	6.80369	6.70492	6.59891	6.59891	6.70492
ILMN_2776139	2210010B09Rik	6.74982	6.75863	6.85193	6.93151	6.93151	6.85193
ILMN_2622891	2210016L21Rik	9.08149	9.07936	8.70175	8.25488	8.25488	8.70175
ILMN_1257360	2310003F16Rik	11.6789	11.6578	10.791	9.73798	9.73798	10.791
ILMN_2436608	2310009A05Rik	11.5938	11.6082	10.7157	9.73759	9.73759	10.7157
ILMN_1229684	2310009B15Rik	10.0116	9.93882	9.28824	8.35776	8.35776	9.28824
ILMN_2885293	2310016E02Rik	13.4003	13.433	12.4789	11.6133	11.6133	12.4789
ILMN_1217926	2310021P13Rik	9.03073	9.03103	8.78256	8.56551	8.56551	8.78256
ILMN_2761585	2400009B08Rik	11.8451	11.9117	10.7114	9.7883	9.7883	10.7114
ILMN_2482897	2410005O16Rik	7.52594	7.53254	7.22338	6.84137	6.84137	7.22338
ILMN_2807750	2410017P07Rik	8.16857	8.16093	8.30813	8.45214	8.45214	8.30813
ILMN_1232849	2410026K10Rik	8.79078	8.71721	8.34247	7.98786	7.98786	8.34247
ILMN_1249032	2410129H14Rik	9.60789	9.6324	9.79109	9.92189	9.92189	9.79109
ILMN_1235980	2510025K24Rik	6.49221	6.48983	6.58142	6.66691	6.66691	6.58142
ILMN_1255982	2600001G24Rik	6.95525	6.94821	7.052	7.13737	7.13737	7.052
ILMN_1246515	2600005J22Rik	6.70637	6.70112	6.54184	6.34274	6.34274	6.54184
ILMN_2758602	2610016C23Rik	6.394	6.41649	6.53531	6.66732	6.66732	6.53531
ILMN_1222365	2610200O14Rik	8.19031	8.09999	7.66405	7.17001	7.17001	7.66405
ILMN_2611422	2700033B16Rik	8.06922	8.05619	7.92054	7.74213	7.74213	7.92054
ILMN_1240134	2810407C02Rik	11.956	11.9948	12.3803	12.7879	12.7879	12.3803
ILMN_2751735	2900002G04Rik	7.13601	7.1449	7.19923	7.27204	7.27204	7.19923
ILMN_1221258	2900093K20Rik	8.34814	8.28433	7.75654	7.21739	7.21739	7.75654
ILMN_2551723	3000003G13Rik	8.93844	8.96066	8.27979	7.70702	7.70702	8.27979
ILMN_1239955	3100003M19Rik	6.7862	6.78326	6.74006	6.70303	6.70303	6.74006
ILMN_1244695	Fam101a	6.94231	6.95286	6.99916	7.05035	7.05035	6.99916
ILMN_2446290	3732409C05Rik	6.66063	6.65918	6.5644	6.47461	6.47461	6.5644
ILMN_1216840	3732412D22Rik	6.44535	6.44441	6.39381	6.31936	6.31936	6.39381
ILMN_1226855	4832404P21Rik	7.6813	7.65367	7.51913	7.40119	7.40119	7.51913
ILMN_2647391	4930438O05Rik	6.94957	6.91904	7.16664	7.33509	7.33509	7.16664
ILMN_2631674	4930444A02Rik	6.90795	6.92648	7.01995	7.10238	7.10238	7.01995
ILMN_2838965	4930455C21Rik	6.86502	6.88698	6.73121	6.61185	6.61185	6.73121
ILMN_1231151	4930503L19Rik	6.71408	6.69956	6.87189	7.00907	7.00907	6.87189
ILMN_1244778	Rprd2	6.99819	6.99761	6.90375	6.82207	6.82207	6.90375
ILMN_2524553	4930555L11Rik	6.58109	6.58438	6.67161	6.75089	6.75089	6.67161
ILMN_3065373	4930572J05Rik	9.24923	9.29719	9.01347	8.74843	8.74843	9.01347
ILMN_2751111	4931429I11Rik	6.91263	6.88998	6.98584	7.07313	7.07313	6.98584
ILMN_1237703	4932439E07Rik	7.66559	7.68816	7.58255	7.47907	7.47907	7.58255
ILMN_1224689	4933434C23Rik	6.77051	6.7693	6.69504	6.60689	6.60689	6.69504
ILMN_2666416	Ubr7	8.81442	8.78543	8.9471	9.10517	9.10517	8.9471
ILMN_1260126	5830487H14Rik	6.40598	6.41649	6.54617	6.6557	6.6557	6.54617
ILMN_1215324	5930437L24Rik	6.49365	6.49716	6.61915	6.72709	6.72709	6.61915
ILMN_3125764	6030408B16Rik	8.58895	8.61138	8.21431	7.7525	7.7525	8.21431
ILMN_1254798	6332401O19Rik	6.79977	6.80637	6.92645	7.02826	7.02826	6.92645
ILMN_1216872	6430514I22Rik	6.92985	6.94665	6.85973	6.75919	6.75919	6.85973
ILMN_2566616	8030448M07Rik	6.79389	6.8108	6.8948	6.97661	6.97661	6.8948
ILMN_1226181	8030478N11Rik	6.88061	6.87915	6.81758	6.75958	6.75958	6.81758
ILMN_2930552	9130211I03Rik	8.91084	8.8893	8.60979	8.23052	8.23052	8.60979
ILMN_1236445	9130227N12Rik	8.18849	8.17419	7.86114	7.40374	7.40374	7.86114
ILMN_1227510	9330132O05Rik	7.04145	7.03614	6.91772	6.77558	6.77558	6.91772
ILMN_1230031	9430049I24Rik	7.01705	6.98635	7.18254	7.35281	7.35281	7.18254
ILMN_2758459	9430079M16Rik	7.47317	7.45432	7.3597	7.26219	7.26219	7.3597
ILMN_2559384	9630046P06Rik	7.14823	7.16403	7.29285	7.43637	7.43637	7.29285
ILMN_2552783	9930016I07Rik	6.98895	7.00868	6.87983	6.71854	6.71854	6.87983
ILMN_1212690	A030014E15Rik	6.60017	6.59847	6.50289	6.36334	6.36334	6.50289
ILMN_1257646	A130003P22Rik	7.30444	7.29653	7.1982	7.11946	7.11946	7.1982
ILMN_1222045	A230065H16Rik	6.53146	6.52961	6.60122	6.68841	6.68841	6.60122
ILMN_1233691	A230106J09Rik	8.39851	8.44032	8.23211	7.9943	7.9943	8.23211
ILMN_2553416	A230106L22Rik	6.90537	6.89324	6.80987	6.69423	6.69423	6.80987
ILMN_1253201	A330102L03Rik	6.7023	6.70102	6.7466	6.78123	6.78123	6.7466
ILMN_2800881	A430005L14Rik	9.70875	9.72631	9.44142	9.17712	9.17712	9.44142
ILMN_1215779	A530021J07Rik	6.73209	6.74132	6.66577	6.57938	6.57938	6.66577
ILMN_1237692	A630072J24Rik	7.96394	7.95424	7.9004	7.81832	7.81832	7.9004
ILMN_2509830	A730063M14Rik	9.665	9.73717	9.01238	8.1215	8.1215	9.01238
ILMN_1247820	A730091E08Rik	6.80176	6.80542	6.7188	6.65566	6.65566	6.7188
ILMN_1232371	A830016G09Rik	6.62155	6.61236	6.55033	6.49311	6.49311	6.55033
ILMN_2709270	Iffo1	6.86145	6.84531	6.96939	7.10119	7.10119	6.96939
ILMN_2555465	A930041K01Rik	6.95035	6.95191	6.83004	6.70631	6.70631	6.83004
ILMN_3160750	AA467197	8.71861	8.81813	8.35026	7.8233	7.8233	8.35026
ILMN_2641270	Fam149b	8.59751	8.58343	8.69112	8.78686	8.78686	8.69112
ILMN_1221418	Aasdh	9.24298	9.23652	9.30868	9.38067	9.38067	9.30868
ILMN_2699881	Abca9	8.24617	8.23389	8.4022	8.62231	8.62231	8.4022
ILMN_1249191	Abpa	6.95411	6.9641	7.0287	7.10275	7.10275	7.0287
ILMN_2770667	Acin1	7.18366	7.22925	7.3625	7.5202	7.5202	7.3625
ILMN_2598519	Adamts20	6.98182	6.97927	6.89825	6.82119	6.82119	6.89825
ILMN_2626919	Aebp2	7.81937	7.77932	7.61294	7.42373	7.42373	7.61294
ILMN_1213591	Aes	9.4525	9.45905	9.22163	8.87792	8.87792	9.22163
ILMN_3154640	Aff1	10.0393	10.0537	9.93224	9.83524	9.83524	9.93224
ILMN_3147135	Akr1a4	14.0095	13.9494	14.3401	14.7043	14.7043	14.3401
ILMN_2523777	AL022832	11.5583	11.5227	11.7433	12.0024	12.0024	11.7433
ILMN_1253178	Aldh3a1	6.78865	6.8328	7.42088	7.95843	7.95843	7.42088
ILMN_2605575	Alg14	10.2627	10.2512	10.1539	10.0718	10.0718	10.1539
ILMN_2796089	Anapc13	12.777	12.7678	11.6848	10.4172	10.4172	11.6848
ILMN_2642165	Angpt2	6.58259	6.55639	6.73643	6.9482	6.9482	6.73643
ILMN_1239042	Ankhd1	9.46689	9.44578	9.17094	8.90707	8.90707	9.17094
ILMN_2748777	Ap1s1	8.04548	8.01231	8.24657	8.41163	8.41163	8.24657
ILMN_1216521	Apol7a	6.95167	6.95409	6.86205	6.78413	6.78413	6.86205
ILMN_2786160	Arhgap1	11.0206	11.053	11.4039	11.6578	11.6578	11.4039
ILMN_2748138	Arhgef1	6.95898	6.97503	7.03217	7.11199	7.11199	7.03217
ILMN_2706568	Armc1	6.57846	6.60783	6.45852	6.35104	6.35104	6.45852
ILMN_1231986	Arnt	7.34425	7.32748	7.25366	7.15346	7.15346	7.25366
ILMN_1259991	Arntl2	6.94279	6.9334	7.02601	7.10789	7.10789	7.02601
ILMN_2701671	Asb7	6.90924	6.91497	6.94166	6.98199	6.98199	6.94166
ILMN_2750349	Ascl2	6.81547	6.77734	6.67639	6.54167	6.54167	6.67639
ILMN_2527760	Asxl1	8.63471	8.647	8.83731	8.99774	8.99774	8.83731
ILMN_2604794	Atp5e	7.00168	6.99499	6.89447	6.78477	6.78477	6.89447
ILMN_2705268	Atp5l	14.2819	14.256	13.5296	12.7332	12.7332	13.5296
ILMN_2973897	Atp5l	12.972	12.9765	12.2219	11.2089	11.2089	12.2219
ILMN_2928875	Atp6v1g1	10.1379	10.0725	9.82307	9.5456	9.5456	9.82307
ILMN_1255220	Atp9a	10.8453	10.7636	10.5504	10.2839	10.2839	10.5504
ILMN_2825905	AU021092	7.44697	7.46827	7.2758	7.1223	7.1223	7.2758
ILMN_2547209	Azi2	7.42471	7.47366	7.07743	6.7103	6.7103	7.07743
ILMN_2805207	B020018G12Rik	11.1178	11.0928	10.5108	9.76945	9.76945	10.5108
ILMN_1244343	B230369L08Rik	11.0426	11.2143	10.3256	9.61109	9.61109	10.3256
ILMN_2760226	B9d2	8.60805	8.54235	8.31747	8.08124	8.08124	8.31747
ILMN_2831799	Bace2	6.78867	6.78112	6.87355	6.96597	6.96597	6.87355
ILMN_3160683	Bbs12	7.25275	7.24989	7.34773	7.48983	7.48983	7.34773
ILMN_2716958	BC016423	6.64213	6.61863	6.49115	6.3876	6.3876	6.49115
ILMN_1240038	BC046331	8.83811	8.81102	8.93728	9.08817	9.08817	8.93728
ILMN_1220217	Fam18a	6.8226	6.78919	6.66851	6.48872	6.48872	6.66851
ILMN_2960822	BC085271	8.11392	8.12578	8.32378	8.50323	8.50323	8.32378
ILMN_2669958	Bcas3	11.2249	11.2353	11.1453	11.0475	11.0475	11.1453
ILMN_1227327	Bcat1	6.56676	6.56131	6.45261	6.34791	6.34791	6.45261
ILMN_1216273	Bcl7c	10.1173	10.1831	9.84203	9.43035	9.43035	9.84203
ILMN_2683630	Bfar	10.9574	10.937	11.1438	11.3096	11.3096	11.1438
ILMN_2770917	Blvrb	9.27051	9.26539	8.94135	8.59245	8.59245	8.94135
ILMN_2792868	Blvrb	12.232	12.2477	11.9706	11.6002	11.6002	11.9706
ILMN_1254526	Bmp2k	7.23325	7.19418	7.39721	7.54003	7.54003	7.39721
ILMN_2705217	Bmp6	6.70825	6.68835	6.77678	6.8597	6.8597	6.77678
ILMN_2716567	Bnip3l	11.7692	11.8122	12.1193	12.4335	12.4335	12.1193
ILMN_2640140	Bola1	9.01048	9.0904	8.42705	7.72571	7.72571	8.42705
ILMN_1216614	Brd9	10.5807	10.6284	10.7629	10.937	10.937	10.7629
ILMN_2643933	Btbd9	8.04878	8.04742	8.15299	8.30126	8.30126	8.15299
ILMN_2876482	Bzw2	8.74566	8.73039	8.66591	8.60499	8.60499	8.66591
ILMN_1239464	C030027H14Rik	8.43351	8.39623	8.23435	8.01414	8.01414	8.23435
ILMN_1258081	C030030I18Rik	6.99652	7.00078	6.86381	6.72395	6.72395	6.86381
ILMN_1238749	C130037N15Rik	7.01609	7.0128	6.99404	6.97791	6.97791	6.99404
ILMN_2580895	C130078B07Rik	7.14269	7.16189	7.25212	7.39186	7.39186	7.25212
ILMN_2667269	C1s	8.15795	8.19746	8.4636	8.84459	8.84459	8.4636
ILMN_1258653	C230011P08Rik	6.8598	6.86784	6.73851	6.6383	6.6383	6.73851
ILMN_1228441	C230043G09Rik	10.1586	10.1723	10.3426	10.5834	10.5834	10.3426
ILMN_2578773	C230091E03Rik	8.14826	8.19422	8.40817	8.70096	8.70096	8.40817
ILMN_2727872	C330046G03Rik	6.78587	6.7591	6.68318	6.5826	6.5826	6.68318
ILMN_1216617	C430014K11Rik	9.4441	9.35418	8.98466	8.55031	8.55031	8.98466
ILMN_1257015	C78409	6.79615	6.80375	6.85055	6.9212	6.9212	6.85055
ILMN_2944939	Camk1	11.7964	11.8174	11.9547	12.0769	12.0769	11.9547
ILMN_1218433	Cand1	11.2523	11.2737	11.4056	11.548	11.548	11.4056
ILMN_2748716	Card10	6.71821	6.71448	6.74077	6.77362	6.77362	6.74077
ILMN_1243876	Casp8	10.293	10.2154	10.535	10.878	10.878	10.535
ILMN_1233190	Cbfa2t1h	6.7146	6.71522	6.67275	6.63825	6.63825	6.67275
ILMN_3055904	Cbx5	8.8914	8.93451	8.55062	8.2841	8.2841	8.55062
ILMN_2836386	Ccl19	9.17343	9.15502	8.57393	8.00224	8.00224	8.57393
ILMN_1225406	Ccl24	8.74324	8.59727	8.05753	7.28809	7.28809	8.05753
ILMN_1216183	Ccl27	8.32864	8.24066	7.81425	7.24082	7.24082	7.81425
ILMN_2722784	Cd3g	8.49351	8.53985	8.07972	7.48787	7.48787	8.07972
ILMN_1257241	Cd40lg	6.64762	6.66135	6.76087	6.8423	6.8423	6.76087
ILMN_2641705	Cdc2l1	10.7708	10.8065	10.9857	11.2538	11.2538	10.9857
ILMN_1241980	Cdc2l1	8.52887	8.61412	8.29944	7.99162	7.99162	8.29944
ILMN_1244225	Cdc40	7.09768	7.08882	6.99531	6.85388	6.85388	6.99531
ILMN_3163448	Cdh8	6.57751	6.57255	6.63127	6.6982	6.6982	6.63127
ILMN_2422448	Cebpg	6.65023	6.63835	6.59451	6.52851	6.52851	6.59451
ILMN_2753173	Cend1	6.70751	6.71234	6.63666	6.57127	6.57127	6.63666
ILMN_1233430	Cep164	6.68304	6.72531	6.85455	6.98754	6.98754	6.85455
ILMN_2424703	Cep170	10.1939	10.2289	10.4527	10.6749	10.6749	10.4527
ILMN_2697652	Chd4	8.7625	8.77238	9.03674	9.27491	9.27491	9.03674
ILMN_2603647	Clec2d	10.6299	10.7264	10.0608	9.22444	9.22444	10.0608
ILMN_2993314	Clec4n	7.8719	7.88222	7.69179	7.55633	7.55633	7.69179
ILMN_2902833	Cnbp2	6.54908	6.53693	6.63622	6.7488	6.7488	6.63622
ILMN_2424866	Cnih4	11.5244	11.4315	10.9728	10.5126	10.5126	10.9728
ILMN_2788629	Cnih4	10.5365	10.5862	9.97951	9.39264	9.39264	9.97951
ILMN_1226325	Cnnm2	10.9863	10.987	11.1006	11.2011	11.2011	11.1006
ILMN_2657911	Cnot4	9.72483	9.61659	9.00857	8.23811	8.23811	9.00857
ILMN_2599650	Col5a2	6.53439	6.53128	6.49697	6.44726	6.44726	6.49697
ILMN_1218536	Cops5	8.29601	8.41823	7.84405	7.18436	7.18436	7.84405
ILMN_3160517	Cox17	12.9042	12.9592	12.1065	11.0323	11.0323	12.1065
ILMN_1213487	Cpt1a	7.25101	7.28654	7.09027	6.89935	6.89935	7.09027
ILMN_2678290	Cpvl	6.54663	6.5743	6.67516	6.77125	6.77125	6.67516
ILMN_2593356	Crbn	6.58658	6.58894	6.69719	6.80741	6.80741	6.69719
ILMN_1245758	Csnk1g1	7.81132	7.82973	7.89338	7.96746	7.96746	7.89338
ILMN_1236941	Csnk2a1-rs3	8.69639	8.579	8.08931	7.44246	7.44246	8.08931
ILMN_1244891	Cst7	7.0609	7.05431	6.99354	6.94391	6.94391	6.99354
ILMN_2631752	Ctla4	6.94639	6.93844	6.86948	6.77874	6.77874	6.86948
ILMN_2960325	Ctse	7.33317	7.26493	7.66873	8.05713	8.05713	7.66873
ILMN_2594575	Cugbp2	7.58527	7.59875	7.67485	7.73787	7.73787	7.67485
ILMN_1250346	Cux1	7.29391	7.30036	7.40545	7.53473	7.53473	7.40545
ILMN_3153624	Cyp2c67	6.61183	6.59019	6.72094	6.81395	6.81395	6.72094
ILMN_3006911	Cyp4f13	11.0839	11.0763	11.112	11.1546	11.1546	11.112
ILMN_1214817	D030028A08Rik	6.84746	6.82827	6.95062	7.04793	7.04793	6.95062
ILMN_2570785	D030032G01Rik	7.1254	7.10282	7.20474	7.28746	7.28746	7.20474
ILMN_2680054	D0H4S114	11.3096	11.3502	11.7076	12.0829	12.0829	11.7076
ILMN_1245586	D130003C19Rik	7.28842	7.26299	7.15513	7.02313	7.02313	7.15513
ILMN_2572109	D130032I18Rik	7.28561	7.28122	7.3368	7.39413	7.39413	7.3368
ILMN_1256108	D14Abb1e	8.02476	8.0143	8.2184	8.41324	8.41324	8.2184
ILMN_1259227	D230002L24Rik	6.63626	6.64351	6.67742	6.7088	6.7088	6.67742
ILMN_1252520	D230012P12Rik	6.38122	6.38003	6.44031	6.48835	6.48835	6.44031
ILMN_2587737	D230019K20Rik	7.17858	7.15905	7.08496	7.00884	7.00884	7.08496
ILMN_1252502	D430019K11Rik	7.42614	7.42282	7.22925	7.01737	7.01737	7.22925
ILMN_1216950	D4Ertd22e	8.63397	8.67605	8.42816	8.14378	8.14378	8.42816
ILMN_2632688	D930020B18Rik	6.95714	6.97231	6.89683	6.813	6.813	6.89683
ILMN_1222293	D930022F04Rik	6.85354	6.88004	6.77967	6.67929	6.67929	6.77967
ILMN_1230235	Dact1	7.71897	7.66242	7.88186	8.0753	8.0753	7.88186
ILMN_2754305	Dand5	6.76369	6.74492	6.6712	6.59391	6.59391	6.6712
ILMN_3155915	Dapk1	8.43048	8.42253	8.28083	8.17549	8.17549	8.28083
ILMN_3071356	Dbi	8.82191	8.82686	8.25913	7.79531	7.79531	8.25913
ILMN_2630293	Dctn4	9.57125	9.58308	9.18831	8.8077	8.8077	9.18831
ILMN_1259737	Dcun1d4	9.514	9.5625	9.83862	10.062	10.062	9.83862
ILMN_3046047	Ddef2	8.24211	8.28342	7.9797	7.6929	7.6929	7.9797
ILMN_2747381	Ddx24	10.1719	10.2763	9.55292	8.75602	8.75602	9.55292
ILMN_2802487	Defb29	8.08677	7.96609	7.62512	7.15443	7.15443	7.62512
ILMN_2702382	Defb36	8.0323	8.07511	7.53124	7.1207	7.1207	7.53124
ILMN_2727490	Dexi	8.33265	8.36647	8.16401	7.95914	7.95914	8.16401
ILMN_2852957	Dkk3	8.22322	8.2792	8.56604	8.80009	8.80009	8.56604
ILMN_2860959	Dlx2	6.50969	6.51222	6.6082	6.72568	6.72568	6.6082
ILMN_1252310	Dnmt3b	8.33897	8.35619	8.27385	8.17637	8.17637	8.27385
ILMN_2683540	Dock4	7.01304	7.07531	7.27122	7.5255	7.5255	7.27122
ILMN_2675090	Dusp15	8.0096	7.99688	7.78391	7.53612	7.53612	7.78391
ILMN_2606120	Dusp9	6.5051	6.4742	6.60247	6.74618	6.74618	6.60247
ILMN_3138439	Dyrk2	7.41087	7.46355	7.6084	7.80219	7.80219	7.6084
ILMN_1233117	E030040G24Rik	9.81473	9.86228	9.59913	9.29687	9.29687	9.59913
ILMN_2647694	E130102H24Rik	9.03364	9.08582	8.69835	8.4022	8.4022	8.69835
ILMN_2630910	E130307A14Rik	6.70306	6.68986	6.59303	6.46819	6.46819	6.59303
ILMN_1251585	E130309D02Rik	7.50247	7.51808	7.59449	7.67516	7.67516	7.59449
ILMN_2571134	E230016F22Rik	6.74641	6.72234	6.82631	6.91522	6.91522	6.82631
ILMN_1232313	E530020K13Rik	8.29868	8.26721	8.13412	7.94464	7.94464	8.13412
ILMN_2573212	Ebf	7.2799	7.2511	7.08723	6.86644	6.86644	7.08723
ILMN_2739033	Edf1	12.8124	12.844	12.0666	11.0702	11.0702	12.0666
ILMN_1253958	EG237361	11.3174	11.2109	10.4631	9.6383	9.6383	10.4631
ILMN_1254228	EG241041	7.05647	7.04714	6.96154	6.85467	6.85467	6.96154
ILMN_1244109	EG245516	6.60893	6.60655	6.55022	6.47527	6.47527	6.55022
ILMN_1223807	EG382843	9.267	9.31471	8.70484	7.88333	7.88333	8.70484
ILMN_2748070	EG622236	14.5543	14.5134	13.9157	13.298	13.298	13.9157
ILMN_2458207	EG625660	6.82449	6.84501	6.68449	6.54341	6.54341	6.68449
ILMN_2746234	EG626175	13.3417	13.4606	12.4958	11.6739	11.6739	12.4958
ILMN_1237565	EG626367	10.8194	10.9716	9.93376	9.20344	9.20344	9.93376
ILMN_2681030	EG629595	14.1523	14.1573	13.5105	12.8228	12.8228	13.5105
ILMN_1213803	EG633120	14.8104	14.9016	15.2029	15.6264	15.6264	15.2029
ILMN_2594202	EG637748	8.76217	8.86063	8.33874	7.69594	7.69594	8.33874
ILMN_1216494	EG640554	6.44163	6.45503	6.52913	6.62466	6.62466	6.52913
ILMN_1258896	EG664849	8.1976	8.24592	7.9765	7.76775	7.76775	7.9765
ILMN_1248932	EG666577	13.739	13.7314	13.5567	13.3466	13.3466	13.5567
ILMN_1256844	EG668850	11.8949	12.1305	11.2183	10.408	10.408	11.2183
ILMN_2709397	Eif2ak1	9.68502	9.69708	9.78361	9.89712	9.89712	9.78361
ILMN_1225099	Eif3s2	6.60865	6.61147	6.58747	6.56666	6.56666	6.58747
ILMN_2659380	Elf1	8.93575	8.95492	9.15181	9.43923	9.43923	9.15181
ILMN_1250472	Elmo1	6.78936	6.78072	6.97221	7.15774	7.15774	6.97221
ILMN_3137207	Eml1	6.59229	6.64448	6.79404	6.96909	6.96909	6.79404
ILMN_2712356	Emx1	6.67046	6.66888	6.72388	6.77648	6.77648	6.72388
ILMN_1244697	Enah	7.53977	7.56673	7.28948	7.03874	7.03874	7.28948
ILMN_2826669	Epha7	6.45933	6.46332	6.55552	6.66833	6.66833	6.55552
ILMN_1213216	Ephb3	6.74808	6.74741	6.79008	6.84483	6.84483	6.79008
ILMN_1225770	Epn2	7.01922	6.99603	7.15163	7.33348	7.33348	7.15163
ILMN_2688327	Ercc6	6.65275	6.65212	6.70066	6.74896	6.74896	6.70066
ILMN_2621074	Ethe1	9.02453	8.978	8.77733	8.58752	8.58752	8.77733
ILMN_1229985	Exoc6b	10.063	10.0784	10.3031	10.6263	10.6263	10.3031
ILMN_1213855	Extl2	10.6045	10.6123	10.7397	10.9249	10.9249	10.7397
ILMN_1239857	Extl3	12.9258	12.9639	13.2442	13.5637	13.5637	13.2442
ILMN_2870672	Fbln1	10.0874	10.1173	10.357	10.6143	10.6143	10.357
ILMN_3070975	Fbxl12	7.48291	7.47986	7.55376	7.6608	7.6608	7.55376
ILMN_2551092	Fert2	8.22264	8.19653	7.88799	7.65088	7.65088	7.88799
ILMN_1220875	Fkbp2	11.6578	11.585	11.0212	10.1674	10.1674	11.0212
ILMN_1241618	Flot1	12.6402	12.6329	12.7575	12.9106	12.9106	12.7575
ILMN_1250117	Fnbp3	7.42596	7.439	7.58227	7.75718	7.75718	7.58227
ILMN_2854418	Fnip1	9.04989	9.01693	9.22902	9.45808	9.45808	9.22902
ILMN_2958016	Fundc1	9.2195	9.25634	9.43156	9.59913	9.59913	9.43156
ILMN_1232454	Fv1	6.65198	6.63404	6.57853	6.5083	6.5083	6.57853
ILMN_2684874	Fxc1	10.3539	10.268	9.63854	8.7721	8.7721	9.63854
ILMN_2626653	Fxc1	10.6855	10.6327	9.9243	9.16124	9.16124	9.9243
ILMN_2777437	Fzd3	7.2142	7.23644	7.13448	7.05627	7.05627	7.13448
ILMN_3004386	Fzd6	7.87694	7.88998	7.8102	7.71124	7.71124	7.8102
ILMN_2666747	G3bp2	12.5897	12.5507	12.7351	12.8845	12.8845	12.7351
ILMN_1238871	Gapvd1	9.63923	9.62212	10.0088	10.3861	10.3861	10.0088
ILMN_1227503	Gas2l1	7.2189	7.19793	7.12692	7.03678	7.03678	7.12692
ILMN_1236913	Gdap1	6.71483	6.72412	6.67157	6.61777	6.61777	6.67157
ILMN_2631813	Gemin6	8.92063	8.9317	8.83702	8.76402	8.76402	8.83702
ILMN_2752130	Gfra2	6.66943	6.63598	6.7844	6.92105	6.92105	6.7844
ILMN_1238310	Gm1673	8.6105	8.68024	8.02419	7.39639	7.39639	8.02419
ILMN_2901112	Gm1968	6.9998	7.03863	6.86837	6.71575	6.71575	6.86837
ILMN_3059859	Gm525	8.37853	8.34658	7.80433	7.18658	7.18658	7.80433
ILMN_1259668	Gm561	10.671	10.6561	9.78975	8.71784	8.71784	9.78975
ILMN_3100227	Gm784	6.80136	6.78454	6.91004	7.01109	7.01109	6.91004
ILMN_1252475	Gm969	7.20709	7.2111	7.09576	7.01052	7.01052	7.09576
ILMN_1227907	Gmfg	9.95903	9.85489	9.23715	8.57573	8.57573	9.23715
ILMN_1222471	Gmfg	9.71095	9.58469	9.02488	8.40469	8.40469	9.02488
ILMN_2673441	Gnl3	8.1495	8.14144	7.96269	7.7949	7.7949	7.96269
ILMN_1258301	Gpr101	6.78519	6.79198	6.73136	6.66699	6.66699	6.73136
ILMN_1242596	Gpr174	6.82593	6.80236	6.6998	6.60128	6.60128	6.6998
ILMN_2582530	Grin2a	6.85228	6.84732	6.87997	6.90968	6.90968	6.87997
ILMN_1248487	Grtp1	7.95028	7.96777	7.72122	7.42083	7.42083	7.72122
ILMN_2776721	Gyk	8.16464	8.13756	8.33342	8.58832	8.58832	8.33342
ILMN_1224204	Gzme	6.76203	6.75393	6.67705	6.56409	6.56409	6.67705
ILMN_2742160	H13	10.7343	10.6787	10.958	11.247	11.247	10.958
ILMN_2723083	Hcfc1r1	7.25518	7.23163	7.12871	7.0166	7.0166	7.12871
ILMN_2839877	Hectd2	7.20658	7.1953	7.41475	7.56661	7.56661	7.41475
ILMN_2526208	Hecw2	7.08063	7.08713	7.13214	7.17206	7.17206	7.13214
ILMN_1228733	Herpud2	8.74254	8.72749	8.81648	8.92153	8.92153	8.81648
ILMN_2723631	Hint1	12.7678	12.7051	12.0446	11.2274	11.2274	12.0446
ILMN_2636781	Hist1h2bk	11.3637	11.2491	10.7433	10.0084	10.0084	10.7433
ILMN_2759159	Hist1h4a	12.3029	12.3273	11.3657	10.0888	10.0888	11.3657
ILMN_2525565	Hist1h4f	7.52839	7.52594	7.20871	6.93734	6.93734	7.20871
ILMN_2644025	Hk1	7.3401	7.3457	7.41288	7.47416	7.47416	7.41288
ILMN_1221968	Hnt	6.61281	6.60152	6.67143	6.72979	6.72979	6.67143
ILMN_1233053	Hs3st3b1	6.68961	6.68436	6.71042	6.73341	6.73341	6.71042
ILMN_2912239	Hsd17b4	13.8425	13.8425	14.0929	14.454	14.454	14.0929
ILMN_2581059	Hsd17b7	6.69786	6.70802	6.64066	6.56845	6.56845	6.64066
ILMN_1222803	Hspa9	12.2599	12.2562	12.568	12.7807	12.7807	12.568
ILMN_2737914	Hyal4	6.75044	6.77627	6.62003	6.46364	6.46364	6.62003
ILMN_2426983	Ids	7.03307	7.04199	7.17656	7.29458	7.29458	7.17656
ILMN_2762944	Ifi27	13.3288	13.4808	12.8604	12.3171	12.3171	12.8604
ILMN_2625290	Ifi35	9.54868	9.57326	9.37084	9.18807	9.18807	9.37084
ILMN_1223579	Ifnab	8.24342	8.30889	7.92678	7.52997	7.52997	7.92678
ILMN_2685712	Ifng	7.00457	7.01754	6.853	6.6728	6.6728	6.853
ILMN_2493097	IGHV9S5_L14364_Ig_heavy_variable_9S5_82	6.99623	7.02898	6.90011	6.79027	6.79027	6.90011
ILMN_2593554	Igtp	10.2164	10.2172	9.90277	9.67661	9.67661	9.90277
ILMN_1259564	Iigp2	10.6674	10.6764	10.4626	10.171	10.171	10.4626
ILMN_1246284	Il13ra2	6.33392	6.31578	6.48389	6.68637	6.68637	6.48389
ILMN_2842137	Ilk	12.4307	12.4512	12.6469	12.849	12.849	12.6469
ILMN_2673064	Ing2	7.41589	7.40363	7.48448	7.58134	7.58134	7.48448
ILMN_2752371	Itih5	10.0364	10.0219	10.204	10.3616	10.3616	10.204
ILMN_2748786	Jak2	6.7216	6.72483	6.75129	6.79099	6.79099	6.75129
ILMN_2560328	Jmjd4	6.95294	6.97448	7.10613	7.29545	7.29545	7.10613
ILMN_2469097	Kank1	6.73703	6.7347	6.7059	6.67259	6.67259	6.7059
ILMN_3095279	Kctd14	7.44295	7.43873	7.31253	7.21281	7.21281	7.31253
ILMN_2614119	Klk12	6.63551	6.64309	6.58447	6.5215	6.5215	6.58447
ILMN_1250856	Kpna1	8.54055	8.51845	8.67674	8.78498	8.78498	8.67674
ILMN_2439018	Krtap6-3	6.73987	6.76637	6.60671	6.42488	6.42488	6.60671
ILMN_2605694	Krtcap2	12.6842	12.696	11.8949	11.1248	11.1248	11.8949
ILMN_2974798	Lamc1	10.7348	10.7456	10.9529	11.1531	11.1531	10.9529
ILMN_2893992	Lass2	12.4581	12.5113	12.6926	12.9524	12.9524	12.6926
ILMN_1258787	Lbx2	7.6144	7.60206	7.44363	7.25423	7.25423	7.44363
ILMN_1246073	Lefty1	8.15166	8.1443	7.88527	7.61542	7.61542	7.88527
ILMN_1237255	Leprel1	6.97413	6.97816	6.94884	6.9168	6.9168	6.94884
ILMN_2761445	Lin37	6.98053	7.01295	6.85921	6.73503	6.73503	6.85921
ILMN_2633502	LOC100039227	6.85998	6.83475	6.73066	6.59348	6.59348	6.73066
ILMN_1236631	LOC100039571	13.9719	13.9347	13.2593	12.5259	12.5259	13.2593
ILMN_2422014	LOC100040353	8.31168	8.358	7.91075	7.41977	7.41977	7.91075
ILMN_1233901	LOC100041500	10.4065	10.572	9.69708	8.83451	8.83451	9.69708
ILMN_2618461	LOC100042179	10.6456	10.5346	9.69508	8.73939	8.73939	9.69508
ILMN_1254476	LOC100042456	6.40794	6.41407	6.47368	6.52238	6.52238	6.47368
ILMN_1225840	LOC100043189	8.36478	8.34426	7.83854	7.24309	7.24309	7.83854
ILMN_1260447	LOC100043192	13.0024	13.0889	12.3591	11.6753	11.6753	12.3591
ILMN_1245646	LOC100043796	11.3461	11.2712	10.5306	9.62624	9.62624	10.5306
ILMN_2663403	LOC100043918	8.29485	8.38195	7.77414	7.247	7.247	7.77414
ILMN_1244853	LOC100044948	10.278	10.1642	9.41452	8.70914	8.70914	9.41452
ILMN_1240556	LOC100045081	6.53382	6.53238	6.63346	6.77087	6.77087	6.63346
ILMN_2753714	LOC100045250	6.72986	6.74298	6.8399	6.95182	6.95182	6.8399
ILMN_1248969	LOC100045268	6.95451	6.93738	6.8635	6.79001	6.79001	6.8635
ILMN_2426249	LOC100045522	8.53204	8.53559	8.59852	8.68403	8.68403	8.59852
ILMN_2635232	LOC100046953	11.4801	11.4749	11.7349	12.0263	12.0263	11.7349
ILMN_2675747	LOC100047615	14.6774	14.7132	14.142	13.5948	13.5948	14.142
ILMN_1238874	LOC100047759	15.0484	15.0484	14.454	13.8661	13.8661	14.454
ILMN_2654896	LOC100047998	13.0494	13.2158	12.1695	11.4563	11.4563	12.1695
ILMN_2666438	LOC100048301	10.0354	9.95586	9.35984	8.62814	8.62814	9.35984
ILMN_2663832	LOC100048445	14.1836	14.1695	13.5229	12.8796	12.8796	13.5229
ILMN_1232274	LOC100048508	10.1342	10.218	9.21603	8.49731	8.49731	9.21603
ILMN_2647188	LOC100048613	13.8256	13.739	12.9236	11.8978	11.8978	12.9236
ILMN_1217990	LOC216178	6.50883	6.49505	6.40208	6.32056	6.32056	6.40208
ILMN_2531550	LOC225897	10.476	10.5715	9.82451	8.81551	8.81551	9.82451
ILMN_2526625	LOC226565	6.80838	6.82649	6.75726	6.70114	6.70114	6.75726
ILMN_2527507	LOC228065	6.98297	6.98978	6.95346	6.92019	6.92019	6.95346
ILMN_2529682	LOC230896	9.5497	9.41922	8.93575	8.28453	8.28453	8.93575
ILMN_2532972	LOC233452	6.62375	6.61996	6.68052	6.74442	6.74442	6.68052
ILMN_2534794	LOC236170	6.81408	6.82454	6.77017	6.71788	6.71788	6.77017
ILMN_1224761	LOC236737	6.65748	6.63923	6.73091	6.82876	6.82876	6.73091
ILMN_1256597	LOC238689	6.44594	6.44676	6.48728	6.53577	6.53577	6.48728
ILMN_2525931	LOC239143	6.91498	6.91123	6.96416	7.00494	7.00494	6.96416
ILMN_1215823	LOC240871	6.86597	6.85783	6.82401	6.78035	6.78035	6.82401
ILMN_1252353	LOC241621	11.9079	11.9965	11.2624	10.5577	10.5577	11.2624
ILMN_1252253	LOC243025	6.67102	6.65987	6.72102	6.78181	6.78181	6.72102
ILMN_1231033	LOC268717	6.59366	6.59236	6.5845	6.57421	6.57421	6.5845
ILMN_2533188	LOC270037	12.7866	12.8899	12.0942	11.3605	11.3605	12.0942
ILMN_1248587	LOC279872	6.88718	6.88346	6.813	6.74083	6.74083	6.813
ILMN_1248751	LOC328425	6.63319	6.63616	6.57528	6.53349	6.53349	6.57528
ILMN_1242045	LOC329443	6.52764	6.52415	6.59201	6.64886	6.64886	6.59201
ILMN_1253622	LOC331209	6.79087	6.83072	6.66425	6.49497	6.49497	6.66425
ILMN_1240136	LOC380906	7.44599	7.5119	7.15786	6.8754	6.8754	7.15786
ILMN_1255690	LOC381117	6.78493	6.8003	6.86077	6.93268	6.93268	6.86077
ILMN_2531581	LOC381215	8.91358	8.79707	8.19546	7.55459	7.55459	8.19546
ILMN_2541675	LOC382128	8.3628	8.33786	7.82739	7.06506	7.06506	7.82739
ILMN_1224447	LOC382237	7.75786	7.78761	7.62962	7.43353	7.43353	7.62962
ILMN_2535582	LOC382707	8.98102	9.03227	8.76625	8.48539	8.48539	8.76625
ILMN_1215448	LOC383025	6.63001	6.63226	6.71451	6.80537	6.80537	6.71451
ILMN_2536593	LOC383055	6.68957	6.7045	6.6085	6.52605	6.52605	6.6085
ILMN_1249713	LOC383458	6.38652	6.38746	6.47286	6.59108	6.59108	6.47286
ILMN_1221786	LOC383698	6.93027	6.94164	6.80043	6.68414	6.68414	6.80043
ILMN_2535779	LOC383706	7.49137	7.52391	7.24999	6.98395	6.98395	7.24999
ILMN_1216443	LOC383741	6.75775	6.78066	6.68205	6.59249	6.59249	6.68205
ILMN_2588066	LOC383955	6.81376	6.82016	6.73332	6.66355	6.66355	6.73332
ILMN_1240982	LOC384169	6.74275	6.727	6.83079	6.96694	6.96694	6.83079
ILMN_2539380	LOC384400	6.91017	6.91135	6.96312	7.03135	7.03135	6.96312
ILMN_1224842	LOC385068	12.6572	12.6912	12.5134	12.3273	12.3273	12.5134
ILMN_1242673	LOC385087	6.47731	6.49253	6.55115	6.60426	6.60426	6.55115
ILMN_1216704	LOC385664	6.50408	6.50215	6.51627	6.532	6.532	6.51627
ILMN_2537941	LOC385935	7.01697	7.00781	7.06638	7.12139	7.12139	7.06638
ILMN_1255275	LOC386130	6.65978	6.62697	6.51548	6.37269	6.37269	6.51548
ILMN_2538222	LOC386131	6.81957	6.81858	6.85058	6.89355	6.89355	6.85058
ILMN_1237488	LOC386277	6.95367	6.93708	6.85808	6.75974	6.75974	6.85808
ILMN_1243991	LOC433476	9.91497	9.82848	9.21841	8.52786	8.52786	9.21841
ILMN_2645672	LOC433745	14.4663	14.4315	14.6603	14.9424	14.9424	14.6603
ILMN_2526866	LOC544884	6.8569	6.8573	6.79608	6.72846	6.72846	6.79608
ILMN_1246590	LOC545208	8.99484	9.08037	9.33367	9.63497	9.63497	9.33367
ILMN_1255034	LOC623568	14.5342	14.5342	13.9569	13.3774	13.3774	13.9569
ILMN_2522759	LOC626061	7.1385	7.14503	7.2729	7.45097	7.45097	7.2729
ILMN_2531259	LOC626309	13.1981	13.195	13.403	13.6014	13.6014	13.403
ILMN_2737319	LOC627985	10.7844	10.6738	10.0879	9.32381	9.32381	10.0879
ILMN_2717390	LOC664894	15.1451	15.1272	14.9956	14.8915	14.8915	14.9956
ILMN_2744326	LOC665250	13.2593	13.1981	12.4363	11.5657	11.5657	12.4363
ILMN_2417926	LOC665506	10.8347	10.7906	10.0504	9.51874	9.51874	10.0504
ILMN_1229301	LOC676779	6.63058	6.6307	6.68477	6.72422	6.72422	6.68477
ILMN_1237723	Lrp1	7.48759	7.4608	7.65007	7.8699	7.8699	7.65007
ILMN_1257820	Lrrc23	7.55157	7.55748	7.26544	7.05062	7.05062	7.26544
ILMN_2750905	Lrriq2	7.37816	7.40039	7.31843	7.24587	7.24587	7.31843
ILMN_2442914	Lsm14b	9.67889	9.7213	9.37181	8.98714	8.98714	9.37181
ILMN_2971946	Lsm5	10.3831	10.4916	9.86688	9.14636	9.14636	9.86688
ILMN_2444540	Lss	6.50814	6.51877	6.41889	6.32889	6.32889	6.41889
ILMN_2608746	Ltbp3	9.38541	9.32794	9.70595	10.17	10.17	9.70595
ILMN_2703748	Luc7l	9.5012	9.4758	9.66025	9.86561	9.86561	9.66025
ILMN_1248916	Lypd3	6.74506	6.76381	7.08646	7.41077	7.41077	7.08646
ILMN_2708263	Madd	6.83758	6.87323	6.9775	7.10002	7.10002	6.9775
ILMN_2770293	Magea8	6.59582	6.60598	6.64818	6.70014	6.70014	6.64818
ILMN_1223176	Magohb	6.7405	6.74849	6.80305	6.86673	6.86673	6.80305
ILMN_2544661	Mapbpip-pending	8.66187	8.7698	8.12763	7.33147	7.33147	8.12763
ILMN_1218551	Mapk3	8.79785	8.82863	9.07583	9.31362	9.31362	9.07583
ILMN_2740020	Mapt	7.59599	7.55053	7.37032	7.11898	7.11898	7.37032
ILMN_2918981	43525	6.47033	6.47784	6.5629	6.68067	6.68067	6.5629
ILMN_1238125	Mastl	6.62708	6.62633	6.77034	6.86908	6.86908	6.77034
ILMN_1249525	Matk	6.57064	6.60626	6.7328	6.87619	6.87619	6.7328
ILMN_2677560	Mcfd2	6.65806	6.66705	6.71996	6.76426	6.76426	6.71996
ILMN_2722424	Mdga2	6.65811	6.64188	6.76012	6.90761	6.90761	6.76012
ILMN_2847711	Mdga2	6.49721	6.51033	6.58481	6.65882	6.65882	6.58481
ILMN_3041056	Med22	8.14224	8.15445	8.31305	8.50345	8.50345	8.31305
ILMN_2669774	Mettl8	7.01237	7.05824	7.25902	7.49583	7.49583	7.25902
ILMN_3151736	Mex3a	6.65263	6.64981	6.71695	6.7745	6.7745	6.71695
ILMN_2719296	Mfn1	10.5843	10.5814	10.6441	10.7144	10.7144	10.6441
ILMN_2609073	Mgat4b	10.991	10.9711	11.2161	11.5143	11.5143	11.2161
ILMN_2710159	MGC41689	10.537	10.5866	9.76734	8.95992	8.95992	9.76734
ILMN_2876448	Mgmt	9.05106	8.97313	8.61778	8.18376	8.18376	8.61778
ILMN_2880657	Mia1	9.04812	8.99978	8.33307	7.32751	7.32751	8.33307
ILMN_1226269	Mia3	7.02907	6.99691	7.1575	7.30377	7.30377	7.1575
ILMN_1260512	Mif	11.2546	11.0899	10.4195	9.60789	9.60789	10.4195
ILMN_2867835	Mif	13.5054	13.4866	12.8753	12.2646	12.2646	12.8753
ILMN_2617971	Minpp1	6.72434	6.73085	6.83218	6.94668	6.94668	6.83218
ILMN_1217646	Mitd1	9.69469	9.72054	9.4656	9.19864	9.19864	9.4656
ILMN_2508253	MJ-5000-155_2934	6.86473	6.87238	6.98021	7.07518	7.07518	6.98021
ILMN_1222137	Mll1	8.34271	8.34295	8.2792	8.19546	8.19546	8.2792
ILMN_2674575	Mmd	14.7789	14.7698	14.9509	15.1359	15.1359	14.9509
ILMN_3159029	Mmp28	7.01028	7.02367	7.18686	7.34336	7.34336	7.18686
ILMN_1231021	Mpz	6.50574	6.52135	6.6595	6.77996	6.77996	6.6595
ILMN_2504374	Mr1	6.89868	6.8955	7.00201	7.09544	7.09544	7.00201
ILMN_1229110	Mrpl33	12.1832	12.1133	11.2448	10.5178	10.5178	11.2448
ILMN_2629835	Mrpl33	12.3753	12.3753	11.5728	10.8485	10.8485	11.5728
ILMN_2544278	Mrpl38	7.76233	7.7489	7.51402	7.17826	7.17826	7.51402
ILMN_2601865	Mrpl52	8.1585	8.28272	7.72762	7.23866	7.23866	7.72762
ILMN_2745555	Mrps21	11.6597	11.6164	10.6166	9.48801	9.48801	10.6166
ILMN_2592166	Mup4	6.88909	6.89138	6.84889	6.79321	6.79321	6.84889
ILMN_2658461	Mustn1	11.507	11.5427	10.9896	10.2082	10.2082	10.9896
ILMN_1238676	Mycbp2	10.8011	10.8135	11.042	11.221	11.221	11.042
ILMN_1249277	Myeov2	13.0908	13.2385	12.1647	11.2245	11.2245	12.1647
ILMN_1219471	Mylk	11.941	12.0769	11.41	10.7037	10.7037	11.41
ILMN_1213202	Myo1e	6.81357	6.79881	7.02025	7.23726	7.23726	7.02025
ILMN_2435360	Myocd	7.45172	7.47803	7.30173	7.16166	7.16166	7.30173
ILMN_1234857	Myoz2	6.71794	6.709	6.78738	6.85495	6.85495	6.78738
ILMN_1245732	Nanog	6.76149	6.74654	6.6616	6.56226	6.56226	6.6616
ILMN_2749937	Ncoa6	8.65196	8.65503	8.86005	9.03495	9.03495	8.86005
ILMN_1253996	Ncoa6ip	6.84912	6.82512	6.96449	7.1258	7.1258	6.96449
ILMN_1251370	Ndufa1	12.6672	12.7031	11.7394	10.3508	10.3508	11.7394
ILMN_2588601	Ndufa2	13.5507	13.4988	12.7163	11.5567	11.5567	12.7163
ILMN_2772241	Ndufa3	13.1394	13.0469	11.8298	10.8714	10.8714	11.8298
ILMN_2792560	Ndufa3	13.4054	13.5054	12.1211	11.1374	11.1374	12.1211
ILMN_1216007	Ndufa5	12.4649	12.399	11.5687	10.32	10.32	11.5687
ILMN_2734511	Ndufb3	12.6453	12.5586	11.783	10.6356	10.6356	11.783
ILMN_2983247	Ndufc1	11.2922	11.2795	10.4176	9.47284	9.47284	10.4176
ILMN_1233115	Ndufs6	9.36772	9.46839	8.6792	7.93008	7.93008	8.6792
ILMN_2842572	Ndufs6	13.751	13.7688	12.9994	12.0079	12.0079	12.9994
ILMN_1256971	Nedd8	12.836	12.9565	12.3787	11.8459	11.8459	12.3787
ILMN_1225279	Nef3	6.67861	6.67687	6.6418	6.59489	6.59489	6.6418
ILMN_1245990	Nf2	6.47256	6.47068	6.58613	6.71973	6.71973	6.58613
ILMN_3048503	Nipbl	10.316	10.3495	10.4792	10.6689	10.6689	10.4792
ILMN_1239181	Nmral1	9.1267	9.1526	8.99666	8.86475	8.86475	8.99666
ILMN_2572629	Nr1h2	6.83667	6.81646	6.71023	6.59154	6.59154	6.71023
ILMN_2688569	Nsmaf	9.98803	9.96035	10.1242	10.3123	10.3123	10.1242
ILMN_2674838	Nsmce4a	6.61852	6.6248	6.5564	6.48958	6.48958	6.5564
ILMN_2756716	Nup160	7.94168	8.00551	8.28744	8.69192	8.69192	8.28744
ILMN_2482178	Ociad2	8.80009	8.81666	8.97124	9.17976	9.17976	8.97124
ILMN_2769198	Olfr1052	6.72618	6.69926	6.61427	6.49595	6.49595	6.61427
ILMN_2619903	Olfr11	6.50993	6.47829	6.60507	6.74291	6.74291	6.60507
ILMN_1223930	Olfr1196	6.43432	6.4499	6.52563	6.62299	6.62299	6.52563
ILMN_2772889	Olfr1209	6.54199	6.55073	6.50628	6.46584	6.46584	6.50628
ILMN_1245835	Olfr1342	6.75318	6.74883	6.80216	6.87342	6.87342	6.80216
ILMN_2915320	Olfr485	6.56209	6.60368	6.71398	6.865	6.865	6.71398
ILMN_2844107	Olfr525	6.52577	6.52287	6.58551	6.64925	6.64925	6.58551
ILMN_1212762	Olfr545	6.67637	6.68248	6.62212	6.58031	6.58031	6.62212
ILMN_2591264	Orm2	9.75033	9.79591	9.44947	9.01414	9.01414	9.44947
ILMN_2632647	Ormdl1	6.56122	6.54789	6.4708	6.40054	6.40054	6.4708
ILMN_1226615	Osgepl1	6.55602	6.58385	6.68714	6.78659	6.78659	6.68714
ILMN_1216639	Pak3	7.72571	7.7326	7.89501	8.03508	8.03508	7.89501
ILMN_2748708	Papd1	7.79004	7.77705	8.00397	8.20632	8.20632	8.00397
ILMN_2876775	Pcbd2	11.7567	11.6926	10.9077	9.7832	9.7832	10.9077
ILMN_2699126	Pcbd2	10.3701	10.3974	9.54427	8.57443	8.57443	9.54427
ILMN_2599777	Pcbp2	13.079	13.022	13.3328	13.5599	13.5599	13.3328
ILMN_1256175	Pcmtd1	8.94798	8.91603	9.07608	9.19455	9.19455	9.07608
ILMN_2654932	Pdap1	12.3803	12.1564	11.4091	10.3923	10.3923	11.4091
ILMN_2979089	Pdcd1lg2	6.53171	6.55095	6.62759	6.7338	6.7338	6.62759
ILMN_2764541	Pde5a	7.19844	7.19229	7.1331	7.06392	7.06392	7.1331
ILMN_2424721	Pdgfa	10.5271	10.597	10.2741	10.0238	10.0238	10.2741
ILMN_1215125	Pdia2	6.96431	6.98852	6.86186	6.74686	6.74686	6.86186
ILMN_2737658	Pdk2	8.60071	8.62638	8.36455	8.17926	8.17926	8.36455
ILMN_1234324	Pdzd8	7.45838	7.48167	7.56879	7.69273	7.69273	7.56879
ILMN_2813487	Per1	8.55281	8.53124	8.30235	8.05302	8.05302	8.30235
ILMN_2638558	Pes1	8.62692	8.57077	8.7981	8.98685	8.98685	8.7981
ILMN_2606097	Pfpl	6.38417	6.36788	6.5093	6.66898	6.66898	6.5093
ILMN_2805672	Pftk1	9.25272	9.29777	9.499	9.70177	9.70177	9.499
ILMN_1256544	Phactr3	6.42176	6.40598	6.47152	6.53132	6.53132	6.47152
ILMN_1218310	Piga	8.32884	8.34341	8.43841	8.55747	8.55747	8.43841
ILMN_1259100	Pilrb1	7.81425	7.75875	7.53627	7.33553	7.33553	7.53627
ILMN_2696191	Pip4k2c	11.0329	11.011	11.1842	11.3553	11.3553	11.1842
ILMN_1232038	Piwil2	7.20306	7.20241	7.26706	7.31658	7.31658	7.26706
ILMN_2561360	Plg	6.43268	6.42708	6.47569	6.51766	6.51766	6.47569
ILMN_2670625	Pmaip1	6.9504	6.92544	7.07695	7.20204	7.20204	7.07695
ILMN_1228535	Pmp22	10.7974	10.8756	11.2515	11.5915	11.5915	11.2515
ILMN_2855792	Pnpo	9.04967	9.03652	8.89784	8.71435	8.71435	8.89784
ILMN_2861331	Pnrc2	11.6648	11.7108	11.9885	12.3591	12.3591	11.9885
ILMN_2503728	Polr2l	13.6958	13.6796	12.5523	11.4543	11.4543	12.5523
ILMN_2766028	Postn	6.55843	6.57088	6.63205	6.72204	6.72204	6.63205
ILMN_2593293	Ppfia1	8.00088	8.02613	8.20128	8.358	8.358	8.20128
ILMN_1242221	Ppp1r14b	8.76697	8.69792	8.46408	8.13594	8.13594	8.46408
ILMN_2616827	Ppt2	7.29018	7.33183	7.46397	7.63917	7.63917	7.46397
ILMN_2982969	Prim2	6.99842	6.97746	7.06651	7.1611	7.1611	7.06651
ILMN_2490857	Prmt1	6.97279	6.9689	7.03535	7.08816	7.08816	7.03535
ILMN_2904658	Procr	7.09994	7.12699	7.20247	7.29194	7.29194	7.20247
ILMN_2949639	Psmb2	6.7986	6.78825	6.70088	6.58413	6.58413	6.70088
ILMN_2770076	Ptpru	6.95652	6.98307	6.82609	6.66533	6.66533	6.82609
ILMN_2616309	Pttg1ip	14.1573	14.0891	14.5056	14.9341	14.9341	14.5056
ILMN_3123303	Pxn	8.96183	8.8914	9.15558	9.41042	9.41042	9.15558
ILMN_2446592	Rad18	6.86789	6.87141	6.76908	6.68303	6.68303	6.76908
ILMN_2689160	Ranbp9	9.67692	9.66811	9.83404	10.0725	10.0725	9.83404
ILMN_3135473	Rap2c	8.12086	8.14875	8.37256	8.56783	8.56783	8.37256
ILMN_2590694	Rapgef1	7.74723	7.75564	7.62921	7.53064	7.53064	7.62921
ILMN_2640642	Rb1cc1	6.58602	6.59347	6.72336	6.86624	6.86624	6.72336
ILMN_2739373	Rbm16	6.49892	6.4979	6.4274	6.35453	6.35453	6.4274
ILMN_2693777	Rbm47	7.3453	7.33348	7.5081	7.72777	7.72777	7.5081
ILMN_2630811	Rere	6.5526	6.56697	6.4775	6.40742	6.40742	6.4775
ILMN_1237656	Rfx5	6.66682	6.68474	6.73867	6.80572	6.80572	6.73867
ILMN_1219939	Rhoq	10.0289	10.05	9.80221	9.6298	9.6298	9.80221
ILMN_2619211	Rln3	7.11424	7.09303	6.94381	6.76928	6.76928	6.94381
ILMN_2450735	Rn18s	15.37	15.3872	15.6068	15.7912	15.7912	15.6068
ILMN_2746721	Rnaseh2a	8.89241	8.87438	8.69814	8.56193	8.56193	8.69814
ILMN_1259794	Rnaseh2c	8.71675	8.75925	8.24952	7.78678	7.78678	8.24952
ILMN_2969919	Rnf11	13.0679	12.9945	13.2821	13.5787	13.5787	13.2821
ILMN_1244484	Robo1	8.25143	8.2872	8.49685	8.72096	8.72096	8.49685
ILMN_2693985	Rpia	9.27645	9.22628	8.78439	8.12228	8.12228	8.78439
ILMN_1222250	Rpl21	8.08341	8.07027	7.94504	7.81317	7.81317	7.94504
ILMN_2742807	Rpl23	14.0446	14.0731	13.5694	13.1748	13.1748	13.5694
ILMN_2999797	Rpl27	14.3667	14.3595	13.6958	12.8604	12.8604	13.6958
ILMN_1227653	Rpl27a	13.8214	13.8703	13.2287	12.6164	12.6164	13.2287
ILMN_2453804	Rpl28	7.65999	7.66497	7.44773	7.17345	7.17345	7.44773
ILMN_2878430	Rpl30	10.236	10.3856	9.74721	9.04444	9.04444	9.74721
ILMN_1232890	Rpl32	13.4632	13.6488	12.8951	12.0582	12.0582	12.8951
ILMN_1227440	Rpl35	14.7242	14.6949	14.0798	13.2698	13.2698	14.0798
ILMN_2753219	Rpl36a	12.3675	12.2208	11.4179	10.5271	10.5271	11.4179
ILMN_2967528	Rpl36al	13.5663	13.4581	12.9407	12.2562	12.2562	12.9407
ILMN_2620695	Rpl41	15.9398	15.9261	15.4821	15.0856	15.0856	15.4821
ILMN_2924136	Rplp2	14.5209	14.4813	13.7055	12.5376	12.5376	13.7055
ILMN_2949266	Rpn2	14.1645	14.13	14.3941	14.5977	14.5977	14.3941
ILMN_2956159	Rps12	15.3872	15.3542	14.9231	14.3595	14.3595	14.9231
ILMN_2542938	Rps12	15.2535	15.2657	14.7406	14.123	14.123	14.7406
ILMN_2940017	Rps13	13.4138	13.3438	12.7031	12.1403	12.1403	12.7031
ILMN_2671517	Rps15	13.0939	13.0701	12.2549	11.2956	11.2956	12.2549
ILMN_3126986	Rps24	14.6446	14.6603	14.0385	13.1981	13.1981	14.0385
ILMN_3046846	Rps27a	10.4305	10.4115	10.1117	9.7142	9.7142	10.1117
ILMN_2624280	Rps27l	13.4581	13.5897	12.8796	12.0253	12.0253	12.8796
ILMN_2629856	Rrp15	9.69862	9.68536	9.55139	9.39995	9.39995	9.55139
ILMN_1227647	Rsrc2	10.5068	10.5438	10.3252	10.1273	10.1273	10.3252
ILMN_2642525	Rwdd1	8.62345	8.60071	8.4089	8.13613	8.13613	8.4089
ILMN_1245492	Rxrb	8.55127	8.58401	8.77182	8.92815	8.92815	8.77182
ILMN_2667020	Ryk	11.671	11.6552	11.809	12.0034	12.0034	11.809
ILMN_2669343	Sass6	7.21087	7.18995	7.38965	7.66468	7.66468	7.38965
ILMN_1223960	Scand1	11.4583	11.4121	10.7678	9.92389	9.92389	10.7678
ILMN_3008068	Scara5	11.5258	11.5306	11.6662	11.8344	11.8344	11.6662
ILMN_2466797	scl0001284.1_18	8.73966	8.81516	8.19031	7.59495	7.59495	8.19031
ILMN_1228109	scl0003960.1_24	7.28039	7.27981	7.2282	7.17071	7.17071	7.2282
ILMN_2636360	Scotin	7.96442	7.99662	7.8168	7.63301	7.63301	7.8168
ILMN_1239143	Sdhd	7.0475	7.05717	6.9718	6.87843	6.87843	6.9718
ILMN_2657628	Sec61g	10.73	10.8859	9.88613	9.14695	9.14695	9.88613
ILMN_1225635	Senp3	10.543	10.5598	10.6541	10.7533	10.7533	10.6541
ILMN_2599570	Sephs1	7.18289	7.15496	7.29206	7.42327	7.42327	7.29206
ILMN_2611755	Serpinb6b	6.52238	6.51511	6.75496	7.05147	7.05147	6.75496
ILMN_1239645	Sf3b2	11.7811	11.8052	12.1052	12.5245	12.5245	12.1052
ILMN_1249654	Sfrs16	8.84212	8.81442	8.56764	8.34488	8.34488	8.56764
ILMN_1236157	Sfrs17b	8.51525	8.53908	8.68694	8.87701	8.87701	8.68694
ILMN_2987294	Sgsm3	8.55542	8.55398	8.63277	8.70933	8.70933	8.63277
ILMN_2701701	Sh3gl2	6.76351	6.74044	6.92678	7.0868	7.0868	6.92678
ILMN_1225841	Shc4	6.31328	6.32728	6.44551	6.54456	6.54456	6.44551
ILMN_1256285	Siat7b	8.06022	8.1154	7.77489	7.37672	7.37672	7.77489
ILMN_1225762	Slc12a3	6.67497	6.67291	6.60355	6.51962	6.51962	6.60355
ILMN_2943040	Slc15a1	6.79191	6.81767	6.69472	6.55764	6.55764	6.69472
ILMN_2733277	Slc25a36	9.38474	9.36411	9.56782	9.76836	9.76836	9.56782
ILMN_2862418	Slc30a7	7.2845	7.28494	7.48041	7.76597	7.76597	7.48041
ILMN_2510187	Slc39a2	7.06501	7.03741	6.907	6.77839	6.77839	6.907
ILMN_2627733	Slc46a3	10.9586	11.0607	11.4723	11.9577	11.9577	11.4723
ILMN_1213975	Slc4a8	7.99627	7.98285	7.86208	7.75021	7.75021	7.86208
ILMN_1248672	Slc6a7	7.05632	7.06618	7.10002	7.14616	7.14616	7.10002
ILMN_1232896	Smg5	6.96263	6.9542	6.90143	6.85916	6.85916	6.90143
ILMN_2612635	Snrpd2	12.4789	12.4173	11.734	10.6909	10.6909	11.734
[truncated: 84 more rows]
