# Supplementary material for: Cold-induced lipid dynamics and transcriptional programs in white adipose tissue
Source: BMC Biol. 2019 Sep 17;17:74. doi: 10.1186/s12915-019-0693-x (PMC6749700; doi:10.1186/s12915-019-0693-x)
Supplement: Supplementary file 12 — Transcript-lipidomic correlation network (XLSX 2590 kb) [file 12915_2019_693_MOESM12_ESM.xlsx]

## Sheet: network
Trans
