# Supplementary material for: Cold-induced lipid dynamics and transcriptional programs in white adipose tissue
Source: BMC Biol. 2019 Sep 17;17:74. doi: 10.1186/s12915-019-0693-x (PMC6749700; doi:10.1186/s12915-019-0693-x)
Supplement: Supplementary file 15 — Gene-specific primers (XLSX 11 kb) [file 12915_2019_693_MOESM15_ESM.xlsx]

## Sheet: Sheet1
Primer name	Sequence (5' -> 3')
Gpat4-F	TCAGTTTGGTGACGCCTTCT
Gpat4-R	TGGCCCAACTGGTCATCATC
Gpam-F	GGGCGGGTGGAGAGGA
Gpam-R	GAACGTGCAAGTCCCAAACC
Gpd1-F	GTCTCCAGGACTCCCCATCT
Gpd1-R	CTGTGGCGAGCATCTCTAGG
Gk-F	TGGCCTAATGAAAGCTGGGG
Gk-R	AGCACCCTGTTCCATACGTG
Agpat2-F	CCAGGTTCTACGCCAAGGTC
Agpat2-R	TCATGTTATCCACGGTGCGG
Acaa2-F	GAAGGCCCTGGATCTTGACC
Acaa2-R	ACTGCGTACTTTCCACCTCG
Cpt2-F	GAACCCTGCCAGAAGTGACA
Cpt2-R	AGGAGGTGTCTAGCCTTGGT
Hadha-F	CCCTTCCGCTTTGTGGATCT
Hadha-R	CTGCCAGGTCTGGGTTAGTG
Pla2g12a-F	TCCACAAGATAGACACGTACCTC
Pla2g12a-R	GTTGTCTCACATGCCTGGAC
Cds1-F	ATGGACGCACGTCACTTTAC
Cds1-R	GAGTTGACGTCGCTTCGGTA
Sptlc1-F	GGCCTGCTTTGCTATCCAGA
Sptlc1-R	TGATCCCATAGTGCTCGGTG
Cers1-F	GCATCAGTGCCCTGTACTGT
Cers1-R	GACCAACTTCTACCCTGGGC
Ucp1-F	AGGCTTCCAGTACCATTAGGT
Ucp1-R	CTGAGTGAGGCAAAGCTGATTT
Prdm16-F	CCACCAGCGAGGACTTCAC
Prdm16-R	GGAGGACTCTCGTAGCTCGAA
Cidea-F	TGACATTCATGGGATTGCAGAC
Cidea-R	GGCCAGTTGTGATGACTAAGAC
PGC1a-F	TATGGAGTGACATAGAGTGTGCT
PGC1a-R	CCACTTCAATCCACCCAGAAAG
PPARa-F	AGAGCCCCATCTGTCCTCTC
PPARa-R	ACTGGTAGTCTGCAAAACCAAA
Cox5a-F	TTCAAGGTTACTTCGCGGAGT
Cox5a-R	CGGGACTAGATTAGGGTCTTCC
Cox7a-F	GCTCTGGTCCGGTCTTTTAGC
Cox7a-R	GTACTGGGAGGTCATTGTCGG
Pparg-F	TCGCTGATGCACTGCCTATG
Pparg-R	GAGAGGTCCACAGAGCTGATT
Adipoq-F	TGTTCCTCTTAATCCTGCCCA
Adipoq-R	CCAACCTGCACAAGTTCCCTT
Leptin-F	GAGACCCCTGTGTCGGTTC
Leptin-R	CTGCGTGTGTGAAATGTCATTG
ACC1-F	CATCGATAACCCTTCAGCAGAG
ACC1-R	GCCTCGGTTTTGTCGTCC
SREBF1-F	CAGACTCACTGCTGCTGACA
SREBF1-R	GATGGTCCCTCCACTCACCA
