# Supplementary material for: Cold-induced lipid dynamics and transcriptional programs in white adipose tissue
Source: BMC Biol. 2019 Sep 17;17:74. doi: 10.1186/s12915-019-0693-x (PMC6749700; doi:10.1186/s12915-019-0693-x)
Supplement: Supplementary file 16 — Individual data values (XLSX 37 kb) [file 12915_2019_693_MOESM16_ESM.xlsx]

## Sheet: Supplementary Figure 1
Supplementary Figure 1. a
	RT1	RT2	RT3	RT4	RT5	RT6	RT7	RT8	COLD1	COLD2	COLD3	COLD4	COLD5	COLD6	COLD7	COLD8
Body Weight Gain/g	1.35	0.18	0.93	-0.24	-0.03	0.4	0.2	0.53	-0.95	-0.56	-0.84	-0.65	-0.71	0.02	-0.53	0.25
Supplementary Figure 1. b
	RT1	RT2	RT3	RT4	RT5	RT6	RT7	RT8	COLD1	COLD2	COLD3	COLD4	COLD5	COLD6	COLD7	COLD8
BAT/g	0.1081	0.1106	0.0854	0.0935	0.1027	0.0915	0.109	0.1093	0.0804	0.0818	0.0699	0.0898	0.0819	0.0755	0.0715	0.0812
EWAT/g	0.1277	0.1267	0.1398	0.15	0.1134	0.1137	0.1362	0.1642	0.069	0.0874	0.1066	0.0927	0.0962	0.0657	0.0941	0.0972
IWAT/g	0.1009	0.1174	0.1096	0.1016	0.1032	0.1005	0.1011	0.1042	0.1009	0.0965	0.1016	0.0744	0.0872	0.1026	0.1011	0.0916
Supplementary Figure 1. c
	RT1	RT2	RT3	RT4	COLD1	COLD2	COLD3	COLD4	COLD5
Food Intake/g/day	4.98	4.78333	4.425	5.2125	7.8625	7.715	8.1025	8.4875	8.16
Supplementary Figure 1. f	RT_qPCR.-CT value
18s	Leptin					18s	Ucp1					18s	Pgc1a					18s	Prdm16					18s	Cidea					18s	Ppara					18S	Cox5a					18S	Cox7a					18S	ACC1
10.3519	24.9278	14.5759	15.4909	1		10.3519	28.8846	18.5326	19.7045	1		10.3519	28.7314	18.3794	19.5336	1		10.3519	28.6966	18.3447	19.4925	1		10.3519	24.18	13.828	15.0562	1		10.3519	28.3784	18.0264	18.257	1		9.48317	22.2682	12.785	14.0599	1		9.48317	27.7146	18.2315	18.9434	1		9.48317	35.8729
10.7377	26.9386	16.2009		1		10.7377	30.9513	20.2137		1		10.7377	30.8903	20.1526		1		10.7377	30.446	19.7084		1		10.7377	26.2159	15.4783		1		10.7377	28.9413	18.2036		1		9.50464	23.258	13.7533		1		9.50464	28.3345	18.8298		1		9.50464	36.7052
10.6055	25.8291	15.2236		1		10.6055	31.4942	20.8887		1		10.6055	30.0465	19.441		1		10.6055	30.9771	20.3715		1		10.6055	26.7103	16.1048		1		10.6055	28.9045	18.299		1		9.41856	24.101	14.6824		1		9.41856	28.8721	19.4536		1		9.41856	36.2343
10.9357	26.0534	15.1177		1		10.9357	30.9228	19.9871		1		10.9357	30.4001	19.4645		1		10.9357	29.725	18.7894		1		10.9357	25.9522	15.0165		1		10.9357	28.9371	18.0015		1		9.14998	23.9982	14.8482		1		9.14998	28.4184	19.2684		1		9.14998	35.677
10.1469	26.4835	16.3366		1		10.1469	29.0474	18.9005		1		10.1469	30.3773	20.2304		1		10.1469	30.3956	20.2487		1		10.1469	25.0005	14.8537		1		10.1469	28.9012	18.7543		1		9.4047	23.6353	14.2306		1		9.4047	28.3383	18.9336		1		9.4047	39.1479
11.1815	27.3348	16.1534	0.662442	0.631808		11.1815	21.011	9.82956	-9.87495	938.981		11.1815	26.2854	15.104	-4.4296	21.5497		11.1815	29.2328	18.0514	-1.44117	2.71542		11.1815	22.8465	11.665	-3.39122	10.492		11.1815	26.2709	15.0895	-3.16749	8.98483		9.62417	21.5717	11.9475	-2.11238	4.32405		9.62417	24.7731	15.1489	-3.79446	13.8754		9.62417	35.0739
10.2563	27.3805	17.1242	1.63326	0.322359		10.2563	19.9677	9.71139	-9.99312	1019.13		10.2563	25.8631	15.6068	-3.92674	15.2078		10.2563	28.9299	18.6736	-0.818896	1.76406		10.2563	21.9219	11.6656	-3.39065	10.4879		10.2563	25.6943	15.438	-2.81902	7.05681		9.06848	21.0237	11.9552	-2.10471	4.3011		9.06848	23.7184	14.6499	-4.29342	19.6087		9.06848	35.0865
9.78531	27.9537	18.1684	2.67743	0.15632		9.78531	19.8073	10.022	-9.68247	821.7		9.78531	24.67	14.8847	-4.64893	25.088		9.78531	28.4327	18.6474	-0.845164	1.79647		9.78531	21.9311	12.1458	-2.91049	7.51875		9.78531	25.4233	15.638	-2.61901	6.1433		9.14262	21.0233	11.8806	-2.17927	4.52924		9.14262	23.6797	14.537	-4.40633	21.205		9.14262	38.8389
9.97816	26.9298	16.9517	1.46072	0.363311		9.97816	19.9358	9.95767	-9.74683	859.191		9.97816	26.0383	16.0602	-3.47339	11.107		9.97816	28.6213	18.6432	-0.849343	1.80168		9.97816	21.4875	11.5094	-3.54686	11.6873		9.97816	25.7359	15.7577	-2.49928	5.65403		9.14966	20.7501	11.6005	-2.45946	5.5001		9.14966	23.5775	14.4278	-4.51554	22.8725		9.14966	35.799
10.1669	25.0612	14.8943	-0.596621	1.51217		10.1669	21.9145	11.7476	-7.9569	248.464		10.1669	27.2101	17.0432	-2.49036	5.61919		10.1669	28.7254	18.5585	-0.934011	1.91058		10.1669	22.9264	12.7595	-2.2967	4.91333		10.1669	26.8838	16.7169	-1.54004	2.90802		9.15379	21.5131	12.3593	-1.70059	3.25035		9.15379	25.1029	15.9492	-2.99422	7.96802		9.15379	36.117
[truncated: 8 more columns]

## Sheet: Supplementary Figure 3
	Supplementary Figure 3. a	TPM
		RT1	RT2	RT3	RT4	RT5	COLD1	COLD2	COLD3	COLD4	Log2(Fold Change)	—LOG10(P-value)
	Ucp1	10.042	6.01618	11.3764	1.49202	108.762	4099.05	2837.99	1998.17	3247.49	6.78921	3.98809
	Prdm16	2.88053	2.18143	0.235962	4.13716	7.03665	5.49401	5.02068	4.08291	5.33225	0.596866	0.622865
	Cidea	201.624	146.395	67.8563	100.261	547.616	2551.6	1792.49	731.275	1630.16	2.97812	2.43327
	Dio2	0	0.120117	0.143015	0.181561	0.479399	7.183	1.79438	14.6656	7.79859	5.41042	1.88743
	Ppara	0.658287	2.13769	0.283667	3.21119	5.75006	8.97272	13.9492	10.0032	16.7713	2.36713	2.88611
	Ppargc1a	0.103944	0	0.372968	2.31749	2.29964	0.931185	0.521101	6.9391	3.2582	1.51532	0.646584
	Cox5a	540.629	776.179	150.909	417.396	664.802	1093.93	1694.87	1253.4	509.253	1.15781	1.40981
	Cox7a1	29.9109	72.7153	26.5979	10.8995	92.9924	770.096	649.901	378.343	450.138	3.59176	3.42014
	Pparg	97.5273	118.769	43.4427	234.774	348.924	181.531	83.9908	154.404	198.947	-0.124709	0.0765375
	Adipoq	1777.31	3446.42	373.973	2551.83	6027.8	2477.26	1367.22	1858.21	2572.82	-0.454736	0.29423
	Lep	30.283	164.817	20.0139	219.984	212.955	133.86	38.7553	81.7447	91.1636	-0.585397	0.359496
	Agt	96.9735	218.271	13.5624	12.3609	35.3092	106.178	36.9521	12.055	38.0909	-0.639975	0.230434
	Retn	2190.16	4698.96	1433.5	1786.6	3047.93	3219.12	2186.62	2921.24	2968.37	0.101809	0.103409
	Trim14	28.643	23.6274	2.68724	13.611	19.0318	19.0412	27.405	7.54691	25.8469	0.188104	0.145274
	Supplementary Figure 3. b
	b-oxidation	RT1	RT2	RT3	RT4	RT5	COLD1	COLD2	COLD3	COLD4	Log2(Fold Change)	—LOG10(P-value)
	Hadh	261.222	485.287	122.527	302.517	617.101	826.353	922.966	642.609	717.56	1.11973	2.13497
	Hadhb	103.292	84.1967	41.418	178.153	328.411	348.435	240.121	414.824	468.575	1.32292	1.75021
	Hadha	165.402	136.469	56.9017	116.997	272.262	558.403	501.552	333.11	542.636	1.69361	3.04927
	Acaa2	216.562	356.515	86.362	146.201	401.413	1042.45	1091.8	523.582	766.102	1.82609	2.58853
	Elovl3	0.328818	0	0.821699	0.259565	1.97547	44.5701	12.8111	126.579	192.076	7.11727	1.46425
	Acot5	0	0.116875	0	0	0.07528	3.11775	3.71972	1.06686	2.73491	6.11291	2.92262
	Acot2	15.5633	24.4302	6.83928	12.6783	20.4416	72.5917	79.4189	29.1717	44.6072	1.81969	2.11684
	Mecr	98.9203	144.843	23.4337	49.8915	126.184	224.922	254.208	107.196	180.458	1.11256	1.51188
	Acot4	0.546979	0.602607	0.406931	1.71612	2.32599	2.31757	2.28123	6.15648	3.73002	1.69337	1.54667
	Hacd2	21.093	38.7632	6.61496	60.4706	99.0483	62.4896	52.3546	99.6912	70.3689	0.656146	0.614106
	Acot3	0	0.031707	0.12246	0	0.052403	0.144051	0.236581	0.110546	0.181107	2.02437	2.07608
	Elovl1	21.3275	79.7367	13.3242	31.3833	67.0607	57.1219	13.1025	26.4739	47.4791	-0.239945	0.14515
	Acot1	1.86745	2.9387	0.725605	0.847431	2.01747	17.3619	12.6071	2.36425	7.05715	2.55189	1.58418
	Abhd17c	19.1922	14.7946	3.91812	18.6208	16.9946	22.6334	24.1856	20.3392	24.361	0.63786	1.38195
	Supplementary Figure 3. c
	Fatty acid elongation	RT1	RT2	RT3	RT4	RT5	COLD1	COLD2	COLD3	COLD4	Log2(Fold Change)	—LOG10(P-value)
	Acadvl	228.489	280.225	73.295	157.52	303.415	989.195	929.09	537.94	696.369	1.91781	3.08733
	Hadha	165.402	136.469	56.9017	116.997	272.262	558.403	501.552	333.11	542.636	1.69361	3.04927
	Acaa2	216.562	356.515	86.362	146.201	401.413	1042.45	1091.8	523.582	766.102	1.82609	2.58853
	Hadh	261.222	485.287	122.527	302.517	617.101	826.353	922.966	642.609	717.56	1.11973	2.13497
	Ehhadh	9.82849	7.52325	8.14036	31.2667	61.8959	83.6984	62.6772	85.1389	145.472	1.98967	2.04827
	Hadhb	103.292	84.1967	41.418	178.153	328.411	348.435	240.121	414.824	468.575	1.32292	1.75021
	Acadl	82.6736	71.0683	103.582	263.163	483.509	587.919	243.355	715.16	625.243	1.43498	1.50529
	Supplementary Figure 3. d
	Glycerophospholipid metabolism	RT1	RT2	RT3	RT4	RT5	COLD1	COLD2	COLD3	COLD4	Log2(Fold Change)	—LOG10(P-value)
	Pla2g12a	48.8604	77.1309	20.1934	46.2556	56.326	116.874	132.247	104.429	82.8797	1.13289	2.43955
	Gpd1	1423.59	1765.79	306.819	679.37	1451.9	3695.69	4969.06	2236.72	3110.06	1.63799	2.30027
	Chkb	49.8807	46.3557	19.0117	47.9878	32.9176	72.4624	82.716	51.7479	79.9249	0.870247	2.04965
	Phospho1	8.28826	15.6431	3.74892	4.58802	11.3878	95.8258	232.268	55.522	83.2895	3.7408	1.76797
	Gpam	23.1077	14.1307	1.82337	23.427	35.8375	61.9352	58.9174	24.5158	75.3343	1.48838	1.76072
	Agpat2	419.54	816.659	103.364	762.566	2095.76	1611.48	2130.98	2677.12	1509.96	1.2395	1.40774
	Cds1	4.31182	5.01522	1.61347	5.31288	8.20892	8.50282	6.88981	7.13094	9.85428	0.726374	1.31718
	Gpat2	0.15619	0.068573	0	0	0.126019	0.02049	0.004458	0	0.179474	-0.457096	0.138771
	Supplementary Figure 3. e
	Glycerolipid metabolism	RT1	RT2	RT3	RT4	RT5	COLD1	COLD2	COLD3	COLD4	Log2(Fold Change)	—LOG10(P-value)
	Gk	0.211576	0.063251	1.21154	4.15055	2.62644	9.12732	10.0755	13.493	14.7239	2.84261	3.6558
	Lipg	5.2122	0.315484	0.466308	3.25911	3.67503	7.18166	5.63591	6.79988	11.7216	1.59937	1.87541
	Gpam	23.1077	14.1307	1.82337	23.427	35.8375	61.9352	58.9174	24.5158	75.3343	1.48838	1.76072
	Agpat2	419.54	816.659	103.364	762.566	2095.76	1611.48	2130.98	2677.12	1509.96	1.2395	1.40774
	Gpat4	33.5682	34.5495	16.0665	48.4389	62.6975	86.9687	46.0476	57.5279	91.4385	0.851691	1.31404

## Sheet: Supplementary Figure 4
Supplementary Figure 4.a	RT_qPCR.-CT value
18S	Pla2g12a					18S	Gpd1					18S	Cds1					18S	Gpat4
9.92641	32.6169	22.6905	23.8422	1		9.92641	20.9444	11.018	12.9369	1		9.92641	31.7114	21.785	22.5833	1		9.92641	25.0435	15.1171	16.3222	1
9.73789	32.1146	22.3767		1		9.73789	23.174	13.4361		1		9.73789	32.2122	22.4743		1		9.73789	26.5634	16.8255		1
9.78148	32.1764	22.3949		1		9.78148	22.3445	12.563		1		9.78148	32.2874	22.5059		1		9.78148	25.965	16.1836		1
9.40663	38.1742	28.7676		1		9.40663	23.1493	13.7426		1		9.40663	32.1768	22.7702		1		9.40663	26.2693	16.8627		1
10.2628	33.5349	23.272		1		10.2628	23.0811	12.8182		1		10.2628	32.713	22.4501		1		10.2628	26.2376	15.9748		1
9.14586	32.6972	23.5513		1		9.14586	23.1893	14.0434		1		9.14586	32.6603	23.5144		1		9.14586	26.1155	16.9697		1
9.40721	28.5651	19.1579	-4.68431	25.711		9.40721	19.5669	10.1597	-2.77722	6.85531		9.40721	32.4875	23.0803	0.496939	0.708608		9.40721	24.5374	15.1302	-1.19204	2.28476
8.53002	26.9596	18.4296	-5.41259	42.5944		8.53002	19.2824	10.7524	-2.18455	4.54586		8.53002	32.5745	24.0445	1.4612	0.363192		8.53002	24.1103	15.5803	-0.741921	1.6724
8.61459	31.8071	23.1925	-0.649669	1.56881		8.61459	19.1352	10.5207	-2.41625	5.33783		8.61459	31.7552	23.1406	0.557256	0.679594		8.61459	24.2315	15.6169	-0.705288	1.63047
8.62613	31.9405	23.3144	-0.527797	1.44173		8.62613	19.1727	10.5465	-2.39038	5.24294		8.62613	31.6511	23.0249	0.441611	0.736312		8.62613	23.7818	15.1556	-1.16658	2.24479
9.21419	31.501	22.2868	-1.55536	2.93906		9.21419	19.2586	10.0444	-2.89247	7.42542		9.21419	31.3537	22.1395	-0.443858	1.36024		9.21419	24.1825	14.9683	-1.3539	2.55602
9.26661	32.1104	22.8438	-0.998395	1.99778		9.26661	20.29	11.0234	-1.91353	3.76731		9.26661	31.8479	22.5813	-0.00204203	1.00142		9.26661	24.7843	15.5177	-0.804502	1.74654
Supplementary Figure 4.b
18S	GK					18S	Gpam					18S	Agpat2					18S	Hadha					18S	Acaa2					18S	Elovl3
9.92641	30.1417	20.2153	21.4787	1		9.92641	25.9394	16.013	17.5496	1		9.92641	24.6019	14.6755	16.6407	1		9.92641	32.1356	22.2092	23.6029	1		9.92641	24.872	14.9456	16.3904	1		9.48317	31.1964	21.7132	21.4698	1
9.73789	31.5252	21.7874		1		9.73789	27.3918	17.6539		1		9.73789	26.5736	16.8357		1		9.73789	33.5541	23.8162		1		9.73789	26.9582	17.2203		1		10.125	31.0984	20.9734		1
9.78148	31.6181	21.8366		1		9.78148	27.7673	17.9858		1		9.78148	26.3473	16.5658		1		9.78148	33.7663	23.9848		1		9.78148	27.0192	17.2377		1		9.50464	30.4624			1
9.40663	30.7687	21.3621		1		9.40663	27.3031	17.8965		1		9.40663	26.6078	17.2012		1		9.40663	33.3257	23.9191		1		9.40663	26.6668	17.2601		1		9.41856	31.0649	21.6463		1
10.2628	31.5175	21.2547		1		10.2628	27.9858	17.723		1		10.2628	26.9114	16.6486		1		10.2628	33.3818	23.119		1		10.2628	26.8301	16.5673		1		9.14998	30.6195	21.4696		1
9.14586	31.5622	22.4163		1		9.14586	27.1715	18.0256		1		9.14586	27.0634	17.9176		1		9.14586	33.7149	24.5691		1		9.14586	24.257	15.1112		1		9.4047	30.9511	21.5464		1
9.40721	25.3133	15.9061	-5.57259	47.5903		9.40721	27.5078	18.1006	0.550935	0.682578		9.40721	23.2089	13.8017	-2.83904	7.15543		9.40721	30.9784	21.5712	-2.03174	4.08897		9.40721	23.6745	14.2673	-2.12311	4.35633		9.62417	29.3863	19.7621	-1.70768	3.26636
8.53002	24.2336	15.7036	-5.77513	54.7632		8.53002	26.1391	17.6091	0.0594747	0.959613		8.53002	23.3211	14.7911	-1.84962	3.60406		8.53002	30.8232	22.2932	-1.30969	2.47888		8.53002	22.7228	14.1928	-2.19762	4.58722		9.06848	29.4585	20.39	-1.07977	2.1137
8.61459	24.9206	16.306	-5.17272	36.0699		8.61459	27.4769	18.8624	1.31272	0.40256		8.61459	23.1669	14.5523	-2.0884	4.25276		8.61459	31.1235	22.5089	-1.09401	2.13467		8.61459	22.4802	13.8656	-2.52476	5.75478		9.14262	30.9255	21.7829	0.313095	0.804913
8.62613	24.542	15.9159	-5.56287	47.2705		8.62613	26.6591	18.0329	0.483321	0.715329		8.62613	22.6105	13.9843	-2.65638	6.3045		8.62613	30.4649	21.8388	-1.7641	3.39662		8.62613	22.212	13.5859	-2.80448	6.98605		9.14966	30.6088	21.4592	-0.0106257	1.00739
9.21419	25.0899	15.8757	-5.60306	48.6059		9.21419	26.625	17.4109	-0.138777	1.10097		9.21419	21.9342	12.72	-3.92076	15.1448		9.21419	30.8766	21.6624	-1.94051	3.83842		9.21419	22.6319	13.4177	-2.97268	7.84991		9.147	28.5374	19.3904	-2.07935	4.22617
9.26661	26.3525	17.0859	-4.39282	21.0074		9.26661	26.9619	17.6953	0.145695	0.903944		9.26661	23.0712	13.8046	-2.83614	7.14109		9.26661	31.063	21.7964	-1.80649	3.49791		9.26661	23.3689	14.1022	-2.28813	4.88423		9.15379	29.529	20.3752	-1.09457	2.13549
Supplementary Figure 4.c
18S	CPT1a					18S	Cpt1b					18S	Cpt2
9.92641	25.3473	15.4209	17.3208	1		9.92641	31.6361	21.7096	22.3981	1		9.92641	25.2344	15.308	16.8109	1
9.73789	28.3855	18.6476		1		9.73789	31.8148	22.0769		1		9.73789	27.1997	17.4618		1
9.78148	26.9364	17.1549		1		9.78148	32.7587	22.9773		1		9.78148	26.6014	16.8199		1
9.40663	27.13	17.7233		1		9.40663	31.8893	22.4826		1		9.40663	26.6135	17.2069		1
10.2628	27.0182	16.7553		1		10.2628	32.2608	21.9979		1		10.2628	26.7212	16.4583		1
9.14586	27.3683	18.2225		1		9.14586	32.2904	23.1445		1		9.14586	26.7564	17.6105		1
9.40721	26.5098	17.1026	-0.218196	1.16328		9.40721	32.1813	22.7741	0.375955	0.770595		9.40721	25.529	16.1218	-0.68909	1.61227
8.53002	26.1842	17.6542	0.333454	0.793634		8.53002	31.7674	23.2374	0.839248	0.558935		8.53002	25.1198	16.5898	-0.221162	1.16567
8.61459	25.1387	16.5241	-0.796614	1.73702		8.61459	31.6228	23.0082	0.610084	0.655159		8.61459	24.8997	16.2851	-0.525784	1.43972
8.62613	24.3945	15.7683	-1.5524	2.93305		8.62613	31.4001	22.7739	0.375806	0.770675		8.62613	24.0979	15.4718	-1.33916	2.53005
9.21419	25.276	16.0618	-1.25897	2.39326		9.21419	32.1998	22.9856	0.587456	0.665515		9.21419	23.7124	14.4982	-2.31271	4.96815
9.26661	25.3326	16.066	-1.25474	2.38624		9.26661	31.4605	22.1939	-0.204216	1.15206		9.26661	24.5729	15.3063	-1.50463	2.83752
Supplementary Figure 4.d
	Cers1						Sptlc1
	33.4949	23.5685	24.0627	1			28.8091	18.8827	20.9975	1
	33.7839	24.046		1			32.1121	22.3742		1
	33.5554	23.7739		1			31.0593	21.2778		1
	33.3743	23.9676		1			30.5907	21.184		1
	34.8926	24.6298		1			30.2452	19.9824		1
	33.5362	24.3903		1			31.4298	22.284		1
	32.0229	22.6157	-1.44696	2.72633			30.1771	20.7699	-0.22763	1.17091
	29.8533	21.3233	-2.73941	6.67795			30.3542	21.8242	0.826668	0.56383
	32.9987	24.3841	0.321381	0.800304			28.59	19.9754	-1.02212	2.0309
	32.5979	23.9718	-0.0908955	1.06503			27.7963	19.1702	-1.82733	3.54881
	31.6605	22.4463	-1.61638	3.06605			27.8657	18.6515	-2.34597	5.08404
	32.6681	23.4015	-0.661203	1.5814			28.1922	18.9256	-2.07192	4.20446

## Sheet: Figure 5
TPM	RT1	RT2	RT3	RT4	RT5	COLD1	COLD2	COLD3	COLD4	Log2(Fold Change)	—LOG10(P-value)
Sptlc1	12.0373	12.5339	6.30391	29.6068	23.3927	16.8878	14.2489	20.7001	23.5008	0.167065	0.155035
Cers3	0	0	0.016365	0	0.056258	0	0.082705	0.024492	0	0.883694	0.236937
Cers4	7.87729	7.4193	1.91006	8.93381	7.78117	6.11397	13.3071	4.23978	7.67964	0.207749	0.186605
Degs2	1.46499	1.41269	0.361546	1.55666	0.814893	1.92759	1.64947	0.929044	1.83396	0.498224	0.695657
Asah2	1.24289	0.888878	0.886002	9.22514	7.34094	1.32247	1.30869	6.29238	3.085	-0.383675	0.153595
Asah1	9.01184	6.8311	9.11118	66.7322	42.1774	9.10226	10.2377	36.3846	26.137	-0.387578	0.166522
Acer3	0.349843	0.210631	0.1031	3.13326	1.00585	0.275152	0.477948	1.90882	0.436955	-0.31017	0.0944419
Sphk1	3.72273	1.51044	0.436351	1.18587	0.890682	1.63607	2.44137	0.119142	2.00638	0.00142033	0.000650464
Sgpp1	7.0564	3.17694	5.25215	31.1428	8.68717	5.70279	6.0092	11.7527	8.31502	-0.477647	0.211566
